# Supplementary material for: A viral ADP-ribosyltransferase attaches RNA chains to host proteins
Source: Nature. 2023 Aug 16;620(7976):1054–62. doi: 10.1038/s41586-023-06429-2 (PMC10468400; doi:10.1038/s41586-023-06429-2)
Supplement: Supplementary file 3 — MaxQuant output for LC–MS/MS analysis of endogenously His-tagged rS1 from T4 phage-infected E. coli B strain. [file 41586_2023_6429_MOESM3_ESM.xlsx]

## Sheet: Information for Suppl. Table 1
Supplementary Table 1: MaxQuant Output ("modification specific peptides" table) for LC-MS/MS analysis of endogenously His-tagged rS1 from T4 phage infected E. coli B strain.
1A;modificationSpecificPeptides
Endogenously His-tagged rS1 was isolated from T4 phage infected (inf) and uninfected E. coli B strain and subjected to LC-MS/MS analysis in biological triplicates (n=3). Intensities from MaxQuant are only shown for rS1 (1A;modificationSpecificPeptides).
ADP-ribosylation is detected only for a small subset of rS1 peptides from T4 phage infected samples. Predominantly, R139/R142 and R485/R487 were identified as ADP-ribosylation sites in all three replicates.
1B;ADPr peptides
ADP-ribosylated peptides of rS1 and their localisation in rS1
Here, only ADP-ribosylated peptides are presented for which Intensity values are greater than 0. The peptides are assigned to the respective rS1 domains and the potentially modified arginine residues are indicated.
ADP-ribosylation is only detected for rS1 peptides in domain 2 and domain 6 in all three replicates of T4 phage infection (rS1-His-inf-1 to -3), whilst not detected in the uninfected samples.
1C; ADPr vs unmodified peptides
Intensities of ADP-ribosylated peptides of rS1 compared to their unmodified counterparts
Intensities of ADP-ribosylated peptides are compared to their unmodified counterpart each by dividing the respective intensities.
Comparing intensities of ADP-ribosylated and unmodified peptides (1C; ADPr vs unmodified peptides) shows ratios varying from 1.4 % to 6.6 %. Based on that one may speculate that R139/R142 and R485/R487 might be major ADP-ribosylation sites on rS1 in vivo.
1D; Parameters MaxQuant
MaxQuant parameters for the presented data as presented in 1A - C.

## Sheet: 1A;modificationSpecificPeptides
Supplementary Table 1: MaxQuant Output ("modification spedific peptides" table) for LC-MS/MS analysis of endogenously His-tagged rS1 from T4 phage infected E. coli B strain.
Endogenously His-tagged rS1 was isolated from T4 phage infected (inf) and uninfected E. coli B strain and subjected to LC-MS/MS analysis in biological triplicates (n=3). Intensities from MaxQuant are only shown for rS1 (1A;modificationSpecificPeptides).
ADP-ribosylation is detected only for a small subset of rS1 peptides from T4 phage infected samples. Predominantly, R139/R142 and R485/R487 were identified as ADP-ribosylation sites in all three replicates.
Sequence	Modifications	Mass	Mass Fractional Part	Protein Groups	Proteins	Unique (Groups)	Unique (Proteins)	ADP-ribosyl	Deamidation (NQ)	Oxidation (M)	Missed cleavages	Identification type re1-His-1	Identification type re1-His-2	Identification type re1-His-3	Identification type rS1-His-inf-1	Identification type rS1-His-inf-2	Identification type rS1-His-inf-3	Experiment re1-His-1	Experiment re1-His-2	Experiment re1-His-3	Experiment rS1-His-inf-1	Experiment rS1-His-inf-2	Experiment rS1-His-inf-3	Retention time	Calibrated retention time	Charges	PEP	Score	Delta score	Intensity	Intensity re1-His-1	Intensity re1-His-2	Intensity re1-His-3	Intensity rS1-His-inf-1	Intensity rS1-His-inf-2	Intensity rS1-His-inf-3	ADP-ribosyl site IDs	Deamidation (NQ) site IDs	Oxidation (M) site IDs
AAATDVTQKCTDESWEYLQAVSNQLVKSPEMK	3 Deamidation (NQ)	3629.68	0.675309	81	CON__Q2KIH2	yes	yes	0	3	0	2			By MS/MS						1				25.381	25.41	3	0.023836	28.46	17.938	765260000	0	0	334760000	0	0	0		184;735;736;737
AAESRPAPFLIHQESNVIVR	Unmodified	2233.2	0.196749	186	sp|P21513|RNE_ECOLI	yes	yes	0	0	0	1					By MS/MS	By matching					1	1	25.284	24.957	4	1.5177e-06	79.467	75.973	97082000	0	0	0	0	35297000	61786000
AALEQERQELR	Unmodified	1341.7	0.700077	220	tr|B5MEM5|B5MEM5_CON-HUMAN	yes	yes	0	0	0	1			By MS/MS	By MS/MS	By MS/MS				1	1	1		27.978	27.849	3	0.051012	17.809	16.774	59072000	0	0	27632000	12961000	7554700	0
AALQLQLNTIKTNWDTFNKQVK	4 Deamidation (NQ)	2577.33	0.332634	191	sp|Q03001|DYST_CON-HUMAN	yes	yes	0	4	0	2		By MS/MS						1					27.381	27.468	2	0.051682	11.105	8.8057	0	0	0	0	0	0	0
AAPATPAAPAQPGLLSR	Unmodified	1587.87	0.87329	186	sp|P21513|RNE_ECOLI	yes	yes	0	0	0	0	By MS/MS		By MS/MS				1		1				23.943	23.969	2	0.00066457	56.493	54.74	153640000	65683000	0	46790000	0	0	0
AAQVTIQSSGTFSTKFQVENSNR	Deamidation (NQ)	2500.22	0.219395	10	CON__ENSEMBL:ENSBTAP00000024146	yes	yes	0	1	0	1	By MS/MS	By MS/MS					1	1					36.816	36.802	3	0.028552	27.495	24.613	90183000	28140000	0	0	0	0	0		18;19;564
AATQELALLISRMQANADQVER	3 Deamidation (NQ)	2430.21	0.206053	208	sp|Q92817|EVPL_CON-HUMAN	yes	yes	0	3	0	1	By MS/MS						1						39.41	39.41	2	0.050144	13.119	10.36	0	0	0	0	0	0	0		482;1178;1179;1180
AATQELALLISRMQANADQVERDILETQK	2 Deamidation (NQ);ADP-ribosyl	3797.72	0.722029	208	sp|Q92817|EVPL_CON-HUMAN	yes	yes	1	2	0	2	By MS/MS	By MS/MS	By MS/MS	By MS/MS	By matching	By MS/MS	1	1	1	1	1	1	34.274	34.223	3;4	0.046336	15.641	15.617	2312000000	277160000	87395000	351800000	92705000	94125000	41985000	147	482;1178;1179;1180
ADLEMQIESLTEELAYLKK	Unmodified	2223.13	0.134451	46	sp|P13645|K1C10_CON-HUMAN;CON__P13645	yes	no	0	0	0	1				By MS/MS						1			41.964	41.872	3	0.0007181	56.719	53.17	30648000	0	0	0	30648000	0	0
ADLERQNQEYQVLLDVR	2 Deamidation (NQ)	2090.03	0.0280122	195;101	tr|A5A6M9|A5A6M9_CON-PANTR;sp|Q14532|K1H2_CON-HUMAN;tr|C4AM86|C4AM86_CON-HUMAN;CON__Q92764;sp|Q92764|KRT35_CON-HUMAN;CON__Q497I4	no	no	0	2	0	1	By MS/MS	By MS/MS	By MS/MS	By MS/MS	By MS/MS	By MS/MS	2	2	2	2	1	1	21.955	21.916	3;4	0.039013	26.365	17.111	57697000000	5610800000	7994000000	7487400000	2530400000	292620000	190480000		790;791
ADPQCPQPATRR	2 Deamidation (NQ);ADP-ribosyl	1938.7	0.696871	85	CON__Q2UVX4	yes	yes	1	2	0	1		By MS/MS	By MS/MS					1	1				9.9108	9.9346	2	0.046994	17.436	8.7066	0	0	0	0	0	0	0	54;55	741;742
ADPQCPQPATRR	Deamidation (NQ);ADP-ribosyl	1937.71	0.712855	85	CON__Q2UVX4	yes	yes	1	1	0	1													9.3277	9.3575	2	0.043356	17.436	11.195	0	0	0	0	0	0	0	54;55	741;742
ADPQCPQPATRR	2 Deamidation (NQ);2 ADP-ribosyl	2479.76	0.757979	85	CON__Q2UVX4	yes	yes	2	2	0	1				By MS/MS						1			9.2145	9.1006	3	0.050465	10.353	10.353	0	0	0	0	0	0	0	54;55	741;742
AEAESLYQSK	Unmodified	1124.54	0.534968	176	sp|P04264|K2C1_CON-HUMAN;sp|A5A6M6|K2C1_CON-PANTR;CON__P04264	yes	no	0	0	0	0			By MS/MS	By MS/MS					1	1			15.325	15.269	2	0.001253	78.516	78.516	13427000	0	0	4760400	8666800	0	0
AEIENIKKQCQTLQVSVADAEQR	4 Deamidation (NQ);ADP-ribosyl	3202.34	0.341449	54	tr|B4DRW1|B4DRW1_CON-HUMAN;tr|B4DRR7|B4DRR7_CON-HUMAN;tr|B4DKJ0|B4DKJ0_CON-HUMAN;tr|B4DRS2|B4DRS2_CON-HUMAN;sp|P19013|K2C4_CON-HUMAN;CON__P19013	yes	no	1	4	0	2	By MS/MS	By MS/MS					1	1					17.318	17.351	5	0.050495	7.0315	3.8169	97718000	61326000	36392000	0	0	0	0	31	104;655;656;657
AEIENVKKQNANLQTAIAEAEQR	2 Deamidation (NQ)	2569.3	0.298373	63	sp|Q01546|K22O_CON-HUMAN;CON__Q01546	yes	no	0	2	0	2		By matching						1					22.723	22.797	5	0.048579	12.802	9.8365	140300000	0	58921000	0	0	0	0		129;130;131;692;693;694
AEIENVKKQNANLQTAIAEAEQR	4 Deamidation (NQ)	2571.27	0.266405	63	sp|Q01546|K22O_CON-HUMAN;CON__Q01546	yes	no	0	4	0	2	By MS/MS	By MS/MS			By MS/MS		1	1			1		34.364	34.3	3	0.051113	6.4577	3.1166	120900000	59717000	51879000	0	0	9301200	0		129;130;131;692;693;694
AELEKRLVQAELEAR	Deamidation (NQ)	1754.95	0.952662	160		yes	yes	0	1	0	2				By MS/MS	By MS/MS	By MS/MS				2	1	1	25.676	25.457	3	0.051682	18.138	12.558	62436000	0	0	0	41491000	12700000	8244700
AELERAEMAMQQATKR	2 Oxidation (M);2 Deamidation (NQ)	1895.87	0.871711	160		yes	yes	0	2	2	2			By MS/MS	By MS/MS		By MS/MS			1	1		2	17.371	17.273	4	0.051682	10.281	6.1098	81260000	0	0	17327000	12957000	0	6158100
AEMDMVAWGVDLASVEQHINSHR	Oxidation (M);ADP-ribosyl	3151.26	0.256614	185	sp|P15924|DESP_CON-HUMAN	yes	yes	1	0	1	0	By MS/MS		By MS/MS	By MS/MS	By MS/MS	By MS/MS	1		1	1	1	1	9.6199	9.5511	3	0.027118	17.998	11.948	724150000	52786000	0	141280000	125010000	27636000	13208000	114		186;187
AEMDMVAWGVDLASVEQHINSHR	2 Oxidation (M)	2626.19	0.19042	185	sp|P15924|DESP_CON-HUMAN	yes	yes	0	0	2	0													20.634	20.706	3	0.051577	7.0315	7.0315	0	0	0	0	0	0	0			186;187
AENPEQQLKQEK	Unmodified	1440.72	0.720872	179	sp|P07476|INVO_CON-HUMAN	yes	yes	0	0	0	1						By MS/MS						1	20.864	20.532	3	0.04286	20.857	17.539	36789000	0	0	0	0	0	36789000
AFLPGSLVDVRPVRDTLHLEGK	ADP-ribosyl	2959.4	0.399437	181;182	sp|P0AG67|RS1_ECOLI;sp|P0AG67DII|RS1_DII_ECOLI	no	no	1	0	0	2				By MS/MS	By MS/MS	By MS/MS				1	2	2	33.647	33.546	3;4	0.02748	26.84	19.728	2209700000	0	0	0	272380000	249560000	360910000	100;101
ASEASRDRVEDATLVLSVGDEVEAK	ADP-ribosyl	3186.38	0.375526	181	sp|P0AG67|RS1_ECOLI;sp|P0AG67R139K|RS1_R139K_ECOLI;sp|P0AG67R139A|RS1_R139A_ECOLI	yes	no	1	0	0	2				By MS/MS	By MS/MS	By MS/MS				2	1	2	29.93	29.732	3;4	0.0041138	35.628	32.23	149990000	0	0	0	35098000	22970000	35004000	102;103
EIETRPGSIVR	ADP-ribosyl	1796.75	0.749558	181	sp|P0AG67|RS1_ECOLI;sp|P0AG67R139K|RS1_R139K_ECOLI;sp|P0AG67R139A|RS1_R139A_ECOLI	yes	no	1	0	0	1				By MS/MS						1			18.897	18.786	2	0.049866	18.78	6.9324	7734800	0	0	0	7734800	0	0	104
ERISLGVKQLAEDPFNNWVALNK	4 Deamidation (NQ);ADP-ribosyl	3185.4	0.399556	181	sp|P0AG67|RS1_ECOLI;sp|P0AG67R139K|RS1_R139K_ECOLI;sp|P0AG67R139A|RS1_R139A_ECOLI	yes	no	1	4	0	2													29.662	29.728	3	0.048974	10.689	7.291	55488000	0	0	0	0	0	0	105	349;350;351;990
AFQQNLVSSALFSK	Deamidation (NQ)	1539.79	0.793308	191	sp|Q03001|DYST_CON-HUMAN	yes	yes	0	1	0	0	By MS/MS	By MS/MS	By MS/MS	By MS/MS	By MS/MS	By MS/MS	1	1	1	1	1	1	16.515	16.45	2	0.017582	44.425	40.724	3081500000	358900000	1308600000	468010000	133500000	88360000	20277000		410
AHTIPSAYWKVIFINNSPAVNHYAAFLFDQNTPK	5 Deamidation (NQ)	3878.88	0.883193	48	CON__P13717	yes	yes	0	5	0	1				By MS/MS						1			33.415	33.313	4	0.051682	5.9457	4.5416	180320000	0	0	0	180320000	0	0		93;94;95;96;645
AIAQSQSLESSR	Unmodified	1275.64	0.641893	184	sp|P12726|ALT_BPT4	yes	yes	0	0	0	0				By MS/MS		By matching				1		1	14.519	14.444	2	0.00098912	61.353	61.353	15141000	0	0	0	3318800	0	807480
AIDNLAVNLSNENK	3 Deamidation (NQ)	1516.73	0.725682	42	CON__P09870	yes	yes	0	3	0	0				By MS/MS						1			27.841	27.738	2	0.020887	30.431	20.544	28449000	0	0	0	14726000	0	0		82;83;84;85
AIDNLAVNLSNENKK	3 Deamidation (NQ)	1644.82	0.820645	42	CON__P09870	yes	yes	0	3	0	1	By MS/MS	By MS/MS		By MS/MS	By MS/MS	By MS/MS	1	1		2	1	1	30.865	30.768	2	0.051682	15.314	10.425	871290000	156540000	156940000	0	230700000	56785000	55626000		82;83;84;85
RVKHPSEIVNVGDEITVK	ADP-ribosyl	2560.17	0.172397	181	sp|P0AG67|RS1_ECOLI;sp|P0AG67R139K|RS1_R139K_ECOLI;sp|P0AG67R139A|RS1_R139A_ECOLI	yes	no	1	0	0	2				By MS/MS						1			23.318	23.223	3	0.0027344	40.856	31.809	10580000	0	0	0	0	0	0	106
AKDDLARLLR	ADP-ribosyl	1710.75	0.749164	63	sp|Q01546|K22O_CON-HUMAN;CON__Q01546	yes	no	1	0	0	2				By MS/MS						1			32.69	32.587	2	0.046728	26.063	24.996	0	0	0	0	0	0	0	40
AFLPGSLVDVR	Unmodified	1172.66	0.655358	181;182	sp|P0AG67|RS1_ECOLI;sp|P0AG67DII|RS1_DII_ECOLI	no	no	0	0	0	0	By MS/MS	By MS/MS	By MS/MS	By MS/MS	By MS/MS	By MS/MS	1	2	2	3	1	1	32.673	32.61	2	3.3866e-09	120.12	120.12	72291000000	4685400000	7136800000	15246000000	10958000000	3496600000	2483200000
AKKDNHLNFNK	3 Deamidation (NQ)	1330.65	0.651729	3	CON__ENSEMBL:ENSBTAP00000001528	yes	yes	0	3	0	2				By MS/MS	By MS/MS					1	1		37.413	37.331	2	0.029457	11.151	6.3677	50073000	0	0	0	24356000	6352700	0		2;3;4
AKPNGPVHSMDK	Oxidation (M)	1295.63	0.62922	197	sp|Q2G2B2|SASG_CON-STAA8	yes	yes	0	0	1	1													39.949	39.984	1	0.049303	10.83	5.6274	37034000	0	0	0	0	0	0			226
AFLPGSLVDVRPVR	Unmodified	1524.88	0.877647	181;182	sp|P0AG67|RS1_ECOLI;sp|P0AG67DII|RS1_DII_ECOLI	no	no	0	0	0	1	By MS/MS	By MS/MS	By MS/MS	By MS/MS	By MS/MS	By MS/MS	23	20	25	23	27	19	34.986	34.923	1;2;3;4	2.7299e-111	209.97	209.97	848230000000	120720000000	127940000000	115600000000	105930000000	76172000000	43623000000
AKYMDSEATAQK	Oxidation (M);Deamidation (NQ)	1358.6	0.602396	204	sp|Q6WIH8|MEP3_CON-TRIRU	yes	yes	0	1	1	1	By matching		By MS/MS	By MS/MS			1		1	1			15.51	15.48	2	0.051233	10.232	6.3448	27485000	4059900	0	7288400	5896700	0	0		1172	238
ALEAANADLEVK	Deamidation (NQ)	1243.63	0.629597	40	tr|B1AQ76|B1AQ76_CON-MOUSE;CON__P08730-1	yes	no	0	1	0	0	By MS/MS	By MS/MS	By MS/MS	By MS/MS	By MS/MS	By MS/MS	1	1	1	1	1	1	19.297	19.229	2	0.00044114	64.297	9.6895	294690000	49468000	28745000	30956000	73422000	30668000	12864000		78
ALEAKELARQQLR	Unmodified	1524.87	0.873624	3	CON__ENSEMBL:ENSBTAP00000001528	yes	yes	0	0	0	2				By MS/MS	By MS/MS	By MS/MS				1	1	1	26.154	25.898	3	0.034126	28.806	19.524	38511000	0	0	0	26949000	5473300	6088200
ALEESNYELEGK	Unmodified	1380.64	0.64089	46;25	sp|P13645|K1C10_CON-HUMAN;CON__P13645;CON__P02535-1	no	no	0	0	0	0	By MS/MS	By MS/MS		By MS/MS			1	1		1			19.106	19.106	2	1.1702e-06	112.75	109.9	105320000	8572300	0	0	71172000	0	0
ALEVPNNPFRTESMTTVHR	Oxidation (M);Deamidation (NQ)	2215.07	0.0691656	158		yes	yes	0	1	1	1			By MS/MS						1				26.183	26.174	3	0.051682	15.766	15.484	0	0	0	0	0	0	0
ALFSGGEETKPTEQPAPK	Unmodified	1885.94	0.942157	186	sp|P21513|RNE_ECOLI	yes	yes	0	0	0	1	By MS/MS	By MS/MS	By MS/MS	By MS/MS	By MS/MS	By MS/MS	1	1	1	1	1	1	18.597	18.532	3	4.56e-11	111.06	107.16	468860000	74131000	92357000	65311000	39547000	8947400	11241000
ALKALPMHIR	Unmodified	1148.69	0.685219	32	CON__P02754	yes	yes	0	0	0	1													20.131	20.186	3	1.643e-51	169.09	169.09	63014000	0	0	0	0	0	0
ALKALPMHIRLSFNPTQLEEQCHI	Oxidation (M);Deamidation (NQ)	2862.45	0.452054	32	CON__P02754	yes	yes	0	1	1	2					By MS/MS						1		21.766	21.472	5	0.05167	6.9526	4.3037	11238000	0	0	0	0	11238000	0		68;607;608	40
ALLEVYNMMSR	2 Oxidation (M)	1357.64	0.637007	90	CON__Q3KUS7	yes	yes	0	0	2	0		By MS/MS	By MS/MS		By MS/MS	By MS/MS		1	2		1	1	15.165	15.028	2	0.043178	17.512	17.512	13644000	0	0	0	0	2952300	1513200			103;104
ALLEVYNMMSR	2 Oxidation (M);Deamidation (NQ)	1358.62	0.621023	90	CON__Q3KUS7	yes	yes	0	1	2	0	By MS/MS	By MS/MS	By MS/MS	By MS/MS	By MS/MS	By MS/MS	1	1	1	1	1	1	14.879	14.804	2	0.044688	19.271	19.271	85629000	14587000	21356000	17785000	8380800	3320700	1802200		210	103;104
ALNVEEQSVQETEQEER	Unmodified	2016.92	0.923607	186	sp|P21513|RNE_ECOLI	yes	yes	0	0	0	0													19.982	20.048	2	6.1485e-16	99.011	85.81	0	0	0	0	0	0	0
ALQIGEWQGEPVWLVQQQR	Unmodified	2264.17	0.1702	187	sp|P32664|NUDC_ECOLI	yes	yes	0	0	0	0	By MS/MS	By MS/MS	By MS/MS	By MS/MS	By MS/MS	By MS/MS	2	2	2	2	2	2	36.932	36.875	2;3	0	301.95	297.52	4125300000	734020000	564240000	623980000	456340000	145500000	90703000
ALQIGEWQGEPVWLVQQQR	5 Deamidation (NQ)	2269.09	0.0902782	187	sp|P32664|NUDC_ECOLI	yes	yes	0	5	0	0		By MS/MS						1					26.271	26.29	3	0.050991	15.422	12.369	105350000	0	0	0	0	0	0		1049;1050;1051;1052;1053
ALQIGEWQGEPVWLVQQQRR	3 Deamidation (NQ)	2423.22	0.223358	187	sp|P32664|NUDC_ECOLI	yes	yes	0	3	0	1	By MS/MS	By MS/MS	By MS/MS	By MS/MS	By matching	By MS/MS	2	3	2	2	1	1	26.559	26.529	5	0.045407	8.1875	7.563	421770000	41092000	103600000	47118000	75132000	5178000	5504500		1049;1050;1051;1052;1053
ALRPEVERLEMLQQIANR	Oxidation (M);ADP-ribosyl	2722.23	0.229929	191	sp|Q03001|DYST_CON-HUMAN	yes	yes	1	0	1	2			By MS/MS						1				38.702	38.691	2	0.040224	7.2019	2.7333	109390000	0	0	37682000	0	0	0	129;130		203
ALRSMSDLDVELSQVTR	Unmodified	1918.98	0.978225	163		yes	yes	0	0	0	1	By MS/MS						2						33.394	33.394	3	0.0045384	40.962	37.212	0	0	0	0	0	0	0
AMEEVKAQLEDPK	Oxidation (M);Deamidation (NQ)	1503.71	0.712675	156		yes	yes	0	1	1	1		By MS/MS						1					17.12	17.185	3	0.051682	20.857	20.857	0	0	0	0	0	0	0
AMKPWIQPK	Unmodified	1097.61	0.605571	27	CON__P02663	yes	yes	0	0	0	1			By MS/MS		By MS/MS				1		1		19.709	19.656	2;3	0.0003388	89.698	80.043	3236800000	0	0	183820000	0	17462000	0
AMSLQSQLEIELGQFRRVLEAVER	Oxidation (M);3 Deamidation (NQ)	2820.43	0.432758	152		yes	no	0	3	1	2				By MS/MS	By MS/MS	By MS/MS				1	1	2	11.388	11.248	5	0.051682	6.0677	3.3882	145930000	0	0	0	31904000	8112800	18893000			157
AMSLQSQLEIELGQLRRTLETIEK	Oxidation (M);3 Deamidation (NQ)	2804.45	0.44774	142;138		no	no	0	3	1	2	By MS/MS	By MS/MS	By MS/MS				1	2	2				40.5	40.495	3;4	0.049903	12.314	9.8064	88883000000	0	39746000000	25860000000	0	0	0		902;903;904	153
AMSLQSQLEIELNQMRRTLESIEK	Oxidation (M);3 Deamidation (NQ)	2865.41	0.409974	136		yes	no	0	3	1	2	By MS/MS		By MS/MS	By MS/MS			1		2	1			40.339	40.311	4	0.051682	6.7232	3.736	356200000	138740000	0	169200000	48257000	0	0			151;152
AMSLQSQLEIELNQMRRTLESIEK	2 Oxidation (M)	2878.45	0.452842	136		yes	no	0	0	2	2	By MS/MS	By MS/MS	By MS/MS	By MS/MS	By MS/MS		1	1	1	1	2		43.448	43.397	3	0.051682	11.632	5.7284	21948000000	3985500000	4703800000	3044700000	1648000000	1384900000	0			151;152
AMVQQLDTLRQK	Oxidation (M);Deamidation (NQ)	1446.75	0.750063	88	CON__Q32PJ2	yes	yes	0	1	1	1	By MS/MS	By MS/MS	By MS/MS	By MS/MS	By MS/MS	By matching	2	1	2	2	3	1	26.344	26.278	1;2	0.048389	27.115	24.263	371290000000	60458000000	65873000000	62582000000	39311000000	202390000	243680000		758	102
AFLPGSLVDVRPVRDTLHLEGK	Unmodified	2418.34	0.338328	181;182	sp|P0AG67|RS1_ECOLI;sp|P0AG67DII|RS1_DII_ECOLI	no	no	0	0	0	2	By MS/MS	By MS/MS	By MS/MS	By MS/MS	By MS/MS	By MS/MS	31	30	28	6	18	31	34.267	34.21	2;3;4;5	2.3389e-126	215.48	215.48	435560000000	141370000000	147800000000	34978000000	4126700000	12290000000	26419000000
AISLSVR	Unmodified	744.449	0.449388	181	sp|P0AG67|RS1_ECOLI;sp|P0AG67R139K|RS1_R139K_ECOLI;sp|P0AG67R139A|RS1_R139A_ECOLI	yes	no	0	0	0	0	By MS/MS	By MS/MS	By MS/MS	By MS/MS	By MS/MS	By MS/MS	18	34	16	11	13	10	25.124	25.063	1;2	2.5844e-17	101.21	91.462	313930000000	60095000000	62824000000	51361000000	13900000000	23700000000	16921000000
AKDEADEKDAIATVNK	Unmodified	1716.85	0.853008	181	sp|P0AG67|RS1_ECOLI;sp|P0AG67R139K|RS1_R139K_ECOLI;sp|P0AG67R139A|RS1_R139A_ECOLI	yes	no	0	0	0	2	By MS/MS	By MS/MS	By MS/MS	By MS/MS	By MS/MS	By MS/MS	14	15	13	15	9	11	15.388	15.324	2;3;4	0	324.94	310.71	497580000000	58903000000	83464000000	90249000000	46333000000	28737000000	16307000000
AKRHEAWITLEK	Unmodified	1480.82	0.815047	181	sp|P0AG67|RS1_ECOLI;sp|P0AG67R139K|RS1_R139K_ECOLI;sp|P0AG67R139A|RS1_R139A_ECOLI	yes	no	0	0	0	2	By MS/MS	By MS/MS	By MS/MS	By MS/MS	By MS/MS	By MS/MS	14	18	10	6	5	12	19.251	19.205	1;2;3;4	2.2775e-39	162.48	154.94	175190000000	33035000000	41405000000	26212000000	1280500000	1944400000	5846200000
ANPWQQFAETHNK	Unmodified	1569.73	0.732439	181	sp|P0AG67|RS1_ECOLI;sp|P0AG67R139K|RS1_R139K_ECOLI;sp|P0AG67R139A|RS1_R139A_ECOLI	yes	no	0	0	0	0	By MS/MS	By MS/MS	By MS/MS	By MS/MS	By MS/MS	By MS/MS	8	12	16	14	9	9	26.032	25.974	1;2;3	0	298.61	294.49	608930000000	29179000000	52201000000	138770000000	58945000000	38658000000	25463000000
ANPWQQFAETHNK	Deamidation (NQ)	1570.72	0.716455	181	sp|P0AG67|RS1_ECOLI;sp|P0AG67R139K|RS1_R139K_ECOLI;sp|P0AG67R139A|RS1_R139A_ECOLI	yes	no	0	1	0	0		By MS/MS						1					29.854	29.933	2	0.0094062	53.567	47.534	0	0	0	0	0	0	0		341;985;986
ANPWQQFAETHNK	3 Deamidation (NQ)	1572.68	0.684486	181	sp|P0AG67|RS1_ECOLI;sp|P0AG67R139K|RS1_R139K_ECOLI;sp|P0AG67R139A|RS1_R139A_ECOLI	yes	no	0	3	0	0					By MS/MS	By MS/MS					1	1	25.222	24.894	3	0.022508	39.878	39.878	75859000	0	0	0	0	48621000	27238000		341;985;986
ANPWQQFAETHNKGDR	Unmodified	1897.88	0.881957	181	sp|P0AG67|RS1_ECOLI;sp|P0AG67R139K|RS1_R139K_ECOLI;sp|P0AG67R139A|RS1_R139A_ECOLI	yes	no	0	0	0	1	By MS/MS	By MS/MS	By MS/MS	By MS/MS	By MS/MS	By MS/MS	9	9	13	18	16	13	25.197	25.106	2;3;4	1.4707e-281	285.55	277.25	227030000000	346140000	342850000	627940000	59205000000	37234000000	21610000000
ANSLLGLMGLFIHMK	2 Oxidation (M)	1675.88	0.878969	132	CON__REFSEQ:XP_986630	yes	yes	0	0	2	0	By MS/MS	By MS/MS	By MS/MS	By MS/MS			1	1	1	1			21.693	21.694	2	0.046539	16.254	4.0401	182380000	27989000	21726000	27386000	20079000	0	0			148;149
APAPEYVPEAPR	Unmodified	1295.65	0.651001	186	sp|P21513|RNE_ECOLI	yes	yes	0	0	0	0	By MS/MS	By MS/MS	By MS/MS	By MS/MS	By MS/MS	By MS/MS	1	1	1	1	1	1	21.08	21.013	2	0.00010452	97.472	93.885	180150000	38601000	44610000	28107000	14984000	6553000	6182900
APSTYGGGLSVSSSR	Unmodified	1424.69	0.689571	24	sp|P02533|K1C14_CON-HUMAN;CON__P02533	yes	no	0	0	0	0				By MS/MS						1			18.698	18.586	2	3.8323e-06	95.401	91.247	6971900	0	0	0	6971900	0	0
AQFVPLPVSVSVEFAVAATDCIAKEVVDPTK	Deamidation (NQ)	3287.7	0.699932	45	CON__P12763	yes	yes	0	1	0	1	By MS/MS	By MS/MS	By MS/MS	By MS/MS	By MS/MS	By MS/MS	1	1	1	1	1	1	36.905	36.848	5	0.051347	14.977	14.971	5164600000	1171600000	1030800000	804490000	480160000	250660000	85913000		631
AQGPAASSQSALMPPAPTTR	Oxidation (M);2 Deamidation (NQ);ADP-ribosyl	2496.99	0.986964	220	tr|B5MEM5|B5MEM5_CON-HUMAN	yes	yes	1	2	1	0													13.249	13.278	3	0.050663	8.1875	4.3466	0	0	0	0	0	0	0	163	1239;1240	255
AQIQEQKLLQR	3 Deamidation (NQ)	1356.72	0.724894	191	sp|Q03001|DYST_CON-HUMAN	yes	yes	0	3	0	1				By MS/MS						1			18.401	18.303	3	0.045818	15.539	11.57	0	0	0	0	0	0	0		1071;1072;1073;1074
AQLAEELEAKLR	Unmodified	1369.76	0.756529	143		yes	no	0	0	0	1	By MS/MS	By MS/MS	By MS/MS				2	2	2				25.044	25.071	3	0.036016	26.412	25.847	755580000	399280000	116750000	239550000	0	0	0
AQNVTRLLR	2 Deamidation (NQ)	1071.6	0.603657	183	sp|P11532|DMD_CON-HUMAN	yes	yes	0	2	0	1				By MS/MS						1			22.255	22.145	2	0.026679	42.599	33.205	0	0	0	0	0	0	0		360;993
AQQSLPELSNHASILIMLTDGEPTEGVMDR	2 Oxidation (M);Deamidation (NQ)	3284.55	0.554072	69	CON__Q0VCM5	yes	yes	0	1	2	0				By MS/MS						1			41.533	41.441	2	0.046613	15.766	12.217	0	0	0	0	0	0	0		146	78;79
AQRGFSAR	2 ADP-ribosyl	1973.59	0.589715	111	CON__Q8N1N4-2;CON__Q7RTT2;sp|Q8N1N4|K2C78_CON-HUMAN	yes	no	2	0	0	1				By MS/MS						1			33.812	33.71	2	0.039662	17.732	17.732	0	0	0	0	0	0	0	72;73
AQYDAVAARSLEEAEAYSR	Deamidation (NQ)	2099.98	0.975977	109	sp|Q6KB66|K2C80_CON-HUMAN;CON__Q6KB66-1	yes	no	0	1	0	1				By MS/MS						1			22.419	22.394	3	0.043415	26.412	25.019	0	0	0	0	0	0	0		813
AQYEDIANQRR	2 Deamidation (NQ);ADP-ribosyl	1905.69	0.693165	17	CON__H-INV:HIT000292931	yes	yes	1	2	0	1			By MS/MS	By matching	By MS/MS				1	1	1		11.247	11.194	3	0.051419	5.4934	5.4934	94914000	0	0	35959000	12257000	10223000	0	15;16	34;577;578
AQYEDIAQK	Unmodified	1064.51	0.513839	176	sp|P04264|K2C1_CON-HUMAN;sp|A5A6M6|K2C1_CON-PANTR	yes	no	0	0	0	0	By MS/MS	By MS/MS	By MS/MS	By MS/MS	By MS/MS	By MS/MS	1	1	1	1	1	1	14.936	14.874	2	0.0017445	79.906	79.906	91719000	8045200	7551500	19479000	29267000	2267300	1496400
AQYEEIALK	Unmodified	1063.56	0.554975	72;216	CON__Q14CN4-1;sp|Q14CN4|K2C72_CON-HUMAN;tr|Q4R3D5|Q4R3D5_CON-MACFA;tr|B4DEI8|B4DEI8_CON-HUMAN	no	no	0	0	0	0	By MS/MS						1						24.656	24.656	2	0.03903	33.55	4.4009	0	0	0	0	0	0	0
ARYASQLAAIQEMLSSLEAQLMQIR	Oxidation (M);3 Deamidation (NQ)	2839.41	0.40958	123	CON__Q9D312	yes	yes	0	3	1	1			By MS/MS		By MS/MS				1		1		42.164	42.106	3	0.051667	5.6187	4.8147	223540000	0	0	86198000	0	66843000	0		866;867;868	135;136
ARYSCRLQDMQQIISHYEEELIQLR	Unmodified	3178.57	0.565186	122	CON__Q99PS0	yes	yes	0	0	0	2	By matching	By MS/MS	By MS/MS				1	1	1				33.351	33.387	5	0.051269	6.5761	4.6276	563110000	78910000	135470000	118920000	0	0	0
ANPWQQFAETHNKGDR	2 Deamidation (NQ)	1899.85	0.849988	181	sp|P0AG67|RS1_ECOLI;sp|P0AG67R139K|RS1_R139K_ECOLI;sp|P0AG67R139A|RS1_R139A_ECOLI	yes	no	0	2	0	1				By MS/MS						1			25.497	25.387	3	0.0085442	37.645	33.474	0	0	0	0	0	0	0		341;985;986
ANPWQQFAETHNKGDRVEGK	Unmodified	2311.11	0.109391	181	sp|P0AG67|RS1_ECOLI;sp|P0AG67R139K|RS1_R139K_ECOLI;sp|P0AG67R139A|RS1_R139A_ECOLI	yes	no	0	0	0	2	By MS/MS	By MS/MS	By MS/MS	By MS/MS	By MS/MS	By MS/MS	48	41	39	29	29	33	24.858	24.791	2;3;4;5	0	296.13	294.1	773760000000	195070000000	138100000000	100340000000	71241000000	48101000000	30504000000
ASLEAAITDAEQRGELAVKDANAK	Deamidation (NQ)	2471.25	0.250361	125	tr|Q9H552|Q9H552_CON-HUMAN;CON__Q9H552	yes	no	0	1	0	2						By MS/MS						1	31.599	31.274	3	0.051676	6.7984	5.2257	30762000	0	0	0	0	0	30762000		885
ASNVASIKTMLPGEHQQVLSNLQSR	Oxidation (M);Deamidation (NQ)	2724.39	0.386477	191	sp|Q03001|DYST_CON-HUMAN	yes	yes	0	1	1	1		By matching						1					37.333	37.369	2	0.051045	5.5426	4.3144	117700000	0	25612000	0	0	0	0		411;1075	204
ASTVNSSITSSTVSVTVNSSLDGSR	Deamidation (NQ)	2456.19	0.18782	159		yes	yes	0	1	0	0	By MS/MS	By MS/MS	By MS/MS				2	1	1				20.612	20.645	5	0.051682	9.4587	9.4587	3184800000	2273400000	326430000	252510000	0	0	0		321
ATASHLSQALQAALQDYELQADTYR	3 Deamidation (NQ)	2766.3	0.298433	208	sp|Q92817|EVPL_CON-HUMAN	yes	yes	0	3	0	0	By MS/MS		By MS/MS	By MS/MS	By MS/MS	By MS/MS	1		1	1	1	1	41.284	41.222	3	0.051656	6.295	3.6091	777170000	51551000	0	146770000	147180000	39141000	11213000		1181;1182;1183;1184
ATLEMVNHEK	Oxidation (M);Deamidation (NQ)	1187.55	0.549238	178	tr|B4DJT7|B4DJT7_CON-HUMAN;tr|A5YM63|A5YM63_CON-HUMAN;sp|P07197|NFM_CON-HUMAN	yes	no	0	1	1	0			By MS/MS	By matching	By MS/MS				1	1	1		12.783	12.683	2	0.025274	58.917	58.917	59229000	0	0	35007000	9862200	7036400	0		336	167
ATPSNTPATNQQQLEEKTSPNAR	5 Deamidation (NQ)	2487.12	0.124885	153		yes	yes	0	5	0	1	By MS/MS	By MS/MS	By MS/MS	By MS/MS	By MS/MS	By MS/MS	2	1	2	1	1	1	28.065	28.008	2;3	0.051682	5.992	3.7198	6179500000	1520900000	696480000	1556900000	433760000	214680000	142860000		314;315
ATSLQSQLEIELGQLRRVLETVER	Deamidation (NQ)	2768.5	0.503221	165		yes	yes	0	1	0	2	By MS/MS	By MS/MS	By MS/MS			By matching	1	2	1			1	32.136	32.118	5	0.051682	7.0315	6.9051	652910000	88319000	367720000	83422000	0	0	22483000
AVDQSVLLMRPEAELSAATVYNLLPVK	Oxidation (M);Deamidation (NQ);ADP-ribosyl	3484.62	0.623819	10	CON__ENSEMBL:ENSBTAP00000024146	yes	yes	1	1	1	1	By MS/MS	By MS/MS	By MS/MS		By MS/MS	By MS/MS	1	2	2		2	1	33.757	33.718	4;5	0.040502	5.78	5.3688	1329900000	35130000	338770000	289610000	0	59841000	10896000	10	20;565	15
ANPWQQFAETHNKGDRVEGK	2 Deamidation (NQ)	2313.08	0.0774221	181	sp|P0AG67|RS1_ECOLI;sp|P0AG67R139K|RS1_R139K_ECOLI;sp|P0AG67R139A|RS1_R139A_ECOLI	yes	no	0	2	0	2	By MS/MS						2						24.725	24.725	3;4	2.107e-06	65.784	65.199	55126000	55126000	0	0	0	0	0		341;985;986
ANPWQQFAETHNKGDRVEGK	Deamidation (NQ)	2312.09	0.0934065	181	sp|P0AG67|RS1_ECOLI;sp|P0AG67R139K|RS1_R139K_ECOLI;sp|P0AG67R139A|RS1_R139A_ECOLI	yes	no	0	1	0	2													24.545	24.61	4	3.3405e-06	75.215	71.877	93954000	0	0	0	0	0	0		341;985;986
ASEASRDRVEDATLVLSVGDEVEAK	Unmodified	2645.31	0.314417	181	sp|P0AG67|RS1_ECOLI;sp|P0AG67R139K|RS1_R139K_ECOLI;sp|P0AG67R139A|RS1_R139A_ECOLI	yes	no	0	0	0	2	By MS/MS	By MS/MS	By MS/MS	By MS/MS	By MS/MS	By MS/MS	43	46	38	6	5	38	32.649	32.616	2;3;4	3.1366e-135	214.93	211.29	183200000000	23656000000	65942000000	23584000000	784480000	651920000	12349000000
AVIESENSAER	Unmodified	1203.57	0.573145	181	sp|P0AG67|RS1_ECOLI;sp|P0AG67R139K|RS1_R139K_ECOLI;sp|P0AG67R139A|RS1_R139A_ECOLI	yes	no	0	0	0	0	By MS/MS	By MS/MS	By MS/MS	By MS/MS	By MS/MS	By MS/MS	7	12	4	4	6	8	15.44	15.378	2	7.6894e-110	211.27	184.88	155610000000	11383000000	18083000000	32338000000	16670000000	6145800000	4870000000
AVIESENSAERDQLLENLQEGMEVK	Oxidation (M)	2846.36	0.360381	181	sp|P0AG67|RS1_ECOLI;sp|P0AG67R139K|RS1_R139K_ECOLI;sp|P0AG67R139A|RS1_R139A_ECOLI	yes	no	0	0	1	1	By MS/MS	By MS/MS	By MS/MS	By MS/MS	By MS/MS	By MS/MS	17	12	13	10	9	11	28.724	28.655	2;3;4	1.3512e-243	266.86	263.8	142530000000	18336000000	18960000000	15913000000	19163000000	6935900000	9670500000			170
AVIESENSAERDQLLENLQEGMEVK	Unmodified	2830.37	0.365467	181	sp|P0AG67|RS1_ECOLI;sp|P0AG67R139K|RS1_R139K_ECOLI;sp|P0AG67R139A|RS1_R139A_ECOLI	yes	no	0	0	0	1	By MS/MS	By MS/MS	By MS/MS	By MS/MS	By MS/MS	By MS/MS	16	22	20	15	14	14	34.413	34.366	2;3;4	0	334.18	328.64	1043000000000	138920000000	174810000000	127160000000	113710000000	76800000000	70038000000
AVPYPQR	Unmodified	829.445	0.444637	28	CON__P02666	yes	yes	0	0	0	0	By MS/MS	By MS/MS	By MS/MS		By MS/MS		1	1	1		1		14.973	14.944	2	0.041815	32.113	32.113	216890000	14149000	22126000	29998000	0	2982200	0
AVPYPQRDMPIQAFLLYQEPVLGPVR	2 Deamidation (NQ);ADP-ribosyl	3539.62	0.623759	28	CON__P02666	yes	yes	1	2	0	1	By MS/MS	By MS/MS	By MS/MS	By MS/MS	By MS/MS	By MS/MS	1	1	1	1	1	1	32.244	32.162	3	0.051441	5.9663	3.9485	4144100000	658340000	810680000	706130000	633360000	79502000	68850000	20;21	599;600;601
AVPYPQRDMPIQAFLLYQEPVLGPVR	Oxidation (M);2 Deamidation (NQ);ADP-ribosyl	3555.62	0.618674	28	CON__P02666	yes	yes	1	2	1	1		By MS/MS	By MS/MS	By matching		By MS/MS		1	1	1		1	44.523	44.46	3	0.051374	6.0949	4.0051	4044700000	0	712300000	839770000	722040000	0	350980000	20;21	599;600;601	35
AVPYPQRDMPIQAFLLYQEPVLGPVRGPFPIIV	Unmodified	3720.03	0.0265665	28	CON__P02666	yes	yes	0	0	0	2	By MS/MS	By MS/MS	By MS/MS				1	1	2				44.416	44.403	3;4	3.5883e-100	176.84	176.84	12167000000	830410000	1794600000	2966600000	0	0	0
AVQDKLDQMVFIWENIHTLVEER	Oxidation (M);3 Deamidation (NQ)	2831.37	0.368761	191	sp|Q03001|DYST_CON-HUMAN	yes	yes	0	3	1	1													35.568	35.628	3	0.050855	10.838	10.706	0	0	0	0	0	0	0		412;1076;1077	205
AVQYLSSQDEK	Unmodified	1266.61	0.609196	194	sp|Q13835|PKP1_CON-HUMAN	yes	yes	0	0	0	0													20.2	20.112	3	0.041899	22.917	19.244	0	0	0	0	0	0	0
AWITLEK	Unmodified	859.48	0.480354	182	sp|P0AG67DII|RS1_DII_ECOLI	yes	yes	0	0	0	0	By MS/MS	By MS/MS	By MS/MS	By matching	By MS/MS	By MS/MS	1	1	1	1	1	1	26.751	26.681	2	0.0029471	70.912	70.912	209220000	38006000	30984000	39651000	17258000	18025000	5823500
AWITLEKAYEDAETVTGVINGK	Unmodified	2407.23	0.227106	182	sp|P0AG67DII|RS1_DII_ECOLI	yes	yes	0	0	0	1		By MS/MS						1					23.896	23.892	2	0.0096607	39.033	12.492	0	0	0	0	0	0	0
AYEDAETVTGVINGK	Deamidation (NQ)	1566.74	0.741332	181;182	sp|P0AG67|RS1_ECOLI;sp|P0AG67R139K|RS1_R139K_ECOLI;sp|P0AG67R139A|RS1_R139A_ECOLI;sp|P0AG67DII|RS1_DII_ECOLI	no	no	0	1	0	0	By MS/MS	By MS/MS	By MS/MS	By MS/MS	By MS/MS	By MS/MS	2	2	2	3	3	3	23.165	23.086	2;3	6.0616e-112	209.85	199.48	6604100000	160890000	252170000	181110000	85835000	617720000	663140000		344;359
AYEDAETVTGVINGK	Unmodified	1565.76	0.757317	181;182	sp|P0AG67|RS1_ECOLI;sp|P0AG67R139K|RS1_R139K_ECOLI;sp|P0AG67R139A|RS1_R139A_ECOLI;sp|P0AG67DII|RS1_DII_ECOLI	no	no	0	0	0	0	By MS/MS	By MS/MS	By MS/MS	By MS/MS	By MS/MS	By MS/MS	30	51	34	38	31	40	29.914	29.868	1;2;3	0	314.79	308.41	1058300000000	145770000000	178610000000	147830000000	89662000000	82607000000	63613000000
AYEDAETVTGVINGKVK	Unmodified	1792.92	0.920694	181;182	sp|P0AG67|RS1_ECOLI;sp|P0AG67R139K|RS1_R139K_ECOLI;sp|P0AG67R139A|RS1_R139A_ECOLI;sp|P0AG67DII|RS1_DII_ECOLI	no	no	0	0	0	1	By MS/MS	By MS/MS	By MS/MS	By MS/MS	By MS/MS	By MS/MS	1	3	3	1	2	3	23.503	23.467	2;3	1.2245e-281	283.19	279.97	6519600000	324240000	1939500000	404730000	191870000	107450000	652930000
AYEDAETVTGVINGKVK	Deamidation (NQ)	1793.9	0.904709	181;182	sp|P0AG67|RS1_ECOLI;sp|P0AG67R139K|RS1_R139K_ECOLI;sp|P0AG67R139A|RS1_R139A_ECOLI;sp|P0AG67DII|RS1_DII_ECOLI	no	no	0	1	0	1		By matching	By matching					1	1				21.925	21.978	3	0.0025166	76.85	72.947	431560000	0	172850000	48985000	0	0	0		344;359
AYTEVAAAQQQLLQQLEFARK	3 Deamidation (NQ)	2408.22	0.222355	208	sp|Q92817|EVPL_CON-HUMAN	yes	yes	0	3	0	1													40.351	40.288	3	0.050993	7.712	5.8728	0	0	0	0	0	0	0		1185;1186;1187
CANGLGNDNSSNTLNTDYSFLEINNK	3 Deamidation (NQ)	2877.22	0.224676	191	sp|Q03001|DYST_CON-HUMAN	yes	yes	0	3	0	0	By MS/MS	By MS/MS	By MS/MS	By MS/MS	By MS/MS		1	1	1	1	1		32.796	32.75	4	0.051418	6.1606	5.0829	437440000	60708000	87327000	96703000	58140000	20002000	0		413;414;415;416;417;418;419
CLQALQEEVSGILGQIQSLQMCR	3 Deamidation (NQ)	2663.26	0.260473	165		yes	no	0	3	0	0					By MS/MS	By MS/MS					2	1	27.618	27.3	4	0.051682	7.0315	4.3826	63541000	0	0	0	0	41263000	22278000		935;936
CLQALQEEVSGIMEQIQALQMCRYK	3 Deamidation (NQ)	3028.4	0.4014	136		yes	no	0	3	0	1			By MS/MS						2				42.64	42.614	4	0.051682	5.8832	3.4428	365710000	0	0	223170000	0	0	0
CLQALQEEVSGIMEQIQALQMCRYK	Oxidation (M);4 Deamidation (NQ)	3045.38	0.38033	136		yes	no	0	4	1	1				By MS/MS						1			29.166	29.065	3	0.051682	18.881	16.386	70517000	0	0	0	24693000	0	0
CLQALQEEVSSILGQIQSLQMCR	Oxidation (M)	2706.31	0.313906	152		yes	no	0	0	1	0		By MS/MS						1					25.145	25.234	5	0.051682	6.7984	4.1125	74193000	0	74193000	0	0	0	0			158
CPFPSRPDNGFVNHPANPVLYYK	3 Deamidation (NQ)	2691.24	0.242773	50	CON__P17690	yes	yes	0	3	0	1				By MS/MS		By MS/MS				1		1	34.9	34.711	2	0.050156	11.105	10.674	0	0	0	0	0	0	0		98;99;100
CQYEPIMETNRK	Oxidation (M)	1583.71	0.707212	105	sp|Q6A163|K1C39_CON-HUMAN;CON__Q6IFU6	yes	no	0	0	1	1		By MS/MS			By MS/MS	By MS/MS		1			1	1	14.352	14.257	3	0.051035	5.4839	4.917	2405700000	0	773900000	0	0	126630000	101730000			122
CQYETLVENNRR	Deamidation (NQ)	1581.72	0.720554	101	tr|C4AM86|C4AM86_CON-HUMAN;CON__Q92764;sp|Q92764|KRT35_CON-HUMAN;CON__Q497I4	yes	no	0	1	0	1					By MS/MS						1		17.208	16.949	3	0.048935	12.98	10.618	0	0	0	0	0	0	0		234;235
AVIESENSAERDQLLENLQEGMEVK	Deamidation (NQ)	2831.35	0.349482	181	sp|P0AG67|RS1_ECOLI;sp|P0AG67R139K|RS1_R139K_ECOLI;sp|P0AG67R139A|RS1_R139A_ECOLI	yes	no	0	1	0	1			By MS/MS	By MS/MS					1	1			39.365	39.306	2	2.2383e-25	97.836	97.836	0	0	0	0	0	0	0		342;343;987;988
AVIESENSAERDQLLENLQEGMEVKGIVK	Unmodified	3227.63	0.634371	181	sp|P0AG67|RS1_ECOLI;sp|P0AG67R139K|RS1_R139K_ECOLI;sp|P0AG67R139A|RS1_R139A_ECOLI	yes	no	0	0	0	2	By MS/MS	By MS/MS	By MS/MS	By matching		By MS/MS	2	2	2	1		2	32.494	32.461	3;4	0	291.08	290.04	12890000000	349380000	2399700000	2236900000	41361000	0	1443100000
AVIESENSAERDQLLENLQEGMEVKGIVK	Oxidation (M)	3243.63	0.629286	181	sp|P0AG67|RS1_ECOLI;sp|P0AG67R139K|RS1_R139K_ECOLI;sp|P0AG67R139A|RS1_R139A_ECOLI	yes	no	0	0	1	2		By matching				By MS/MS		1				1	28.749	28.621	4	2.1769e-15	90.633	88.226	86680000	0	43367000	0	0	0	43313000			170
DAIATVNK	Unmodified	830.45	0.449782	181	sp|P0AG67|RS1_ECOLI;sp|P0AG67R139K|RS1_R139K_ECOLI;sp|P0AG67R139A|RS1_R139A_ECOLI	yes	no	0	0	0	0			By MS/MS						2				13.673	13.698	2	0.03563	36.395	36.395	22439000	0	0	7219300	0	0	0
DAIATVNKQEDANFSNNAMAEAFK	Oxidation (M)	2614.2	0.196945	181	sp|P0AG67|RS1_ECOLI;sp|P0AG67R139K|RS1_R139K_ECOLI;sp|P0AG67R139A|RS1_R139A_ECOLI	yes	no	0	0	1	1	By MS/MS	By MS/MS	By MS/MS	By MS/MS	By MS/MS	By MS/MS	5	5	10	5	4	6	24.225	24.156	2;3	0	290.94	289.36	14157000000	832300000	1194800000	2142000000	2007000000	629470000	588860000			171
DAIATVNKQEDANFSNNAMAEAFK	Deamidation (NQ)	2599.19	0.186046	181	sp|P0AG67|RS1_ECOLI;sp|P0AG67R139K|RS1_R139K_ECOLI;sp|P0AG67R139A|RS1_R139A_ECOLI	yes	no	0	1	0	1	By MS/MS	By MS/MS	By MS/MS	By MS/MS	By MS/MS	By MS/MS	1	1	1	2	1	2	27.399	27.315	2;3	5.2841e-242	263.71	255.62	1381700000	49030000	117650000	187630000	243360000	32543000	35560000		345;346;347;348;989
DALQDVDPATQMLLLNCLYFK	Oxidation (M);2 Deamidation (NQ)	2485.18	0.175664	9	CON__ENSEMBL:ENSBTAP00000018574	yes	yes	0	2	1	0				By MS/MS						1			25.994	25.883	3	0.050802	14.015	11.439	0	0	0	0	0	0	0		562;563	14
DANAKLQELQAALQQAK	5 Deamidation (NQ)	1843.91	0.905103	44	sp|P12035|K2C3_CON-HUMAN;CON__P12035	yes	no	0	5	0	1		By MS/MS						1					19.919	19.996	2	0.050091	16.533	3.1049	0	0	0	0	0	0	0		88;626;627;628;629
DAQAKVDELEAALRMAK	Oxidation (M);Deamidation (NQ)	1874.94	0.940777	111	CON__Q8N1N4-2;CON__Q7RTT2;sp|Q8N1N4|K2C78_CON-HUMAN;tr|B4DQ49|B4DQ49_CON-HUMAN	yes	no	0	1	1	2	By MS/MS	By MS/MS	By MS/MS	By MS/MS	By MS/MS	By MS/MS	1	1	1	1	1	1	24.561	24.49	3	0.051463	14.959	9.2487	1410200000	400330000	418650000	132210000	87737000	39346000	33015000		823	128
DAQNKLNELEDALQKAK	3 Deamidation (NQ)	1929.95	0.953116	15	CON__ENSEMBL:ENSBTAP00000038253	yes	yes	0	3	0	2													16.262	16.306	3	0.05156	17.281	11.739	0	0	0	0	0	0	0		30;31;575
DAQVQNAQCVLRIDNAKLAAEDFR	3 Deamidation (NQ)	2747.32	0.318457	123	CON__Q9D312	yes	yes	0	3	0	2													27.099	27.166	5	0.05112	5.6623	2.6652	122410000	0	0	0	0	0	0		272;273;869;870
DAQVQNAQCVLRIDNAKLAAEDFR	4 Deamidation (NQ)	2748.3	0.302473	123	CON__Q9D312	yes	yes	0	4	0	2				By MS/MS						1			27.396	27.285	5	0.051477	7.0315	4.6873	10966000	0	0	0	10966000	0	0		272;273;869;870
DARNKLNDLEEALQQAK	3 Deamidation (NQ)	1957.96	0.959264	59	sp|P35908|K22E_CON-HUMAN;CON__P35908v2;CON__P35908;tr|A5A6P6|A5A6P6_CON-PANTR	yes	no	0	3	0	2	By MS/MS	By MS/MS	By MS/MS	By MS/MS			1	1	1	1			30.769	30.771	2	0.019344	30.55	22.639	1089500000	101000000	170710000	116000000	130890000	0	0		119;120;683;684
DARNKLNDLEEALQQAK	2 Deamidation (NQ)	1956.98	0.975248	59	sp|P35908|K22E_CON-HUMAN;CON__P35908v2;CON__P35908;tr|A5A6P6|A5A6P6_CON-PANTR	yes	no	0	2	0	2													30.87	30.78	2	0.020803	30.55	29.178	0	0	0	0	0	0	0		119;120;683;684
DDFTSLSMVLYSRK	Oxidation (M)	1676.81	0.807972	8	CON__ENSEMBL:ENSBTAP00000018229	yes	yes	0	0	1	1		By MS/MS	By MS/MS	By MS/MS	By MS/MS	By MS/MS		1	1	1	1	1	22.715	22.636	2	0.039423	23.605	13.081	639960000	0	89389000	85479000	115560000	14739000	14568000			12
DDNLAAEYRSQDDELQFNLEQIKQELLSR	5 Deamidation (NQ)	3484.6	0.600548	166		yes	yes	0	5	0	2				By MS/MS		By matching				1		1	28.878	28.758	5	0.051682	10.238	10.045	228690000	0	0	0	73736000	0	26215000
DDSILLAQHTR	Unmodified	1267.65	0.652064	187	sp|P32664|NUDC_ECOLI	yes	yes	0	0	0	0		By MS/MS	By MS/MS	By MS/MS	By MS/MS	By MS/MS		1	1	1	1	1	20.29	20.213	2	1.4848e-29	153.97	153.06	450870000	0	55654000	52806000	28734000	25610000	19682000
DAIATVNKQEDANFSNNAMAEAFK	Unmodified	2598.2	0.20203	181	sp|P0AG67|RS1_ECOLI;sp|P0AG67R139K|RS1_R139K_ECOLI;sp|P0AG67R139A|RS1_R139A_ECOLI	yes	no	0	0	0	1	By MS/MS	By MS/MS	By MS/MS	By MS/MS	By MS/MS	By MS/MS	2	4	10	22	5	5	29.495	29.435	2;3;4	0	541.15	497.84	364750000000	33728000000	51375000000	54016000000	47143000000	17374000000	14089000000
DAIATVNKQEDANFSNNAMAEAFK	Oxidation (M);Deamidation (NQ)	2615.18	0.18096	181	sp|P0AG67|RS1_ECOLI;sp|P0AG67R139K|RS1_R139K_ECOLI;sp|P0AG67R139A|RS1_R139A_ECOLI	yes	no	0	1	1	1			By MS/MS						1				24.799	24.746	3	0.00068726	40.706	37.963	0	0	0	0	0	0	0		345;346;347;348;989	171
DAIATVNKQEDANFSNNAMAEAFK	2 Deamidation (NQ)	2600.17	0.170061	181	sp|P0AG67|RS1_ECOLI;sp|P0AG67R139K|RS1_R139K_ECOLI;sp|P0AG67R139A|RS1_R139A_ECOLI	yes	no	0	2	0	1				By MS/MS						1			37.345	37.249	3	0.051514	8.9676	8.9483	20874000	0	0	0	20874000	0	0		345;346;347;348;989
DGKVFSFGNSFFTGEIPKENPMVK	Oxidation (M);2 Deamidation (NQ)	2692.27	0.27307	204	sp|Q6WIH8|MEP3_CON-TRIRU	yes	yes	0	2	1	2													44.613	44.553	3	0.051676	6.0677	2.3353	29511000	0	0	0	0	0	0		469;470	239
DGKVLSHGNSFYTGPAPSSNPMVK	2 Deamidation (NQ)	2491.17	0.168939	207	sp|Q8NIB6|MEP1_CON-TRIRU	yes	yes	0	2	0	1	By MS/MS		By matching				1		1				29.888	29.885	3	0.050747	13.475	11.162	379940000	177780000	0	60655000	0	0	0		476;477
DITVILSMHDCWKFEALEMVDLK	Oxidation (M)	2808.35	0.353645	158		yes	yes	0	0	1	1			By MS/MS						1				31.939	31.93	5	0.051682	6.6639	6.1847	156550000	0	0	156550000	0	0	0
DKLSDSAYQSINIPVTQDMVPSAR	Oxidation (M);Deamidation (NQ)	2651.27	0.274861	73	CON__Q1A7A4	yes	yes	0	1	1	1	By MS/MS	By MS/MS	By MS/MS				1	2	2				26.143	26.17	4	0.051682	6.2591	3.8187	9069500000	499010000	2165000000	2276500000	0	0	0
DKMAQLENALQK	Oxidation (M);3 Deamidation (NQ)	1406.66	0.659911	68	CON__Q0VBK2	yes	yes	0	3	1	1						By MS/MS						1	20.079	19.756	2	0.048746	12.956	5.0307	0	0	0	0	0	0	0		145;703;704	76
DLEQKVNVNKQLEAEFK	4 Deamidation (NQ)	2035	0.999732	158		yes	yes	0	4	0	2	By MS/MS						1						27.785	27.785	3	0.051682	16.88	7.5961	0	0	0	0	0	0	0
DLGGLIVIDFIDMTPVR	Unmodified	1873	0.00192084	186	sp|P21513|RNE_ECOLI	yes	yes	0	0	0	0	By MS/MS	By MS/MS	By MS/MS	By MS/MS	By MS/MS	By matching	2	2	2	2	2	1	44.729	44.677	2;3	1.2012e-15	124.12	118.94	2013500000	298330000	383510000	580350000	325690000	119840000	6396800
DLGQLEKKLEDLEEQLNHLLLWLSPIR	3 Deamidation (NQ)	3244.72	0.72311	183	sp|P11532|DMD_CON-HUMAN	yes	yes	0	3	0	2	By MS/MS				By MS/MS		1				1		37.151	37.094	6	0.051643	6.0301	6.0015	233370000	188540000	0	0	0	14955000	0		361;994;995
DLVKNLFERK	Deamidation (NQ)	1261.7	0.703037	158		yes	yes	0	1	0	2	By matching	By MS/MS	By MS/MS	By matching	By MS/MS	By MS/MS	1	2	1	1	1	2	34.355	34.314	1;2	0.051682	41.029	41.029	22784000000	544280000	4598700000	1049500000	816560000	549490000	686280000
DMDSIIPEVKVQYEEIANCSR	Oxidation (M);2 Deamidation (NQ);ADP-ribosyl	3054.19	0.191279	125	tr|Q9H552|Q9H552_CON-HUMAN;CON__Q9H552	yes	no	1	2	1	1				By MS/MS						1			33.677	33.576	2	0.051317	11.105	6.6366	0	0	0	0	0	0	0	87	284;886	141
DMPIQAFLLYQEPVLGPVRGPFPIIV	Deamidation (NQ);ADP-ribosyl	3450.64	0.637618	28	CON__P02666	yes	yes	1	1	0	1	By MS/MS	By MS/MS	By MS/MS				1	1	1				42.838	42.839	3	0.051534	5.9033	3.6205	768530000	160190000	285640000	162450000	0	0	0	21	600;601
DMPIQAFLLYQEPVLGPVRGPFPIIV	Unmodified	2908.59	0.592494	28	CON__P02666	yes	yes	0	0	0	1	By MS/MS	By MS/MS	By MS/MS		By matching		1	1	2		1		44.736	44.708	2;3	5.4777e-244	266.7	266.7	6505400000	630030000	895900000	644660000	0	102060000	0
DMQGSAQALAEVVKNTENFLKENGEK	3 Deamidation (NQ)	2852.34	0.338583	191	sp|Q03001|DYST_CON-HUMAN	yes	yes	0	3	0	2	By MS/MS	By MS/MS	By MS/MS	By MS/MS	By MS/MS	By MS/MS	1	1	1	1	1	1	31.413	31.348	3	0.050866	13.248	7.7148	3255600000	369090000	356080000	351730000	407090000	426150000	500500000		420;421;422;1078;1079
DNAELEKLIQERSQQQEPLLCPSYQSYFK	5 Deamidation (NQ)	3545.64	0.639576	18	tr|C4AMA3|C4AMA3_CON-HUMAN;CON__O76011;sp|O76011|KRT34_CON-HUMAN;CON__Q8IUT8	yes	no	0	5	0	2		By MS/MS						1					25.067	25.092	5	0.048604	5.6015	3.8117	519730000	0	104510000	0	0	0	0		579;580;581;582;583
DNCRLVPNPGQEDMDR	Oxidation (M);ADP-ribosyl	2471.89	0.887267	4	CON__ENSEMBL:ENSBTAP00000006074	yes	yes	1	0	1	1				By matching	By MS/MS					1	1		12.678	12.61	3	0.043524	17.489	5.3233	138440000	0	0	0	34324000	6460200	0	0		5
DNESLSLSILR	Unmodified	1245.66	0.65648	186	sp|P21513|RNE_ECOLI	yes	yes	0	0	0	0	By MS/MS	By MS/MS	By MS/MS	By MS/MS	By MS/MS	By MS/MS	1	1	1	1	1	1	32	31.987	2	3.3477e-21	143.7	138.72	332190000	124520000	0	94042000	40688000	0	0
DPSQPSTPMMEPPSPLPSLKGHEHQK	2 Oxidation (M);2 Deamidation (NQ)	2885.32	0.321159	156		yes	yes	0	2	2	1				By MS/MS	By MS/MS	By MS/MS				1	1	2	28.69	28.451	4	0.051682	6.1606	3.4811	101020000	0	0	0	20230000	24116000	43259000
DEADEKDAIATVNK	Unmodified	1517.72	0.720931	181	sp|P0AG67|RS1_ECOLI;sp|P0AG67R139K|RS1_R139K_ECOLI;sp|P0AG67R139A|RS1_R139A_ECOLI	yes	no	0	0	0	1	By MS/MS	By MS/MS	By MS/MS	By MS/MS	By MS/MS	By MS/MS	3	3	3	3	3	3	15.086	15.023	2;3	0	327.06	265.71	12242000000	486560000	990810000	1901800000	1848600000	274140000	229770000
DEADEKDAIATVNKQEDANFSNNAMAEAFK	Oxidation (M)	3301.47	0.468094	181	sp|P0AG67|RS1_ECOLI;sp|P0AG67R139K|RS1_R139K_ECOLI;sp|P0AG67R139A|RS1_R139A_ECOLI	yes	no	0	0	1	2	By MS/MS	By matching	By MS/MS	By MS/MS	By MS/MS	By MS/MS	2	1	3	1	2	2	23.864	23.789	3;4	5.786e-164	220.13	218.02	1201800000	124720000	97718000	186090000	66867000	69528000	85064000			171
DQLVDMKR	Oxidation (M)	1019.51	0.506979	30	CON__P02672	yes	yes	0	0	1	1	By MS/MS	By MS/MS	By MS/MS	By MS/MS	By MS/MS	By MS/MS	1	1	1	1	1	1	20.323	20.237	2	0.051519	11.721	6.4114	439900000	85429000	83483000	64837000	26872000	64842000	33853000			36
DEADEKDAIATVNKQEDANFSNNAMAEAFK	Unmodified	3285.47	0.473179	181	sp|P0AG67|RS1_ECOLI;sp|P0AG67R139K|RS1_R139K_ECOLI;sp|P0AG67R139A|RS1_R139A_ECOLI	yes	no	0	0	0	2	By MS/MS	By MS/MS	By MS/MS	By MS/MS	By MS/MS	By MS/MS	4	3	3	4	2	2	27.526	27.483	2;3;4	0	293.47	291.38	83869000000	11540000000	15640000000	8818700000	9136500000	2190600000	2008800000
DQLLENLQEGMEVK	Oxidation (M)	1660.8	0.797801	181	sp|P0AG67|RS1_ECOLI;sp|P0AG67R139K|RS1_R139K_ECOLI;sp|P0AG67R139A|RS1_R139A_ECOLI	yes	no	0	0	1	0	By MS/MS	By MS/MS	By MS/MS	By MS/MS	By MS/MS	By MS/MS	8	4	11	12	10	10	29.846	29.764	2;3	6.897e-197	253.88	247.91	22947000000	856800000	1637400000	3612300000	1534500000	1756400000	1806400000			170
DSFKLINSQFPFPQITNNEELNQKGSLK	5 Deamidation (NQ)	3240.57	0.57142	191	sp|Q03001|DYST_CON-HUMAN	yes	yes	0	5	0	2			By MS/MS						1				41.476	41.467	3	0.051571	5.5436	3.7538	0	0	0	0	0	0	0		423;424;425;426;1080;1081;1082
DTASSILTYQVQTGGIIQSNPAKR	3 Deamidation (NQ)	2550.28	0.281326	191	sp|Q03001|DYST_CON-HUMAN	yes	yes	0	3	0	1	By MS/MS	By MS/MS	By MS/MS	By MS/MS			1	1	1	1			43.792	43.766	3	0.04965	6.5761	6.0454	254320000	68411000	80295000	62164000	43451000	0	0		427;1083;1084;1085
DTLHLEGK	Unmodified	911.471	0.471246	181;182	sp|P0AG67|RS1_ECOLI;sp|P0AG67R139K|RS1_R139K_ECOLI;sp|P0AG67R139A|RS1_R139A_ECOLI;sp|P0AG67DII|RS1_DII_ECOLI	no	no	0	0	0	0	By MS/MS	By MS/MS	By MS/MS	By MS/MS	By MS/MS	By MS/MS	4	2	5	2	7	4	17.039	16.947	2	1.604e-26	149.4	119.59	51229000000	10589000000	4490400000	8936600000	1462600000	9426400000	5188000000
DTLHLEGKELEFK	Unmodified	1557.8	0.803873	181;182	sp|P0AG67|RS1_ECOLI;sp|P0AG67R139K|RS1_R139K_ECOLI;sp|P0AG67R139A|RS1_R139A_ECOLI;sp|P0AG67DII|RS1_DII_ECOLI	no	no	0	0	0	1	By MS/MS	By MS/MS	By MS/MS	By MS/MS	By MS/MS	By MS/MS	7	9	8	3	4	8	24.965	24.905	2;3;4	6.9269e-149	231.83	202.87	218090000000	47661000000	63227000000	32259000000	831350000	2016700000	9526200000
DTLHLEGKELEFKVIK	Unmodified	1898.05	0.0513139	181;182	sp|P0AG67|RS1_ECOLI;sp|P0AG67R139K|RS1_R139K_ECOLI;sp|P0AG67R139A|RS1_R139A_ECOLI;sp|P0AG67DII|RS1_DII_ECOLI	no	no	0	0	0	2	By MS/MS	By MS/MS	By MS/MS			By MS/MS	1	4	4			5	26.415	26.383	2;3;4;5	3.7183e-134	223.06	219.72	9566200000	41985000	2480000000	2201000000	0	0	1130800000
DVDAAYANKVELQAKVESMDQEIK	3 Deamidation (NQ)	2696.27	0.273858	94	sp|Q3SY84|K2C71_CON-HUMAN;CON__Q3SY84	yes	no	0	3	0	2				By MS/MS						1			18.851	18.82	5	0.049527	12.314	11.307	35504000	0	0	0	24593000	0	0		221;774;775
DQLLENLQEGMEVK	Unmodified	1644.8	0.802887	181	sp|P0AG67|RS1_ECOLI;sp|P0AG67R139K|RS1_R139K_ECOLI;sp|P0AG67R139A|RS1_R139A_ECOLI	yes	no	0	0	0	0	By MS/MS	By MS/MS	By MS/MS	By MS/MS	By MS/MS	By MS/MS	13	14	18	12	13	13	35.527	35.462	1;2;3	0	327.62	316.87	549390000000	61648000000	65915000000	80622000000	78624000000	38302000000	34017000000
DRVEDATLVLSVGDEVEAK	Unmodified	2044.03	0.0324289	181	sp|P0AG67|RS1_ECOLI;sp|P0AG67R139K|RS1_R139K_ECOLI;sp|P0AG67R139A|RS1_R139A_ECOLI	yes	no	0	0	0	1	By MS/MS	By MS/MS	By MS/MS	By MS/MS	By MS/MS	By MS/MS	42	50	44	42	37	36	37.24	37.191	2;3	0	310.2	300.42	1485000000000	202380000000	273820000000	230730000000	141650000000	78223000000	64594000000
DYELQTMTYR	Oxidation (M);Deamidation (NQ);ADP-ribosyl	1876.63	0.626391	191	sp|Q03001|DYST_CON-HUMAN	yes	yes	1	1	1	0													10.157	10.101	2	0.047093	17.326	17.326	0	0	0	0	0	0	0	131	1086	206
DYQELMNTK	Oxidation (M)	1156.51	0.507039	176;15;98	sp|Q3TTY5|K22E_CON-MOUSE;CON__Q3TTY5;sp|P04264|K2C1_CON-HUMAN;sp|A5A6M6|K2C1_CON-PANTR;CON__P04264;CON__ENSEMBL:ENSBTAP00000038253	no	no	0	0	1	0				By MS/MS						1			15.319	15.203	2	0.0056828	61.962	46.3	7186000	0	0	0	7186000	0	0			19
EAGGGHNAMILVKYDAEYNK	Oxidation (M);2 Deamidation (NQ)	2197	0.999749	139		yes	yes	0	2	1	1	By MS/MS	By MS/MS	By MS/MS	By MS/MS	By MS/MS	By MS/MS	1	1	2	1	1	1	15.237	15.18	3	0.051682	18.538	17.076	367900000	22573000	40950000	67359000	41265000	8420100	6114600
EALASLELPEGMGLIVR	Unmodified	1796.97	0.970621	186	sp|P21513|RNE_ECOLI	yes	yes	0	0	0	0	By MS/MS	By MS/MS	By MS/MS	By MS/MS	By MS/MS	By MS/MS	1	1	1	1	1	1	39.832	39.775	2	7.7641e-84	191.29	166.95	535290000	80353000	66005000	79909000	99993000	23571000	22751000
EAQQVQAEQQARLQAVQQQQER	5 Deamidation (NQ)	2598.22	0.215766	220	tr|B5MEM5|B5MEM5_CON-HUMAN	yes	yes	0	5	0	1													29.65	29.557	3	0.045124	7.3604	4.7835	49533000	0	0	0	0	0	0		1241;1242;1243;1244;1245;1246;1247;1248
EAVMNINKPGSLFKPTNGFLETK	Oxidation (M);2 Deamidation (NQ)	2552.28	0.283241	36	CON__P07224	yes	yes	0	2	1	2	By MS/MS	By MS/MS	By MS/MS		By matching	By MS/MS	1	1	1		1	2	20.504	20.411	4;5	0.049848	10.838	4.174	6096100000	753800000	1410800000	1217200000	0	2343900	157180000		71;72	44
EDSRAAFRLFETR	Unmodified	1596.8	0.800853	22;5	CON__ENSEMBL:ENSBTAP00000007350;CON__P01030	no	no	0	0	0	2	By matching		By matching		By MS/MS		1		1		1		44.549	44.501	1	0.050464	12.576	8.7947	1378300000	135020000	0	367230000	0	280630000	0
EEELRHQEQGR	Deamidation (NQ);ADP-ribosyl	1951.71	0.709878	192	sp|Q07283|TRHY_CON-HUMAN	yes	yes	1	1	0	1													9.1736	9.1193	2	0.051605	7.6457	7.4642	37528000	0	0	0	0	0	0	137;138	1136;1137
EEEQLRQETEQEQLRR	4 Deamidation (NQ)	2103.96	0.955635	192	sp|Q07283|TRHY_CON-HUMAN	yes	yes	0	4	0	2			By MS/MS						1				30.031	30.022	3	0.050737	17.917	8.1594	31748000	0	0	31748000	0	0	0		1138;1139;1140;1141
EEEQQLR	ADP-ribosyl	1471.5	0.501783	192	sp|Q07283|TRHY_CON-HUMAN	yes	yes	1	0	0	0				By MS/MS						2			12.226	12.108	2	0.038539	19.477	4.9596	0	0	0	0	0	0	0	139
EEERRQQR	2 Deamidation (NQ);2 ADP-ribosyl	2213.65	0.649081	192	sp|Q07283|TRHY_CON-HUMAN	yes	yes	2	2	0	2	By MS/MS						1						40.522	40.522	3	0.045297	15.572	9.0386	0	0	0	0	0	0	0	140;141	1142;1143
EEEVLTHINEWIFVMQDKLDQVKAASIK	Oxidation (M);Deamidation (NQ)	3329.69	0.685344	158		yes	yes	0	1	1	2				By MS/MS		By MS/MS				2		1	28.351	28.185	4	0.051682	17.341	14.926	184110000	0	0	0	97231000	0	40154000
EEINELNRMIQRLTAEIENAK	Oxidation (M);2 Deamidation (NQ)	2531.25	0.253731	62;104	sp|P78386|KRT85_CON-HUMAN;CON__P78386;tr|A5A6N5|A5A6N5_CON-PANTR;CON__Q61726;tr|B2RTB6|B2RTB6_CON-MOUSE;sp|P97861|KRT86_CON-MOUSE	no	no	0	2	1	2													32.212	32.272	2	0.051417	12.383	5.8019	0	0	0	0	0	0	0		127;128;239;240;691;801	70;121
EELLFMKKNQEK	Oxidation (M);2 Deamidation (NQ)	1553.76	0.76471	221	tr|B7WNV4|B7WNV4_CON-HUMAN	yes	yes	0	2	1	2		By MS/MS						1					27.5	27.586	2	0.051363	10.523	4.1399	0	0	0	0	0	0	0		497;1252	258
EEQPLRR	Deamidation (NQ);ADP-ribosyl	1468.54	0.538503	192	sp|Q07283|TRHY_CON-HUMAN	yes	yes	1	1	0	1													9.1966	9.1423	2	0.050472	7.94	2.5741	0	0	0	0	0	0	0	142;143	1144
EEQQLRPQQRDGK	Unmodified	1610.81	0.812481	192	sp|Q07283|TRHY_CON-HUMAN	yes	yes	0	0	0	2			By MS/MS						1				11.118	11.153	3;4	0.049276	20.663	20.663	292900000	0	0	0	0	0	0
EEQSTTLHSAER	Deamidation (NQ);ADP-ribosyl	1928.68	0.68266	160		yes	yes	1	1	0	0				By MS/MS						1			10.29	10.175	2	0.051682	10.232	3.3786	0	0	0	0	0	0	0
EGIHAQQKEPMIGVNQELAYFYPELFR	Unmodified	3206.59	0.585905	26	CON__P02662	yes	yes	0	0	0	1													38.196	38.212	4	3.8e-108	195.24	192.98	175340000	0	0	0	0	0	0
EGLPLIR	Unmodified	796.481	0.480688	75	CON__Q28107	yes	yes	0	0	0	0					By MS/MS						1		23.51	23.21	2	0.051682	17.767	17.767	0	0	0	0	0	0	0
EGQEVIVQIDKEER	Unmodified	1670.85	0.847529	186	sp|P21513|RNE_ECOLI	yes	yes	0	0	0	1	By MS/MS	By MS/MS	By MS/MS	By MS/MS	By MS/MS	By MS/MS	2	3	2	2	2	2	21.188	21.119	2;3	2.8604e-278	280.57	231.15	2082900000	259980000	344920000	294420000	267390000	40309000	27710000
EGVMYVGAKTKENVVQSVTSVAEK	Deamidation (NQ)	2553.3	0.299619	173	sp|O76070|SYUG_CON-HUMAN	yes	yes	0	1	0	2													20.577	20.487	3	0.050504	15.8	4.3548	71311000	0	0	0	0	0	0		332;943
DRVEDATLVLSVGDEVEAKFTGVDR	Unmodified	2719.37	0.366453	181	sp|P0AG67|RS1_ECOLI;sp|P0AG67R139K|RS1_R139K_ECOLI;sp|P0AG67R139A|RS1_R139A_ECOLI	yes	no	0	0	0	2		By MS/MS	By MS/MS	By MS/MS	By MS/MS	By MS/MS		2	2	2	2	2	37.39	37.326	3;4	1.0554e-60	165.47	162.82	1262200000	0	172690000	188470000	90241000	44754000	66334000
DVVLVDAGLK	Unmodified	1027.59	0.591361	181	sp|P0AG67|RS1_ECOLI;sp|P0AG67R139K|RS1_R139K_ECOLI;sp|P0AG67R139A|RS1_R139A_ECOLI	yes	no	0	0	0	0	By MS/MS	By MS/MS	By MS/MS	By MS/MS	By MS/MS	By MS/MS	4	4	6	6	4	3	28.05	27.977	1;2	7.1718e-20	143.04	143.04	101200000000	3939800000	7310800000	25264000000	14475000000	5847500000	3544400000
EIETYHNLLEGGQEDFESSGAGK	Unmodified	2509.12	0.124491	188	sp|P35527|K1C9_CON-HUMAN;CON__P35527	yes	no	0	0	0	0	By MS/MS			By MS/MS	By matching		1			1	1		26.889	26.682	3	1.025e-19	117.35	116.69	57985000	0	0	0	53160000	4825400	0
EIITNPWNLKTSPLTWLSDGHNNYTATR	4 Deamidation (NQ)	3245.55	0.551688	207	sp|Q8NIB6|MEP1_CON-TRIRU	yes	yes	0	4	0	1	By MS/MS	By MS/MS	By MS/MS	By MS/MS	By MS/MS	By MS/MS	1	1	1	1	1	1	36.568	36.495	3	0.043514	5.5436	4.5598	948400000	109540000	71432000	128100000	189920000	38290000	35424000		478;479;480;481
EIRSQLESHSDQNMHQAEEWFKCR	Oxidation (M);4 Deamidation (NQ)	3064.29	0.292712	178	tr|B4DJT7|B4DJT7_CON-HUMAN;tr|A5YM63|A5YM63_CON-HUMAN;sp|P07197|NFM_CON-HUMAN	yes	no	0	4	1	2	By MS/MS	By MS/MS	By MS/MS	By MS/MS	By MS/MS	By MS/MS	1	2	1	2	2	2	17.427	17.344	4;5	0.050792	6.8749	6.8749	579750000	42748000	228360000	63249000	51621000	12615000	19157000		337;951;952;953	168
EKELQFLEEEEQLQR	Unmodified	1946.96	0.958536	192	sp|Q07283|TRHY_CON-HUMAN	yes	yes	0	0	0	1	By MS/MS	By MS/MS	By MS/MS	By MS/MS	By MS/MS	By MS/MS	1	1	1	1	1	1	30.582	30.516	2	0.030269	32.606	27.623	1683000000	143790000	209480000	151560000	128860000	238960000	187680000
EKFQTMNELCKK	Oxidation (M);2 Deamidation (NQ)	1572.72	0.71638	158		yes	yes	0	2	1	2		By MS/MS						1					24.207	24.296	2	0.051682	10.232	3.5424	0	0	0	0	0	0	0
EKHVFKLQGMENLEDVFVQMLDESR	2 Oxidation (M);3 Deamidation (NQ)	3055.42	0.415453	90	CON__Q3KUS7	yes	yes	0	3	2	2	By MS/MS	By MS/MS					1	1					40.769	40.761	3	0.050376	6.5761	3.814	453120000	109880000	64835000	0	0	0	0		211;769;770	105;106
EKLLSAER	Unmodified	944.529	0.529095	185	sp|P15924|DESP_CON-HUMAN	yes	yes	0	0	0	1					By MS/MS						1		20.26	19.976	2	0.021196	37.159	30.929	0	0	0	0	0	0	0
EKNSLRSEIER	Unmodified	1359.71	0.710641	185	sp|P15924|DESP_CON-HUMAN	yes	yes	0	0	0	2													18.12	18.17	3	0.038414	23.376	22.63	0	0	0	0	0	0	0
EKRMIQAR	ADP-ribosyl	1571.63	0.631692	166		yes	yes	1	0	0	2	By MS/MS	By MS/MS	By MS/MS		By MS/MS		1	1	2		1		18.492	18.458	4	0.051682	16.574	2.4158	265780000	50490000	83731000	84366000	0	9567200	0	95
ELEFKVIK	Unmodified	1004.59	0.590633	181;182	sp|P0AG67|RS1_ECOLI;sp|P0AG67R139K|RS1_R139K_ECOLI;sp|P0AG67R139A|RS1_R139A_ECOLI;sp|P0AG67DII|RS1_DII_ECOLI	no	no	0	0	0	1		By MS/MS	By MS/MS			By MS/MS		1	1			1	23.599	23.575	2	2.924e-05	109.01	85.993	5094600000	0	1482600000	853730000	0	0	74665000
ELEFKVIKLDQK	Unmodified	1488.86	0.85518	181;182	sp|P0AG67|RS1_ECOLI;sp|P0AG67R139K|RS1_R139K_ECOLI;sp|P0AG67R139A|RS1_R139A_ECOLI;sp|P0AG67DII|RS1_DII_ECOLI	no	no	0	0	0	2	By MS/MS	By MS/MS	By MS/MS	By MS/MS	By MS/MS	By MS/MS	1	4	4	1	1	5	21.834	21.794	2;3;4	3.1189e-109	214.26	212.93	3748600000	25884000	475150000	622510000	16973000	22903000	110180000
ELEMNRTKGAITPQTTTISSNSER	Oxidation (M);2 Deamidation (NQ)	2681.28	0.281403	158		yes	yes	0	2	1	2	By MS/MS						1						34.697	34.697	3	0.051682	12.08	8.8655	0	0	0	0	0	0	0
ELEQQCLQDRAAPEQRGAQSLER	5 Deamidation (NQ)	2716.22	0.224616	157		yes	no	0	5	0	2													39.672	39.672	2	0.051682	12.023	2.101	96347000	0	0	0	0	0	0		923;924;925;926;927
ELLEANWYR	Unmodified	1192.59	0.587673	187	sp|P32664|NUDC_ECOLI	yes	yes	0	0	0	0	By MS/MS	By MS/MS	By MS/MS	By MS/MS	By MS/MS	By MS/MS	1	1	1	2	1	1	28.491	28.433	2	5.8512e-75	186.94	183.37	1874700000	303870000	242480000	307670000	182300000	97526000	57624000
ELLEANWYRYDDLPLLPPPGTVAR	Unmodified	2797.44	0.443915	187	sp|P32664|NUDC_ECOLI	yes	yes	0	0	0	1	By MS/MS						1						38.99	38.99	3	0.0015497	43.895	43.83	99708000	99708000	0	0	0	0	0
ELLEANWYRYDDLPLLPPPGTVAR	Deamidation (NQ);ADP-ribosyl	3339.49	0.48904	187	sp|P32664|NUDC_ECOLI	yes	yes	1	1	0	1		By MS/MS						1					24.573	24.661	3	0.051591	6.5042	6.0061	0	0	0	0	0	0	0	125	399
ELLEKEFRQILK	Deamidation (NQ)	1545.88	0.876644	55	sp|P20930|FILA_CON-HUMAN;CON__P20930	yes	no	0	1	0	2	By MS/MS	By MS/MS					1	1					27.11	27.154	3	0.049756	14.258	14.258	0	0	0	0	0	0	0		662
ELLELRR	Unmodified	927.55	0.550165	192	sp|Q07283|TRHY_CON-HUMAN	yes	yes	0	0	0	1	By MS/MS						1						27.988	27.988	2	0.04349	19.636	0	0	0	0	0	0	0	0
ELLQRGDNLQQRITDER	3 Deamidation (NQ)	2086.03	0.0290749	183	sp|P11532|DMD_CON-HUMAN	yes	yes	0	3	0	2	By MS/MS		By MS/MS	By MS/MS	By MS/MS	By MS/MS	1		1	1	1	1	43.411	43.349	2	0.020341	30.205	16.176	527560000	23399000	0	86340000	94016000	49902000	24717000		362;996;997
ELNNIDQDINTEAKSPRCALMQQK	Oxidation (M);3 Deamidation (NQ)	2834.31	0.306237	158		yes	yes	0	3	1	2													41.18	41.164	3	0.051682	6.8749	5.0627	0	0	0	0	0	0	0
ELQGVLRQQGFDRNMLGTLAGANSLR	3 Deamidation (NQ)	2846.43	0.43449	194	sp|Q13835|PKP1_CON-HUMAN	yes	yes	0	3	0	2					By matching	By MS/MS					1	1	44.26	44.163	3	0.030307	23.44	17.373	701310000	0	0	0	0	291140000	160760000		445;1159;1160
ELTHMEYDLEKR	Oxidation (M)	1578.73	0.734807	191	sp|Q03001|DYST_CON-HUMAN	yes	yes	0	0	1	1	By MS/MS	By MS/MS	By MS/MS				1	1	1				17.979	18.009	3	0.050708	8.1043	8.1043	122950000	24759000	39954000	23710000	0	0	0			207
EMDVPMNTK	Oxidation (M);Deamidation (NQ)	1080.45	0.446747	150		yes	yes	0	1	1	0	By MS/MS						1						16.864	16.864	2	0.051682	13.719	13.719	0	0	0	0	0	0	0		312
EMDVPMNTKEDLTK	2 Oxidation (M);Deamidation (NQ)	1682.74	0.737903	150		yes	yes	0	1	2	1	By MS/MS		By MS/MS	By MS/MS	By MS/MS	By MS/MS	1		1	2	2	1	39.748	39.646	3	0.051682	18.731	16.097	440720000	52913000	0	58153000	154420000	99120000	30342000		312
ENESTTRDAAMAQLRDIEQDQR	Oxidation (M);Deamidation (NQ);ADP-ribosyl	3134.23	0.228544	166		yes	yes	1	1	1	2	By MS/MS	By MS/MS	By MS/MS	By MS/MS	By MS/MS	By MS/MS	1	1	1	1	1	1	16.792	16.713	3	0.051682	6.5598	2.6605	764340000	127820000	283100000	127490000	63763000	18449000	16814000
ENTQEVHAIVPVPIASYLLNEK	Unmodified	2463.3	0.30094	186	sp|P21513|RNE_ECOLI	yes	yes	0	0	0	0			By MS/MS	By MS/MS	By MS/MS	By MS/MS			1	1	1	1	38.666	38.59	3	9.7089e-12	102.9	101.77	339830000	0	0	81263000	50024000	12427000	12675000
ENTQEVHAIVPVPIASYLLNEKR	3 Deamidation (NQ)	2622.35	0.354097	186	sp|P21513|RNE_ECOLI	yes	yes	0	3	0	1	By MS/MS			By MS/MS	By MS/MS		1			2	1		26.611	26.542	4	0.050352	7.2761	7.0401	2433000000	265660000	0	0	1021400000	543700000	0		394;395;1045
EPMIGVNQELAYFYPELFR	Unmodified	2315.13	0.129641	26	CON__P02662	yes	yes	0	0	0	0													43.21	43.18	2	0	300.61	288.59	88636000	0	0	0	0	0	0
EPVIMSTLETVRIFLTEQPLEGLEK	ADP-ribosyl	3412.59	0.591456	183	sp|P11532|DMD_CON-HUMAN	yes	yes	1	0	0	1			By MS/MS	By MS/MS					1	1			35.846	35.792	4	0.051588	6.295	4.3653	236640000	0	0	103490000	133150000	0	0	107
EQELRSQEPERK	Unmodified	1527.76	0.764133	192	sp|Q07283|TRHY_CON-HUMAN	yes	yes	0	0	0	2													39.642	39.578	1	0.050313	11.593	0.83578	29369000	0	0	0	0	0	0
EQENLLKQR	3 Deamidation (NQ);ADP-ribosyl	1700.63	0.633191	211	sp|Q9BT92|TCHP_CON-HUMAN	yes	yes	1	3	0	1													9.3188	9.2645	2	0.048677	15.151	10.852	0	0	0	0	0	0	0	155	488;1213;1214
EQFERQSQTLQQQVTVNTEELK	3 Deamidation (NQ)	2665.27	0.271884	123	CON__Q9D312	yes	yes	0	3	0	1					By matching	By MS/MS					1	1	30.034	29.719	5	0.05141	7.5332	5.7873	28135000	0	0	0	0	10014000	18121000		274;871;872;873;874
EQIKALNNKFASFIDK	3 Deamidation (NQ)	1867.96	0.956745	110;72;216;108;94	CON__Q6NXH9;CON__Q14CN4-1;sp|Q14CN4|K2C72_CON-HUMAN;tr|B4DEI8|B4DEI8_CON-HUMAN;CON__Q6IME9;sp|Q3SY84|K2C71_CON-HUMAN;CON__Q3SY84	no	no	0	3	0	2	By matching	By matching	By MS/MS	By matching			1	1	1	1			45.337	45.311	2	0.038609	23.236	23.236	108280000	14006000	8167500	19882000	18647000	0	0		152;153;711
EQILVKHAQEELPPPPPQK	Unmodified	2177.18	0.184453	183	sp|P11532|DMD_CON-HUMAN	yes	yes	0	0	0	1	By MS/MS	By MS/MS	By MS/MS		By matching		1	1	1		1		29.928	29.905	3	0.046035	19.292	19.292	339890000	66021000	78814000	60457000	0	9558000	0
EQLGSKCVNTPMKGYYVVAVVK	Oxidation (M);Deamidation (NQ)	2486.25	0.254917	78	CON__Q2HJF0	yes	yes	0	1	1	2		By MS/MS	By MS/MS	By MS/MS				1	1	1			38.454	38.433	3	0.048334	19.549	12.188	226960000	0	84124000	52140000	32368000	0	0		175	85
EQLLELPEQQEGHLKHLEQQEGQLK	5 Deamidation (NQ)	2985.45	0.445491	179	sp|P07476|INVO_CON-HUMAN	yes	yes	0	5	0	1			By MS/MS						1				31.846	31.837	2	0.050993	10.658	6.6242	0	0	0	0	0	0	0		955;956;957;958;959;960
EQLSEALQTIQLFLAKHGDKMTDEER	Deamidation (NQ)	3030.5	0.496815	191	sp|Q03001|DYST_CON-HUMAN	yes	yes	0	1	0	2	By MS/MS	By MS/MS	By MS/MS	By MS/MS	By MS/MS	By MS/MS	1	1	1	1	1	1	38.814	38.758	4	0.051533	15.469	13.385	1373900000	141240000	258500000	180600000	221630000	74427000	66079000		1087
EQVGSIK	Deamidation (NQ)	760.397	0.396684	233	tr|Q8IWY7|Q8IWY7_CON-HUMAN	yes	yes	0	1	0	0	By MS/MS	By MS/MS	By MS/MS	By MS/MS	By MS/MS	By matching	2	3	4	4	2	1	23.617	23.58	1	0.03639	37.159	9.8425	6839800000	1003600000	1073200000	1277900000	680210000	281820000	3139900		1290
EQVMADVAWMKQAIEEQLQLER	Oxidation (M);4 Deamidation (NQ)	2664.23	0.229884	211	sp|Q9BT92|TCHP_CON-HUMAN	yes	yes	0	4	1	1			By MS/MS	By MS/MS					1	1			39.038	39.017	3	0.04964	13.057	9.7217	143110000	0	0	41316000	42563000	0	0		1215;1216;1217;1218	248
EQVMADVAWMKQAIEEQLQLERAR	Oxidation (M);3 Deamidation (NQ)	2890.38	0.384094	211	sp|Q9BT92|TCHP_CON-HUMAN	yes	yes	0	3	1	2	By MS/MS	By MS/MS	By MS/MS	By MS/MS	By MS/MS	By MS/MS	1	1	1	1	1	1	31.161	31.095	3	0.051126	7.5168	5.2639	2857000000	545340000	462430000	363090000	296420000	258570000	236360000		1215;1216;1217;1218	248
DVVLVDAGLKSESAIPAEQFK	Unmodified	2215.17	0.173614	181	sp|P0AG67|RS1_ECOLI;sp|P0AG67R139K|RS1_R139K_ECOLI;sp|P0AG67R139A|RS1_R139A_ECOLI	yes	no	0	0	0	1	By MS/MS	By MS/MS	By MS/MS	By MS/MS	By MS/MS	By MS/MS	12	8	8	15	10	10	32.574	32.519	2;3	0	294.29	293.54	160470000000	32721000000	29304000000	26519000000	16402000000	3165300000	1981200000
EIETRPGSIVR	Unmodified	1255.69	0.688449	181	sp|P0AG67|RS1_ECOLI;sp|P0AG67R139K|RS1_R139K_ECOLI;sp|P0AG67R139A|RS1_R139A_ECOLI	yes	no	0	0	0	1	By MS/MS	By MS/MS	By MS/MS	By MS/MS	By MS/MS	By MS/MS	16	21	22	27	23	20	21.632	21.544	1;2;3	2.4787e-77	187.97	140.37	444070000000	57564000000	71701000000	72955000000	44681000000	30562000000	21864000000
ERSHTNELVIKFGDPSTEQISVNK	Unmodified	2727.38	0.382772	166		yes	yes	0	0	0	2		By MS/MS						1					37.635	37.667	2	0.051682	4.1713	2.9432	129000000	0	48572000	0	0	0	0
ETMQSLNDHLASYLDRVRSLDTK	2 Deamidation (NQ);2 ADP-ribosyl	3775.42	0.418877	234	tr|Q8N7Q0|Q8N7Q0_CON-HUMAN	yes	yes	2	2	0	2													9.4468	9.4636	3	0.051517	6.7232	4.3475	0	0	0	0	0	0	0	170;171	519;1294
EVATESNFTVQAMGNILATSQMK	4 Deamidation (NQ)	2473.12	0.124022	149		yes	yes	0	4	0	0	By matching		By MS/MS	By MS/MS	By MS/MS	By MS/MS	1		1	1	1	1	24.416	24.343	4	0.051682	6.1625	4.9819	1105000000	120330000	0	85631000	82786000	212700000	84086000		308;309
EVATNSELVQSGK	Unmodified	1360.68	0.683423	24;127;225	sp|P02533|K1C14_CON-HUMAN;CON__P02533;CON__Q9QWL7;sp|Q04695|K1C17_CON-HUMAN;CON__Q04695;tr|Q14666|Q14666_CON-HUMAN;tr|C9JH30|C9JH30_CON-HUMAN;tr|A8MW45|A8MW45_CON-HUMAN	no	no	0	0	0	0				By MS/MS						1			16.107	15.992	2	0.0106	45.077	36.545	3870900	0	0	0	3870900	0	0
EVATNTEALQSSRTEITELRR	2 Deamidation (NQ)	2405.2	0.20341	106	CON__Q6IFX2	yes	yes	0	2	0	2													23.772	23.837	2	0.050468	24.275	15.891	0	0	0	0	0	0	0		244;808
EVDEQLLNVQTR	2 Deamidation (NQ)	1444.7	0.704553	12	CON__ENSEMBL:ENSBTAP00000025008	yes	yes	0	2	0	0						By MS/MS						1	26.52	26.169	2	0.019934	37.153	29.504	0	0	0	0	0	0	0		22;569
EVFNTAR	Unmodified	835.419	0.418816	14	CON__ENSEMBL:ENSBTAP00000032840	yes	yes	0	0	0	0													17.548	17.596	2	0.040374	21.547	18.355	0	0	0	0	0	0	0
EVMEESGIK	Unmodified	1020.48	0.479762	187	sp|P32664|NUDC_ECOLI	yes	yes	0	0	0	0	By MS/MS	By MS/MS	By MS/MS	By MS/MS	By MS/MS	By MS/MS	1	1	1	1	1	1	15.999	15.935	2	0.0029872	73.248	60.892	761890000	85751000	113760000	129170000	63563000	14137000	6343300
EVMEESGIK	Oxidation (M)	1036.47	0.474676	187	sp|P32664|NUDC_ECOLI	yes	yes	0	0	1	0	By MS/MS	By MS/MS					1	1					13.034	13.062	2	0.037506	31.934	31.934	0	0	0	0	0	0	0			196
EVMEESGIKVK	Unmodified	1247.64	0.643139	187	sp|P32664|NUDC_ECOLI	yes	yes	0	0	0	1	By MS/MS	By MS/MS	By matching				1	1	1				16.895	16.913	2	5.6259e-09	120.12	105.45	201500000	41162000	36597000	9170900	0	0	0
EVTQLRHGVQELEIELQSQLSKK	4 Deamidation (NQ)	2695.39	0.391605	188	sp|P35527|K1C9_CON-HUMAN;CON__P35527	yes	no	0	4	0	2						By MS/MS						1	39.705	39.49	3	0.051521	7.1933	4.5444	0	0	0	0	0	0	0		1056;1057;1058;1059
EYEIERLR	ADP-ribosyl	1647.63	0.633131	185	sp|P15924|DESP_CON-HUMAN	yes	yes	1	0	0	1			By MS/MS	By MS/MS	By MS/MS				1	1	1		20.452	20.33	2	0.051582	13.037	13.037	153530000	0	0	59859000	40785000	12955000	0	115;116
EYFPANYSAHGRPNIK	Unmodified	1862.91	0.906381	186	sp|P21513|RNE_ECOLI	yes	yes	0	0	0	1	By MS/MS	By MS/MS	By MS/MS	By MS/MS	By MS/MS	By MS/MS	2	2	2	2	2	2	18.965	18.897	3;4	5.7261e-10	110.98	107.66	952830000	120730000	178560000	158140000	88218000	23810000	17482000
EYFPANYSAHGRPNIKDVLR	Unmodified	2346.19	0.186913	186	sp|P21513|RNE_ECOLI	yes	yes	0	0	0	2	By MS/MS	By MS/MS	By matching	By MS/MS			1	2	2	1			24.095	24.117	4;5	0.00011528	65.784	61.131	440450000	107090000	142750000	52276000	15228000	0	0
ERISLGVK	Unmodified	900.539	0.539266	181	sp|P0AG67|RS1_ECOLI;sp|P0AG67R139K|RS1_R139K_ECOLI;sp|P0AG67R139A|RS1_R139A_ECOLI	yes	no	0	0	0	1	By MS/MS	By MS/MS	By MS/MS	By MS/MS	By MS/MS	By MS/MS	3	2	1	2	1	1	17.619	17.576	2	2.2201e-18	137.84	116.3	37556000000	7870600000	15047000000	2238000000	1094400000	500370000	329950000
EYQLMKLLLDNTQIMNALQK	2 Oxidation (M);3 Deamidation (NQ)	2441.21	0.206964	86	CON__Q2YDI2	yes	yes	0	3	2	1	By MS/MS	By MS/MS	By MS/MS	By matching	By MS/MS	By MS/MS	1	2	1	1	1	1	26.663	26.593	3;4	0.048789	14.928	11.875	404920000	81146000	62683000	34697000	20097000	35811000	39077000		198;199;754;755	98;99
FAAYFQQGDMESNGKYITKSGTR	Oxidation (M);Deamidation (NQ)	2615.2	0.196217	100	CON__Q3ZBD7	yes	yes	0	1	1	2			By MS/MS						1				25.875	25.866	3	0.051591	7.0315	4.5911	0	0	0	0	0	0	0		227	115
FAEFVNASAAYELGTVHNLFRK	Deamidation (NQ)	2484.24	0.243759	9	CON__ENSEMBL:ENSBTAP00000018574	yes	yes	0	1	0	1	By MS/MS	By MS/MS	By MS/MS	By MS/MS	By MS/MS	By MS/MS	2	1	2	3	2	1	28.683	28.619	4;5	0.035399	22.375	19.574	12480000000	2721500000	3184700000	569660000	408170000	235430000	106970000		16;17
FALPQYLK	Unmodified	978.554	0.553853	27	CON__P02663	yes	yes	0	0	0	0					By MS/MS						1		30.403	30.291	2	0.0066584	64.803	64.803	166460000	0	0	0	0	8736700	0
FDLKLLEEQVFMANGVSLQLQNSR	4 Deamidation (NQ)	2782.37	0.373512	133		yes	yes	0	4	0	1		By MS/MS						1					29.19	29.272	3	0.051682	6.5761	5.6757	0	0	0	0	0	0	0
FEMEQNLRQGVDADINGLR	3 Deamidation (NQ)	2207.02	0.0164613	188	sp|P35527|K1C9_CON-HUMAN;CON__P35527	yes	no	0	3	0	1				By MS/MS						1			41.679	41.587	2	0.05164	15.031	14.596	0	0	0	0	0	0	0		400;1060;1061
FFVAPFPEVFGK	Unmodified	1383.72	0.72271	26	CON__P02662	yes	yes	0	0	0	0		By MS/MS	By MS/MS					1	1				40.731	40.727	2	3.67e-09	116.3	115.9	956690000	0	65069000	66127000	0	0	0
FFVAPFPEVFGKEK	Unmodified	1640.86	0.860266	26	CON__P02662	yes	yes	0	0	0	1	By MS/MS	By MS/MS	By MS/MS		By MS/MS	By matching	1	1	1		1	1	36.135	36.091	2;3	1.7195e-30	147.72	134.76	2621100000	58231000	82478000	114190000	0	21590000	4334900
FFVAPFPEVFGKEKVNELSK	Unmodified	2311.23	0.225255	26	CON__P02662	yes	yes	0	0	0	2		By MS/MS	By MS/MS					1	1				34.18	34.216	3;4	1.0397e-31	140.35	136.62	569890000	0	47108000	46219000	0	0	0
FGDSNTVMRFLNEQKNLHSEISGK	Unmodified	2750.34	0.344612	185	sp|P15924|DESP_CON-HUMAN	yes	yes	0	0	0	2						By MS/MS						1	20.434	20.107	5	0.050842	6.7232	5.6204	6944300	0	0	0	0	0	6944300
FGLLEMSR	Unmodified	951.485	0.484787	186	sp|P21513|RNE_ECOLI	yes	yes	0	0	0	0	By MS/MS	By MS/MS	By MS/MS	By MS/MS	By MS/MS	By MS/MS	1	1	1	1	1	1	29.728	29.661	2	2.8771e-13	134.06	131.91	629710000	171960000	207630000	70269000	38286000	12099000	10868000
FGTELAQMQSLISNVEEQLSEIR	Oxidation (M);Deamidation (NQ)	2638.28	0.279612	20	sp|O76015|KRT38_CON-HUMAN;CON__O76015	yes	no	0	1	1	0													32.398	32.476	2	0.042673	18.823	13.042	0	0	0	0	0	0	0		44;589	26
FIVLENTHR	Deamidation (NQ);ADP-ribosyl	1669.65	0.653867	230	tr|Q25616|Q25616_CON-ONCVO	yes	yes	1	1	0	0					By MS/MS						1		24.174	23.872	2	0.051682	7.5987	4.3759	28692000	0	0	0	0	28692000	0
FKTWQKAFYIYNVLVLVR	Deamidation (NQ);ADP-ribosyl	2829.33	0.333255	133		yes	yes	1	1	0	2	By MS/MS	By MS/MS	By MS/MS	By MS/MS	By MS/MS	By MS/MS	1	1	1	1	2	1	37.889	37.818	2	0.051682	20.953	16.985	680160000	55392000	118120000	71733000	71172000	34530000	25090000	90
FLANVSTVLTSK	Deamidation (NQ)	1279.7	0.702368	23	CON__P01966	yes	yes	0	1	0	0	By MS/MS						1						12.788	12.788	3	0.049768	13.964	13.674	0	0	0	0	0	0	0		52
FLEAQNRKLNADLDMLR	3 Deamidation (NQ)	2049.02	0.0200901	230	tr|Q25616|Q25616_CON-ONCVO	yes	yes	0	3	0	2	By MS/MS	By MS/MS	By MS/MS	By MS/MS	By MS/MS	By MS/MS	1	1	1	1	1	1	45.739	45.684	2	0.019306	30.563	23.433	606670000	27567000	34944000	98784000	56721000	54423000	25585000		510;511;1274
FLEQQNQVLQTK	Unmodified	1474.78	0.777993	176;59;15;107;110;113;174	sp|P35908|K22E_CON-HUMAN;CON__P35908v2;CON__P35908;tr|A5A6P6|A5A6P6_CON-PANTR;sp|P04264|K2C1_CON-HUMAN;sp|A5A6M6|K2C1_CON-PANTR;CON__P04264;sp|P04104|K2C1_CON-MOUSE;CON__ENSEMBL:ENSBTAP00000038253;tr|Q08EK5|Q08EK5_CON-MOUSE;CON__Q6IFZ6;CON__Q6NXH9;tr|Q0IIN1|Q0IIN1_CON-HUMAN;sp|Q7Z794|K2C1B_CON-HUMAN;CON__Q7Z794	no	no	0	0	0	0	By MS/MS		By MS/MS	By MS/MS	By MS/MS	By MS/MS	1		1	1	1	1	21.653	21.553	2	1.6235e-128	222.34	205.71	240990000	18333000	0	0	132000000	10063000	7481000
FLEQQNQVLQTKWELLQQLDLSNCRR	4 Deamidation (NQ)	3290.62	0.624141	110	CON__Q6NXH9	yes	yes	0	4	0	2			By MS/MS						2				41.067	41.058	2;3;4	0.044249	16.747	8.8832	175400000	0	0	175400000	0	0	0		250;251;817;818;819;820;821;822
FLEQQNQVLQTKWELLQQMNVGTR	3 Deamidation (NQ)	2933.46	0.459308	59	sp|P35908|K22E_CON-HUMAN;CON__P35908v2;CON__P35908;tr|A5A6P6|A5A6P6_CON-PANTR	yes	no	0	3	0	1													33.326	33.382	2	0.051317	10.787	9.7901	0	0	0	0	0	0	0		121;685;686
FLFFSSSSSSHGYSSNTNILTKK	2 Deamidation (NQ)	2540.21	0.207099	77	CON__Q29RQ1	yes	yes	0	2	0	1	By MS/MS	By MS/MS	By MS/MS	By MS/MS	By MS/MS	By MS/MS	1	1	1	2	1	1	44.107	44.046	2	0.050285	11.692	7.0614	2602200000	202520000	288950000	416390000	697960000	112350000	41097000		171;172
FNLTEIQETQIHQGFQHLLQALNR	4 Deamidation (NQ)	2881.42	0.424637	2	CON__A2I7N1	yes	yes	0	4	0	0			By MS/MS	By MS/MS					1	1			38.576	38.523	3	0.051432	9.0214	6.7081	0	0	0	0	0	0	0		1;543;544;545;546;547
FNPTEIQETQIHQGFQHLLQALNR	Deamidation (NQ)	2862.44	0.44129	1	CON__A2I7N0	yes	yes	0	1	0	0	By MS/MS	By MS/MS		By MS/MS		By MS/MS	1	1		1		1	21.462	21.371	5	0.051612	6.9526	4.7581	204420000	97022000	72214000	0	10767000	0	8659600		0;536;537;538;539
FNRFSLNLNTNHGHILVDYSK	3 Deamidation (NQ)	2491.21	0.213187	100	CON__Q3ZBD7	yes	yes	0	3	0	1	By MS/MS		By MS/MS				1		1				44.226	44.222	2	0.043873	19.578	12.376	137450000	64453000	0	72997000	0	0	0		228;229;230;231
FNRFSLNLNTNHGHILVDYSK	4 Deamidation (NQ)	2492.2	0.197203	100	CON__Q3ZBD7	yes	yes	0	4	0	1													44.129	44.141	2	0.0065472	38.189	32.367	0	0	0	0	0	0	0		228;229;230;231
FPAKIVWLVLWTVCVAEDCKEPPPR	Unmodified	3009.56	0.560876	74	CON__Q28085	yes	yes	0	0	0	2				By MS/MS						1			19.28	19.169	7	0.051603	0.31823	0.028738	14142000	0	0	0	14142000	0	0
FPENMLNGIKK	Oxidation (M);Deamidation (NQ)	1306.66	0.659123	56	sp|P21578|LUXY_CON-VIBFI;CON__P21578	yes	no	0	1	1	1	By MS/MS	By MS/MS	By MS/MS		By MS/MS	By MS/MS	1	1	1		1	1	15.428	15.372	3	0.048392	18.625	9.3026	293220000	60150000	54048000	67410000	0	16307000	2390600		106	63
FPLINTLK	Unmodified	944.569	0.569503	120	CON__Q95M17	yes	yes	0	0	0	0	By MS/MS	By MS/MS	By MS/MS	By MS/MS	By MS/MS	By MS/MS	1	1	1	1	1	1	18.958	18.892	2	0.018573	31.289	13.254	240070000	43656000	32281000	33697000	35753000	12592000	9271000
FPNKNLKMNYCR	Oxidation (M);ADP-ribosyl	2140.83	0.826111	35	CON__P06868	yes	yes	1	0	1	2				By MS/MS						1			16.868	16.753	3	0.03851	21.557	17.589	0	0	0	0	0	0	0	22		43
FQDLVDAVR	Unmodified	1061.55	0.550559	76	CON__Q28194	yes	yes	0	0	0	0	By MS/MS	By MS/MS	By MS/MS	By MS/MS	By MS/MS	By MS/MS	1	1	1	1	1	1	21.767	21.701	2	0.037849	45.718	27.682	294040000	61252000	53240000	56468000	13715000	11712000	8596500
FQKQALEASNRIQESK	3 Deamidation (NQ);ADP-ribosyl	2419.99	0.99343	185	sp|P15924|DESP_CON-HUMAN	yes	yes	1	3	0	2													12.871	12.901	4	0.049479	9.788	5.6861	13952000	0	0	0	0	0	0	117	380;1020;1021;1022
FQMIPLDPKGTSQNDPNWVVRHQGK	2 Deamidation (NQ)	2893.42	0.418111	76	CON__Q28194	yes	yes	0	2	0	2	By MS/MS	By MS/MS	By MS/MS	By MS/MS			1	1	1	1			23.533	23.526	5	0.051552	6.295	3.4146	1318300000	254260000	484200000	198960000	65843000	0	0		166;167;719;720
FQVENSNR	2 Deamidation (NQ);ADP-ribosyl	1535.5	0.496697	10	CON__ENSEMBL:ENSBTAP00000024146	yes	yes	1	2	0	0	By MS/MS		By MS/MS				1		1				29.726	29.721	2	0.051624	7.8124	7.8124	0	0	0	0	0	0	0	11	18;19;564
FQVEQIGDNKYR	Unmodified	1495.74	0.741941	191	sp|Q03001|DYST_CON-HUMAN	yes	yes	0	0	0	1	By MS/MS						1						33.344	33.344	1	0.050588	10.232	2.3447	75035000	75035000	0	0	0	0	0
FSDSLDSNSSTQFEVKKYVLPNFEVK	3 Deamidation (NQ)	3010.43	0.43353	22;5	CON__ENSEMBL:ENSBTAP00000007350;CON__P01030	no	no	0	3	0	2	By MS/MS		By MS/MS		By MS/MS	By MS/MS	1		1		2	2	29.189	29.071	3;4	0.035048	20.757	14.324	1203600000	108400000	0	103390000	0	358310000	314050000		9;10;555
FSHLQETVMDKVQILK	Unmodified	1915.02	0.0237189	158		yes	yes	0	0	0	1	By MS/MS	By MS/MS		By MS/MS	By MS/MS	By MS/MS	2	1		1	1	1	21.471	21.4	3	0.047939	15.635	14.567	428640000	164610000	102760000	0	24092000	15629000	10064000
FSKMKSMIPNEILDSPFNQIK	2 Oxidation (M);2 Deamidation (NQ)	2500.22	0.222949	158		yes	yes	0	2	2	2			By MS/MS	By MS/MS	By MS/MS				1	2	1		37.093	37.022	4	0.051682	7.712	4.5132	213040000	0	0	73572000	59168000	25998000	0
FSNSSSSNEFSK	Unmodified	1319.56	0.562974	102	CON__Q5D862	yes	yes	0	0	0	0				By MS/MS						1			14.276	14.159	2	0.047477	25.386	25.386	0	0	0	0	0	0	0
FSPNVHGLIGQFMNEPKIHVFNER	3 Deamidation (NQ)	2812.36	0.364285	128	CON__Q9TRI1	yes	yes	0	3	0	1	By MS/MS	By MS/MS	By MS/MS	By MS/MS	By MS/MS	By MS/MS	1	1	1	1	1	1	36.737	36.678	3	0.051582	5.0528	2.4759	3256800000	428150000	567580000	409610000	446610000	121620000	118150000		294;295;296;895
FSPNVHGLIGQFMNEPKIHVFNER	4 Deamidation (NQ)	2813.35	0.348301	128	CON__Q9TRI1	yes	yes	0	4	0	1													31.602	31.683	2	0.051209	5.7802	2.0006	77256000	0	0	0	0	0	0		294;295;296;895
FSQLNSLVQQHEGPLMK	Oxidation (M);3 Deamidation (NQ)	1973.94	0.940443	158		yes	yes	0	3	1	0													38.961	39.003	2	0.051682	15.943	10.336	106310000	0	0	0	0	0	0		320;928;929;930	159
FSQLNSLVQQHEGPLMKTISAVNSR	Oxidation (M);3 Deamidation (NQ)	2802.39	0.385808	158		yes	yes	0	3	1	1				By MS/MS						2			18.345	18.317	2	0.051682	17.069	17.069	136950000	0	0	0	51082000	0	0		320;928;929;930	159
FSSSGGGGGGGRFSSSSGYGGGSSR	Unmodified	2197.94	0.9373	188	sp|P35527|K1C9_CON-HUMAN	yes	yes	0	0	0	1													14.238	14.279	3	0.0088158	33.665	33.496	21900000	0	0	0	0	0	0
FSSSSGYGGGSSR	Unmodified	1234.52	0.521444	188	sp|P35527|K1C9_CON-HUMAN;CON__P35527	yes	no	0	0	0	0	By MS/MS	By MS/MS	By MS/MS		By MS/MS		1	1	1		1		11.942	11.934	2	0.00052691	74.944	74.944	14685000	2375200	0	7647300	0	0	0
FSVDRPFLFLIYEHRTSCLLFLGR	ADP-ribosyl	3526.63	0.629848	9	CON__ENSEMBL:ENSBTAP00000018574	yes	yes	1	0	0	2	By MS/MS				By MS/MS	By MS/MS	1				2	1	26.875	26.748	4;5	0.051671	6.6491	4.9457	1676800000	309040000	0	0	0	193710000	208920000	7;8
EYKKGDEIAAVVLQVDAER	Unmodified	2132.11	0.111348	181	sp|P0AG67|RS1_ECOLI;sp|P0AG67R139K|RS1_R139K_ECOLI;sp|P0AG67R139A|RS1_R139A_ECOLI	yes	no	0	0	0	2	By MS/MS	By MS/MS	By MS/MS	By MS/MS	By MS/MS	By MS/MS	20	18	12	6	14	14	29.926	29.849	2;3;4	0	333.65	323.18	224930000000	59150000000	59193000000	26491000000	8012300000	9327400000	6852000000
FVMDIQDRGMTNINDALLRGISMLNK	2 Oxidation (M);3 Deamidation (NQ)	2999.44	0.440228	67	CON__Q0V8M9	yes	yes	0	3	2	2			By MS/MS	By MS/MS					2	1			35.725	35.733	3	0.050971	6.1606	5.4083	0	0	0	0	0	0	0		141;142;143;702	73;74;75
FVMDIQDRGMTNINDALLRGISMLNK	3 Deamidation (NQ)	2967.45	0.450399	67	CON__Q0V8M9	yes	yes	0	3	0	2													44.125	44.087	2	0.050651	14.922	5.2645	198540000	0	0	0	0	0	0		141;142;143;702
FVMDIQDRGMTNINDALLRGISMLNK	3 Oxidation (M);Deamidation (NQ)	3013.47	0.467112	67	CON__Q0V8M9	yes	yes	0	1	3	2	By MS/MS	By MS/MS		By MS/MS	By matching	By MS/MS	1	1		1	1	1	28.983	28.911	4	0.05141	5.2871	3.1491	867940000	168890000	182080000	0	75329000	87370000	61657000		141;142;143;702	73;74;75
FVQIVDDVER	ADP-ribosyl	1759.69	0.685561	150		yes	yes	1	0	0	0													24.632	24.535	3	0.051682	14.419	10.402	0	0	0	0	0	0	0
GAAGGHTATHHASAAPARPQPVE	Unmodified	2190.07	0.0678604	186	sp|P21513|RNE_ECOLI	yes	yes	0	0	0	1	By MS/MS	By MS/MS		By MS/MS	By MS/MS	By MS/MS	3	3		1	1	1	10.356	10.312	3;4;5	1.7852e-05	68.49	63.78	202750000	37155000	54368000	0	19633000	7411800	5067200
FTGVDRK	Unmodified	821.44	0.439552	181	sp|P0AG67|RS1_ECOLI;sp|P0AG67R139K|RS1_R139K_ECOLI;sp|P0AG67R139A|RS1_R139A_ECOLI	yes	no	0	0	0	1	By MS/MS	By MS/MS	By MS/MS	By MS/MS	By MS/MS	By MS/MS	7	7	4	4	2	1	10.039	9.9816	2	0.00075635	58.167	58.167	695090000	131410000	218340000	94221000	27807000	35056000	7163500
GAIVTGKVTAVDAK	Unmodified	1328.77	0.766365	181	sp|P0AG67|RS1_ECOLI;sp|P0AG67R139K|RS1_R139K_ECOLI;sp|P0AG67R139A|RS1_R139A_ECOLI	yes	no	0	0	0	1	By MS/MS	By MS/MS	By MS/MS	By MS/MS	By MS/MS	By MS/MS	1	3	4	1	2	2	18.007	17.978	2;3	8.9673e-95	204.85	170.09	15309000000	35618000	2182600000	1962100000	25935000	13275000	1360400000
GAPGPQGPPGAPGPLGIAGLTGARGLAGPPGMPGARGSPGPQGIK	Unmodified	3948.09	0.0904571	34	CON__P04258	yes	yes	0	0	0	2													42.039	41.998	4	0.043398	0.89734	0.58461	231960000	0	0	0	0	0	0
GAPRPAVLLLLLLLFLDAANAQAR	Deamidation (NQ);ADP-ribosyl	3057.55	0.545373	14	CON__ENSEMBL:ENSBTAP00000032840	yes	yes	1	1	0	1						By MS/MS						1	10.515	10.368	3	0.051583	6.7984	6.7984	0	0	0	0	0	0	0	13;14	27;572
GAIVTGKVTAVDAKGATVELADGVEGYLR	Unmodified	2859.53	0.534187	181	sp|P0AG67|RS1_ECOLI;sp|P0AG67R139K|RS1_R139K_ECOLI;sp|P0AG67R139A|RS1_R139A_ECOLI	yes	no	0	0	0	2		By MS/MS	By MS/MS			By MS/MS		2	2			2	32.21	32.185	2;3;4	4.0755e-228	248.4	248.16	7242200000	0	1324100000	1068600000	0	0	406060000
GATVELADGVEGYLR	Unmodified	1548.78	0.778386	181	sp|P0AG67|RS1_ECOLI;sp|P0AG67R139K|RS1_R139K_ECOLI;sp|P0AG67R139A|RS1_R139A_ECOLI	yes	no	0	0	0	0	By MS/MS	By MS/MS	By MS/MS	By MS/MS	By MS/MS	By MS/MS	24	29	35	25	19	20	36.084	36.038	1;2;3	0	306.48	289.04	1172700000000	141340000000	215880000000	162420000000	121920000000	69617000000	59661000000
GDDITMVLILPK	Oxidation (M)	1329.72	0.721389	60	CON__P41361	yes	yes	0	0	1	0	By MS/MS	By MS/MS					1	1					30.619	30.675	2	0.051188	8.2203	3.9217	573230000	161490000	198180000	0	0	0	0			68
GATVELADGVEGYLRASEASR	Unmodified	2150.06	0.060375	181	sp|P0AG67|RS1_ECOLI;sp|P0AG67R139K|RS1_R139K_ECOLI;sp|P0AG67R139A|RS1_R139A_ECOLI	yes	no	0	0	0	1			By MS/MS		By MS/MS	By MS/MS			1		1	1	31.792	31.727	3	9.094e-68	166.91	164.24	686610000	0	0	48234000	0	18641000	26935000
GDEIAAVVLQVDAER	Unmodified	1583.82	0.8155	181	sp|P0AG67|RS1_ECOLI;sp|P0AG67R139K|RS1_R139K_ECOLI;sp|P0AG67R139A|RS1_R139A_ECOLI	yes	no	0	0	0	0	By MS/MS	By MS/MS	By MS/MS	By MS/MS	By MS/MS	By MS/MS	9	9	20	24	10	14	35.444	35.395	2;3	1.9422e-184	216.84	216.13	47723000000	3447400000	7235800000	10641000000	5918100000	3547400000	2223600000
GDFAKANNNDNTFKQISEDLR	5 Deamidation (NQ)	2401.06	0.0557431	30	CON__P02672	yes	yes	0	5	0	2													31.174	31.084	3	0.050803	7.9922	4.9393	0	0	0	0	0	0	0		62;63;64;65;602
GDKVNVELSNKINANQCW	3 Deamidation (NQ)	2090.96	0.957884	56	sp|P21578|LUXY_CON-VIBFI;CON__P21578	yes	no	0	3	0	2	By MS/MS		By MS/MS	By MS/MS		By MS/MS	1		1	1		1	36.852	36.803	2	0.051682	7.5443	7.5443	223580000	33025000	0	28673000	56998000	0	8758900		107;108;109;110
GDLRYITISGNR	Deamidation (NQ);2 ADP-ribosyl	2446.83	0.827045	191	sp|Q03001|DYST_CON-HUMAN	yes	yes	2	1	0	1													10.789	10.81	2	0.030027	24.792	9.2201	0	0	0	0	0	0	0	132;133	428
GDTGPPGPQGLQGLPGTSGPPGENGK	Unmodified	2371.14	0.140416	34	CON__P04258	yes	yes	0	0	0	0	By MS/MS	By MS/MS			By MS/MS	By MS/MS	1	1			2	1	20.349	20.196	5	0.051311	8.9676	5.7291	291550000	71772000	83235000	0	0	61859000	34766000
GDTTRHGHSGHGQSTQTGSRTSGR	Deamidation (NQ)	2465.11	0.114035	102	CON__Q5D862	yes	yes	0	1	0	2	By MS/MS						1						20.63	20.673	3	0.051675	6.9526	4.1514	164080000	66796000	0	0	0	0	0		792;793
GECSHEGVFFFQEGNHTWFWDFSTK	Unmodified	3078.3	0.303141	96	CON__Q3SZV7	yes	yes	0	0	0	0	By MS/MS	By MS/MS	By matching		By matching		1	1	1		1		17.233	17.195	5	0.051651	2.7779	0.37015	389510000	13499000	111040000	90339000	0	14732000	0
GEGVISDLRRQLNNIYQEFLPELNR	4 Deamidation (NQ)	2976.48	0.48288	143;145		no	no	0	4	0	2	By MS/MS	By MS/MS	By MS/MS	By MS/MS	By MS/MS	By MS/MS	1	1	1	1	2	1	44.604	44.547	4	0.051349	6.7232	6.7232	109400000000	17625000000	17554000000	19732000000	12942000000	7329100000	3548800000		302;303;304;909;910
GELPYGEAANFDLVGQR	Unmodified	1834.88	0.884977	187	sp|P32664|NUDC_ECOLI	yes	yes	0	0	0	0	By MS/MS	By MS/MS	By MS/MS	By MS/MS	By MS/MS	By MS/MS	1	1	1	1	1	1	31.201	31.135	2	6.3958e-70	177.81	177.81	972300000	111860000	127900000	142000000	114960000	78147000	66870000
GEMALKDANAKLQDLQTALQK	Oxidation (M);2 Deamidation (NQ)	2303.17	0.167877	63	sp|Q01546|K22O_CON-HUMAN;CON__Q01546	yes	no	0	2	1	2													34.246	34.165	3	0.051331	14.015	11.214	17083000	0	0	0	0	0	0		695;696	71
GENAIKDAQNKLNELEDALQK	3 Deamidation (NQ)	2343.14	0.144164	15	CON__ENSEMBL:ENSBTAP00000038253	yes	yes	0	3	0	2	By MS/MS	By MS/MS	By MS/MS	By MS/MS	By MS/MS		1	1	1	1	1		33.94	33.892	2	0.050293	19.075	16.775	680230000	155880000	88152000	157890000	75604000	30344000	0		30;31;32;575
GEQALQDAWQKLQDLEEALQQSK	5 Deamidation (NQ)	2660.23	0.234101	113;229	tr|Q0IIN1|Q0IIN1_CON-HUMAN;sp|Q7Z794|K2C1B_CON-HUMAN;CON__Q7Z794;tr|Q147W7|Q147W7_CON-HUMAN	no	no	0	5	0	1													31.178	31.26	2	0.049316	12.023	6.5584	0	0	0	0	0	0	0		832;833;834;835;836;837
GEVHGQVGLFPSNYVKLTTDTDPSQQ	Unmodified	2816.36	0.361702	3	CON__ENSEMBL:ENSBTAP00000001528	yes	yes	0	0	0	1		By MS/MS		By MS/MS	By matching			1		1	1		29.115	29.056	3	0.045074	15.896	12.681	314570000	0	109060000	0	50553000	84484000	0
GFEVQVTELRRTYQNLEIELQSHLSMK	Oxidation (M);2 Deamidation (NQ)	3265.63	0.628892	123	CON__Q9D312	yes	yes	0	2	1	2					By MS/MS						1		40.815	40.654	3	0.05065	11.632	9.5483	0	0	0	0	0	0	0		275;875;876;877	137
GFICAVTLRYRR	3 ADP-ribosyl	3134	0.00241271	135		yes	yes	3	0	0	2				By MS/MS						1			23.951	23.841	2	0.051682	5.7236	5.7236	0	0	0	0	0	0	0	91;92
GFSSGSAVVSGGSRR	Unmodified	1409.7	0.701139	59;98	sp|P35908|K22E_CON-HUMAN;CON__P35908v2;CON__P35908;tr|A5A6P6|A5A6P6_CON-PANTR;sp|Q3TTY5|K22E_CON-MOUSE;CON__Q3TTY5	no	no	0	0	0	1	By MS/MS	By matching	By MS/MS	By MS/MS			1	1	1	1			14.541	14.533	3	5.5004e-07	102.52	100.97	43427000	5255700	4743500	4620000	2166300	0	0
GGDIEETAFNTNLEAADEIAR	Unmodified	2235.03	0.0291345	186	sp|P21513|RNE_ECOLI	yes	yes	0	0	0	0	By MS/MS	By MS/MS	By MS/MS	By MS/MS		By MS/MS	1	1	1	1		1	31.032	31.034	2	0	380.61	377.41	590040000	147490000	67750000	103360000	81903000	0	0
GGFTVELNGIR	Unmodified	1161.61	0.614222	181;182	sp|P0AG67|RS1_ECOLI;sp|P0AG67R139K|RS1_R139K_ECOLI;sp|P0AG67R139A|RS1_R139A_ECOLI;sp|P0AG67DII|RS1_DII_ECOLI	no	no	0	0	0	0	By MS/MS	By MS/MS	By MS/MS	By MS/MS	By MS/MS	By MS/MS	26	32	29	27	24	24	33.217	33.155	1;2	8.7498e-159	206.09	206.09	718080000000	126000000000	105420000000	113900000000	74411000000	45688000000	30783000000
GGFTVELNGIR	Deamidation (NQ)	1162.6	0.598237	181;182	sp|P0AG67|RS1_ECOLI;sp|P0AG67R139K|RS1_R139K_ECOLI;sp|P0AG67R139A|RS1_R139A_ECOLI;sp|P0AG67DII|RS1_DII_ECOLI	no	no	0	1	0	0	By MS/MS	By MS/MS				By MS/MS	1	1				1	30.047	29.999	2	2.7085e-20	136.27	134.48	1066900000	207340000	282810000	0	0	0	162350000		352
GGGFGGAAGFGGGGGAVSISIKSTGGLGVLRSSGFGGGGFGGGGGGR	Unmodified	3871.91	0.910244	159		yes	no	0	0	0	2	By MS/MS			By MS/MS	By MS/MS	By MS/MS	1			1	1	1	35.381	35.313	4	0.043871	0.83015	0.29401	631210000	99159000	0	0	88390000	93451000	85557000
GGGGGGYGSGGSSYGSGGGSYGSGGGGGGGR	Unmodified	2382.94	0.94457	176	sp|P04264|K2C1_CON-HUMAN;sp|A5A6M6|K2C1_CON-PANTR;CON__P04264	yes	no	0	0	0	0	By MS/MS		By MS/MS	By MS/MS	By MS/MS		1		2	2	1		13.752	13.703	2;3	0	318.9	224.89	152130000	4907900	0	18541000	26670000	2462800	0
GGGGSFGYSYGGGSGGGFSASSLGGGFGGGSR	Unmodified	2704.15	0.153834	188	sp|P35527|K1C9_CON-HUMAN;CON__P35527	yes	no	0	0	0	0					By matching						2		29.812	29.699	2;3	0	320.79	291.69	166860000	0	0	0	0	11179000	0
GGSGGGGSISGGGYGSGGGSGGR	Unmodified	1740.74	0.741166	59	sp|P35908|K22E_CON-HUMAN;CON__P35908v2;CON__P35908	yes	no	0	0	0	0			By MS/MS						1				12.21	12.215	2	0.0067313	37.092	37.092	0	0	0	0	0	0	0
GGSGGSHGGGSGFGGESGGSYGGGEEASGSGGGYGGGSGK	Unmodified	3222.27	0.274297	188	sp|P35527|K1C9_CON-HUMAN;CON__P35527	yes	no	0	0	0	0	By MS/MS	By MS/MS	By MS/MS	By MS/MS	By MS/MS	By MS/MS	1	1	1	1	1	1	15.043	14.98	3	3.2099e-93	158.61	157.07	221700000	12141000	11486000	37884000	20598000	6810700	5479100
GGSGGSHGGGSGFGGESGGSYGGGEEASGSGGGYGGGSGKSSHS	Unmodified	3620.43	0.429294	188	sp|P35527|K1C9_CON-HUMAN;CON__P35527	yes	no	0	0	0	1		By matching						1					13.673	13.716	3;4	1.6267e-235	240.3	227.5	167480000	0	4210000	0	0	0	0
GGSGGSYGGGGSGGGYGGGSGSR	Unmodified	1790.72	0.720431	188	sp|P35527|K1C9_CON-HUMAN;CON__P35527	yes	no	0	0	0	0	By MS/MS	By MS/MS	By MS/MS	By MS/MS			1	1	1	1			10.948	10.94	2	4.5667e-293	288.41	131.45	110450000	5065200	5382800	13955000	8218800	0	0
GGVNDNFQGVLQNVRFVFGTTPEDILR	4 Deamidation (NQ);ADP-ribosyl	3536.52	0.517439	76	CON__Q28194	yes	yes	1	4	0	1	By matching						1						26.814	26.828	4	0.035806	10.148	7.9818	127960000	64775000	0	0	0	0	0	46	168;169;721;722
GIQRAADIEQQAVFAVFDENK	3 Deamidation (NQ)	2351.13	0.12812	75	CON__Q28107	yes	yes	0	3	0	1													33.264	33.32	2	0.051538	13.119	7.9413	0	0	0	0	0	0	0		158;712;713
GIRAYLYSTNLQTNPYMYTSVNSLR	3 Deamidation (NQ)	2927.4	0.401124	204	sp|Q6WIH8|MEP3_CON-TRIRU	yes	yes	0	3	0	1			By MS/MS			By MS/MS			1			1	21.037	20.984	5	0.05112	6.5761	4.0819	342210000	0	0	85141000	0	0	16579000		471;472;473;1173
GDEIAAVVLQVDAERER	Unmodified	1868.96	0.959204	181	sp|P0AG67|RS1_ECOLI;sp|P0AG67R139K|RS1_R139K_ECOLI;sp|P0AG67R139A|RS1_R139A_ECOLI	yes	no	0	0	0	1	By MS/MS	By MS/MS	By MS/MS	By MS/MS	By MS/MS	By MS/MS	13	15	7	6	4	6	31.518	31.473	2;3	0	340.92	326.96	50037000000	15331000000	12005000000	5205200000	3083600000	697130000	2020500000
GIVKNLTDYGAFVDLGGVDGLLHITDMAWK	Unmodified	3217.65	0.648171	181	sp|P0AG67|RS1_ECOLI;sp|P0AG67R139K|RS1_R139K_ECOLI;sp|P0AG67R139A|RS1_R139A_ECOLI	yes	no	0	0	0	1		By MS/MS	By MS/MS	By MS/MS	By MS/MS	By MS/MS		2	2	2	2	2	43.454	43.391	3;4	0	319.86	317.54	5641500000	0	268060000	887790000	143750000	135100000	231470000
GIVKNLTDYGAFVDLGGVDGLLHITDMAWKR	Unmodified	3373.75	0.749282	181	sp|P0AG67|RS1_ECOLI;sp|P0AG67R139K|RS1_R139K_ECOLI;sp|P0AG67R139A|RS1_R139A_ECOLI	yes	no	0	0	0	2		By MS/MS	By MS/MS	By MS/MS	By MS/MS	By MS/MS		3	4	3	4	4	42.287	42.228	3;4;5	0	301.78	299.76	10836000000	0	877710000	1052300000	583960000	1037300000	907810000
GKIVHFGTRDK	Unmodified	1256.7	0.698954	73	CON__Q1A7A4	yes	yes	0	0	0	2													21.362	21.42	3	0.04981	15.756	15.129	0	0	0	0	0	0	0
GKMQDLEAKLTPEMLTR	2 Oxidation (M);Deamidation (NQ)	1992.99	0.986013	1	CON__A2I7N0	yes	yes	0	1	2	2		By MS/MS						1					14.339	14.39	3	0.050988	15.392	10.288	0	0	0	0	0	0	0		540	0;1
GLESNVNVELLNALHSHMVNKRMLTK	Oxidation (M);Deamidation (NQ);ADP-ribosyl	3504.59	0.593204	83	CON__Q2KJC7	yes	yes	1	1	1	2													22.663	22.569	4	0.051652	5.9663	3.5585	93229000	0	0	0	0	0	0	52	188	90;91
GLESNVNVELLNALHSHMVNKRMLTK	Oxidation (M);ADP-ribosyl	3503.61	0.609189	83	CON__Q2KJC7	yes	yes	1	0	1	2													23.013	23.03	3	0.051677	5.9663	3.8017	248720000	0	0	0	0	0	0	52		90;91
GLGPSPINYINSVFTVAMQTMRQYK	2 Oxidation (M);2 Deamidation (NQ)	2848.38	0.377552	184	sp|P12726|ALT_BPT4	yes	yes	0	2	2	1			By MS/MS		By MS/MS				1		1		31.286	31.142	3	0.051566	6.5761	4.2628	0	0	0	0	0	0	0		377;378;1018;1019	182;183
GLGPSPINYINSVFTVAMQTMRQYK	2 Oxidation (M);3 Deamidation (NQ)	2849.36	0.361567	184	sp|P12726|ALT_BPT4	yes	yes	0	3	2	1				By MS/MS						1			29.003	28.982	3	0.048925	6.5761	3.9272	109790000	0	0	0	42442000	0	0		377;378;1018;1019	182;183
GLGPSPINYINSVFTVAMQTMRQYK	Oxidation (M);2 Deamidation (NQ)	2832.38	0.382637	184	sp|P12726|ALT_BPT4	yes	yes	0	2	1	1				By MS/MS						1			33.72	33.727	4	0.050337	6.295	3.7876	173310000	0	0	0	43867000	0	0		377;378;1018;1019	182;183
GLLCVCLVSLLALQAVAAQGSPTR	2 Deamidation (NQ);ADP-ribosyl	3039.38	0.384774	69	CON__Q0VCM5	yes	yes	1	2	0	0	By MS/MS	By MS/MS	By MS/MS	By MS/MS			1	1	1	1			28.96	28.964	4	0.050663	5.9746	3.8366	3177000000	379980000	467350000	536420000	396440000	0	0	43	706;707
GLPAVMAGGLAGMGVIQNEK	Oxidation (M);2 Deamidation (NQ)	1929.95	0.953984	234	tr|Q8N7Q0|Q8N7Q0_CON-HUMAN	yes	yes	0	2	1	0	By MS/MS	By MS/MS	By MS/MS	By MS/MS	By matching	By MS/MS	1	1	1	1	1	1	19.616	19.548	2	0.038966	26.969	16.42	348750000	27522000	54415000	28433000	44239000	2282400	3391600		520;1295	271;272
GLPAVMAGGLAGMGVIQNEK	Unmodified	1911.99	0.991039	234	tr|Q8N7Q0|Q8N7Q0_CON-HUMAN	yes	yes	0	0	0	0	By MS/MS	By MS/MS	By MS/MS	By MS/MS	By MS/MS	By MS/MS	2	2	2	2	1	1	33.685	33.653	2;3	0.034131	30.828	25.443	1470500000	322560000	448570000	183990000	132000000	52706000	42543000
GLQAQIASSGLTMEVDALKSQCLAK	Oxidation (M);3 Deamidation (NQ)	2637.29	0.287734	224	tr|C9JEA8|C9JEA8_CON-HUMAN	yes	yes	0	3	1	1	By MS/MS	By MS/MS	By MS/MS	By MS/MS			1	1	1	1			27.853	27.874	3;4	0.050997	6.5761	3.886	595100000	61285000	89801000	138310000	19578000	0	0		1256;1257;1258	260
GLQAQIASSGLTVEVDAPKSQDLAK	3 Deamidation (NQ)	2528.29	0.285743	177	tr|B2RA03|B2RA03_CON-HUMAN;sp|P05783|K1C18_CON-HUMAN	yes	no	0	3	0	1			By MS/MS	By MS/MS	By MS/MS	By MS/MS			1	1	1	1	41.438	41.365	2	0.050059	16.399	14.983	2643000000	0	0	340100000	240540000	85929000	66329000		948;949;950
GNKGAALTTFISLAGSYLVLMPNNPR	Oxidation (M);Deamidation (NQ)	2721.42	0.415986	186	sp|P21513|RNE_ECOLI	yes	yes	0	1	1	1	By MS/MS	By MS/MS	By MS/MS	By matching		By MS/MS	1	1	1	1		1	22.169	22.11	4	0.051672	6.295	6.295	12598000000	1814900000	6889600000	1255800000	136660000	0	180190000		396;397	193
GQIVSVHREPR	Deamidation (NQ);ADP-ribosyl	1818.75	0.745141	22;5	CON__ENSEMBL:ENSBTAP00000007350;CON__P01030	no	no	1	1	0	1													12.715	12.651	3	0.04853	15.202	15.202	0	0	0	0	0	0	0	1;2	556
GQKLVVTRGLQK	Deamidation (NQ)	1326.8	0.798334	128	CON__Q9TRI1	yes	yes	0	1	0	2			By MS/MS						1				26.047	26.038	3	0.049756	14.258	14.258	0	0	0	0	0	0	0		896
GQLEALQVDGGRLEAELR	Deamidation (NQ);ADP-ribosyl	2495.07	0.0730771	215;89	tr|B3KY79|B3KY79_CON-HUMAN;sp|P08729|K2C7_CON-HUMAN;CON__Q3KNV1	no	no	1	1	0	1	By MS/MS	By MS/MS	By MS/MS	By MS/MS	By MS/MS	By MS/MS	1	1	1	1	1	1	24.697	24.627	4	0.051425	15.592	11.86	418220000	47947000	47407000	70718000	48554000	45173000	38405000	57	767
GQPGVMGFPGPKGNDGAPGKNGER	Oxidation (M)	2339.11	0.107676	34	CON__P04258	yes	yes	0	0	1	2	By MS/MS			By matching			1			1			23.372	23.317	4	0.051678	8.7252	6.381	98618000	63437000	0	0	35181000	0	0			42
GQPGVMGFPGPKGNDGAPGKNGER	Deamidation (NQ)	2324.1	0.0967773	34	CON__P04258	yes	yes	0	1	0	2		By MS/MS						1					17.103	17.168	5	0.051675	6.7232	3.4847	46583000	0	46583000	0	0	0	0		69;70
GQPGVMGFPGPKGNDGAPGKNGER	Oxidation (M);2 Deamidation (NQ)	2341.08	0.0757075	34	CON__P04258	yes	yes	0	2	1	2	By MS/MS	By MS/MS		By MS/MS	By MS/MS	By MS/MS	1	1		1	1	1	16.274	16.185	4	0.05081	6.7232	3.6253	220960000	44247000	86214000	0	13812000	6093800	7153700		69;70	42
GQSLGSLYTHLQGCTRQLSALAEQQR	4 Deamidation (NQ)	2905.39	0.387599	208	sp|Q92817|EVPL_CON-HUMAN	yes	yes	0	4	0	1	By MS/MS				By MS/MS		1				1		44.606	44.541	2	0.050368	11.375	7.2778	0	0	0	0	0	0	0		1188;1189;1190;1191;1192
GRLQSELKMMQDSVEDFK	2 Oxidation (M);2 Deamidation (NQ)	2173.99	0.987135	38	CON__P07744	yes	yes	0	2	2	2					By MS/MS	By MS/MS					1	1	33.293	33.191	2	0.050379	15.387	8.2574	1181300000	0	0	0	0	94849000	77852000		613;614	46;47
GRSGWGLGGSSAVLGGLLWLR	Unmodified	2098.14	0.143592	131	CON__REFSEQ:XP_932229	yes	yes	0	0	0	1	By MS/MS	By MS/MS	By MS/MS	By matching	By MS/MS	By MS/MS	1	1	1	1	1	1	25.402	25.29	4	0.049428	14.161	10.613	990780000	165570000	193600000	207620000	16164000	132160000	228310000
GSLGGGFSSGGFSGGSFSR	Unmodified	1706.76	0.764862	46	sp|P13645|K1C10_CON-HUMAN;CON__P13645	yes	no	0	0	0	0	By MS/MS	By MS/MS	By MS/MS	By MS/MS	By MS/MS	By MS/MS	1	1	1	1	1	1	26.74	26.67	2	1.6956e-120	212.17	212.17	308450000	16940000	24558000	27013000	75453000	18817000	8720900
GSNFQLNQLQGK	5 Deamidation (NQ)	1337.6	0.598691	78	CON__Q2HJF0	yes	yes	0	5	0	0	By MS/MS	By MS/MS	By MS/MS		By MS/MS	By MS/MS	1	1	1		1	1	16.812	16.718	2	0.050823	7.3804	7.3804	185520000	51409000	53607000	42015000	0	6682600	5700200		176;177;728;729;730
GSTRVHALNNVNK	Deamidation (NQ);ADP-ribosyl	1950.8	0.798634	183	sp|P11532|DMD_CON-HUMAN	yes	yes	1	1	0	1	By MS/MS	By MS/MS	By MS/MS	By MS/MS	By MS/MS	By MS/MS	1	1	1	1	1	1	21.612	21.545	2	0.0471	15.144	7.3393	964530000	62422000	142380000	124130000	144970000	68922000	48550000	108	363;364;365
GSVQEQSR	2 Deamidation (NQ)	891.393	0.393389	55	sp|P20930|FILA_CON-HUMAN;CON__P20930	yes	no	0	2	0	0	By matching	By MS/MS					1	1					25.346	25.406	1	0.050363	8.7725	8.7725	258550000	54442000	90775000	0	0	0	0		663;664
GSYGSGGSSYGSGGGSYGSGGGGGGHGSYGSGSSSGGYR	Unmodified	3311.3	0.300846	176	sp|P04264|K2C1_CON-HUMAN;sp|A5A6M6|K2C1_CON-PANTR;CON__P04264	yes	no	0	0	0	0	By MS/MS		By MS/MS	By MS/MS		By MS/MS	1		1	1		1	15.102	15.032	3	1.0218e-72	142.6	103.47	142080000	8575500	0	26973000	17036000	0	2629900
GIVKNLTDYGAFVDLGGVDGLLHITDMAWKR	Oxidation (M)	3389.74	0.744197	181	sp|P0AG67|RS1_ECOLI;sp|P0AG67R139K|RS1_R139K_ECOLI;sp|P0AG67R139A|RS1_R139A_ECOLI	yes	no	0	0	1	2													40.923	40.951	4	4.047e-05	57.997	56.251	69817000	0	0	0	0	0	0			172
GTESFAQLFEESLKEIETRPGSIVR	Deamidation (NQ)	2823.43	0.429053	181	sp|P0AG67|RS1_ECOLI;sp|P0AG67R139K|RS1_R139K_ECOLI;sp|P0AG67R139A|RS1_R139A_ECOLI	yes	no	0	1	0	2	By MS/MS	By MS/MS				By matching	1	1				1	42.225	42.164	4	0.036485	25.021	24.597	396570000	143960000	196030000	0	0	0	56578000		991
GVLERIMGDKVASEALMK	2 Oxidation (M)	1978.02	0.0227326	83	CON__Q2KJC7	yes	yes	0	0	2	2	By MS/MS	By MS/MS			By MS/MS	By MS/MS	2	2			2	1	34.715	34.621	2	0.0049461	41.052	35.446	426050000	164580000	210910000	0	0	29378000	21188000			92;93
GVQLAEFYR	Unmodified	1081.56	0.555644	187	sp|P32664|NUDC_ECOLI	yes	yes	0	0	0	0	By MS/MS		By MS/MS		By MS/MS		1		1		1		27.585	27.483	2	0.0017445	79.906	70.692	256360000	121830000	0	54024000	0	43923000	0
GVRMYPYSTDMNVNPLVYTSNNK	Unmodified	2662.25	0.251957	207	sp|Q8NIB6|MEP1_CON-TRIRU	yes	yes	0	0	0	1	By MS/MS	By MS/MS	By MS/MS	By MS/MS			2	1	1	1			27.175	27.178	4	0.05085	6.9526	4.3037	2801800000	405970000	209730000	349620000	217140000	0	0
GTESFAQLFEESLKEIETRPGSIVR	Unmodified	2822.45	0.445038	181	sp|P0AG67|RS1_ECOLI;sp|P0AG67R139K|RS1_R139K_ECOLI;sp|P0AG67R139A|RS1_R139A_ECOLI	yes	no	0	0	0	2	By MS/MS	By MS/MS		By MS/MS	By MS/MS	By MS/MS	1	1		1	1	1	42.328	42.243	3;4	1.8336e-08	79.762	77.322	279830000	80831000	84537000	0	69161000	27960000	17342000
GVVVAIDK	Unmodified	799.48	0.480354	181	sp|P0AG67|RS1_ECOLI;sp|P0AG67R139K|RS1_R139K_ECOLI;sp|P0AG67R139A|RS1_R139A_ECOLI	yes	no	0	0	0	0	By MS/MS	By MS/MS	By MS/MS	By MS/MS	By MS/MS	By MS/MS	3	3	8	3	3	2	19.936	19.871	1;2	0.00045421	111.01	53.544	55945000000	2352800000	2962400000	13664000000	7477700000	5468000000	1712100000
GVVVAIDKDVVLVDAGLK	Unmodified	1809.06	0.0611503	181	sp|P0AG67|RS1_ECOLI;sp|P0AG67R139K|RS1_R139K_ECOLI;sp|P0AG67R139A|RS1_R139A_ECOLI	yes	no	0	0	0	1	By MS/MS	By MS/MS	By MS/MS	By MS/MS	By MS/MS	By MS/MS	43	32	34	28	25	22	39.048	38.995	2;3	1.4448e-270	246.96	246.96	651580000000	103440000000	111950000000	124780000000	63900000000	30199000000	20300000000
GVVVAIDKDVVLVDAGLKSESAIPAEQFK	Unmodified	2996.64	0.643403	181	sp|P0AG67|RS1_ECOLI;sp|P0AG67R139K|RS1_R139K_ECOLI;sp|P0AG67R139A|RS1_R139A_ECOLI	yes	no	0	0	0	2	By MS/MS	By MS/MS	By MS/MS	By MS/MS	By MS/MS	By MS/MS	27	25	27	17	15	22	39.817	39.762	2;3;4;5	0	396.96	396.96	1554100000000	269310000000	269540000000	211260000000	160800000000	106670000000	110530000000
HANAVNAMIATLSKENMQRDLTK	2 Oxidation (M)	2587.28	0.284654	199	sp|Q5QHG5|LAP1_CON-TRIRU	yes	yes	0	0	2	2	By MS/MS	By matching	By MS/MS	By matching	By MS/MS	By matching	1	1	1	1	1	1	34.942	34.868	4	0.051022	7.3604	4.7115	682550000	121540000	208100000	142030000	31751000	24647000	20861000			229;230
GVVVAIDKDVVLVDAGLKSESAIPAEQFK	Deamidation (NQ)	2997.63	0.627419	181	sp|P0AG67|RS1_ECOLI;sp|P0AG67R139K|RS1_R139K_ECOLI;sp|P0AG67R139A|RS1_R139A_ECOLI	yes	no	0	1	0	2	By MS/MS		By MS/MS				1		2				38.441	38.417	2;3	1.7967e-49	122.49	120.69	0	0	0	0	0	0	0		992
HEAWITLEK	Unmodified	1125.58	0.581859	181	sp|P0AG67|RS1_ECOLI;sp|P0AG67R139K|RS1_R139K_ECOLI;sp|P0AG67R139A|RS1_R139A_ECOLI	yes	no	0	0	0	0	By MS/MS	By MS/MS	By MS/MS	By MS/MS	By MS/MS	By MS/MS	36	38	43	36	32	28	27.526	27.469	2;3	2.5458e-99	175.51	165.53	505680000000	80542000000	70039000000	81170000000	48275000000	35939000000	24176000000
HEAWITLEKAYEDAETVTGVINGK	Unmodified	2673.33	0.328611	181	sp|P0AG67|RS1_ECOLI;sp|P0AG67R139K|RS1_R139K_ECOLI;sp|P0AG67R139A|RS1_R139A_ECOLI	yes	no	0	0	0	1	By MS/MS	By MS/MS	By MS/MS	By MS/MS	By MS/MS	By MS/MS	1	3	4	2	1	3	36.913	36.872	2;3;4	0	321.95	319.63	21201000000	22807000	3079300000	2776200000	56776000	21361000	775950000
HGAQAQLTEKFTQYWAEAERASK	2 Deamidation (NQ)	2651.26	0.261594	167		no	no	0	2	0	2		By MS/MS	By MS/MS					1	1				26.488	26.548	5	0.051682	6.8749	6.8574	398080000	0	29707000	33193000	0	0	0
HGATQQLEEK	Unmodified	1139.56	0.557101	143		no	no	0	0	0	0					By MS/MS	By MS/MS					1	2	23.904	23.701	2	0.017413	52.482	48.736	147310000	0	0	0	0	29046000	29552000
HGFLPLK	Unmodified	810.475	0.475209	186	sp|P21513|RNE_ECOLI	yes	yes	0	0	0	0	By MS/MS	By MS/MS	By MS/MS		By MS/MS	By MS/MS	1	1	1		1	1	22.846	22.659	2	3.5516e-11	83.229	83.229	56967000	0	0	32608000	0	9339200	5582500
HGFLPLKEIAR	Unmodified	1279.74	0.740091	186	sp|P21513|RNE_ECOLI	yes	yes	0	0	0	1	By MS/MS	By MS/MS	By MS/MS		By MS/MS	By MS/MS	1	1	1		1	1	24.368	24.287	3	0.00041838	66.262	66.262	336110000	99089000	113240000	75817000	0	6988200	2897300
HGGGGGGFGGGGFGSR	Unmodified	1319.58	0.575545	59	sp|P35908|K22E_CON-HUMAN;CON__P35908v2;CON__P35908;tr|A5A6P6|A5A6P6_CON-PANTR	yes	no	0	0	0	0	By MS/MS	By MS/MS	By MS/MS	By MS/MS			1	1	1	1			15.884	15.877	3	0.0087723	32.815	32.815	82969000	7121900	8785200	12814000	17006000	0	0
HGSGSGHSSSYGQHGSGSGWSSSSGR	Unmodified	2476.01	0.0136526	114	CON__Q86YZ3	yes	no	0	0	0	0	By MS/MS						1						9.377	9.377	4	1.1731e-08	72.569	70.431	6553300	6553300	0	0	0	0	0
HGSGSGQSSGFGHHESSSWQSSGYTQHGSGSGHSSSYEQHGSR	Unmodified	4402.8	0.801769	114	CON__Q86YZ3	yes	no	0	0	0	0													12.379	12.416	6	0.051044	0.9706	0.9706	13385000	0	0	0	0	0	0
HGSGSGQSSSYSPYGSGSGWSSSR	ADP-ribosyl	2889.03	0.0301026	114	CON__Q86YZ3	yes	no	1	0	0	0													9.8007	9.8253	3	0.050639	6.7984	2.8948	34548000	0	0	0	0	0	0	79
HIPVVTQGSNVQSLTQDDGVAK	4 Deamidation (NQ)	2296.11	0.10705	85	CON__Q2UVX4	yes	yes	0	4	0	0	By MS/MS		By MS/MS	By MS/MS			1		1	1			25.238	25.227	3	0.051617	7.5332	4.135	463140000	93141000	0	113500000	52858000	0	0		189;743;744;745
HIQKEDVPSERYLGYLEQLLR	Unmodified	2585.36	0.360186	26	CON__P02662	yes	yes	0	0	0	2			By matching						1				36.301	36.322	3;4	9.8884e-95	187.19	186.95	423090000	0	0	20490000	0	0	0
HLEHPEQQDGQLKHLEQQEGQLK	5 Deamidation (NQ)	2753.28	0.278032	179	sp|P07476|INVO_CON-HUMAN	yes	yes	0	5	0	1				By MS/MS						1			36.17	36.15	4	0.046436	7.0315	4.5241	60499000	0	0	0	27745000	0	0		961;962;963;964;965;966
HLGNTVNVEVDAAPGLNLGVIMNEMRQKYEVMAQK	Oxidation (M);3 Deamidation (NQ)	3886.89	0.890345	58	sp|P35900|K1C20_CON-HUMAN;CON__P35900	yes	no	0	3	1	2													40.065	40.064	3	0.046538	13.742	8.7872	0	0	0	0	0	0	0		111;112;113;114;671	64
HLIEMTFKTQVQLQASTQDQER	Oxidation (M);3 Deamidation (NQ)	2649.26	0.259211	158		yes	yes	0	3	1	1	By MS/MS	By MS/MS	By MS/MS	By MS/MS			2	1	1	1			35.522	35.517	2	0.051682	11.474	7.1578	601690000	123270000	114800000	101450000	53382000	0	0
HLQMDIHIFEPQGISFLETESTFMTNK	2 Oxidation (M);2 Deamidation (NQ)	3226.48	0.483867	97	CON__Q3T052	yes	yes	0	2	2	0		By MS/MS	By MS/MS					1	1				24.239	24.296	4	0.048075	11.207	4.703	510890000	0	130230000	91732000	0	0	0		225;778	111;112
HLREYQELLNVKMALDIEIATYR	Unmodified	2817.48	0.484734	189	tr|B3KWQ6|B3KWQ6_CON-HUMAN;sp|P41219|PERI_CON-HUMAN	yes	no	0	0	0	2	By MS/MS	By MS/MS					1	1					33.346	33.374	4	0.047996	22.996	20.743	211940000	85501000	126430000	0	0	0	0
HLVDEPQNLIK	Unmodified	1304.71	0.70885	33	sp|P02769|ALBU_CON-BOVIN;CON__P02769	yes	no	0	0	0	0					By MS/MS	By MS/MS					1	1	22.506	22.187	2	0.00048438	86.624	75.134	8410000	0	0	0	0	4657600	3752400
HLVQQEGQLKHLVQQEGQLEQQER	3 Deamidation (NQ)	2884.43	0.431513	179	sp|P07476|INVO_CON-HUMAN	yes	yes	0	3	0	1	By MS/MS	By MS/MS	By MS/MS	By MS/MS		By MS/MS	1	1	1	1		1	37.763	37.728	4	0.051271	6.1625	4.2808	463940000	82161000	93762000	83306000	55277000	0	24435000		967;968;969;970;971;972;973;974
HMEELSIEHSTLDSQKIQAEQPMQAADK	2 Oxidation (M);Deamidation (NQ)	3226.48	0.475822	156		yes	yes	0	1	2	1		By MS/MS	By MS/MS			By MS/MS		1	3			1	24.378	24.383	4;5;6	0.051682	16.621	5.4143	2188300000	0	302310000	522320000	0	0	8957600
HMLNELSDLVESIEEAGGPINETK	Oxidation (M);Deamidation (NQ)	2641.24	0.242892	156		yes	yes	0	1	1	0				By MS/MS						1			30.95	30.843	4	0.051682	6.7232	3.922	34632000	0	0	0	34632000	0	0
HNALKDLRSQR	Deamidation (NQ)	1337.72	0.716395	183	sp|P11532|DMD_CON-HUMAN	yes	yes	0	1	0	2	By MS/MS	By MS/MS	By MS/MS	By MS/MS	By MS/MS	By MS/MS	3	4	3	2	1	1	31.665	31.647	2	0.032477	42.864	22.027	5668700000	1250400000	968640000	1046500000	699290000	170920000	137800000		366
HNESPPSTPSRPLALQKVEVLGAWR	Deamidation (NQ);ADP-ribosyl	3310.52	0.51732	146		yes	yes	1	1	0	2		By MS/MS	By MS/MS					1	1				40.851	40.847	3	0.051682	5.6187	3.0769	394350000	0	102030000	292320000	0	0	0
HPIKHQGLPQEVLNENLLR	Unmodified	2234.23	0.228384	26	CON__P02662	yes	yes	0	0	0	1			By MS/MS		By MS/MS				2		1		25.321	25.273	3;4	4.6761e-62	171.68	170.44	673900000	0	0	299200000	0	18656000	0
HPIKHQGLPQEVLNENLLRFFVAPFPEVFGK	Unmodified	3599.94	0.940529	26	CON__P02662	yes	yes	0	0	0	2													41.636	41.619	4	1.0056e-17	88.014	88.014	76857000	0	0	0	0	0	0
HEAWITLEKAYEDAETVTGVINGKVK	Unmodified	2900.49	0.491988	181	sp|P0AG67|RS1_ECOLI;sp|P0AG67R139K|RS1_R139K_ECOLI;sp|P0AG67R139A|RS1_R139A_ECOLI	yes	no	0	0	0	2			By MS/MS			By matching			1			1	36.595	36.586	3;4;5	0	372.33	368.13	2674300000	0	0	65415000	0	0	12224000
HPSEIVNVGDEITVK	Unmodified	1635.85	0.8468	181	sp|P0AG67|RS1_ECOLI;sp|P0AG67R139K|RS1_R139K_ECOLI;sp|P0AG67R139A|RS1_R139A_ECOLI	yes	no	0	0	0	0	By MS/MS	By MS/MS	By MS/MS	By MS/MS	By MS/MS	By MS/MS	31	50	56	56	44	45	31.316	31.248	1;2;3	0	322.81	295.48	568100000000	51248000000	66018000000	105680000000	52302000000	35497000000	23214000000
HQGLPQEVLNENLLR	Unmodified	1758.94	0.937681	26	CON__P02662	yes	yes	0	0	0	0													28.623	28.69	2;3	6.3582e-32	153.39	150.05	94349000	0	0	0	0	0	0
HQQTITIPARSSVAVPYVIVPLK	Unmodified	2516.45	0.447879	85	CON__Q2UVX4	yes	yes	0	0	0	1			By matching						1				23.396	23.344	4	0.051639	3.6464	3.6464	71071000	0	0	35106000	0	0	0
HSASQEGQDTIR	Deamidation (NQ);ADP-ribosyl	1869.66	0.65678	55	sp|P20930|FILA_CON-HUMAN;CON__P20930	yes	no	1	1	0	0													10.041	10.064	2	0.045477	15.891	15.891	0	0	0	0	0	0	0	32	665;666
HSDWQRPTFAFEGK	Unmodified	1704.8	0.800853	186	sp|P21513|RNE_ECOLI	yes	yes	0	0	0	1	By MS/MS	By MS/MS	By MS/MS	By MS/MS	By MS/MS		1	1	1	1	1		23.432	23.396	3	8.1912e-09	112.17	110.21	337640000	71684000	82072000	45674000	20478000	9829400	0
HSKEALNRLNQAIQQLK	3 Deamidation (NQ);ADP-ribosyl	2534.12	0.120362	237	tr|Q9CPR6|Q9CPR6_CON-MOUSE	yes	yes	1	3	0	2					By MS/MS						1		30.702	30.413	4	0.049907	16.306	14.879	21409000	0	0	0	0	21409000	0	173	529;530;1299;1300;1301
HTEMENEFVLIKKDVDEAYMNK	Oxidation (M);2 Deamidation (NQ)	2700.23	0.229884	17	CON__H-INV:HIT000292931	yes	yes	0	2	1	2													28.109	28.196	4	0.051569	7.5332	7.5332	54521000	0	0	0	0	0	0		35;36	22
IALKEITRQLNLENVVGDK	3 Deamidation (NQ)	2155.17	0.173614	86	CON__Q2YDI2	yes	yes	0	3	0	2	By MS/MS	By MS/MS			By MS/MS		1	1			1		32.177	32.164	3	0.025095	29.274	24.296	537180000	160510000	140830000	0	0	55139000	0		200;201;756
IANCLAQQLLER	Deamidation (NQ)	1428.74	0.739499	158		yes	yes	0	1	0	0	By MS/MS	By MS/MS	By MS/MS				2	1	1				18.544	18.574	3;4	0.051682	22.055	19.188	811820000	331990000	271440000	112120000	0	0	0
IARIHSEMELIK	Oxidation (M)	1454.79	0.791534	214	tr|A8KBU6|A8KBU6_CON-DANRE	yes	yes	0	0	1	1	By MS/MS	By MS/MS					1	1					26.505	26.502	2	0.020852	39.848	29.019	133160000	42151000	67807000	0	0	0	0			252
IARQSSVRGASR	Unmodified	1286.72	0.71673	38	CON__P07744	yes	yes	0	0	0	2				By matching						1			39.461	39.382	1	0.051682	0	0	53155000	0	0	0	28241000	0	0
IEELNTQVAVHSEQIQISK	3 Deamidation (NQ)	2168.08	0.0848584	52	tr|B1AQ78|B1AQ78_CON-MOUSE;CON__P19001	yes	no	0	3	0	0		By MS/MS						1					29.186	29.267	3	0.042343	22.435	18.994	0	0	0	0	0	0	0		102;650;651
IEISELNR	Unmodified	972.524	0.52401	176;59	sp|P35908|K22E_CON-HUMAN;CON__P35908v2;CON__P35908;tr|A5A6P6|A5A6P6_CON-PANTR;sp|P04264|K2C1_CON-HUMAN;sp|A5A6M6|K2C1_CON-PANTR;CON__P04264	no	no	0	0	0	0			By MS/MS	By MS/MS					1	1			21.77	21.751	2	0.00011368	102.72	62.146	66092000	0	0	15486000	36845000	0	0
IEISELNRVIQRLQGEIAHVK	ADP-ribosyl	2985.45	0.44745	59	sp|P35908|K22E_CON-HUMAN;CON__P35908v2;CON__P35908;tr|A5A6P6|A5A6P6_CON-PANTR	yes	no	1	0	0	2		By MS/MS						1					32.541	32.605	3	0.051333	13.731	6.5736	0	0	0	0	0	0	0	36;37
IEPSLEAAFVDYGAER	Unmodified	1765.85	0.85228	186	sp|P21513|RNE_ECOLI	yes	yes	0	0	0	0	By MS/MS	By MS/MS	By MS/MS				1	1	1				33.595	33.611	2	2.2226e-35	151.78	151.34	632940000	188070000	167810000	106100000	0	0	0
IEVLVVLMSANR	Oxidation (M)	1358.76	0.759171	134		yes	yes	0	0	1	0			By MS/MS	By MS/MS					1	1			16.268	16.248	3	0.04584	21.631	21.631	41671000	0	0	8863700	7481700	0	0			150
IFGEDEVELMNWLNEVHDKLSK	Oxidation (M);2 Deamidation (NQ)	2662.25	0.247249	191	sp|Q03001|DYST_CON-HUMAN	yes	yes	0	2	1	1	By MS/MS	By matching	By MS/MS	By MS/MS			1	1	1	1			27.16	27.181	5	0.050644	7.4461	3.9559	347340000	31770000	28483000	58456000	17044000	0	0		429;430	208
IGCSQPPQIDHGTISSSSSAEERR	Unmodified	2598.21	0.209241	74	CON__Q28085	yes	yes	0	0	0	1			By MS/MS		By MS/MS				1		2		40.892	40.804	2;3	0.049418	12.554	9.5887	277960000	0	0	57754000	0	34695000	0
IGEKFQDQFLGIAAINISLPGEQYGQK	2 Deamidation (NQ)	2965.51	0.507304	191	sp|Q03001|DYST_CON-HUMAN	yes	yes	0	2	0	1	By MS/MS	By MS/MS	By MS/MS	By MS/MS		By matching	1	1	1	1		1	33.421	33.371	4	0.037968	19.25	13.219	1744800000	209440000	380490000	401750000	259070000	0	59995000		1088;1089
IGLGGRGGSGGSYGR	Unmodified	1349.68	0.68001	188	sp|P35527|K1C9_CON-HUMAN;CON__P35527	yes	no	0	0	0	1			By matching						1				14.66	14.682	3	0.047449	16.886	14.019	15575000	0	0	3451200	0	0	0
IIEKLDHGWWVVSHEQK	Unmodified	2103.09	0.090159	187	sp|P32664|NUDC_ECOLI	yes	yes	0	0	0	1	By MS/MS	By MS/MS	By MS/MS	By matching	By MS/MS	By MS/MS	2	1	1	1	1	1	25.634	25.536	3;4	8.5681e-21	125.45	116.52	404240000	194870000	87929000	54220000	11436000	11823000	9701000
IIIHENYNGTTYQNDIALIEMKKR	4 Deamidation (NQ)	2880.42	0.421525	87	CON__Q32PI4	yes	yes	0	4	0	2	By MS/MS		By MS/MS	By MS/MS	By MS/MS		1		1	1	1		44.142	44.097	3	0.050801	6.2591	5.4899	11641000000	1460600000	0	2317700000	1047700000	1411600000	0		204;205;206;757
IISASIGNAQLLLQIDNARLAAEDFRMK	2 Deamidation (NQ);ADP-ribosyl	3613.69	0.688879	121	sp|Q99456|K1C12_CON-HUMAN;CON__Q99456	yes	no	1	2	0	2	By MS/MS	By MS/MS	By matching				1	1	1				25.457	25.484	5	0.044181	16.4	6.2393	350560000	199390000	131540000	19628000	0	0	0	84	269;270;853;854
IITHPNFNGNTLDNDIMLIK	Oxidation (M)	2298.17	0.167817	21	sp|P00761|TRYP_CON-PIG;CON__P00761	yes	no	0	0	1	0	By MS/MS	By MS/MS	By MS/MS	By MS/MS	By MS/MS	By MS/MS	3	1	3	4	3	2	31.306	31.233	2;3	4.4194e-205	250.41	235.61	3276100000	139280000	67946000	1412200000	728000000	205750000	143910000			27
IITHPNFNGNTLDNDIMLIK	Unmodified	2282.17	0.172902	21	sp|P00761|TRYP_CON-PIG;CON__P00761	yes	no	0	0	0	0	By MS/MS	By MS/MS	By MS/MS	By MS/MS	By MS/MS	By MS/MS	2	2	3	2	2	2	32.867	32.806	2;3	0	301.43	280.84	76703000000	8636400000	6877600000	11771000000	11482000000	2628200000	2335800000
IITHPNFNGNTLDNDIMLIK	Deamidation (NQ)	2283.16	0.156918	21	sp|P00761|TRYP_CON-PIG;CON__P00761	yes	no	0	1	0	0	By MS/MS		By MS/MS			By matching	1		1			1	33.238	33.196	3	5.0641e-07	69.747	66.557	236440000	67569000	0	0	0	0	11647000		47;48
IITHPNFNGNTLDNDIMLIKLSSPATLNSR	Unmodified	3308.72	0.71871	21	sp|P00761|TRYP_CON-PIG;CON__P00761	yes	no	0	0	0	1	By MS/MS	By MS/MS	By MS/MS	By MS/MS	By MS/MS	By MS/MS	1	1	2	2	2	2	35.552	35.473	3;4	4.8845e-94	180.65	180.13	7694800000	126500000	240000000	1135900000	2081600000	617660000	295330000
IITHPNFNGNTLDNDIMLIKLSSPATLNSR	Oxidation (M);Deamidation (NQ)	3325.7	0.69764	21	sp|P00761|TRYP_CON-PIG;CON__P00761	yes	no	0	1	1	1		By MS/MS						1					31.978	32.046	3	0.047251	15.764	9.4824	0	0	0	0	0	0	0		47;48;49	27
IITHPNFNGNTLDNDIMLIKLSSPATLNSR	Oxidation (M)	3324.71	0.713625	21	sp|P00761|TRYP_CON-PIG;CON__P00761	yes	no	0	0	1	1				By MS/MS						1			34.41	34.31	4	4.3346e-05	59.598	57.852	38085000	0	0	0	38085000	0	0			27
HPSEIVNVGDEITVKVLK	Unmodified	1976.09	0.0942413	181	sp|P0AG67|RS1_ECOLI;sp|P0AG67R139K|RS1_R139K_ECOLI;sp|P0AG67R139A|RS1_R139A_ECOLI	yes	no	0	0	0	1				By matching		By MS/MS				1		1	29.031	28.916	3	1.0668e-15	116.87	116.87	121190000	0	0	0	27426000	0	23880000
IKSITDFGIFIGLDGGIDGLVHLSDISWNVAGEEAVR	Unmodified	3913.03	0.0261683	181	sp|P0AG67|RS1_ECOLI;sp|P0AG67R139K|RS1_R139K_ECOLI;sp|P0AG67R139A|RS1_R139A_ECOLI	yes	no	0	0	0	1	By MS/MS	By MS/MS	By MS/MS	By MS/MS	By MS/MS	By matching	2	2	2	2	2	1	44.403	44.355	3;4	0	424.66	420.47	30216000000	1527900000	2026100000	5498700000	2972800000	4104100000	780810000
ILAATIDNASIVLQIDNAR	Deamidation (NQ)	2011.1	0.0949696	106	CON__Q6IFX2	yes	yes	0	1	0	0					By MS/MS						1		30.155	29.862	3	0.051599	18.296	5.4058	0	0	0	0	0	0	0		245
ILLAIGGWNFGTAPFTAMVATPENRK	Oxidation (M);Deamidation (NQ)	2791.44	0.436722	120	CON__Q95M17	yes	yes	0	1	1	1	By MS/MS	By MS/MS	By MS/MS	By MS/MS			1	1	1	1			40.755	40.742	3	0.051068	11.632	5.9264	4855900000	255910000	506110000	1099000000	1069800000	0	0		268	133
ILLDIQLWQNNNNKAAQWANR	5 Deamidation (NQ)	2527.23	0.234317	150		yes	yes	0	5	0	1				By MS/MS						1			24.715	24.604	3	0.051682	26.593	23.131	45765000	0	0	0	45765000	0	0		313;914
ILPLTVCKMHVLQCQGRNYTVAGR	Oxidation (M);2 Deamidation (NQ);ADP-ribosyl	3372.49	0.485568	77	CON__Q29RQ1	yes	yes	1	2	1	2					By MS/MS						1		40.177	40.011	3	0.051678	6.6491	5.8085	0	0	0	0	0	0	0	47	173;725;726	83
ILTRNQIETVLSTRIQLEEDISK	Unmodified	2698.49	0.486509	116	sp|Q8N1A0|KT222_CON-HUMAN;CON__Q8N1A0	yes	no	0	0	0	2	By MS/MS	By MS/MS	By MS/MS	By matching	By MS/MS	By MS/MS	1	1	1	1	1	1	28.5	28.415	4	0.051682	7.0315	7.0315	396520000	78726000	96202000	47137000	38249000	9629300	12129000
ILTTRLRSLEEK	Unmodified	1457.86	0.856577	169	sp|A5A6N2|K1C25_CON-PANTR	yes	yes	0	0	0	2	By matching	By matching	By matching	By matching			2	1	1	2			42.61	42.583	1	0.051682	0	0	945040000	136740000	121160000	177860000	116040000	0	0
IPFRVLVENVEDLIRQQTSNDTISPR	3 Deamidation (NQ);ADP-ribosyl	3582.63	0.628053	80	CON__Q2KIG3	yes	yes	1	3	0	2	By MS/MS						1						26.955	26.955	4	0.05165	6.0949	4.3051	35428000	35428000	0	0	0	0	0	50;51	182;183;733;734
IPFRVLVENVEDLIRQQTSNDTISPR	3 Deamidation (NQ)	3041.57	0.566944	80	CON__Q2KIG3	yes	yes	0	3	0	2	By matching				By matching		1				1		24.659	24.526	5	0.051522	8.9676	2.8727	78709000	49041000	0	0	0	7377600	0		182;183;733;734
IPTPQRKSPASK	Unmodified	1308.75	0.751384	191	sp|Q03001|DYST_CON-HUMAN	yes	yes	0	0	0	2	By matching	By matching	By matching	By matching		By matching	1	1	1	1		1	41.498	41.455	1	0.051533	1.4996	1.4996	1040600000	142840000	321060000	109710000	78231000	0	11236000
IQFLGTR	Unmodified	833.476	0.475937	209	sp|Q99650|OSMR_CON-HUMAN	yes	yes	0	0	0	0	By MS/MS	By MS/MS	By MS/MS		By MS/MS		1	1	1		1		26.43	26.388	2	0.040805	32.47	28.617	82265000	23019000	19559000	14147000	0	8906700	0
IQISHISR	Unmodified	952.545	0.545414	186	sp|P21513|RNE_ECOLI	yes	yes	0	0	0	0	By MS/MS	By MS/MS	By MS/MS	By MS/MS	By MS/MS	By MS/MS	1	1	1	1	1	1	15.793	15.705	2	4.6067e-35	133.12	133.12	219880000	59048000	59471000	0	19783000	7820500	4701100
IQKGGNLKPLEQR	3 Deamidation (NQ)	1482.8	0.804207	43	sp|P0C1U8|SSPA_CON-STAAU;CON__P0C1U8	yes	no	0	3	0	2	By MS/MS	By MS/MS	By MS/MS	By MS/MS		By MS/MS	1	1	1	1		1	35.08	35.041	2	0.0074688	46.001	46.001	1110100000	239510000	179870000	239220000	86448000	0	59375000		87;624;625
IQNQWDEVQEHLQNRR	5 Deamidation (NQ)	2096.94	0.939926	183	sp|P11532|DMD_CON-HUMAN	yes	yes	0	5	0	1	By MS/MS		By MS/MS				1		1				34.66	34.665	3	0.048408	5.3176	3.7837	357110000	37659000	0	64465000	0	0	0		367;368;998;999;1000
IQSNEDLNHYVDTHAEIEGQLDQWKQMLK	3 Deamidation (NQ)	3484.61	0.609279	156		yes	yes	0	3	0	1			By MS/MS	By MS/MS		By MS/MS			1	1		1	24.874	24.8	3	0.051682	17.869	9.8364	428080000000	0	0	79671000000	55016000000	0	31476000000
IQSNEDLNHYVDTHAEIEGQLDQWKQMLK	Oxidation (M);3 Deamidation (NQ)	3500.6	0.604193	156		yes	yes	0	3	1	1	By MS/MS	By MS/MS	By MS/MS	By MS/MS	By MS/MS	By MS/MS	1	1	1	1	2	1	21.993	21.902	3	0.051682	14.351	8.1712	16336000000	1754200000	3540500000	1154800000	1555200000	997000000	775470000
IQVRLGEHNIDVLEGNEQFINAAK	Unmodified	2706.41	0.408927	21	sp|P00761|TRYP_CON-PIG;CON__P00761	yes	no	0	0	0	1			By MS/MS	By MS/MS	By MS/MS	By MS/MS			1	1	2	1	30.153	30.068	3;4	1.3871e-59	160.36	152.72	180140000	0	0	44746000	54424000	26157000	0
IRILEEIK	ADP-ribosyl	1553.69	0.68919	138		yes	no	1	0	0	1													22.803	22.865	2	0.051682	18.44	14.141	0	0	0	0	0	0	0
ISISTSGGSFR	Unmodified	1110.57	0.566937	47	sp|P13647|K2C5_CON-HUMAN;CON__P13647	yes	no	0	0	0	0													21.544	21.603	2	0.0010708	73.985	63.998	0	0	0	0	0	0	0
IKSITDFGIFIGLDGGIDGLVHLSDISWNVAGEEAVREYK	Unmodified	4333.23	0.227053	181	sp|P0AG67|RS1_ECOLI;sp|P0AG67R139K|RS1_R139K_ECOLI;sp|P0AG67R139A|RS1_R139A_ECOLI	yes	no	0	0	0	2	By MS/MS	By MS/MS	By MS/MS	By MS/MS	By MS/MS	By MS/MS	1	2	2	2	3	3	44.277	44.209	3;4;5	0	298.43	294.55	6056700000	137470000	358340000	685390000	420450000	1353900000	1379800000
ISLGVKQLAEDPFNNWVALNK	Unmodified	2355.26	0.258681	181	sp|P0AG67|RS1_ECOLI;sp|P0AG67R139K|RS1_R139K_ECOLI;sp|P0AG67R139A|RS1_R139A_ECOLI	yes	no	0	0	0	1	By MS/MS	By MS/MS	By MS/MS	By MS/MS	By MS/MS	By MS/MS	2	2	2	1	1	2	36.624	36.577	2;3	0	299.89	299.41	4996400000	758900000	1549300000	620000000	41839000	60108000	277530000
ISQLTNMGPTKLLIEMEDWKGDK	Deamidation (NQ)	2647.32	0.323725	31	CON__P02676	yes	yes	0	1	0	2													34.112	34.162	3	0.051625	12.554	5.6795	0	0	0	0	0	0	0		66;605
ITDASYNDGTVK	Unmodified	1282.6	0.604111	184	sp|P12726|ALT_BPT4	yes	yes	0	0	0	0	By MS/MS	By MS/MS	By MS/MS	By MS/MS	By MS/MS	By MS/MS	1	1	1	1	1	1	14.61	14.548	2	5.0519e-14	127.4	107.07	83744000	10638000	17165000	11397000	7991800	1199500	1808300
ITDERKR	ADP-ribosyl	1457.57	0.570137	183	sp|P11532|DMD_CON-HUMAN	yes	yes	1	0	0	2													24.242	24.326	3	0.044983	13.037	8.4973	0	0	0	0	0	0	0	109
ITDVIPPQAINEFTVLVLVNTIYFK	Unmodified	2846.58	0.583369	60	CON__P41361	yes	yes	0	0	0	0	By MS/MS	By MS/MS	By MS/MS			By MS/MS	1	1	1			1	32.957	32.929	5	0.05113	6.5042	6.5042	2152800000	159890000	679790000	376640000	0	0	94811000
IYLKGVNDTLLVNELK	Unmodified	1831.05	0.0455002	83	CON__Q2KJC7	yes	yes	0	0	0	1	By matching		By MS/MS	By MS/MS	By MS/MS	By MS/MS	1		1	3	2	1	34.022	33.915	2;3	0.045208	17.281	17.165	455960000	50440000	0	28437000	97106000	117900000	30268000
KAAESRPAPFLIHQESNVIVR	Unmodified	2361.29	0.291712	186	sp|P21513|RNE_ECOLI	yes	yes	0	0	0	2		By MS/MS						1					22.955	23.042	4	2.5548e-05	72.015	69.292	34567000	0	34567000	0	0	0	0
KAVYLQYTDENFR	Unmodified	1645.81	0.810021	13	CON__ENSEMBL:ENSBTAP00000031900	yes	yes	0	0	0	1	By MS/MS			By MS/MS	By MS/MS	By MS/MS	1			1	1	1	13.46	13.374	3	0.050745	12.165	1.969	234250000	27978000	0	0	30335000	8565000	7132300
KCCEDGMRDNPMK	2 Oxidation (M);Deamidation (NQ)	1672.63	0.631346	85	CON__Q2UVX4	yes	yes	0	1	2	2			By MS/MS						1				9.4089	9.413	2	0.051628	9.6873	9.3803	0	0	0	0	0	0	0		190	94;95
KDLQPMEPTVELYSPR	Oxidation (M);Deamidation (NQ)	1918.93	0.934629	233	tr|Q8IWY7|Q8IWY7_CON-HUMAN	yes	yes	0	1	1	1			By MS/MS						1				22.212	22.205	2	0.05151	13.428	7.5824	0	0	0	0	0	0	0		1291	269
KELERLK	Unmodified	914.555	0.554916	191	sp|Q03001|DYST_CON-HUMAN	yes	yes	0	0	0	2			By MS/MS						1				18.2	18.225	2	0.016927	41.502	7.7638	0	0	0	0	0	0	0
KEQERLAQLER	Unmodified	1398.76	0.757926	3	CON__ENSEMBL:ENSBTAP00000001528	yes	yes	0	0	0	2													17.318	17.369	3	0.050647	15.202	6.7945	0	0	0	0	0	0	0
KESQEKALNLQEK	3 Deamidation (NQ)	1546.77	0.772632	158		yes	yes	0	3	0	2	By MS/MS	By MS/MS	By MS/MS	By MS/MS	By matching	By MS/MS	1	2	1	1	1	1	23.152	23.097	2	0.051682	18.059	9.4775	1268700000	186590000	618840000	106370000	26305000	10112000	16039000
KETSIEESSKIK	Unmodified	1377.74	0.735125	158		yes	yes	0	0	0	2					By MS/MS						1		20.628	20.34	2	0.051682	41.876	0.42788	0	0	0	0	0	0	0
KFKVENMANISSR	Deamidation (NQ)	1523.78	0.776612	158		yes	yes	0	1	0	2				By MS/MS	By MS/MS					2	1		19.995	19.847	3	0.051682	26.532	3.4143	87675000	0	0	0	62857000	8470800	0
KFLEEEQRLR	Unmodified	1346.73	0.730648	192	sp|Q07283|TRHY_CON-HUMAN	yes	yes	0	0	0	2	By MS/MS						1						25.864	25.864	3	0.045573	24.838	21.71	0	0	0	0	0	0	0
ISLGVKQLAEDPFNNWVALNKK	Unmodified	2483.35	0.353644	181	sp|P0AG67|RS1_ECOLI;sp|P0AG67R139K|RS1_R139K_ECOLI;sp|P0AG67R139A|RS1_R139A_ECOLI	yes	no	0	0	0	2	By MS/MS	By MS/MS	By MS/MS	By MS/MS	By MS/MS	By MS/MS	4	3	5	2	2	3	33.862	33.816	2;3;4	0	319.33	299.58	19348000000	2969300000	4946600000	3359800000	159480000	485280000	3359600000
KGAIVTGKVTAVDAK	Unmodified	1456.86	0.861328	181	sp|P0AG67|RS1_ECOLI;sp|P0AG67R139K|RS1_R139K_ECOLI;sp|P0AG67R139A|RS1_R139A_ECOLI	yes	no	0	0	0	2	By matching	By MS/MS	By MS/MS		By MS/MS	By MS/MS	1	3	2		1	3	15.184	15.142	2;3;4	2.9272e-53	169.69	162.49	2655100000	8963300	655270000	303540000	0	1837300	203950000
KGDEIAAVVLQVDAER	Unmodified	1711.91	0.910463	181	sp|P0AG67|RS1_ECOLI;sp|P0AG67R139K|RS1_R139K_ECOLI;sp|P0AG67R139A|RS1_R139A_ECOLI	yes	no	0	0	0	1	By MS/MS	By MS/MS	By MS/MS	By MS/MS	By MS/MS	By MS/MS	50	58	55	49	44	36	36.261	36.204	2;3;4	0	349.42	349.42	913530000000	117150000000	153270000000	139490000000	99010000000	57211000000	39254000000
KGEETPTLSYMLPK	Unmodified	1592.81	0.811995	186	sp|P21513|RNE_ECOLI	yes	yes	0	0	0	1	By MS/MS	By MS/MS	By MS/MS	By MS/MS	By MS/MS	By MS/MS	2	2	2	2	2	1	27.242	27.189	2;3	7.7508e-52	170.66	168.99	817310000	112960000	134540000	124690000	82901000	20643000	13407000
KGPSGTPLASAAHNQTVPSGSVGR	2 Deamidation (NQ)	2277.13	0.134937	160		yes	yes	0	2	0	1		By matching			By MS/MS	By MS/MS		1			1	1	19.706	19.643	4	0.051682	6.7232	3.6702	590760000	0	250800000	0	0	12052000	11284000		323
KKIPQIFSVHVDDAIEQPGFR	Unmodified	2423.3	0.296129	184	sp|P12726|ALT_BPT4	yes	yes	0	0	0	2	By MS/MS	By MS/MS					2	1					28.13	28.168	3;4	4.4725e-19	120.23	120.23	448920000	371330000	62122000	0	0	0	0
KLEFSLLFLVFDENESWYLDDNIK	Unmodified	2976.48	0.479692	13	CON__ENSEMBL:ENSBTAP00000031900	yes	yes	0	0	0	1	By MS/MS	By MS/MS	By MS/MS	By MS/MS	By MS/MS	By MS/MS	2	2	2	2	3	2	42.506	42.446	2;3	0.050977	2.4404	0.07637	120580000000	15074000000	16548000000	20211000000	12827000000	11687000000	3051500000
KLNADLDMLRGR	Oxidation (M);Deamidation (NQ);2 ADP-ribosyl	2499.86	0.856965	230	tr|Q25616|Q25616_CON-ONCVO	yes	yes	2	1	1	2			By MS/MS						1				36.974	36.996	2	0.049917	5.8453	5.8453	0	0	0	0	0	0	0	167;168	511	266
KLVEGEEGRMDSPSATVVSAVQSR	Oxidation (M);Deamidation (NQ);ADP-ribosyl	3089.3	0.305004	109	sp|Q6KB66|K2C80_CON-HUMAN;CON__Q6KB66-1	yes	no	1	1	1	2	By MS/MS						1						41.525	41.525	3	0.051679	6.6491	3.3079	0	0	0	0	0	0	0	71	814	126
KLYSLGVLVATVLFCGEHAFAFQR	Unmodified	2725.44	0.441413	80	CON__Q2KIG3	yes	yes	0	0	0	1													39.229	39.251	2	0.051118	0	0	129030000	0	0	0	0	0	0
KMLEGEGDGPGLKQLVEQVVR	Oxidation (M);2 Deamidation (NQ)	2299.17	0.172962	230	tr|Q25616|Q25616_CON-ONCVO	yes	yes	0	2	1	2													30.842	30.752	3	0.051051	13.592	5.304	0	0	0	0	0	0	0		1275;1276	267
KMSMKIR	2 Oxidation (M)	924.488	0.488493	31	CON__P02676	yes	yes	0	0	2	2		By MS/MS						1					37.667	37.692	2	0.051388	5.7604	5.7604	0	0	0	0	0	0	0			38;39
KNHEEEMNAPR	Oxidation (M);ADP-ribosyl	1910.67	0.66557	225	tr|C9JH30|C9JH30_CON-HUMAN	yes	yes	1	0	1	1													10.811	10.844	3	0.04996	13.2	7.0143	0	0	0	0	0	0	0	166		262
KNHEEEVNTLR	Unmodified	1367.68	0.679341	18	tr|C4AMA3|C4AMA3_CON-HUMAN;CON__O76011;sp|O76011|KRT34_CON-HUMAN;CON__Q8IUT8	no	no	0	0	0	1	By MS/MS	By MS/MS	By MS/MS				1	1	1				10.87	10.877	3	0.05087	15.756	10.097	102080000	2952100	19283000	33944000	0	0	0
KNLAMLEEQLTEYQMELDK	Oxidation (M);2 Deamidation (NQ)	2343.09	0.0861803	144		yes	no	0	2	1	1		By MS/MS						1					46.13	46.125	2	0.051682	12.36	10.944	0	0	0	0	0	0	0
KNLEPIYEGYISNLQK	Unmodified	1908	0.999278	72	CON__Q14CN4-1;sp|Q14CN4|K2C72_CON-HUMAN	yes	no	0	0	0	1		By matching		By MS/MS				1		1			23.265	23.278	3	0.051464	9.9222	9.4146	75916000	0	23731000	0	21158000	0	0
KNPPIAMFSLHPHPRHAMTTPQAQCK	2 Deamidation (NQ);ADP-ribosyl	3537.52	0.518265	137		yes	yes	1	2	0	2													25.056	25.141	5	0.051682	9.9025	6.7037	681420000	0	0	0	0	0	0	93
KNTMEHVSSSEESIISQETYKQEK	Oxidation (M);3 Deamidation (NQ)	2830.27	0.270229	27	CON__P02663	yes	yes	0	3	1	2		By MS/MS						1					26.119	26.197	3	0.051682	7.0315	3.8409	109090000	0	66914000	0	0	0	0		59;597;598	34
KPIYLMNNFNAR	ADP-ribosyl	2020.83	0.826763	105	sp|Q6A163|K1C39_CON-HUMAN;CON__Q6IFU6	yes	no	1	0	0	1				By matching	By MS/MS	By matching				1	1	1	23.61	23.435	3	0.049749	7.3702	7.3702	71166000	0	0	0	31590000	10500000	11337000	69
KPVTDAENCHLAR	Unmodified	1509.74	0.73581	66	CON__Q29443;CON__Q0IIK2	yes	no	0	0	0	1		By MS/MS						1					16.251	16.301	3	0.050745	12.165	4.9636	50936000	0	21519000	0	0	0	0
KQCSSLQTAISDAEQRGELALK	2 Deamidation (NQ)	2434.2	0.200968	115	CON__Q8BGZ7	yes	yes	0	2	0	2			By MS/MS	By MS/MS					1	1			35.559	35.506	3	0.049305	20.256	12.544	0	0	0	0	0	0	0		844;845
KQEQQIEK	2 Deamidation (NQ)	1031.51	0.513505	158		yes	yes	0	2	0	1	By MS/MS						1						14.123	14.123	2	0.051682	25.939	6.2357	0	0	0	0	0	0	0
KQLYDLAIQVNQR	2 Deamidation (NQ)	1589.84	0.841321	158		yes	yes	0	2	0	1			By MS/MS						1				33.607	33.597	2	0.051682	14.69	3.7849	0	0	0	0	0	0	0
KQNANLQTAIAEAEQHGEMALK	Deamidation (NQ)	2395.18	0.180173	44	sp|P12035|K2C3_CON-HUMAN;CON__P12035	yes	no	0	1	0	1		By matching						1					18.863	18.925	5	0.045799	14.775	10.747	40089000	0	17011000	0	0	0	0		630
KQNANLQTAIAEAEQR	5 Deamidation (NQ)	1788.84	0.837752	63	sp|Q01546|K22O_CON-HUMAN;CON__Q01546	yes	no	0	5	0	1	By matching	By matching	By MS/MS		By MS/MS	By MS/MS	1	1	1		1	1	27.497	27.413	3	0.047963	10.339	4.3074	233690000	50128000	62247000	59307000	0	12738000	11053000		130;131;692;693;694
KQNVDQALLNGLELLK	3 Deamidation (NQ)	1797.97	0.972395	191	sp|Q03001|DYST_CON-HUMAN	yes	yes	0	3	0	1		By MS/MS						1					40.458	40.476	3	0.051171	16.427	12.766	0	0	0	0	0	0	0		431;1090;1091
KQVLSNENTQLNSNNGYLSTVTIK	Deamidation (NQ)	2665.36	0.355888	85	CON__Q2UVX4	yes	yes	0	1	0	1	By MS/MS		By MS/MS				1		1				24.194	24.203	4	0.051064	5.3522	3.859	253440000	82705000	0	43586000	0	0	0		191;192;193;194;746;747
KQVLSNENTQLNSNNGYLSTVTIK	Unmodified	2664.37	0.371873	85	CON__Q2UVX4	yes	yes	0	0	0	1	By MS/MS	By MS/MS	By MS/MS	By MS/MS			1	1	1	1			42.063	42.041	3	0.050888	2.8804	0.33858	2118500000	384680000	394330000	404210000	236630000	0	0
KQVLSNENTQLNSNNGYLSTVTIK	3 Deamidation (NQ)	2667.32	0.32392	85	CON__Q2UVX4	yes	yes	0	3	0	1	By MS/MS		By MS/MS		By matching		1		1		1		30.892	30.864	4	0.050402	7.0315	4.1497	1154700000	616240000	0	190460000	0	36337000	0		191;192;193;194;746;747
KVLLLEAQHNR	2 Deamidation (NQ);ADP-ribosyl	1862.8	0.796508	158		yes	yes	1	2	0	1													20.488	20.545	2	0.051682	11.151	11.151	0	0	0	0	0	0	0
KVLNTQEEK	2 Deamidation (NQ)	1089.56	0.555369	226	tr|E0VRU8|E0VRU8_CON-PEDHC	yes	yes	0	2	0	1		By MS/MS						2					22.643	22.729	2	0.047418	19.787	10.572	0	0	0	0	0	0	0		506;1265
KVLWVAVVVALLAGCQADMEGELGPEEPLTTQQPR	Oxidation (M);3 Deamidation (NQ)	3822.91	0.905978	64	CON__Q03247	yes	yes	0	3	1	1						By MS/MS						1	33.371	33.071	3	0.043392	8.3352	6.858	265550000	0	0	0	0	0	265550000		697;698;699	72
LAADDFR	Unmodified	806.392	0.392267	46;24;25;41;112;19;39;127;40;0;52;53;106;99;20;236;195;132;219;101;71;221;70;177;84	sp|P13645|K1C10_CON-HUMAN;CON__P13645;tr|B4DWU0|B4DWU0_CON-HUMAN;tr|B4E2P9|B4E2P9_CON-HUMAN;tr|C9JM50|C9JM50_CON-HUMAN;tr|B4E204|B4E204_CON-HUMAN;tr|Q148N4|Q148N4_CON-MOUSE;tr|Q9GJW5|Q9GJW5_CON-9PRIM;tr|Q9GJW4|Q9GJW4_CON-PANTR;CON__A2AB72;sp|O76013|KRT36_CON-HUMAN;CON__O76013;sp|O76014|KRT37_CON-HUMAN;CON__O76014;tr|Q6A165|Q6A165_CON-HUMAN;sp|Q14525|KT33B_CON-HUMAN;CON__Q14525;sp|Q15323|K1H1_CON-…	no	no	0	0	0	0				By MS/MS						1			18.296	18.183	2	0.0094072	57.811	54.199	51596000	0	0	0	51596000	0	0
LALDLEIATYR	Unmodified	1276.7	0.702702	176	sp|P04264|K2C1_CON-HUMAN;sp|A5A6M6|K2C1_CON-PANTR;CON__P04264	yes	no	0	0	0	0				By MS/MS						1			33.93	33.828	2	1.0817e-05	104.48	0	58793000	0	0	0	58793000	0	0
LALDVQK	Unmodified	785.465	0.464704	158		yes	yes	0	0	0	0	By MS/MS						1						21.907	21.907	2	0.051682	17.767	8.0171	0	0	0	0	0	0	0
LAMQNLNDRLANYLEK	Oxidation (M);3 Deamidation (NQ)	1923.92	0.924793	123	CON__Q9D312	yes	yes	0	3	1	1			By MS/MS						1				30.78	30.771	3	0.050352	16.494	6.9604	96606000	0	0	96606000	0	0	0		276;277;278;878	138
LANAKDLAMEGHQEAEAIATQLNANK	4 Deamidation (NQ)	2754.3	0.301804	141		yes	no	0	4	0	1			By MS/MS	By MS/MS					1	1			25.989	25.962	4	0.051682	13.73	12.724	678170000	0	0	106330000	131460000	0	0		908
LANDIQLLVNANDVTATLKIR	3 Deamidation (NQ)	2297.25	0.247841	136		yes	no	0	3	0	1	By MS/MS	By MS/MS	By MS/MS	By MS/MS	By MS/MS	By matching	1	2	1	1	1	1	35.897	35.839	3	0.051682	25.544	20.786	497480000	56402000	178680000	76138000	72761000	17755000	12667000
LANYLEKVRQLEQENAELEATLLER	Deamidation (NQ);ADP-ribosyl	3513.61	0.606589	20	sp|O76015|KRT38_CON-HUMAN;CON__O76015	yes	no	1	1	0	2	By MS/MS						1						40.387	40.355	3;4	0.051569	6.4334	4.7713	66560000000	29586000000	0	0	0	0	0	18	45;46;590;591
LANYLEKVRQLEQENAELEATLLER	2 Deamidation (NQ);ADP-ribosyl	3514.59	0.590604	20	sp|O76015|KRT38_CON-HUMAN;CON__O76015	yes	no	1	2	0	2				By MS/MS						1			44.606	44.514	3	0.051278	6.2273	2.3251	62886000000	0	0	0	62886000000	0	0	18	45;46;590;591
LANYLEKVRQLEQENAELETTLLER	Deamidation (NQ);ADP-ribosyl	3543.62	0.617154	19	sp|O76014|KRT37_CON-HUMAN;CON__O76014;tr|Q6A165|Q6A165_CON-HUMAN	yes	no	1	1	0	2					By MS/MS	By MS/MS					1	1	22.224	21.905	4	0.051569	6.3637	5.8656	20525000	0	0	0	0	7785100	12740000	17	38;39;585;586
LANYLEKVRQLEQENAELETTLLER	2 Deamidation (NQ);ADP-ribosyl	3544.6	0.601169	19	sp|O76014|KRT37_CON-HUMAN;CON__O76014;tr|Q6A165|Q6A165_CON-HUMAN	yes	no	1	2	0	2						By MS/MS						1	44.635	44.463	3	0.050536	11.523	9.0733	2300500000	0	0	0	0	0	2300500000	17	38;39;585;586
LAPHNELLLQEAIEQVKSINEKEQDLR	2 Deamidation (NQ)	3158.65	0.645922	158		yes	yes	0	2	0	2		By MS/MS		By matching	By matching			2		1	1		40.946	40.885	4	0.051682	17.527	12.041	182960000	0	151220000	0	21148000	10589000	0
LAPNSQIIGGTQVQYTLISSATR	Deamidation (NQ)	2418.28	0.275453	158		yes	yes	0	1	0	0	By MS/MS	By MS/MS	By MS/MS				2	1	2				29.86	29.885	4	0.051682	7.0315	4.1497	1300600000	638100000	326820000	246640000	0	0	0
LAQQEAQVQQAR	4 Deamidation (NQ)	1372.65	0.647038	160		yes	yes	0	4	0	0				By MS/MS						1			24.147	24.037	2	0.051682	13.353	10.501	0	0	0	0	0	0	0
LAQSSAGGQAVLLGQITQLSSLKVHGDRLSTCGQGEGPVGLFAQR	Unmodified	4591.39	0.392906	151		yes	yes	0	0	0	2						By MS/MS						1	35.444	35.173	4	0.043395	0.16012	0.14081	184010000	0	0	0	0	0	184010000
LASLEELKRQAELDGK	Unmodified	1798.98	0.978877	185	sp|P15924|DESP_CON-HUMAN	yes	yes	0	0	0	2	By matching		By MS/MS	By MS/MS	By MS/MS		1		1	1	1		41.32	41.256	2	0.050516	31.843	26.236	142640000	30002000	0	60564000	38667000	13408000	0
LASYLDKVR	Unmodified	1063.6	0.602594	46;24;41;40;0;127;39;121;52;225;53;219;217	sp|P13645|K1C10_CON-HUMAN;CON__P13645;tr|B4DWU0|B4DWU0_CON-HUMAN;tr|B4E2P9|B4E2P9_CON-HUMAN;tr|C9JM50|C9JM50_CON-HUMAN;tr|B4E204|B4E204_CON-HUMAN;tr|B1AQ76|B1AQ76_CON-MOUSE;CON__P08730-1;tr|B1AQ77|B1AQ77_CON-MOUSE;CON__A2A4G1;sp|Q99456|K1C12_CON-HUMAN;CON__Q99456;tr|B1AQ78|B1AQ78_CON-MOUSE;CON__P19001;sp|P02533|K1C14_CON-HUMAN;CON__P02533;sp|P08779|K1C16_CON-HUMAN;CON__P08779;tr|A5A6P4|A5A6P4_CON…	no	no	0	0	0	1	By MS/MS			By MS/MS			1			1			19.204	19.184	3	0.044227	38.567	6.1525	28777000	9689000	0	0	7803800	0	0
LATALQK	Unmodified	743.454	0.454139	93	CON__Q3SX28	yes	yes	0	0	0	0	By MS/MS	By MS/MS	By MS/MS	By MS/MS	By MS/MS	By MS/MS	3	4	4	2	2	1	13.869	13.851	2	0.010357	56.51	44.079	300470000	67679000	92269000	38133000	2602000	5824700	1379300
LDADPSLQRVR	Deamidation (NQ);ADP-ribosyl	1810.73	0.728823	215;89	tr|B3KY79|B3KY79_CON-HUMAN;CON__P08729;sp|A5A6N0|K2C7_CON-PANTR;sp|P08729|K2C7_CON-HUMAN;CON__Q3KNV1	no	no	1	1	0	1						By MS/MS						1	27.181	26.832	2	0.051622	6.533	6.533	18231000	0	0	0	0	0	18231000	58;59	768
LDHGWWVVSHEQK	Unmodified	1619.78	0.784475	187	sp|P32664|NUDC_ECOLI	yes	yes	0	0	0	0	By MS/MS	By MS/MS	By MS/MS	By MS/MS	By MS/MS	By MS/MS	3	2	3	3	3	2	22.465	22.4	2;3;4	9.7474e-129	221.32	217.43	3127000000	359450000	173430000	788100000	153790000	116210000	48840000
LDSELRNMQGTVEDYK	Oxidation (M);Deamidation (NQ)	1913.87	0.867672	198	sp|Q4FZU2|K2C6A_CON-RAT	yes	yes	0	1	1	1	By MS/MS	By MS/MS	By MS/MS	By MS/MS	By MS/MS	By MS/MS	1	1	1	1	1	1	23.713	23.643	2	0.050963	18.625	11.08	2270400000	221740000	565650000	335650000	202750000	139920000	65042000		456	227
LEAELGNMQGLGEDFKNKYEDEINK	3 Deamidation (NQ)	2886.31	0.3117	125	tr|Q9H552|Q9H552_CON-HUMAN;CON__Q9H552	yes	no	0	3	0	2			By matching						1				29.658	29.696	4	0.049171	13.73	5.7381	134380000	0	0	70516000	0	0	0		285;286;887
LEEKNLR	Unmodified	900.503	0.50288	226	tr|E0VRU8|E0VRU8_CON-PEDHC	yes	yes	0	0	0	1	By MS/MS	By MS/MS	By matching	By matching	By matching	By matching	1	1	1	1	1	1	28.819	28.751	1	0.030027	44.973	0	1038600000	191010000	171330000	130950000	118880000	63111000	62643000
LEESSNNLTQFQTVEAQLKQWLVEK	4 Deamidation (NQ)	2965.44	0.444429	191	sp|Q03001|DYST_CON-HUMAN	yes	yes	0	4	0	1													43.174	43.144	3	0.051643	6.5761	3.1305	0	0	0	0	0	0	0		1092;1093;1094;1095
LEIGLQR	Unmodified	827.486	0.486502	156		yes	yes	0	0	0	0	By MS/MS	By MS/MS	By MS/MS	By MS/MS	By MS/MS	By MS/MS	3	3	3	3	3	3	22.385	22.315	2	0.029078	40.686	40.686	10344000000	1937800000	2119100000	1843300000	707140000	674580000	232350000
LENEIQTYR	Unmodified	1164.58	0.577502	46;25	sp|P13645|K1C10_CON-HUMAN;CON__P13645;CON__P02535-1	no	no	0	0	0	0				By MS/MS						1			18.11	18.063	2	1.5486e-38	161.86	149.8	146870000	0	0	0	131990000	0	0
LENINGVTDGYLNSLCTVRALLQAILQTEDMLK	2 Deamidation (NQ)	3706.88	0.879763	185	sp|P15924|DESP_CON-HUMAN	yes	yes	0	2	0	1			By MS/MS						1				31.904	31.895	3	0.0455	17.724	16.137	0	0	0	0	0	0	0		381;1023;1024
LEQDVSLAQTNSNMAIVDANTK	3 Deamidation (NQ)	2364.1	0.10025	223	tr|C8AUR5|C8AUR5_CON-XENTR	yes	yes	0	3	0	0	By MS/MS	By MS/MS	By MS/MS	By MS/MS	By MS/MS	By MS/MS	1	1	1	1	1	1	19.993	19.907	4	0.051435	7.5332	3.182	995050000	171820000	91856000	149860000	142000000	109750000	147990000		501;502;503;1254;1255
LEQEIATYRSLLEGQEDHYNNLSASK	Unmodified	3007.45	0.452308	39	sp|P08727|K1C19_CON-HUMAN;CON__P08727	yes	no	0	0	0	1		By MS/MS			By matching	By MS/MS		1			1	1	29.248	29.126	4	0.05168	6.7443	3.8114	630910000	0	108290000	0	0	198930000	130730000
LEQLISADKTSSQQIIEEGTANLR	3 Deamidation (NQ)	2646.32	0.323585	156		yes	yes	0	3	0	1		By MS/MS						1					28.897	28.98	2	0.051682	10.485	9.2568	0	0	0	0	0	0	0
LEQQNQVLQTKWELLQQVNTSTR	5 Deamidation (NQ)	2788.38	0.376683	231	tr|Q678L1|Q678L1_CON-MOUSE	yes	yes	0	5	0	1				By matching	By MS/MS	By matching				1	1	1	42.932	42.83	3	0.051421	7.1933	4.6164	220960000	0	0	0	39660000	22828000	16863000		513;514;1281;1282;1283;1284;1285;1286
LEQQQQVAQR	5 Deamidation (NQ)	1231.56	0.556826	160		yes	yes	0	5	0	0	By MS/MS	By MS/MS	By MS/MS	By MS/MS	By MS/MS	By MS/MS	1	1	1	1	1	1	12.203	12.144	3	0.051682	10.232	5.7807	546380000	114640000	112220000	74265000	36593000	18340000	4391900
LEQQQQVAQRLAQQEAQVQQAR	5 Deamidation (NQ)	2582.26	0.257237	160		yes	yes	0	5	0	1		By MS/MS	By MS/MS	By MS/MS				1	1	1			33.238	33.247	3	0.051682	19.689	12.243	2251200000	0	459680000	234100000	231960000	0	0
LFDDAARLANDIQLIVNANATTSSIK	4 Deamidation (NQ)	2777.4	0.397084	148		yes	yes	0	4	0	1	By MS/MS	By MS/MS	By MS/MS	By MS/MS	By MS/MS	By MS/MS	1	1	1	2	1	1	39.636	39.577	3;4	0.051682	11.311	8.105	3924900000	1441400000	651180000	593960000	163660000	216650000	212900000		307
LGEHNIDVLEGNEQFINAAK	Unmodified	2210.1	0.0967605	21	sp|P00761|TRYP_CON-PIG;CON__P00761	yes	no	0	0	0	0	By MS/MS	By MS/MS		By MS/MS	By MS/MS	By MS/MS	2	2		2	2	2	28.508	28.432	2;3	0	339.58	328.93	115720000000	9526100000	20538000000	0	14740000000	3377600000	2927000000
LGEHNIDVLEGNEQFINAAK	Deamidation (NQ)	2211.08	0.0807761	21	sp|P00761|TRYP_CON-PIG;CON__P00761	yes	no	0	1	0	0		By matching		By MS/MS	By MS/MS			1		2	1		29.565	29.549	3	1.0064e-07	71.376	68.137	129440000	0	34595000	0	0	21508000	0		50;51
LGEHNIDVLEGNEQFINAAKIITHPNFNGNTLDNDIMLIK	Unmodified	4474.26	0.259098	21	sp|P00761|TRYP_CON-PIG;CON__P00761	yes	no	0	0	0	1				By MS/MS						1			39.108	39.069	5	2.045e-16	75.78	74.718	216350000	0	0	0	91948000	0	0
LGEHNIEVLEGNEQFINAAK	Unmodified	2224.11	0.112411	37	CON__P07477	yes	yes	0	0	0	0	By matching	By MS/MS	By MS/MS	By MS/MS	By MS/MS	By MS/MS	1	1	2	2	1	1	28.624	28.576	2;3	1.522e-08	98.132	93.423	5786300000	406420000	911470000	160710000	416910000	9790500	7357900
LGELQALQSSLQEQQSGLYYLSTTVK	Unmodified	2883.49	0.486568	183	sp|P11532|DMD_CON-HUMAN	yes	yes	0	0	0	0	By MS/MS						1						25.613	25.613	6	0.049037	0.73597	0.36309	20657000	20657000	0	0	0	0	0
LGQTEQNMYHNIRK	Oxidation (M);3 Deamidation (NQ)	1749.8	0.799198	134		yes	yes	0	3	1	1					By MS/MS	By matching					1	1	25.647	25.531	3	0.051682	11.27	6.8017	80322000	0	0	0	0	6535300	7465800
LHEEAMALPSEEEFAER	Unmodified	1986.9	0.899306	186	sp|P21513|RNE_ECOLI	yes	yes	0	0	0	0	By MS/MS	By MS/MS	By MS/MS	By MS/MS	By MS/MS	By MS/MS	2	2	2	2	2	1	25.923	25.862	2;3	8.5844e-201	257.02	249.57	1792000000	295790000	445440000	296150000	140300000	50292000	38834000
LHRQNIR	2 ADP-ribosyl	2017.66	0.663549	158		yes	yes	2	0	0	1		By MS/MS						1					40.663	40.667	2	0.051682	7.8124	7.8124	0	0	0	0	0	0	0
LIEEEALK	Unmodified	943.523	0.522613	186	sp|P21513|RNE_ECOLI	yes	yes	0	0	0	0			By MS/MS						1				19.715	19.67	2	0.016573	33.396	16.156	0	0	0	0	0	0	0
LIEEEALKENTQEVHAIVPVPIASYLLNEK	Unmodified	3388.81	0.812988	186	sp|P21513|RNE_ECOLI	yes	yes	0	0	0	1	By MS/MS	By MS/MS	By MS/MS	By MS/MS	By MS/MS	By MS/MS	3	2	2	2	2	1	38.307	38.26	3;4	1.3575e-80	171.99	169.75	1912600000	233980000	269970000	298400000	239800000	71795000	28222000
LIEEEALKENTQEVHAIVPVPIASYLLNEKR	Unmodified	3544.91	0.914099	186	sp|P21513|RNE_ECOLI	yes	yes	0	0	0	2	By MS/MS	By MS/MS					2	1					35.775	35.804	3;5	2.5113e-45	134.77	134.77	757460000	294870000	258040000	0	0	0	0
LIGHQEAFMIGDGTVELKKYQSK	Unmodified	2591.34	0.341759	191	sp|Q03001|DYST_CON-HUMAN	yes	yes	0	0	0	2		By MS/MS	By MS/MS			By MS/MS		1	1			1	27.251	27.228	4	0.050975	9.9487	7.225	413980000	0	67268000	49102000	0	0	22132000
LINSQFPFPQITNNEELNQKGSLK	5 Deamidation (NQ)	2763.35	0.349072	191	sp|Q03001|DYST_CON-HUMAN	yes	yes	0	5	0	1			By MS/MS						1				38.065	38.055	4	0.050069	6.5761	5.2973	48306000	0	0	48306000	0	0	0		423;424;425;426;1080;1081;1082
LIQRLQQETENVK	4 Deamidation (NQ)	1601.81	0.814832	126	tr|Q701L7|Q701L7_CON-HUMAN;sp|Q9NSB4|KRT82_CON-HUMAN;CON__Q9NSB4	yes	no	0	4	0	1													16.544	16.59	3	0.051015	11.793	4.7535	0	0	0	0	0	0	0		287;888;889;890
LISVDTEHSNIYLQNGPNRIGSVYK	4 Deamidation (NQ)	2820.38	0.381769	13	CON__ENSEMBL:ENSBTAP00000031900	yes	yes	0	4	0	1	By MS/MS						1						43.838	43.838	3	0.051569	6.3637	4.4379	88598000	88598000	0	0	0	0	0		24;25;26;571
LISVDTEHSNIYLQNGPNRIGSVYK	3 Deamidation (NQ)	2819.4	0.397753	13	CON__ENSEMBL:ENSBTAP00000031900	yes	yes	0	3	0	1			By MS/MS	By MS/MS					1	1			43.862	43.812	3	0.051602	6.295	5.5258	238330000	0	0	123430000	114900000	0	0		24;25;26;571
LISVDTEHSNIYLQNGPNRIGSVYKK	4 Deamidation (NQ)	2948.48	0.476732	13	CON__ENSEMBL:ENSBTAP00000031900	yes	yes	0	4	0	2	By MS/MS	By MS/MS	By MS/MS	By MS/MS	By MS/MS	By MS/MS	1	1	1	1	1	1	42.609	42.554	3	0.051365	8.4397	5.4525	1865800000	158740000	161610000	244130000	222140000	78089000	45296000		24;25;26;571
LIVTQTMK	Unmodified	932.536	0.536489	32	CON__P02754	yes	yes	0	0	0	0			By MS/MS		By MS/MS				1		1		19.812	19.696	2	0.00011393	102.71	102.71	260340000	0	0	0	0	7386700	0
LIVTQTMKGLDIQK	Unmodified	1586.91	0.906564	32	CON__P02754	yes	yes	0	0	0	1					By MS/MS						1		26.526	26.47	2;3	1.8157e-30	147.26	147.26	270520000	0	0	0	0	6029800	0
LIWDSLEERIINR	Unmodified	1655.9	0.899505	191	sp|Q03001|DYST_CON-HUMAN	yes	yes	0	0	0	1	By MS/MS	By MS/MS	By MS/MS	By MS/MS	By MS/MS	By MS/MS	1	1	1	1	1	1	36.359	36.287	3	0.044184	19.74	11.765	208440000	39618000	42565000	36656000	22262000	20331000	9320900
LKHWEAIKK	Unmodified	1151.68	0.681513	186	sp|P21513|RNE_ECOLI	yes	yes	0	0	0	2	By MS/MS		By MS/MS	By MS/MS	By MS/MS	By MS/MS	1		1	1	1	1	12.272	12.156	3	0.0011193	82.029	82.029	41141000	14397000	0	10761000	3861900	9879700	2241700
LKLEAELGNMHGLVEDFRNK	Oxidation (M);2 Deamidation (NQ)	2330.16	0.157646	233	tr|Q8IWY7|Q8IWY7_CON-HUMAN	yes	yes	0	2	1	2	By MS/MS			By MS/MS	By MS/MS	By MS/MS	1			1	1	1	41.663	41.564	3	0.0494	16.228	13.301	534990000	155580000	0	0	192710000	53825000	49049000		516;517	270
LKSIPTVNENLENYYLEVNELEKFDVK	3 Deamidation (NQ)	3242.61	0.612222	65	CON__Q05443	yes	yes	0	3	0	2					By matching						1		38.251	38.177	5	0.050483	5.0532	3.3498	43888000	0	0	0	0	12363000	0		132;133;134;135
LKVQEIQTQSARQTMEQGYQR	Oxidation (M);2 Deamidation (NQ);ADP-ribosyl	3080.29	0.294774	230	tr|Q25616|Q25616_CON-ONCVO	yes	yes	1	2	1	2		By MS/MS		By matching	By matching	By MS/MS		1		1	1	1	23.745	23.627	5	0.04971	13.731	11.323	650990000	0	181440000	0	110950000	29186000	39090000	169	1277;1278;1279;1280	268
LKYENEVALR	Unmodified	1233.67	0.671737	46	sp|P13645|K1C10_CON-HUMAN;CON__P13645	yes	no	0	0	0	1				By MS/MS						2			19.034	18.923	2;3	9.3388e-05	96.171	58.663	208870000	0	0	0	208870000	0	0
LLEDGEEFNLGDALDSSNSMQTIQK	3 Deamidation (NQ)	2756.22	0.222216	224	tr|C9JEA8|C9JEA8_CON-HUMAN	yes	yes	0	3	0	0				By MS/MS						1			27.029	27.017	4	0.051103	6.5761	3.5672	51438000	0	0	0	20330000	0	0		504;1259;1260
LLFEIEDMLSEK	Unmodified	1465.74	0.737433	157		yes	no	0	0	0	0		By MS/MS	By MS/MS					2	1				14.831	14.869	3	0.049745	16.137	16.137	44342000	0	15822000	6557300	0	0	0
LLLDNTQIMNALQKYPNCPTDVR	3 Deamidation (NQ)	2719.32	0.319703	86	CON__Q2YDI2	yes	yes	0	3	0	1													37.808	37.856	2	0.04827	18.413	14.379	0	0	0	0	0	0	0		198;199;754;755
LLNAERK	Unmodified	842.497	0.497401	226	tr|E0VRU8|E0VRU8_CON-PEDHC	yes	yes	0	0	0	1													16.247	16.292	2	0.031014	24.632	18.245	0	0	0	0	0	0	0
LLNGTPLFGPPGPPAAASPFHR	Deamidation (NQ);ADP-ribosyl	2755.22	0.219682	97	CON__Q3T052	yes	yes	1	1	0	0			By MS/MS	By MS/MS	By MS/MS	By MS/MS			1	1	1	1	36.888	36.782	3	0.051655	7.2761	3.0077	140670000	0	0	35749000	40617000	20241000	16192000	61	226
LLNGTPLFGPPGPPAAASPFHRMTSR	Oxidation (M);Deamidation (NQ)	2705.37	0.37479	97	CON__Q3T052	yes	yes	0	1	1	1	By MS/MS	By MS/MS	By MS/MS	By MS/MS		By MS/MS	1	1	1	1		1	39.914	39.872	4	0.051535	8.0306	4.9321	1085900000	246940000	152370000	207870000	135200000	0	51854000		226	113
LLQELRAK	Deamidation (NQ)	970.581	0.581131	183	sp|P11532|DMD_CON-HUMAN	yes	yes	0	1	0	1	By MS/MS	By matching	By MS/MS	By matching	By matching	By matching	1	1	1	1	1	1	28.697	28.629	1	0.028309	33.358	2.7456	782360000	92190000	169300000	75903000	79842000	34888000	25529000		1001
LLQQSDGFQNGLFRFKYNDGIQEVQR	4 Deamidation (NQ)	3103.49	0.488693	158		yes	yes	0	4	0	2				By MS/MS						1			37.172	37.075	3	0.051682	17.943	15.939	0	0	0	0	0	0	0
LLREYQELMNTKLALDVEIATYR	Oxidation (M);Deamidation (NQ)	2798.45	0.452431	103;118;47	sp|P13647|K2C5_CON-HUMAN;CON__P13647;tr|B4E1T1|B4E1T1_CON-HUMAN;sp|A5A6M8|K2C5_CON-PANTR;tr|B4DL32|B4DL32_CON-HUMAN;CON__Q5XQN5;tr|Q32P04|Q32P04_CON-MOUSE;CON__Q922U2	no	no	0	1	1	2						By MS/MS						1	39.133	38.912	3	0.051588	7.1933	7.1933	0	0	0	0	0	0	0		642	56
LLTQMTRLDGDLGQIERQVLAWAR	Unmodified	2782.49	0.491217	208	sp|Q92817|EVPL_CON-HUMAN	yes	yes	0	0	0	2	By MS/MS	By MS/MS	By MS/MS				1	1	1				26.787	26.833	5	0.051604	2.9872	2.9872	344710000	58766000	62142000	67626000	0	0	0
LLVSDIQTIQPSLNSVNEGGQKIK	3 Deamidation (NQ)	2583.36	0.364328	183	sp|P11532|DMD_CON-HUMAN	yes	yes	0	3	0	1	By MS/MS						1						28.427	28.427	5	0.051664	10.119	9.1349	33863000	33863000	0	0	0	0	0		369;1002;1003
LMDIKSR	Oxidation (M)	877.469	0.469137	39	sp|P08727|K1C19_CON-HUMAN;CON__P08727	yes	no	0	0	1	1													18.933	18.985	2	0.048718	16.154	6.4042	0	0	0	0	0	0	0			49
LNAQGRVNAWQAK	3 Deamidation (NQ)	1457.73	0.726291	75	CON__Q28107	yes	yes	0	3	0	1	By MS/MS						1						32.19	32.19	2	0.048916	21.372	4.7035	0	0	0	0	0	0	0		159;160;714;715
LNDLEDALQQAK	Unmodified	1356.69	0.688509	176	sp|P04264|K2C1_CON-HUMAN;sp|A5A6M6|K2C1_CON-PANTR;CON__P04264	yes	no	0	0	0	0				By MS/MS						1			26.329	26.218	2	0.0025325	50.791	46.34	0	0	0	0	0	0	0
LPGYLSGKGFHSGEDSGLITTAAAR	Unmodified	2504.27	0.265951	191	sp|Q03001|DYST_CON-HUMAN	yes	yes	0	0	0	1		By MS/MS	By matching					1	1				0.74335	0.75297	7	0.051588	0	0	732870	0	400880	331990	0	0	0
LPSERLDFSMAEALNQEFLATR	2 Deamidation (NQ);ADP-ribosyl	3080.29	0.287563	189	tr|B3KWQ6|B3KWQ6_CON-HUMAN;sp|P41219|PERI_CON-HUMAN	yes	no	1	2	0	1			By MS/MS						1				23.558	23.55	5	0.051508	7.1117	3.7135	75068000	0	0	75068000	0	0	0	127	407;1069
LPSGGSIVIDSTEALTAIDINSAR	Unmodified	2399.25	0.254383	186	sp|P21513|RNE_ECOLI	yes	yes	0	0	0	0	By MS/MS	By MS/MS	By MS/MS	By MS/MS	By MS/MS	By MS/MS	1	1	1	2	2	2	39.586	39.493	2;3	4.308e-118	203.99	199.19	629580000	131760000	91353000	92059000	69703000	70614000	55048000
LPSGSRR	Unmodified	771.435	0.435135	210	sp|Q9BGM5|K1C25_CON-SHEEP	yes	yes	0	0	0	1		By MS/MS						1					20.358	20.437	2	0.049143	17.767	17.767	0	0	0	0	0	0	0
LPVEEAYKR	Unmodified	1103.6	0.597509	185	sp|P15924|DESP_CON-HUMAN	yes	yes	0	0	0	1		By MS/MS	By MS/MS	By MS/MS				1	1	1			16.006	16.001	3	0.036026	27.329	24.477	17566000	0	6280700	0	4353600	0	0
LQAEAFQARLRSWFEPLVEDMQR	Oxidation (M);2 Deamidation (NQ)	2837.38	0.380663	64	CON__Q03247	yes	yes	0	2	1	2	By MS/MS						1						43.61	43.61	2	0.051682	10.787	5.2449	0	0	0	0	0	0	0
LQAFLGVPGEGQGCTSRLDGHKVLSSLQTIQGLLVAQGGASSQAR	Unmodified	4591.39	0.392906	95	CON__Q3SZH5	yes	yes	0	0	0	2	By MS/MS	By MS/MS			By MS/MS	By MS/MS	1	1			1	1	35.307	35.192	4	0.043395	0.15453	0.079891	1245700000	209330000	679810000	0	0	172610000	184010000
LQAVQQQQERLR	2 Deamidation (NQ)	1497.79	0.789954	220	tr|B5MEM5|B5MEM5_CON-HUMAN	yes	yes	0	2	0	1			By MS/MS						1				28.73	28.721	3	0.051682	13.137	11.303	0	0	0	0	0	0	0		1244;1245;1246;1247;1248
LQDIKSGLRQAK	ADP-ribosyl	1896.85	0.849606	131	CON__REFSEQ:XP_932229	yes	yes	1	0	0	2			By MS/MS	By MS/MS					1	1			27.103	27.111	2	0.050761	9.6551	4.2708	118840000	0	0	17032000	21067000	0	0	89
LQDMQQIISHYEEELIQLRQDLER	2 Deamidation (NQ)	3028.48	0.481165	122	CON__Q99PS0	yes	yes	0	2	0	1	By MS/MS	By MS/MS	By MS/MS	By MS/MS			1	1	1	1			28.822	28.815	4	0.045515	14.584	9.05	980690000	222730000	226670000	97879000	191120000	0	0		858;859;860;861;862
LQDMQQIISHYEEELIQLRQDLER	3 Deamidation (NQ)	3029.47	0.465181	122	CON__Q99PS0	yes	yes	0	3	0	1			By MS/MS		By MS/MS				1		1		35.966	35.951	3	0.051621	6.7232	4.5287	0	0	0	0	0	0	0		858;859;860;861;862
LQEEMLQREEAENTLQSFR	3 Deamidation (NQ)	2353.07	0.0743701	180	sp|P08670|VIME_CON-HUMAN	yes	yes	0	3	0	1	By MS/MS	By MS/MS	By MS/MS		By MS/MS		1	1	1		1		43.911	43.878	2	0.047654	20.585	15.586	336120000	43884000	41419000	65852000	0	25436000	0		340;978;979;980
LQEIDIFNNQLK	Unmodified	1473.78	0.782744	3	CON__ENSEMBL:ENSBTAP00000001528	yes	yes	0	0	0	0	By MS/MS	By MS/MS	By MS/MS	By MS/MS	By MS/MS	By MS/MS	1	1	1	1	1	1	29.437	29.37	2	0.050581	27.742	16.913	4872400000	426510000	668300000	805790000	560180000	150800000	112990000
LQFFQNR	2 Deamidation (NQ)	953.461	0.460681	170	sp|A6NCN2|KT81L_CON-HUMAN	yes	yes	0	2	0	0	By MS/MS	By MS/MS	By MS/MS	By MS/MS			1	1	1	1			23.605	23.593	2	0.0026409	46.351	46.351	1016400000	304540000	0	352440000	59091000	0	0		939;940
LQGIGHFQNTIR	3 Deamidation (NQ)	1385.69	0.693929	191	sp|Q03001|DYST_CON-HUMAN	yes	yes	0	3	0	0	By MS/MS	By matching	By MS/MS	By MS/MS	By MS/MS	By MS/MS	1	1	2	2	1	2	24.724	24.646	2;3	0.050823	7.9109	7.5801	605550000	82203000	64787000	153970000	88747000	16035000	17233000		432;1096;1097
LQLKHFSLLTIMTNR	Oxidation (M);Deamidation (NQ)	1831	0.00258954	8	CON__ENSEMBL:ENSBTAP00000018229;CON__Q3MHN5	yes	no	0	1	1	1	By MS/MS	By MS/MS	By MS/MS	By MS/MS			1	1	1	1			30.845	30.847	2	0.0051978	44.318	34.996	560430000	116010000	85977000	107280000	33767000	0	0		15	13
LQLKHFSLLTIMTNR	Oxidation (M);ADP-ribosyl	2371.08	0.0796828	8	CON__ENSEMBL:ENSBTAP00000018229;CON__Q3MHN5	yes	no	1	0	1	1		By MS/MS	By matching					1	1				44.836	44.807	2	0.048513	13.2	5.5528	883200000	0	408390000	81374000	0	0	0	6		13
LQNQLDMLRVHLNSKQEMSAR	Oxidation (M);2 Deamidation (NQ)	2528.25	0.247541	156		yes	yes	0	2	1	2	By MS/MS	By MS/MS	By MS/MS	By MS/MS	By MS/MS	By MS/MS	1	3	2	3	2	1	30.453	30.406	3;4;5	0.051682	13.731	9.9984	3350100000	180430000	435120000	396740000	417460000	845530000	295350000
LQNSRCVCKMPYECGSSLGVCAR	Oxidation (M);Deamidation (NQ);ADP-ribosyl	3289.25	0.252139	77	CON__Q29RQ1	yes	yes	1	1	1	2				By MS/MS	By MS/MS					1	1		18.815	18.622	4	0.050792	6.7984	3.6546	72924000	0	0	0	59565000	13359000	0	48	174;727	84
LQPLDFKGNAEQSRLTINQWISNK	5 Deamidation (NQ)	2804.39	0.386854	60	CON__P41361	yes	yes	0	5	0	2	By MS/MS						1						43.811	43.811	3	0.051678	6.8749	4.2981	0	0	0	0	0	0	0		122;123;124;687;688;689
LQPLDFKGNAEQSRLTINQWISNK	3 Deamidation (NQ)	2802.42	0.418823	60	CON__P41361	yes	yes	0	3	0	2													24.724	24.627	5	0.051673	6.8749	6.7878	17771000	0	0	0	0	0	0		122;123;124;687;688;689
LQQDRLNSEQSQALQHQQETGRSLK	4 Deamidation (NQ)	2925.41	0.40642	208	sp|Q92817|EVPL_CON-HUMAN	yes	yes	0	4	0	2	By MS/MS						1						41.423	41.423	3	0.051458	6.5761	3.6957	47441000	47441000	0	0	0	0	0		483;1193;1194;1195;1196;1197;1198;1199
LQQETENVKAQR	3 Deamidation (NQ)	1445.7	0.699802	126	tr|Q701L7|Q701L7_CON-HUMAN;sp|Q9NSB4|KRT82_CON-HUMAN;CON__Q9NSB4	yes	no	0	3	0	1						By MS/MS						1	26.464	26.113	2	0.048168	13.77	10.125	0	0	0	0	0	0	0		287;889;890;891
LQRQDITLQNLEQKWSDIETLMK	Oxidation (M);Deamidation (NQ)	2846.45	0.448409	158		yes	yes	0	1	1	2	By MS/MS	By MS/MS	By MS/MS		By matching		1	2	1		1		44.075	44.047	3	0.051682	10.838	8.06	1225400000	86952000	379630000	416780000	0	9281700	0		931	160
LQRQDITLQNLEQKWSDIETLMK	Oxidation (M);2 Deamidation (NQ)	2847.43	0.432424	158		yes	yes	0	2	1	2		By MS/MS						1					26.211	26.299	2	0.051682	10.787	9.4827	0	0	0	0	0	0	0		931	160
LRDLGGLIVIDFIDMTPVR	Unmodified	2142.19	0.187096	186	sp|P21513|RNE_ECOLI	yes	yes	0	0	0	1	By matching	By MS/MS					1	1					44.31	44.308	3	1.4586e-08	102.37	102.37	131610000	70918000	60688000	0	0	0	0
LREMELDLHQKHVVNSWEMQK	Oxidation (M);Deamidation (NQ)	2666.29	0.294491	211	sp|Q9BT92|TCHP_CON-HUMAN	yes	yes	0	1	1	2													29.482	29.389	3	0.041218	22.221	21.215	40807000	0	0	0	0	0	0		489;1219;1220	249
LRLNMDVKVSYK	Oxidation (M);Deamidation (NQ);ADP-ribosyl	2022.85	0.852309	73	CON__Q1A7A4	yes	yes	1	1	1	2													26.856	26.943	3	0.048173	13.404	10.91	0	0	0	0	0	0	0	45	154	81
LRLQLQEEHRR	Deamidation (NQ);2 ADP-ribosyl	2559.93	0.933576	160		yes	yes	2	1	0	2													9.5562	9.573	3	0.051682	12.36	12.271	0	0	0	0	0	0	0
LRNLDEMDSGRLAQAAQLK	Oxidation (M);3 Deamidation (NQ)	2147.05	0.0528468	146		yes	yes	0	3	1	2	By MS/MS		By MS/MS	By MS/MS	By MS/MS		1		1	1	2		26.975	26.894	3	0.051682	15.254	6.2076	291360000	44514000	0	58721000	52307000	42517000	0
LSAPKRSQPTPK	Unmodified	1308.75	0.751384	158		yes	yes	0	0	0	2	By matching	By MS/MS		By matching			1	1		1			40.63	40.609	1	0.051682	0	0	353310000	41275000	100410000	0	31427000	0	0
LSNDNRGIAQRIYGNQDTSVQLK	4 Deamidation (NQ)	2593.26	0.261988	128	CON__Q9TRI1	yes	yes	0	4	0	2													40.237	40.174	2	0.051384	10.787	4.7558	0	0	0	0	0	0	0		297;298;897;898
LSQENRLAEKMGIVEQR	2 Deamidation (NQ)	2002.02	0.0153391	160		yes	yes	0	2	0	2		By MS/MS						2					26.772	26.86	3	0.051682	45.723	41.861	888870000	0	888870000	0	0	0	0		324;932
LSRSNEK	Deamidation (NQ);ADP-ribosyl	1374.49	0.485404	178	tr|B4DJT7|B4DJT7_CON-HUMAN;tr|A5YM63|A5YM63_CON-HUMAN;sp|P07197|NFM_CON-HUMAN	yes	no	1	1	0	1					By MS/MS						1		14.857	14.617	3	0.051241	5.3659	5.3659	0	0	0	0	0	0	0	99	338
LSSEVEALRRQLLQEQESVK	2 ADP-ribosyl	3423.38	0.382355	185	sp|P15924|DESP_CON-HUMAN	yes	yes	2	0	0	2													42.48	42.5	4	0.050132	13.455	12.402	55328000	0	0	0	0	0	0	118;119
LSSPATLNSR	Unmodified	1044.56	0.556372	21	sp|P00761|TRYP_CON-PIG;CON__P00761	yes	no	0	0	0	0	By MS/MS	By MS/MS	By MS/MS	By MS/MS	By MS/MS	By MS/MS	1	1	1	1	1	1	16.634	16.57	2	2.6926e-51	168.27	151.49	14250000000	2456600000	2999700000	2572000000	1183200000	505970000	317730000
LSSPATLNSR	Deamidation (NQ)	1045.54	0.540388	21	sp|P00761|TRYP_CON-PIG;CON__P00761	yes	no	0	1	0	0		By MS/MS	By MS/MS	By matching	By matching			1	1	1	1		17.172	17.131	2	0.040607	57.59	46.716	114520000	0	14134000	18867000	15508000	3123600	0		49
LSSSLAVSTHPDAMNQQLETAQK	4 Deamidation (NQ)	2459.14	0.137364	191	sp|Q03001|DYST_CON-HUMAN	yes	yes	0	4	0	0	By MS/MS				By matching		1				1		26.329	26.177	3	0.050764	7.1933	6.6082	54385000	41424000	0	0	0	12961000	0		433;1098;1099;1100
LTMACNKVLSK	Oxidation (M)	1279.66	0.662828	102	CON__Q5D862	yes	yes	0	0	1	1	By MS/MS	By MS/MS	By MS/MS	By MS/MS	By MS/MS	By MS/MS	1	1	1	1	1	1	14.852	14.789	2	0.047532	27.329	16.499	190140000	31628000	42932000	22139000	11170000	3235600	2416500			119
LTMEQEHNRQR	Oxidation (M);2 Deamidation (NQ)	1458.65	0.65214	164		yes	yes	0	2	1	1	By MS/MS		By MS/MS	By MS/MS			1		1	1			18.725	18.711	2	0.051682	19.787	14.688	159300000	8580100	0	11410000	14707000	0	0		934
LTMEQEHNRQRSEVEIHANELK	4 Deamidation (NQ);ADP-ribosyl	3235.32	0.316631	164		yes	yes	1	4	0	2	By MS/MS	By MS/MS	By MS/MS	By MS/MS	By MS/MS	By MS/MS	4	1	2	4	3	3	18.65	18.576	3;4;5	0.051682	10.689	10.687	16479000000	609360000	634210000	373150000	9090500000	1597800000	1443000000	94	934
LTQEIQSRERDR	Deamidation (NQ);3 ADP-ribosyl	3153.96	0.958359	208	sp|Q92817|EVPL_CON-HUMAN	yes	yes	3	1	0	2													40.472	40.504	2	0.051272	8.513	8.513	0	0	0	0	0	0	0	148;149;150	1200;1201
LVNELTEFAK	Unmodified	1162.62	0.623389	33	sp|P02769|ALBU_CON-BOVIN;CON__P02769	yes	no	0	0	0	0	By MS/MS			By MS/MS	By MS/MS		1			1	1		28.047	27.841	2	0.0019928	54.982	51.41	20272000	0	0	0	9871900	10400000	0
LVSELQR	Unmodified	843.481	0.481417	230	tr|Q25616|Q25616_CON-ONCVO	yes	yes	0	0	0	0	By MS/MS	By MS/MS	By MS/MS				1	1	1				16.306	16.32	2	0.0082255	37.646	21.492	43579000	7655900	14764000	0	0	0	0
LYDLDIESPGHEQK	Unmodified	1642.78	0.783866	186	sp|P21513|RNE_ECOLI	yes	yes	0	0	0	0	By MS/MS	By MS/MS	By MS/MS	By MS/MS	By MS/MS	By MS/MS	2	2	2	2	2	2	23.595	23.525	2;3	3.5705e-222	261.22	259.37	2162000000	309760000	381160000	300000000	124420000	79796000	56678000
LYDLDIESPGHEQKK	Unmodified	1770.88	0.878829	186	sp|P21513|RNE_ECOLI	yes	yes	0	0	0	1	By MS/MS	By MS/MS	By MS/MS			By matching	1	2	2			1	21.17	21.161	3;4	7.0036e-17	125.28	122.92	409280000	50190000	96912000	70461000	0	0	6218100
LYTGEIPLFSHYQIESQIESAFQR	Unmodified	2855.41	0.413009	186	sp|P21513|RNE_ECOLI	yes	yes	0	0	0	0	By MS/MS	By MS/MS	By MS/MS		By MS/MS	By MS/MS	1	1	1		1	1	39.513	39.462	3	1.0289e-153	226.75	209.82	2378800000	415630000	493990000	331570000	0	108940000	84659000
LYVAAAVIESPGGEMEEAELTSWR	Unmodified	2607.25	0.252669	22;5	CON__ENSEMBL:ENSBTAP00000007350;CON__P01030	no	no	0	0	0	0			By matching	By MS/MS					1	2			24.947	24.87	5	0.051585	3.4902	0.15449	78037000	0	0	28415000	49622000	0	0
MAALTQNPQFK	Oxidation (M);2 Deamidation (NQ)	1265.6	0.596188	100	CON__Q3ZBD7	yes	yes	0	2	1	0			By matching		By matching	By MS/MS			1		1	1	23.22	23.002	2	0.046888	6.3044	4.6069	70664000	0	0	24286000	0	25923000	20455000		232;786;787	116
MAALTQNPQFKK	Oxidation (M);2 Deamidation (NQ)	1393.69	0.691151	100	CON__Q3ZBD7	yes	yes	0	2	1	1	By MS/MS	By MS/MS			By MS/MS	By MS/MS	1	1			1	1	28.615	28.548	2	0.050592	7.3804	2.6801	752490000	111300000	253210000	0	0	29400000	21763000		232;786;787	116
MAIAAEK	Oxidation (M)	748.379	0.378925	167		yes	no	0	0	1	0		By MS/MS		By MS/MS	By MS/MS	By MS/MS		2		1	1	1	14.559	14.496	2	0.048925	24.998	24.998	110940000	0	47588000	0	10090000	9501800	4333800			162
MAMQNLNDRLASYLEK	2 Oxidation (M);2 Deamidation (NQ)	1929.88	0.881213	58	sp|P35900|K1C20_CON-HUMAN;CON__P35900	yes	no	0	2	2	1	By MS/MS						1						18.165	18.165	3	0.051428	16.399	10.367	0	0	0	0	0	0	0		115;116;672	65;66
MAMQNLNDRLASYLEK	2 Oxidation (M);3 Deamidation (NQ)	1930.87	0.865229	58	sp|P35900|K1C20_CON-HUMAN;CON__P35900	yes	no	0	3	2	1					By MS/MS						1		20.005	19.721	3	0.05093	9.9211	5.7498	3480000	0	0	0	0	3480000	0		115;116;672	65;66
MANDILLIIQANTM	Oxidation (M);2 Deamidation (NQ)	1577.77	0.768081	162		yes	yes	0	2	1	0	By MS/MS	By MS/MS	By MS/MS	By MS/MS	By MS/MS		1	1	1	1	1		41.947	41.908	2	0.051682	22.686	22.238	1415500000	159290000	78735000	208530000	187900000	68929000	0		326
MAQFPTPFGGSLDIWAITVEERAK	Unmodified	2663.34	0.341759	3	CON__ENSEMBL:ENSBTAP00000001528	yes	yes	0	0	0	1	By MS/MS		By MS/MS				1		1				19.467	19.46	6	0.051495	2.4404	1.8922	315180000	140000000	0	44059000	0	0	0
MAYLKNWGEGWGFMPSDRALVFVDNHDNQR	2 Oxidation (M);3 Deamidation (NQ)	3587.59	0.587438	91	CON__Q3MHH8	yes	yes	0	3	2	2													44.579	44.519	3	0.049652	5.2121	2.9293	99302000000	0	0	0	0	0	0		212;213;771	107;108
MEIAELNRTVQRLQAEISNVK	3 Deamidation (NQ)	2444.26	0.258089	113;229	tr|Q0IIN1|Q0IIN1_CON-HUMAN;sp|Q7Z794|K2C1B_CON-HUMAN;CON__Q7Z794;tr|Q147W7|Q147W7_CON-HUMAN	no	no	0	3	0	2	By MS/MS	By MS/MS	By MS/MS		By MS/MS		1	1	1		1		27.967	27.956	3	0.041767	21.803	21.567	1185900000	51644000	628000000	49364000	0	35314000	0		256;257;838;839
MESEALATEYHKVLK	Oxidation (M)	1763.88	0.876386	158		yes	yes	0	0	1	1	By MS/MS		By MS/MS			By MS/MS	1		2			1	26.049	25.957	2	0.051682	35.541	35.541	1980400000	388510000	0	1241800000	0	0	350110000
MGQFHVYANFLLTSDPSVATLRAGMNWGTVSQMR	2 Oxidation (M);2 Deamidation (NQ)	3818.79	0.785486	151		yes	yes	0	2	2	1						By MS/MS						1	30.952	30.622	5	0.051682	5.7987	5.2898	297250000	0	0	0	0	0	297250000			155;156
KGDEIAAVVLQVDAERER	Unmodified	1997.05	0.0541674	181	sp|P0AG67|RS1_ECOLI;sp|P0AG67R139K|RS1_R139K_ECOLI;sp|P0AG67R139A|RS1_R139A_ECOLI	yes	no	0	0	0	2	By MS/MS	By MS/MS	By MS/MS	By MS/MS	By MS/MS	By MS/MS	27	36	21	22	18	29	33.688	33.629	2;3;4	0	304.8	290.84	714720000000	139380000000	155090000000	81689000000	51461000000	54958000000	38107000000
MIARQSSVRGASR	Oxidation (M);3 ADP-ribosyl	3056.94	0.935455	38	CON__P07744	yes	yes	3	0	1	2						By MS/MS						1	10.165	9.9302	3	0.050107	11.692	2.0338	0	0	0	0	0	0	0	24;25;26		48
MINVTDFVNWAASLNHAPVLISQK	Oxidation (M)	2683.38	0.379207	92	CON__Q3MHN2	yes	yes	0	0	1	0		By MS/MS						1					37.728	37.751	2	0.050564	5.5426	5.5426	234870000	0	105020000	0	0	0	0			109
MIPCDFLIPVQSQHPIRNGLHHK	Oxidation (M);3 Deamidation (NQ)	2755.36	0.357425	100	CON__Q3ZBD7	yes	yes	0	3	1	1													39.909	39.909	2	0.051301	10.485	5.2734	0	0	0	0	0	0	0		233;788;789	117
MIQRLRSEIDNVK	Oxidation (M);Deamidation (NQ)	1617.85	0.85084	103;118	CON__Q5XQN5;tr|Q32P04|Q32P04_CON-MOUSE;CON__Q922U2	no	no	0	1	1	2				By MS/MS						2			24.412	24.302	2	0.049549	28.958	23.233	0	0	0	0	0	0	0		798	120
MIQRLTAEVENAK	Oxidation (M);2 Deamidation (NQ)	1519.76	0.755208	170	sp|A6NCN2|KT81L_CON-HUMAN;tr|B4DTA1|B4DTA1_CON-HUMAN;tr|A0JNT2|A0JNT2_CON-HUMAN;tr|B4DN72|B4DN72_CON-HUMAN;tr|A8K872|A8K872_CON-HUMAN;sp|O43790|KRT86_CON-HUMAN;CON__O43790;sp|P78385|KRT83_CON-HUMAN;CON__Q6NT21;CON__P78385;sp|Q14533|KRT81_CON-HUMAN;CON__Q14533	yes	no	0	2	1	1	By MS/MS		By MS/MS	By MS/MS	By MS/MS	By MS/MS	1		1	1	1	1	19.744	19.638	2	0.049634	17.436	17.436	5676500000	1214900000	0	1587300000	527790000	102990000	54675000		328;941	163
MKSMIPNEILDSPFNQIKNSHSCENR	Deamidation (NQ)	3089.44	0.436874	158		yes	yes	0	1	0	2			By MS/MS	By matching					1	1			42.63	42.594	2	0.051682	15.392	10.49	214190000	0	0	43410000	19847000	0	0
MLINATQQEELR	Unmodified	1444.73	0.734413	186	sp|P21513|RNE_ECOLI	yes	yes	0	0	0	0	By MS/MS	By MS/MS	By MS/MS		By MS/MS	By MS/MS	1	1	1		1	1	23.592	23.58	2	8.3102e-172	247.51	239.86	1033800000	290180000	297330000	262520000	0	58094000	0
MLINATQQEELR	Oxidation (M)	1460.73	0.729328	186	sp|P21513|RNE_ECOLI	yes	yes	0	0	1	0						By MS/MS						1	21.873	21.533	2	0.0023207	55.567	51.268	3398600	0	0	0	0	0	3398600			194
MLREHQELMNVKLALDMEIATYR	2 Oxidation (M)	2835.41	0.40814	108	CON__Q6IME9	yes	yes	0	0	2	2		By MS/MS						1					44.323	44.319	2	0.050782	10.485	6.1362	177990000	0	177990000	0	0	0	0			123;124;125
MLREHQELMNVKLALDMEIATYR	Oxidation (M);2 Deamidation (NQ)	2821.38	0.381257	108	CON__Q6IME9	yes	yes	0	2	1	2			By MS/MS						1				41.923	41.914	2	0.051632	6.0316	2.252	0	0	0	0	0	0	0		248;812	123;124;125
MLREYQELVSLKLALDMEIATYLK	Oxidation (M);ADP-ribosyl	3426.59	0.589348	216	tr|B4DEI8|B4DEI8_CON-HUMAN	yes	yes	1	0	1	2			By matching						1				44.769	44.749	3	0.050815	6.6491	5.9209	187250000	0	0	9132400	0	0	0	160		253
MQMAVSLR	2 Oxidation (M)	966.463	0.462672	209	sp|Q99650|OSMR_CON-HUMAN	yes	yes	0	0	2	0					By MS/MS						1		26.415	26.11	2	0.046523	14.157	6.5896	0	0	0	0	0	0	0			246;247
MRFHRLQNVQIALDYLK	Oxidation (M);Deamidation (NQ)	2161.15	0.146628	191	sp|Q03001|DYST_CON-HUMAN	yes	yes	0	1	1	2		By MS/MS						1					41.693	41.693	3	0.050899	16.139	16.133	0	0	0	0	0	0	0		434;1101;1102	209
MSERRVVVDLPTSASSSMPLQR	2 Oxidation (M);Deamidation (NQ)	2478.22	0.220657	193	sp|Q13515|BFSP2_CON-HUMAN	yes	yes	0	1	2	2	By MS/MS				By MS/MS	By MS/MS	1				1	1	41.788	41.687	4	0.042742	17.146	13.149	133400000	57433000	0	0	0	32400000	29284000		1153	220;221
MSQLEVKEKELNK	Oxidation (M);Deamidation (NQ)	1591.81	0.812723	185	sp|P15924|DESP_CON-HUMAN	yes	yes	0	1	1	2				By MS/MS	By MS/MS	By MS/MS				1	1	1	15.067	14.963	3	0.04436	19.74	17.529	1897800000	0	0	0	45745000	49706000	521360000		1025	188
MSTITGPVPREFKSQLQEAPLEWK	Oxidation (M);2 Deamidation (NQ)	2789.39	0.394582	30	CON__P02672	yes	yes	0	2	1	2													44.284	44.244	3	0.049314	12.196	7.2183	0	0	0	0	0	0	0		603;604	37
MTELYQSLADLNNVRFSAYRTAMK	2 Oxidation (M);Deamidation (NQ)	2854.36	0.362964	183	sp|P11532|DMD_CON-HUMAN	yes	yes	0	1	2	2	By MS/MS						1						44.091	44.091	2	0.041131	18.596	9.6534	50275000	50275000	0	0	0	0	0		370;371;1004	175;176
MTELYQSLADLNNVRFSAYRTAMK	2 Oxidation (M)	2853.38	0.378949	183	sp|P11532|DMD_CON-HUMAN	yes	yes	0	0	2	2			By MS/MS						1				43.332	43.323	2	0.031821	23.008	14.458	0	0	0	0	0	0	0			175;176
MTELYQSLADLNNVRFSAYRTAMK	2 Oxidation (M);2 Deamidation (NQ)	2855.35	0.34698	183	sp|P11532|DMD_CON-HUMAN	yes	yes	0	2	2	2			By MS/MS	By MS/MS		By MS/MS			1	1		1	25.372	25.303	4	0.050582	6.7232	5.5085	302640000	0	0	44504000	42642000	0	25228000		370;371;1004	175;176
MTHHHPTGYLGALASALFTAYAVNSR	Oxidation (M);Deamidation (NQ)	2802.35	0.354783	190	sp|P54922|ARH1_HUMAN	yes	yes	0	1	1	0	By MS/MS	By MS/MS	By MS/MS				1	1	1				44.305	44.293	2	0.047601	33.265	25.29	8401700000	2766500000	5335700000	67312000	0	0	0		409	202
MTLDDFR	Oxidation (M)	912.401	0.401117	188	sp|P35527|K1C9_CON-HUMAN;CON__P35527	yes	no	0	0	1	0				By MS/MS						1			19.718	19.607	2	0.015457	47.916	47.916	12388000	0	0	0	12388000	0	0			197
MTNAQIILLIDNAR	2 Deamidation (NQ)	1586.83	0.833793	235;222	tr|Q8TC04|Q8TC04_CON-HUMAN;sp|Q9C075|K1C23_CON-HUMAN;CON__Q9C075;tr|B7Z7J2|B7Z7J2_CON-HUMAN	no	no	0	2	0	0				By MS/MS	By MS/MS	By MS/MS				1	1	1	31.362	31.215	3	0.046266	19.286	17.92	1545500000	0	0	0	643050000	338410000	313610000		498;499;521;522;1253;1296
MTNAQIILLIDNARMAVDDFNLK	Oxidation (M);3 Deamidation (NQ)	2637.3	0.30299	235;222	tr|Q8TC04|Q8TC04_CON-HUMAN;sp|Q9C075|K1C23_CON-HUMAN;CON__Q9C075;tr|B7Z7J2|B7Z7J2_CON-HUMAN	no	no	0	3	1	1			By MS/MS	By MS/MS	By MS/MS	By MS/MS			2	1	2	2	28.137	27.957	3;4	0.047707	7.0315	4.1511	696490000	0	0	173420000	83850000	135970000	94638000		498;499;500;521;522;1253;1296	259
MTNDIDLLKTNNGVTLDVIQK	Oxidation (M);2 Deamidation (NQ)	2362.19	0.193757	144		yes	no	0	2	1	1			By MS/MS						2				30.628	30.619	3	0.051682	14.161	9.8101	0	0	0	0	0	0	0
MVDYYEVLGVQR	Oxidation (M)	1486.71	0.712615	172	sp|O75190|DNJB6_CON-HUMAN	yes	yes	0	0	1	0	By MS/MS	By matching			By MS/MS		1	1			1		22.244	22.168	2	0.05136	6.8532	5.8834	167880000	45425000	87543000	0	0	8290100	0			164
NAILQEYERQMDNLK	Oxidation (M)	1879.91	0.909811	144		yes	no	0	0	1	1					By MS/MS						1		43.068	42.927	2	0.051682	23.851	22.739	0	0	0	0	0	0	0
NAKDLALERGQEADAIANQLNACK	5 Deamidation (NQ)	2617.22	0.21774	143		yes	no	0	5	0	2													24.673	24.576	3	0.051682	6.7984	6.7937	40296000	0	0	0	0	0	0
NAKDLAMERGQEADAIAAQLSACK	Oxidation (M);2 Deamidation (NQ);ADP-ribosyl	3119.26	0.261424	145		yes	no	1	2	1	2					By MS/MS	By MS/MS					2	1	17.167	16.896	5	0.051682	6.5761	3.814	78690000	0	0	0	0	52221000	26469000
MGTESFAQLFEESLKEIETRPGSIVR	Unmodified	2953.49	0.485522	181	sp|P0AG67|RS1_ECOLI;sp|P0AG67R139K|RS1_R139K_ECOLI;sp|P0AG67R139A|RS1_R139A_ECOLI	yes	no	0	0	0	2		By MS/MS						1					43.997	43.987	4	0.005761	38.386	36.073	91481000	0	50226000	0	0	0	0
NAQGELEIQVGDEVDVALDAVEDGFGETLLSR	Unmodified	3387.63	0.631788	181	sp|P0AG67|RS1_ECOLI;sp|P0AG67R139K|RS1_R139K_ECOLI;sp|P0AG67R139A|RS1_R139A_ECOLI	yes	no	0	0	0	0	By MS/MS	By MS/MS	By MS/MS	By MS/MS	By MS/MS	By MS/MS	4	5	4	5	7	5	45.569	45.504	3;4	0	309.13	307.29	493500000000	58432000000	55982000000	66339000000	60601000000	56167000000	56107000000
NAVPITPTLNR	Unmodified	1194.67	0.672071	27	CON__P02663	yes	yes	0	0	0	0		By MS/MS		By MS/MS	By matching			1		1	1		23.451	23.386	2	7.9324e-06	106.42	106.42	325620000	0	65462000	0	10334000	2186400	0
NDMESWYKLKVQEIQTQSAR	4 Deamidation (NQ)	2457.14	0.13697	230	tr|Q25616|Q25616_CON-ONCVO	yes	yes	0	4	0	2	By MS/MS	By MS/MS	By MS/MS	By MS/MS	By MS/MS	By MS/MS	6	5	5	5	5	4	25.853	25.794	2;3;4	0.031283	26.956	23.857	119770000000	2649000000	2107500000	2575300000	39121000000	18106000000	14636000000		512;1277;1278;1279
NEEIAKVVTTQSAEVGAAEMTLTELR	Oxidation (M);Deamidation (NQ)	2806.39	0.390619	224	tr|C9JEA8|C9JEA8_CON-HUMAN	yes	yes	0	1	1	1				By MS/MS						1			32.633	32.61	5	0.051251	11.207	11.081	126060000	0	0	0	68911000	0	0		1261	261
NEILEMNK	Unmodified	989.485	0.485181	126	tr|Q701L7|Q701L7_CON-HUMAN;sp|Q9NSB4|KRT82_CON-HUMAN;CON__Q9NSB4	yes	no	0	0	0	0													14.252	14.286	2	0.019537	30.612	30.612	0	0	0	0	0	0	0
NEIMELNRMTQR	2 Oxidation (M);2 Deamidation (NQ)	1567.7	0.697041	131	CON__REFSEQ:XP_932229	yes	yes	0	2	2	1		By MS/MS		By MS/MS	By MS/MS			1		1	1		17.123	17.058	2	0.037536	6.6893	6.6893	48783000	0	11090000	0	16367000	3717400	0		301;901	146;147
NEITELKRTLQALEIELQSQLAMK	3 Deamidation (NQ);ADP-ribosyl	3342.53	0.534335	84	sp|Q2M2I5|K1C24_CON-HUMAN;CON__Q2M2I5	yes	no	1	3	0	2	By MS/MS			By MS/MS		By MS/MS	1			1		1	31.928	31.842	3	0.050578	6.5042	4.3382	834180000	61687000	0	0	178170000	0	95719000	53	738;739;740
NFFFQSGLPQPVLAQIWALADMNNDGR	Oxidation (M);3 Deamidation (NQ)	3067.44	0.438572	3	CON__ENSEMBL:ENSBTAP00000001528	yes	yes	0	3	1	0			By MS/MS						1				30.536	30.527	2	0.050988	5.981	2.0773	0	0	0	0	0	0	0		5;6;7;548;549;550	4
NFGYTLRSVSDLYVQKQLPVLDDFK	ADP-ribosyl	3485.59	0.594568	9	CON__ENSEMBL:ENSBTAP00000018574	yes	yes	1	0	0	2		By MS/MS						1					29.72	29.799	5	0.051362	6.0949	2.2239	132520000	0	132520000	0	0	0	0	9
NFPDLNTYIYYNEK	Unmodified	1792.83	0.830816	82	CON__Q2KJ83	yes	yes	0	0	0	0													18.905	18.957	2	0.01871	35.414	28.526	0	0	0	0	0	0	0
NFPDLNTYIYYNEK	Deamidation (NQ)	1793.81	0.814832	82	CON__Q2KJ83	yes	yes	0	1	0	0													21.237	21.251	2	0.019683	42.743	27.542	38614000	0	0	0	0	0	0		185
NGELDAK	Deamidation (NQ)	746.345	0.344648	166		yes	yes	0	1	0	0		By MS/MS	By MS/MS	By MS/MS				2	1	2			30.204	30.215	1	0.051682	56.122	12.307	1734100000	0	993540000	59299000	535280000	0	0
NGFVMLSNKK	Oxidation (M);Deamidation (NQ)	1153.58	0.580144	36	CON__P07224	yes	yes	0	1	1	1	By MS/MS						1						27.553	27.553	2	0.048302	16.54	5.8299	0	0	0	0	0	0	0		73	45
NGLHHKILLANFLAQTEALMRGK	Oxidation (M);Deamidation (NQ)	2591.4	0.400611	100	CON__Q3ZBD7	yes	yes	0	1	1	2	By MS/MS						1						25.719	25.752	3	0.051584	7.3604	6.354	0	0	0	0	0	0	0		233	118
NGVHTVLAGFVEVGETLEQAVAR	Unmodified	2395.25	0.249573	187	sp|P32664|NUDC_ECOLI	yes	yes	0	0	0	0		By MS/MS	By MS/MS	By MS/MS	By MS/MS	By MS/MS		1	1	1	1	1	44.325	44.271	2;3	0	441.33	427.91	1522000000	0	165070000	166540000	229940000	188860000	132620000
NGVPQDGRHLSMKLVMDGMALQPCNPNFVQAR	3 Oxidation (M);2 Deamidation (NQ)	3629.68	0.684726	204	sp|Q6WIH8|MEP3_CON-TRIRU	yes	yes	0	2	3	2													25.307	25.373	4	0.035717	6.6597	4.655	2115800000	0	0	0	0	0	0		1174;1175	240;241;242
NHEEEMKALQCAAGGNVNVEMNAAPGVDLTVLLNNMR	3 Oxidation (M)	4056.88	0.876168	205	sp|Q7Z3Y8|K1C27_CON-HUMAN;CON__Q7Z3Y8	yes	no	0	0	3	1													19.679	19.592	6	0.048263	7.805	6.5852	299150000	0	0	0	0	0	0			243;244;245
NHEEEMKEFSNQVVGQVNVEMDATPGIDLTRVLAEMR	3 Oxidation (M);2 Deamidation (NQ)	4264.96	0.956252	40	tr|B1AQ76|B1AQ76_CON-MOUSE;CON__P08730-1;tr|C9JA77|C9JA77_CON-HUMAN;CON__ENSEMBL:ENSP00000377550;sp|P13646|K1C13_CON-HUMAN;tr|A8K2H9|A8K2H9_CON-HUMAN;tr|A1A4E9|A1A4E9_CON-HUMAN;CON__P13646-1;tr|B4DL17|B4DL17_CON-HUMAN	yes	no	0	2	3	2	By MS/MS	By MS/MS	By MS/MS	By MS/MS	By MS/MS	By matching	1	1	1	1	1	1	44.242	44.179	3	0.051682	5.9376	2.5414	5353700000	1027600000	1876200000	705400000	330440000	317000000	236720000		79;80;618;619	50;51;52
NHEEEMR	Oxidation (M);Deamidation (NQ);ADP-ribosyl	1501.42	0.421818	25	CON__P02535-1	yes	yes	1	1	1	0		By MS/MS						1					9.7303	9.7659	2	0.05042	8.2815	8.2815	0	0	0	0	0	0	0	19	58	33
NHQLTVTRGSQKDYR	Deamidation (NQ);2 ADP-ribosyl	2885.02	0.0245758	67	CON__Q0V8M9	yes	yes	2	1	0	2			By matching		By MS/MS				1		1		11.076	10.976	3	0.051587	10.467	6.2961	12977000	0	0	8240300	0	4737100	0	41;42	144
NAQGELEIQVGDEVDVALDAVEDGFGETLLSREK	Unmodified	3644.77	0.769345	181	sp|P0AG67|RS1_ECOLI;sp|P0AG67R139K|RS1_R139K_ECOLI;sp|P0AG67R139A|RS1_R139A_ECOLI	yes	no	0	0	0	1		By matching	By MS/MS	By MS/MS	By MS/MS	By MS/MS		1	1	1	1	1	44.526	44.463	3	0	304.89	300.08	4291200000	0	75729000	162690000	673220000	464760000	458280000
NIHPSKVVNVGDVVEVMVLDIDEER	Oxidation (M)	2820.43	0.432758	181	sp|P0AG67|RS1_ECOLI;sp|P0AG67R139K|RS1_R139K_ECOLI;sp|P0AG67R139A|RS1_R139A_ECOLI	yes	no	0	0	1	1	By MS/MS	By MS/MS		By MS/MS	By MS/MS	By MS/MS	3	3		2	4	3	34.45	34.36	3;4	8.1458e-38	135.72	128.85	685130000	172660000	212120000	0	69566000	106110000	54907000			173
NIHPSKVVNVGDVVEVMVLDIDEER	Unmodified	2804.44	0.437844	181	sp|P0AG67|RS1_ECOLI;sp|P0AG67R139K|RS1_R139K_ECOLI;sp|P0AG67R139A|RS1_R139A_ECOLI	yes	no	0	0	0	1	By MS/MS	By MS/MS	By MS/MS	By MS/MS	By MS/MS	By MS/MS	8	9	7	8	6	5	41.389	41.344	2;3;4	0	313.4	298.17	93879000000	29288000000	15199000000	8410800000	7818500000	6521600000	4667800000
NIHPSKVVNVGDVVEVMVLDIDEER	2 Deamidation (NQ)	2806.41	0.405875	181	sp|P0AG67|RS1_ECOLI;sp|P0AG67R139K|RS1_R139K_ECOLI;sp|P0AG67R139A|RS1_R139A_ECOLI	yes	no	0	2	0	1	By MS/MS						1						43.997	43.997	3	0.016312	28.638	25.363	0	0	0	0	0	0	0		353;354
NIHPSKVVNVGDVVEVMVLDIDEER	Deamidation (NQ)	2805.42	0.421859	181	sp|P0AG67|RS1_ECOLI;sp|P0AG67R139K|RS1_R139K_ECOLI;sp|P0AG67R139A|RS1_R139A_ECOLI	yes	no	0	1	0	1						By MS/MS						1	41.083	40.885	2	0.0017273	41.912	41.839	0	0	0	0	0	0	0		353;354
NIMLEQDIAGRQSSINAMNEKVK	Oxidation (M);3 Deamidation (NQ)	2607.25	0.252017	191	sp|Q03001|DYST_CON-HUMAN	yes	yes	0	3	1	2		By MS/MS						1					35.15	35.195	3	0.051602	6.4577	3.5773	0	0	0	0	0	0	0		435;1103;1104	210
NIQNNVSCYLEGK	4 Deamidation (NQ)	1541.66	0.655554	209	sp|Q99650|OSMR_CON-HUMAN	yes	yes	0	4	0	0	By MS/MS		By MS/MS				1		1				16.912	16.902	2	0.050828	10.232	10.232	213550000	0	0	86748000	0	0	0		484;485;486;1211
NKIISSTTANANVILQIDNARLAADDFR	4 Deamidation (NQ);ADP-ribosyl	3588.6	0.602232	71	CON__Q148H6	yes	yes	1	4	0	2	By MS/MS		By MS/MS		By matching	By MS/MS	1		2		1	1	44.7	44.64	3	0.043099	16.4	11.293	181080000000	49736000	0	107150000000	0	62731000	600000000	44	148;149;150;151;710
NKIISSTTANANVILQIDNARLAADDFR	3 Deamidation (NQ);ADP-ribosyl	3587.62	0.618216	71	CON__Q148H6	yes	yes	1	3	0	2	By matching	By matching		By MS/MS	By MS/MS	By MS/MS	1	1		1	1	1	44.595	44.531	3	0.042107	16.798	14.515	566900000000	51523000000	62655000000	0	76851000000	112180000000	90601000000	44	148;149;150;151;710
NKIISSTTTNANVILQIDNAR	4 Deamidation (NQ)	2289.17	0.169985	112	sp|Q7Z3Y7|K1C28_CON-HUMAN;CON__Q7Z3Y7	yes	no	0	4	0	1	By MS/MS	By MS/MS	By MS/MS	By MS/MS	By MS/MS	By MS/MS	1	1	1	1	1	1	36.9	36.842	3	0.041953	11.446	5.4825	9681800000	1866400000	1652000000	1271100000	1110500000	252670000	245780000		252;253;254;255
NKILTATVDNANVLLQIDNAR	4 Deamidation (NQ)	2299.19	0.19072	24	sp|P02533|K1C14_CON-HUMAN;CON__P02533	yes	no	0	4	0	1			By MS/MS						1				44.195	44.187	3	0.051131	11.46	3.1002	0	0	0	0	0	0	0		53;54;55;56
NKILVATVDNASILLQIDNAR	3 Deamidation (NQ)	2283.23	0.232191	127	CON__Q9QWL7	yes	yes	0	3	0	1	By MS/MS	By MS/MS	By MS/MS	By matching	By matching	By matching	1	1	1	1	1	1	44.835	44.78	4	0.03507	24.793	23.464	445730000	64256000	122690000	52768000	48344000	17598000	16393000		291;292;293
NKLEGLEDALQK	Deamidation (NQ)	1357.71	0.70891	175;218	sp|P04259|K2C6B_CON-HUMAN;tr|B4DWU6|B4DWU6_CON-HUMAN;tr|B4DRR0|B4DRR0_CON-HUMAN;tr|B4DRU6|B4DRU6_CON-HUMAN;tr|B2R853|B2R853_CON-HUMAN;tr|A8K2I0|A8K2I0_CON-HUMAN;sp|P48668|K2C6C_CON-HUMAN;sp|P02538|K2C6A_CON-HUMAN;CON__P48668;CON__P04259;CON__P02538;tr|B4DRY0|B4DRY0_CON-HUMAN;tr|B4DKV4|B4DKV4_CON-HUMAN	no	no	0	1	0	1				By MS/MS						1			42.211	42.119	1	0.050955	9.9204	9.9204	29438000	0	0	0	29438000	0	0		335
NKLNDLEDALQQAK	Unmodified	1598.83	0.826399	176	sp|P04264|K2C1_CON-HUMAN;sp|A5A6M6|K2C1_CON-PANTR;CON__P04264	yes	no	0	0	0	1				By MS/MS						1			26.663	26.552	2	2.5879e-111	210.35	200.03	25162000	0	0	0	25162000	0	0
NKTQGKIEELFK	Deamidation (NQ)	1434.77	0.771845	1;2;129	CON__A2I7N0;CON__A2I7N1;CON__Q9TTE1	no	no	0	1	0	2	By MS/MS		By MS/MS				1		1				22.793	22.789	3	0.047341	16.35	12.905	0	0	0	0	0	0	0		541
NKYEDEINHR	Deamidation (NQ);ADP-ribosyl	1858.66	0.656052	89	sp|P08729|K2C7_CON-HUMAN;CON__Q3KNV1	yes	no	1	1	0	1				By MS/MS						1			11.739	11.623	2	0.039852	28.169	10.008	0	0	0	0	0	0	0	60	209
NKYEDEINKR	Unmodified	1307.65	0.646978	176;103;118;47;175;107;16;117;231	sp|P04264|K2C1_CON-HUMAN;sp|A5A6M6|K2C1_CON-PANTR;CON__P04264;sp|P13647|K2C5_CON-HUMAN;CON__P13647;tr|B4E1T1|B4E1T1_CON-HUMAN;sp|A5A6M8|K2C5_CON-PANTR;tr|B4DL32|B4DL32_CON-HUMAN;CON__Q5XQN5;tr|Q32P04|Q32P04_CON-MOUSE;CON__Q922U2;tr|Q08EK5|Q08EK5_CON-MOUSE;CON__Q6IFZ6;CON__H-INV:HIT000016045;tr|Q969I0|Q969I0_CON-HUMAN;sp|P05787|K2C8_CON-HUMAN;CON__P05787;CON__Q8VED5;sp|P04259|K2C6B_CON-HUMAN;tr|B4…	no	no	0	0	0	2	By MS/MS	By MS/MS	By MS/MS	By MS/MS	By MS/MS	By MS/MS	1	1	1	1	1	1	11.781	11.722	3	2.1451e-40	164.66	164.66	107170000	7077200	5798800	9132300	58126000	3188400	1519200
NLAMIERDKLAR	Oxidation (M);Deamidation (NQ)	1445.77	0.766048	158		yes	yes	0	1	1	2	By MS/MS	By MS/MS	By MS/MS	By MS/MS	By MS/MS	By MS/MS	2	2	3	2	2	2	19.852	19.787	2;3	0.051682	20.788	19.266	10455000000	1562900000	1243400000	2003000000	1667000000	855110000	463570000
NLATLVASGKIDVTMNVISLFENR	Oxidation (M);2 Deamidation (NQ)	2622.36	0.357468	200	sp|Q5QHG6|LAP2_CON-TRIRU	yes	yes	0	2	1	1		By matching		By MS/MS				1		1			26.23	26.19	2	0.049392	10.634	6.0042	142230000	0	27659000	0	67394000	0	0		462;463	234
NLDLDSIIAEVK	Unmodified	1328.72	0.718746	59;47;175;218;117	sp|P35908|K22E_CON-HUMAN;CON__P35908v2;CON__P35908;tr|A5A6P6|A5A6P6_CON-PANTR;sp|Q5XKE5|K2C79_CON-HUMAN;CON__Q5XKE5;sp|P13647|K2C5_CON-HUMAN;CON__P13647;tr|B4E1T1|B4E1T1_CON-HUMAN;sp|A5A6M8|K2C5_CON-PANTR;tr|B4DL32|B4DL32_CON-HUMAN;CON__Q8VED5;sp|P04259|K2C6B_CON-HUMAN;tr|B4DWU6|B4DWU6_CON-HUMAN;tr|B4DRR0|B4DRR0_CON-HUMAN;tr|B4DRU6|B4DRU6_CON-HUMAN;tr|B2R853|B2R853_CON-HUMAN;tr|A8K2I0|A8K2I0_CON-…	no	no	0	0	0	0			By MS/MS	By MS/MS	By matching				1	1	1		37.947	37.848	2	0.00027403	64.82	53.33	71092000	0	0	9087900	54975000	7029200	0
NLNQAATILEELQRR	2 Deamidation (NQ)	1769.93	0.927176	156		yes	yes	0	2	0	1	By MS/MS	By MS/MS		By MS/MS	By MS/MS	By MS/MS	1	1		1	1	1	28.537	28.479	2	0.051682	24.855	15.167	529100000	64489000	62589000	0	55860000	15190000	8205600
NLNQAATILEELQRRPQELDQMTK	5 Deamidation (NQ)	2843.39	0.385868	156		yes	yes	0	5	0	2	By MS/MS		By MS/MS				1		2				40.452	40.446	4	0.051682	6.8749	4.2899	229280000	75043000	0	154240000	0	0	0
NLQAEYDRLK	Deamidation (NQ)	1249.63	0.630266	183	sp|P11532|DMD_CON-HUMAN	yes	yes	0	1	0	1	By MS/MS	By MS/MS	By MS/MS	By MS/MS	By MS/MS	By MS/MS	1	1	1	1	1	1	13.896	13.834	3	0.0456	45.368	36.639	641330000	176030000	263760000	44738000	6730700	8496800	6989500		1005
NLRSLHMLLMLALNR	2 Oxidation (M);2 Deamidation (NQ);ADP-ribosyl	2369.03	0.031018	86	CON__Q2YDI2	yes	yes	1	2	2	1	By MS/MS	By MS/MS	By MS/MS	By MS/MS	By MS/MS		1	1	1	1	1		43.92	43.88	4	0.050945	10.658	8.6407	447420000	67130000	66054000	84059000	57531000	57669000	0	56	202;203	100;101
NIHPSKVVNVGDVVEVMVLDIDEERR	Unmodified	2960.54	0.538955	181	sp|P0AG67|RS1_ECOLI;sp|P0AG67R139K|RS1_R139K_ECOLI;sp|P0AG67R139A|RS1_R139A_ECOLI	yes	no	0	0	0	2	By MS/MS	By MS/MS	By MS/MS	By MS/MS	By MS/MS	By MS/MS	4	3	3	3	3	4	38.858	38.801	3;4;5	6.4919e-220	258.05	258.05	23114000000	3887400000	5702700000	1947000000	2458100000	796560000	619060000
NLTDYGAFVDLGGVDGLLHITDMAWK	Oxidation (M)	2836.37	0.374181	181	sp|P0AG67|RS1_ECOLI;sp|P0AG67R139K|RS1_R139K_ECOLI;sp|P0AG67R139A|RS1_R139A_ECOLI	yes	no	0	0	1	0	By MS/MS	By MS/MS	By MS/MS	By MS/MS	By MS/MS	By MS/MS	9	9	10	11	14	12	43.26	43.196	2;3;4	0	365.07	355.67	248120000000	20376000000	26652000000	23415000000	36512000000	26608000000	18746000000			172
NLTDYGAFVDLGGVDGLLHITDMAWK	Unmodified	2820.38	0.379266	181	sp|P0AG67|RS1_ECOLI;sp|P0AG67R139K|RS1_R139K_ECOLI;sp|P0AG67R139A|RS1_R139A_ECOLI	yes	no	0	0	0	0	By MS/MS	By MS/MS	By MS/MS	By MS/MS	By MS/MS	By MS/MS	5	7	8	7	5	8	44.65	44.6	2;3;4	0	432.55	423.81	413880000000	51262000000	49061000000	45827000000	49794000000	43544000000	40851000000
NLTDYGAFVDLGGVDGLLHITDMAWK	Deamidation (NQ)	2821.36	0.363282	181	sp|P0AG67|RS1_ECOLI;sp|P0AG67R139K|RS1_R139K_ECOLI;sp|P0AG67R139A|RS1_R139A_ECOLI	yes	no	0	1	0	0	By MS/MS	By MS/MS	By MS/MS	By MS/MS	By MS/MS	By MS/MS	3	3	5	2	4	3	44.331	44.269	2;3	9.44e-124	200.12	194.06	818310000000	107800000000	104750000000	118400000000	91684000000	78335000000	74307000000		355
NLTDYGAFVDLGGVDGLLHITDMAWKR	Oxidation (M)	2992.48	0.475292	181	sp|P0AG67|RS1_ECOLI;sp|P0AG67R139K|RS1_R139K_ECOLI;sp|P0AG67R139A|RS1_R139A_ECOLI	yes	no	0	0	1	1	By MS/MS	By MS/MS	By MS/MS	By MS/MS	By MS/MS	By MS/MS	11	9	10	7	7	7	41.396	41.348	3;4	1.5737e-227	249.78	229.54	38897000000	9700400000	10616000000	3684100000	1412000000	1497600000	2305200000			172
NLTDYGAFVDLGGVDGLLHITDMAWKR	Unmodified	2976.48	0.480377	181	sp|P0AG67|RS1_ECOLI;sp|P0AG67R139K|RS1_R139K_ECOLI;sp|P0AG67R139A|RS1_R139A_ECOLI	yes	no	0	0	0	1	By MS/MS	By MS/MS	By MS/MS	By MS/MS	By MS/MS	By MS/MS	13	13	8	8	7	7	43.928	43.883	2;3;4	0	549.03	546.96	927890000000	174640000000	196990000000	148070000000	40785000000	37378000000	56228000000
NLTDYGAFVDLGGVDGLLHITDMAWKR	Deamidation (NQ)	2977.46	0.464393	181	sp|P0AG67|RS1_ECOLI;sp|P0AG67R139K|RS1_R139K_ECOLI;sp|P0AG67R139A|RS1_R139A_ECOLI	yes	no	0	1	0	1			By MS/MS						1				43.999	43.971	2;3	7.9062e-99	162.33	160.36	0	0	0	0	0	0	0		355
NLYALEK	Unmodified	849.46	0.459619	136;165		no	no	0	0	0	0													24.484	24.549	2	0.031695	24.998	15.249	0	0	0	0	0	0	0
NLYALEKELGEIQMELDRTALTV	Oxidation (M);Deamidation (NQ)	2665.35	0.352048	165		yes	yes	0	1	1	2			By MS/MS						1				24.19	24.182	4	0.051682	6.8749	4.097	43586000	0	0	43586000	0	0	0		937
NMPLQHLLEQIK	Oxidation (M);Deamidation (NQ)	1479.78	0.77555	185	sp|P15924|DESP_CON-HUMAN	yes	yes	0	1	1	0		By MS/MS						1					20.398	20.477	3	0.042931	18.19	16.357	0	0	0	0	0	0	0		382;1026;1027	189
NMPLQHLLEQIK	Oxidation (M);2 Deamidation (NQ)	1480.76	0.759565	185	sp|P15924|DESP_CON-HUMAN	yes	yes	0	2	1	0													26.677	26.581	2	0.044883	7.9252	6.2277	53864000	0	0	0	0	0	0		382;1026;1027	189
NMQDLVEDLKNKYEDEINFLR	Oxidation (M);2 Deamidation (NQ)	2643.24	0.237413	218	tr|B4DKV4|B4DKV4_CON-HUMAN	yes	yes	0	2	1	2													40.132	40.128	2	0.05167	11.44	11.44	0	0	0	0	0	0	0		494;495	254
NMQDLVEDYRR	Oxidation (M)	1453.66	0.661977	15	CON__ENSEMBL:ENSBTAP00000038253	yes	yes	0	0	1	1	By MS/MS			By MS/MS			1			1			31.366	31.366	2	0.044508	25.386	25.15	49129000	49129000	0	0	0	0	0			20
NMQDMVEDYR	2 Oxidation (M)	1331.51	0.512201	176	sp|P04264|K2C1_CON-HUMAN;CON__P04264	yes	no	0	0	2	0				By MS/MS						2			14.406	14.289	2	0.024393	47.187	42.888	17045000	0	0	0	17045000	0	0			165;166
NMQDVVEDFKNK	Oxidation (M);Deamidation (NQ)	1482.67	0.666059	206;124	sp|Q8HZR5|K2C7_CON-POTTR;sp|Q9DCV7|K2C7_CON-MOUSE;CON__Q9DCV7	no	no	0	1	1	1				By MS/MS	By MS/MS	By MS/MS				1	1	1	20.94	20.824	2	0.05123	12.576	2.6231	376720000	0	0	0	152060000	15473000	10495000		881	140
NNKSSTVQQVKELNNK	4 Deamidation (NQ)	1833.9	0.895601	139		yes	yes	0	4	0	2				By MS/MS						1			25.478	25.459	2	0.051682	13.906	13.594	132730000	0	0	0	41089000	0	0		905
NNVLNPKEAKNTQLNLEENNEAAQTK	4 Deamidation (NQ)	2927.4	0.399604	164		yes	yes	0	4	0	2		By MS/MS	By MS/MS	By MS/MS		By MS/MS		1	2	1		3	21.1	21.014	4;5	0.051682	6.1606	3.7849	702150000	0	72723000	156690000	57452000	0	45645000
NNVVVSR	Unmodified	786.435	0.434801	181;182	sp|P0AG67|RS1_ECOLI;sp|P0AG67R139K|RS1_R139K_ECOLI;sp|P0AG67R139A|RS1_R139A_ECOLI;sp|P0AG67DII|RS1_DII_ECOLI	no	no	0	0	0	0	By MS/MS	By MS/MS	By MS/MS	By MS/MS	By MS/MS	By MS/MS	17	9	14	12	7	3	14.6	14.551	2	6.2909e-05	68.7	68.7	1136800000	193010000	273070000	138760000	75744000	32585000	9236900
NNVVVSRR	Unmodified	942.536	0.535912	181;182	sp|P0AG67|RS1_ECOLI;sp|P0AG67R139K|RS1_R139K_ECOLI;sp|P0AG67R139A|RS1_R139A_ECOLI;sp|P0AG67DII|RS1_DII_ECOLI	no	no	0	0	0	1	By MS/MS	By MS/MS	By MS/MS			By MS/MS	1	1	1			1	9.5503	9.4841	2	0.019724	72.789	64.026	68450000	29907000	36230000	0	0	0	2312800
NPGFSTTNRLLYNGSGQ	2 Deamidation (NQ)	1826.84	0.843506	202	sp|Q69F35|SUB4_CON-TRIRU	yes	yes	0	2	0	1	By MS/MS	By MS/MS	By MS/MS	By MS/MS	By MS/MS	By MS/MS	1	1	1	1	1	1	21.652	21.564	3	0.029709	28.212	27.45	469360000	77045000	85270000	89051000	56033000	36536000	24796000		465;1170
NPGGWWEGELQAR	Unmodified	1498.7	0.695326	3	CON__ENSEMBL:ENSBTAP00000001528	yes	yes	0	0	0	0			By MS/MS	By MS/MS	By MS/MS	By MS/MS			1	1	1	1	23.684	23.631	2	0.046052	26.514	26.037	208620000	0	0	62063000	0	0	20836000
NPNKNVMFSPLSVSMALAFLSLGARGPTLTEILEGLK	2 Oxidation (M)	3947.09	0.0900309	2	CON__A2I7N1	yes	yes	0	0	2	2			By MS/MS						1				42.375	42.365	3	0.049446	12.772	12.772	0	0	0	0	0	0	0			2;3
NQIIASTTSNANAVLQIDNAR	2 Deamidation (NQ)	2215.11	0.108053	210;169	sp|Q9BGM5|K1C25_CON-SHEEP;tr|Q6ZPD6|Q6ZPD6_CON-HUMAN;tr|C9JT19|C9JT19_CON-HUMAN;sp|Q7Z3Z0|K1C25_CON-HUMAN;CON__Q7Z3Z0;sp|A5A6N2|K1C25_CON-PANTR	no	no	0	2	0	0				By MS/MS						1			31.782	31.677	3	0.041616	21.398	17.521	103590000	0	0	0	103590000	0	0		327;938
NQILNLTTDNANILLQIDNAR	Unmodified	2366.26	0.255386	46	sp|P13645|K1C10_CON-HUMAN;CON__P13645	yes	no	0	0	0	0				By MS/MS						2			38.605	38.51	2;3	5.0132e-96	166.6	166.6	30825000	0	0	0	30825000	0	0
NQKLESKIR	Deamidation (NQ);ADP-ribosyl	1656.69	0.690981	224	tr|C9JEA8|C9JEA8_CON-HUMAN	yes	yes	1	1	0	2													12.694	12.721	2	0.048378	17.326	5.4779	0	0	0	0	0	0	0	165	505;1262
NQLQLSVGNAMFVQEELK	Deamidation (NQ)	2048.02	0.0248411	1	CON__A2I7N0	yes	yes	0	1	0	0	By MS/MS				By matching		1				1		30.114	29.969	4	0.051156	15.766	12.217	33844000	28107000	0	0	0	5736800	0		542
NLTDYGAFVDLGGVDGLLHITDMAWKRVK	Unmodified	3203.64	0.643754	181	sp|P0AG67|RS1_ECOLI;sp|P0AG67R139K|RS1_R139K_ECOLI;sp|P0AG67R139A|RS1_R139A_ECOLI	yes	no	0	0	0	2													41.624	41.65	4	3.7283e-15	88.014	87.448	65184000	0	0	0	0	0	0
NRKNEILEMNK	Oxidation (M);3 Deamidation (NQ)	1406.67	0.671144	126	tr|Q701L7|Q701L7_CON-HUMAN;sp|Q9NSB4|KRT82_CON-HUMAN;CON__Q9NSB4	yes	no	0	3	1	2	By matching		By matching		By MS/MS	By matching	1		1		1	1	19.659	19.576	2	0.035473	35.445	21.675	87626000	16549000	0	28113000	0	3000200	1574900		288;289;290	142
NRLNFLK	2 Deamidation (NQ)	905.497	0.497067	27	CON__P02663	yes	yes	0	2	0	1		By MS/MS						1					24.506	24.595	2	0.036046	18.665	14.812	0	0	0	0	0	0	0		60;61
NRNQRIVR	2 Deamidation (NQ)	1056.58	0.578839	82	CON__Q2KJ83	yes	yes	0	2	0	2				By MS/MS						1			21.624	21.514	2	0.049052	16.154	12.017	0	0	0	0	0	0	0		186;187
NRVEAGALLQAKQQAEVAHMSQTQEEK	Oxidation (M);4 Deamidation (NQ)	3013.43	0.429858	193	sp|Q13515|BFSP2_CON-HUMAN	yes	yes	0	4	1	2		By MS/MS				By MS/MS		1				1	39.252	39.148	3	0.028485	6.1606	4.0772	156030000	0	88504000	0	0	0	67524000		1154;1155;1156;1157;1158	222
NRYCGQLQMIQEQISNLEAQITDVR	Oxidation (M);2 Deamidation (NQ)	3024.43	0.428084	188	sp|P35527|K1C9_CON-HUMAN;CON__P35527	yes	no	0	2	1	1	By MS/MS	By MS/MS	By MS/MS	By MS/MS		By MS/MS	1	1	2	2		1	29.026	28.992	3;5	0.050616	6.4334	5.1546	1280200000	182260000	210320000	267080000	174210000	0	97454000		401;402;1062;1063;1064;1065;1066	198
NRYEDEINRR	Deamidation (NQ);ADP-ribosyl	1905.7	0.704399	215	tr|B3KY79|B3KY79_CON-HUMAN	yes	yes	1	1	0	2													17.929	17.847	2	0.049653	15.891	15.891	0	0	0	0	0	0	0	158;159	493
NSEQLRR	Unmodified	901.473	0.472977	22;5	CON__ENSEMBL:ENSBTAP00000007350;CON__P01030	no	no	0	0	0	1	By MS/MS					By MS/MS	1					1	20.515	20.351	2	0.027482	26.109	22.256	0	0	0	0	0	0	0
NTENLVQNLDVAPAADVEVNR	3 Deamidation (NQ)	2283.09	0.0866493	147		yes	no	0	3	0	0	By MS/MS	By MS/MS	By MS/MS	By MS/MS	By MS/MS	By MS/MS	1	2	1	1	1	1	35.555	35.505	2	0.051682	12.878	8.0764	978020000	178970000	248470000	114390000	79529000	22497000	16649000		305;306;913
NTENLVQNLDVAPAADVEVNRLDGLQR	3 Deamidation (NQ)	2965.46	0.462873	147		yes	no	0	3	0	1	By MS/MS	By MS/MS	By MS/MS	By MS/MS	By MS/MS		2	3	3	2	2		44.156	44.117	2;3	0.051682	43.408	39.546	28353000000	4634700000	4179900000	5014300000	4685900000	1241900000	0		305;306;913
NTENLVQNLDVAPAADVEVNRLDGLQR	5 Deamidation (NQ)	2967.43	0.430904	147		yes	no	0	5	0	1			By MS/MS	By MS/MS					1	2			28.58	28.533	4	0.051682	5.9663	3.3174	704340000	0	0	129470000	278550000	0	0		305;306;913
NTENLVQNLDVAPAADVEVNRLDGLQR	4 Deamidation (NQ)	2966.45	0.446888	147		yes	no	0	4	0	1					By MS/MS						1		44.273	44.143	2	0.051682	14.419	8.9905	0	0	0	0	0	0	0		305;306;913
NTSRQVWSLLKIESNTQQLGAMIK	3 Deamidation (NQ)	2747.42	0.41638	156		yes	yes	0	3	0	2	By MS/MS	By MS/MS	By MS/MS	By MS/MS	By MS/MS	By MS/MS	2	1	1	1	2	1	41.798	41.739	3	0.051682	11.632	4.6002	2647200000	1157200000	509010000	174560000	117280000	79595000	47550000		318;319;920;921;922
NTVDSVSRTSSSTFQYITLLKNMWK	Deamidation (NQ)	2906.45	0.448409	31	CON__P02676	yes	yes	0	1	0	2	By matching					By matching	1					1	44.462	44.393	3	0.051476	12.196	5.3212	691900000	125160000	0	0	0	0	176520000		67;606
NVFVSPIDVGCQPVAEANAASMCLLANVAHANR	Oxidation (M);3 Deamidation (NQ)	3513.63	0.632674	19	sp|O76014|KRT37_CON-HUMAN;CON__O76014	yes	no	0	3	1	0		By MS/MS						1					45.603	45.599	3	0.045839	14.374	12.15	0	0	0	0	0	0	0		40;41;42;43;587	24
NVMKNIMAGLQQTNSEKILLSWVR	Oxidation (M);3 Deamidation (NQ)	2791.42	0.424836	183	sp|P11532|DMD_CON-HUMAN	yes	yes	0	3	1	2			By MS/MS						1				40.696	40.684	2	0.03864	16.939	6.3459	404240000	0	0	89564000	0	0	0		372;373;374;1006;1007	177;178
NVSTGDVNVEMNAAPGVDLTQLLNNMR	2 Oxidation (M)	2903.38	0.37532	46	sp|P13645|K1C10_CON-HUMAN;CON__P13645	yes	no	0	0	2	0				By MS/MS						1			34.877	34.777	3	2.8482e-20	99.614	97.27	195080000	0	0	0	195080000	0	0			54;55
NVSTGDVNVEMNAAPGVDLTQLLNNMR	Unmodified	2871.39	0.385491	46	sp|P13645|K1C10_CON-HUMAN;CON__P13645	yes	no	0	0	0	0				By MS/MS						1			41.45	41.358	3	9.5806e-21	102.97	100.4	42602000	0	0	0	42602000	0	0
NVVDGQPFTNWWDNGSNQVAFGRGNK	3 Deamidation (NQ)	2909.3	0.300499	91	CON__Q3MHH8	yes	yes	0	3	0	1	By MS/MS	By MS/MS	By MS/MS	By MS/MS		By MS/MS	1	1	1	1		1	22.115	22.073	5	0.051532	6.1606	3.2274	3229700000	583230000	961730000	283610000	313970000	0	65935000		214;215;216;217;218;772;773
NVVEALAQASGQMKDQLEEKQSQK	4 Deamidation (NQ)	2662.26	0.264356	158		yes	yes	0	4	0	2		By MS/MS						1					27.014	27.101	4	0.051682	14.234	8.2598	209730000	0	209730000	0	0	0	0
NVVFVIDISSSMEGQK	Oxidation (M);Deamidation (NQ)	1768.86	0.855316	69	CON__Q0VCM5	yes	yes	0	1	1	0	By MS/MS	By MS/MS	By MS/MS				1	1	1				19.254	19.288	3	0.044898	17.701	13.385	80211000	10658000	37489000	12299000	0	0	0		147	80
NYSPYYNTIDDLKDQIVDLTVGNNK	Unmodified	2901.4	0.403232	188	sp|P35527|K1C9_CON-HUMAN;CON__P35527	yes	no	0	0	0	1				By MS/MS						1			39.524	39.43	3	2.0735e-76	149.18	148	0	0	0	0	0	0	0
PAPFLIHQESNVIVR	Unmodified	1718.95	0.946789	186	sp|P21513|RNE_ECOLI	yes	yes	0	0	0	0	By MS/MS	By MS/MS	By MS/MS	By MS/MS	By MS/MS	By MS/MS	1	1	1	1	1	1	27.36	27.29	3	5.1582e-32	152.99	146.41	1406800000	103250000	149570000	310570000	125150000	50190000	17618000
PDLTAALR	Unmodified	855.481	0.481417	180	sp|P08670|VIME_CON-HUMAN	yes	yes	0	0	0	0	By MS/MS				By MS/MS	By MS/MS	1				1	1	16.77	16.645	2	0.0008985	63.148	63.148	0	0	0	0	0	0	0
PDNFQLFQSPHGKDLLFKDSADGFLK	3 Deamidation (NQ)	2966.43	0.433804	66	CON__Q29443;CON__Q0IIK2	yes	no	0	3	0	2		By MS/MS	By matching					1	1				18.781	18.8	5	0.051653	6.295	5.416	93441000	0	22126000	14914000	0	0	0		136;700;701
PFYTIGEK	Unmodified	953.486	0.485833	77	CON__Q29RQ1	yes	yes	0	0	0	0	By MS/MS	By MS/MS	By MS/MS	By MS/MS	By MS/MS	By MS/MS	4	3	5	5	4	4	18.631	18.561	2	0.0051213	68.485	68.485	1460900000	207860000	257890000	271670000	160770000	66899000	62596000
PGETLNVNFHLRTDPGEQAKIR	Deamidation (NQ)	2492.28	0.277185	85	CON__Q2UVX4	yes	yes	0	1	0	2	By MS/MS						1						16.822	16.822	6	0.051333	7.5332	4.7712	38190000	38190000	0	0	0	0	0		748
PGVANRGFSGCSAVLSGGSSSSYR	Unmodified	2359.1	0.0975056	110	CON__Q6NXH9	yes	yes	0	0	0	1				By MS/MS		By matching				1		1	16.493	16.294	5	0.051682	2.4736	2.1697	11367000	0	0	0	8535700	0	2831500
PGVLPELMGCKN	Oxidation (M);Deamidation (NQ)	1330.63	0.626108	48	CON__P13717	yes	yes	0	1	1	1				By matching						1			14.623	14.61	3	0.051665	5.3156	2.0927	11354000	0	0	0	2885300	0	0		97	60
PLALQKVEVLGAWRQQMDEVLPEFWR	Oxidation (M);Deamidation (NQ);ADP-ribosyl	3695.69	0.688485	146		yes	yes	1	1	1	2	By MS/MS	By MS/MS	By MS/MS	By MS/MS			1	2	1	1			25.027	25.031	3	0.051682	6.0949	2.0501	940480000	159090000	351280000	158980000	67668000	0	0		911;912
PLNGKGQKIPTQK	2 Deamidation (NQ)	1409.79	0.787829	140		yes	no	0	2	0	2			By MS/MS	By MS/MS	By MS/MS				2	1	1		18.573	18.502	3	0.051682	20.096	20.096	191330000	0	0	107840000	26256000	4855000	0		906;907
PLSRGVR	Unmodified	783.472	0.471521	154		yes	yes	0	0	0	1	By MS/MS	By MS/MS	By MS/MS	By MS/MS	By MS/MS	By MS/MS	2	2	2	2	2	2	16.55	16.485	2	0.025853	51.036	37.829	4731400000	775970000	792210000	899640000	405920000	246120000	170560000
PQQYYNLGYSPRYSLVYQIPIKYAK	Deamidation (NQ)	3052.57	0.569844	137		yes	yes	0	1	0	2	By MS/MS	By MS/MS	By MS/MS	By MS/MS	By MS/MS	By MS/MS	3	1	2	2	1	2	40.276	40.224	4	0.051682	19.975	19.783	4257800000	1511600000	984360000	671730000	195600000	114040000	106850000
PRILTGNSRVDLQEINNWVQAQMK	3 Deamidation (NQ)	2812.42	0.417777	119	CON__Q95121	yes	yes	0	3	0	2	By MS/MS	By MS/MS		By MS/MS	By MS/MS	By MS/MS	1	1		1	1	1	43.628	43.568	3	0.051263	6.5761	3.5889	3429200000	257350000	567120000	0	428790000	138180000	88867000		264;265;266;850;851
PSVEEGIFQNPDHAR	Deamidation (NQ)	1695.79	0.785263	12	CON__ENSEMBL:ENSBTAP00000025008	yes	yes	0	1	0	0	By MS/MS	By MS/MS	By MS/MS	By MS/MS	By MS/MS	By MS/MS	1	1	1	1	1	1	21.624	21.554	3	0.01246	34.432	21.94	533970000	77422000	99481000	85145000	40423000	54274000	20173000		23;570
PTDLGVSEVTRFNVGNESNGLIGALQLKNK	5 Deamidation (NQ)	3174.59	0.593218	197	sp|Q2G2B2|SASG_CON-STAA8	yes	yes	0	5	0	2	By MS/MS	By MS/MS					1	1					37.018	37.033	4	0.051681	10.058	9.9771	275680000	131970000	143710000	0	0	0	0		452;453;454;455;1163
PTGVNMQQLLEK	Oxidation (M);Deamidation (NQ)	1373.69	0.686066	159		yes	no	0	1	1	0			By matching	By MS/MS	By MS/MS	By MS/MS			1	1	1	1	25.676	25.502	2	0.051682	10.758	6.2919	567700000	0	0	146470000	146520000	78020000	68995000
PTGVNMQQLLEKWTQLVQNQQELR	5 Deamidation (NQ)	2885.41	0.411689	159		yes	no	0	5	0	1				By MS/MS						1			31.6	31.494	2	0.051682	7.5917	3.4204	0	0	0	0	0	0	0
PTNSIVFTKLTPFILGALIAMYEHK	Unmodified	2803.53	0.534645	100	CON__Q3ZBD7	yes	yes	0	0	0	1	By MS/MS						1						9.0068	9.0068	7	0.051588	0	0	7569100	7569100	0	0	0	0	0
PVQLPGAYNVNIK	3 Deamidation (NQ)	1414.73	0.734396	171	sp|mCHERRY|mCHERRY_CON-vector	yes	yes	0	3	0	0		By MS/MS						1					21.41	21.492	2	0.050146	13.353	11.656	0	0	0	0	0	0	0		330;331;942
PVQPRRK	2 ADP-ribosyl	1961.66	0.662487	186	sp|P21513|RNE_ECOLI	yes	yes	2	0	0	2				By MS/MS						1			12.13	12.013	2	0.036719	18.615	18.615	0	0	0	0	0	0	0	121;122
PVRDTLHLEGK	Unmodified	1263.69	0.693535	181;182	sp|P0AG67|RS1_ECOLI;sp|P0AG67R139K|RS1_R139K_ECOLI;sp|P0AG67DII|RS1_DII_ECOLI	no	no	0	0	0	1	By MS/MS	By MS/MS	By MS/MS	By MS/MS	By MS/MS	By MS/MS	2	2	2	2	2	2	15.603	15.54	2;3	3.4909e-64	183.78	183.78	8924700000	2250400000	2754200000	807850000	464470000	243810000	105240000
PVRDTLHLEGKELEFK	Unmodified	1910.03	0.0261618	181;182	sp|P0AG67|RS1_ECOLI;sp|P0AG67R139K|RS1_R139K_ECOLI;sp|P0AG67DII|RS1_DII_ECOLI	no	no	0	0	0	2	By MS/MS	By MS/MS	By MS/MS			By MS/MS	2	3	1			3	22.892	22.834	3;4;5	1.1473e-35	152.71	151.02	771490000	206940000	348630000	56888000	0	0	64323000
PWNVASLTYDTKADKNFR	Deamidation (NQ)	2126.04	0.0432684	92	CON__Q3MHN2	yes	yes	0	1	0	2	By MS/MS	By MS/MS	By MS/MS	By MS/MS	By MS/MS		1	1	1	1	1		20.252	20.216	3	0.040455	28.212	24.874	4132800000	796400000	828740000	563260000	449200000	311910000	0		219;220
QAADLGIVQSSEPIYLAAKIRQGNLK	Unmodified	2782.53	0.534127	158		yes	yes	0	0	0	2	By MS/MS						2						9.0842	9.0842	7	0.051682	0	0	123500000	123500000	0	0	0	0	0
QAEEAVAK	Deamidation (NQ)	845.413	0.413062	208	sp|Q92817|EVPL_CON-HUMAN	yes	yes	0	1	0	0	By matching	By matching	By matching	By matching	By matching	By matching	1	1	1	1	1	1	30.145	30.078	1	0.031222	40.103	26.432	539630000	86501000	72208000	82381000	53409000	36639000	30406000		1202
QALVSVSQSRR	Unmodified	1229.68	0.684033	107	tr|Q08EK5|Q08EK5_CON-MOUSE;CON__Q6IFZ6	yes	no	0	0	0	1	By MS/MS	By MS/MS	By MS/MS	By MS/MS	By MS/MS	By MS/MS	1	1	1	1	1	1	26.692	26.623	2	0.016893	58.596	58.596	3759700000	695310000	619100000	601800000	338730000	139540000	86721000
QDIGEILIDNPK	Unmodified	1353.71	0.713995	186	sp|P21513|RNE_ECOLI	yes	yes	0	0	0	0	By MS/MS	By MS/MS	By MS/MS	By MS/MS	By MS/MS	By MS/MS	1	1	1	1	1	1	28.635	28.567	2	8.9279e-110	211.64	200.81	2888600000	419690000	475420000	382550000	318830000	53949000	43871000
QDMAWQLHEYQELMNIKLALDMEIATYR	2 Oxidation (M);2 Deamidation (NQ)	3486.61	0.614564	130	CON__REFSEQ:XP_092267	yes	yes	0	2	2	1		By matching	By MS/MS	By MS/MS				1	1	1			26.217	26.226	3	0.046716	10.611	8.6961	877840000	0	560020000	84705000	147930000	0	0		300;899;900	144;145
QEAQLELPEQQVGQPKHLEQQEK	3 Deamidation (NQ)	2716.32	0.319168	179	sp|P07476|INVO_CON-HUMAN	yes	yes	0	3	0	1		By MS/MS						1					25.347	25.435	3	0.051519	7.0315	4.419	0	0	0	0	0	0	0		975;976;977
NRAISLSVR	Unmodified	1014.59	0.593427	181	sp|P0AG67|RS1_ECOLI;sp|P0AG67R139K|RS1_R139K_ECOLI;sp|P0AG67R139A|RS1_R139A_ECOLI	yes	no	0	0	0	1	By MS/MS	By MS/MS	By MS/MS			By MS/MS	1	1	1			1	17.85	17.828	2	9.8156e-14	125.71	122.88	3955100000	62031000	1647700000	636320000	0	0	203770000
QEDANFSNNAMAEAFK	Oxidation (M)	1801.76	0.757727	181	sp|P0AG67|RS1_ECOLI;sp|P0AG67R139K|RS1_R139K_ECOLI;sp|P0AG67R139A|RS1_R139A_ECOLI	yes	no	0	0	1	0	By MS/MS	By MS/MS	By MS/MS	By MS/MS	By MS/MS	By MS/MS	14	9	12	12	9	9	23.562	23.499	2;3	1.7169e-252	269.57	269.21	14249000000	694620000	986880000	1683600000	1767100000	1175200000	905810000			171
QEDANFSNNAMAEAFK	Deamidation (NQ)	1786.75	0.746828	181	sp|P0AG67|RS1_ECOLI;sp|P0AG67R139K|RS1_R139K_ECOLI;sp|P0AG67R139A|RS1_R139A_ECOLI	yes	no	0	1	0	0	By MS/MS	By MS/MS	By MS/MS	By MS/MS	By MS/MS	By MS/MS	2	1	1	1	1	2	26.563	26.474	2	7.4569e-176	240.6	238.33	1501500000	90665000	85445000	215950000	215580000	28844000	37053000		346;347;348;989
QEDANFSNNAMAEAFK	Unmodified	1785.76	0.762813	181	sp|P0AG67|RS1_ECOLI;sp|P0AG67R139K|RS1_R139K_ECOLI;sp|P0AG67R139A|RS1_R139A_ECOLI	yes	no	0	0	0	0	By MS/MS	By MS/MS	By MS/MS	By MS/MS	By MS/MS	By MS/MS	9	20	22	23	15	16	32.093	32.043	2;3	0	310.29	309.81	538440000000	39508000000	57739000000	82639000000	72151000000	29998000000	26603000000
QEDANFSNNAMAEAFKAAK	Unmodified	2055.93	0.932003	181	sp|P0AG67|RS1_ECOLI;sp|P0AG67R139K|RS1_R139K_ECOLI;sp|P0AG67R139A|RS1_R139A_ECOLI	yes	no	0	0	0	1		By MS/MS	By MS/MS			By MS/MS		1	1			1	26.558	26.511	2;3	3.816e-51	165.64	165.64	400610000	0	0	66777000	0	0	19257000
QEISEINR	Unmodified	987.499	0.498523	198	sp|Q4FZU2|K2C6A_CON-RAT	yes	yes	0	0	0	0	By MS/MS	By MS/MS	By MS/MS	By MS/MS	By MS/MS	By MS/MS	1	1	1	1	1	1	15.938	15.874	2	0.047734	30.185	12.15	289040000	39501000	58464000	51945000	20648000	4414900	3324600
QEISEINRMIQR	Oxidation (M);3 Deamidation (NQ)	1534.73	0.729722	198	sp|Q4FZU2|K2C6A_CON-RAT	yes	yes	0	3	1	1													15.094	15.078	3	0.05083	11.919	4.0082	38661000	0	0	0	0	0	0		457;1164;1165	228
QEISEINRMIQRLR	Oxidation (M);2 Deamidation (NQ)	1802.93	0.930881	198	sp|Q4FZU2|K2C6A_CON-RAT	yes	yes	0	2	1	2				By MS/MS						1			31.189	31.092	2	0.029694	34.378	28.772	124260000	0	0	0	75783000	0	0		457;1164;1165	228
QELLEALLAWLQWAETTLTDKDK	2 Deamidation (NQ)	2716.38	0.384729	191	sp|Q03001|DYST_CON-HUMAN	yes	yes	0	2	0	1		By MS/MS		By MS/MS	By MS/MS			1		1	1		33.628	33.588	5	0.03849	18.251	11.528	605680000	0	193030000	0	86405000	17166000	0		1105;1106
QEMNESR	2 Deamidation (NQ);ADP-ribosyl	1435.4	0.40002	189	tr|B3KWQ6|B3KWQ6_CON-HUMAN;sp|P41219|PERI_CON-HUMAN	yes	no	1	2	0	0				By MS/MS						1			11.473	11.356	2	0.051365	5.3659	5.3659	0	0	0	0	0	0	0	128	408;1070
QEQHMHQEHLSLAQQR	Oxidation (M);2 Deamidation (NQ);ADP-ribosyl	2557.97	0.968294	220	tr|B5MEM5|B5MEM5_CON-HUMAN	yes	yes	1	2	1	0						By MS/MS						1	9.4629	9.2303	3	0.050238	14.695	14.695	0	0	0	0	0	0	0	164	1249;1250	256
QFTSSSSMKGSCGIGGGIGGGSSR	Oxidation (M);Deamidation (NQ)	2278	0.995408	24;41	sp|P02533|K1C14_CON-HUMAN;CON__P02533;sp|P08779|K1C16_CON-HUMAN;CON__P08779	no	no	0	1	1	1	By MS/MS	By MS/MS	By MS/MS	By MS/MS		By MS/MS	1	1	1	1		1	28.027	27.987	4	0.051586	6.7232	2.332	676690000	121510000	88210000	146060000	65868000	0	22605000		593	30
QGLETLFEQYINDLRKELDNILGQR	Deamidation (NQ);ADP-ribosyl	3546.61	0.606923	198	sp|Q4FZU2|K2C6A_CON-RAT	yes	yes	1	1	0	2		By MS/MS						1					18.578	18.648	5	0.051126	6.2273	4.273	81273000	0	81273000	0	0	0	0	145	458
QGSESPAQAGRESEALKAQLEEER	2 Deamidation (NQ)	2601.22	0.215432	208	sp|Q92817|EVPL_CON-HUMAN	yes	yes	0	2	0	2			By MS/MS						1				25.691	25.682	6	0.048843	6.7232	3.6702	6296600	0	0	6296600	0	0	0		1203;1204
QGTTHGQTGDTTRHAHYGYGQSTQR	3 Deamidation (NQ);ADP-ribosyl	3288.25	0.25312	102	CON__Q5D862	yes	yes	1	3	0	1		By MS/MS	By MS/MS					1	1				18.289	18.332	5	0.051112	6.3637	6.0466	630100000	0	173000000	91287000	0	0	0	63	794;795;796;797
QGVDADINGLR	Unmodified	1156.58	0.58365	188	sp|P35527|K1C9_CON-HUMAN;CON__P35527	yes	no	0	0	0	0				By MS/MS						1			21.417	21.307	2	1.4551e-20	119.62	116.36	0	0	0	0	0	0	0
QHIAALGRPDFSSK	Unmodified	1525.8	0.800125	186	sp|P21513|RNE_ECOLI	yes	yes	0	0	0	1	By MS/MS	By MS/MS	By MS/MS	By MS/MS	By MS/MS	By MS/MS	3	3	3	3	2	2	18.499	18.447	2;3;4	1.6769e-40	158.05	154.16	1912300000	456070000	371780000	315440000	119150000	96174000	71202000
QHIENLFSDLQDGRR	2 Deamidation (NQ)	1828.87	0.870389	183	sp|P11532|DMD_CON-HUMAN	yes	yes	0	2	0	1				By MS/MS						1			28.957	28.912	2	0.010084	40.589	31.889	149530000	0	0	0	43714000	0	0		1008;1009
QIANLQAAIAEAEQR	2 Deamidation (NQ)	1626.82	0.821314	198	sp|Q4FZU2|K2C6A_CON-RAT	yes	yes	0	2	0	0	By MS/MS	By MS/MS	By MS/MS	By MS/MS	By MS/MS	By MS/MS	2	2	2	2	2	1	26.044	25.99	3;4	0.015476	31.389	29.09	1804200000	198440000	528280000	267390000	199210000	57872000	15604000		459;1166
QILNDQLKQVQQNSLHR	4 Deamidation (NQ)	2065.04	0.0439967	3	CON__ENSEMBL:ENSBTAP00000001528	yes	yes	0	4	0	1	By MS/MS	By MS/MS	By MS/MS	By MS/MS	By MS/MS	By MS/MS	2	2	2	1	1	1	14.137	14.107	4;5	0.037621	22.154	19.758	1453100000	159180000	204210000	255280000	97432000	19341000	23549000		8;551;552;553;554
QILNDQLKQVQQNSLHRDSLLTLK	Unmodified	2831.56	0.561739	3	CON__ENSEMBL:ENSBTAP00000001528	yes	yes	0	0	0	2			By MS/MS						1				14.81	14.813	7	0.051489	0	0	2882000	0	0	2882000	0	0	0
QIQVIADR	Unmodified	941.529	0.529429	184	sp|P12726|ALT_BPT4	yes	yes	0	0	0	0						By MS/MS						1	19.232	18.915	2	0.042298	24.155	13.741	0	0	0	0	0	0	0
QISDANVGENVMQEVLAQAR	Oxidation (M);4 Deamidation (NQ)	2191	0.995057	156		yes	yes	0	4	1	0	By MS/MS						1						24.743	24.743	3	0.051682	14.46	9.356	0	0	0	0	0	0	0
QISDANVGENVMQEVLAQARSSADQK	3 Deamidation (NQ)	2790.3	0.297781	156		yes	yes	0	3	0	1		By MS/MS						1					24.948	25.025	3	0.051682	13.248	11.592	0	0	0	0	0	0	0
QISDANVGENVMQEVLAQARSSADQK	4 Deamidation (NQ)	2791.28	0.281797	156		yes	yes	0	4	0	1			By MS/MS			By MS/MS			1			1	25.267	25.087	3	0.051682	13.248	12.718	0	0	0	0	0	0	0
QISNLQQSISDAEQR	Unmodified	1715.84	0.84384	176	sp|P04264|K2C1_CON-HUMAN;sp|A5A6M6|K2C1_CON-PANTR;CON__P04264	yes	no	0	0	0	0				By MS/MS						1			23.432	23.322	2	2.2295e-112	212.9	198.64	59827000	0	0	0	59827000	0	0
QISQIQQNINDAEQR	2 Deamidation (NQ);ADP-ribosyl	2326.91	0.910428	174	sp|P04104|K2C1_CON-MOUSE	yes	yes	1	2	0	0													33.09	33.146	3	0.051628	16.529	11.528	0	0	0	0	0	0	0	98	333;334;944;945;946;947
QISSLQQAISDAEQRGENAIKDAQNK	4 Deamidation (NQ)	2845.36	0.357739	15	CON__ENSEMBL:ENSBTAP00000038253	yes	yes	0	4	0	2													29.69	29.757	3	0.051258	13.248	3.532	191730000	0	0	0	0	0	0		30;32;575;576
QKAQLAGELEAR	2 Deamidation (NQ)	1314.68	0.677944	168		yes	no	0	2	0	1		By MS/MS						1					20.101	20.178	3	0.051682	13.137	12.614	0	0	0	0	0	0	0
QKATMQDLEQR	Oxidation (M);Deamidation (NQ);ADP-ribosyl	1904.7	0.701287	183	sp|P11532|DMD_CON-HUMAN	yes	yes	1	1	1	1													10.902	10.843	2	0.044969	15.891	9.0375	0	0	0	0	0	0	0	110	1010;1011;1012	179
QKPDGIFQEDGPVIHQEMIGGFR	Oxidation (M);3 Deamidation (NQ)	2616.22	0.216618	85	CON__Q2UVX4	yes	yes	0	3	1	1			By MS/MS						1				25.595	25.586	3	0.051627	9.5865	2.9374	0	0	0	0	0	0	0		749;750;751	96
QKYEVMAQKNLQEAK	Oxidation (M);3 Deamidation (NQ)	1825.88	0.87678	58	sp|P35900|K1C20_CON-HUMAN;CON__P35900	yes	no	0	3	1	2		By MS/MS	By matching					1	1				20.093	20.13	3	0.038906	22.606	18.354	82822000	0	50575000	32247000	0	0	0		117;671;673	64
QEDANFSNNAMAEAFKAAK	Deamidation (NQ)	2056.92	0.916019	181	sp|P0AG67|RS1_ECOLI;sp|P0AG67R139K|RS1_R139K_ECOLI;sp|P0AG67R139A|RS1_R139A_ECOLI	yes	no	0	1	0	1													26.41	26.478	3	2.9292e-05	61.102	60.232	0	0	0	0	0	0	0		346;347;348;989
QLAEDPFNNWVALNK	Unmodified	1757.87	0.873684	181	sp|P0AG67|RS1_ECOLI;sp|P0AG67R139K|RS1_R139K_ECOLI;sp|P0AG67R139A|RS1_R139A_ECOLI	yes	no	0	0	0	0	By MS/MS	By MS/MS	By MS/MS	By MS/MS	By MS/MS	By MS/MS	9	8	12	12	9	8	36.655	36.591	2;3	0	314.78	312.72	604090000000	80308000000	89731000000	85654000000	70805000000	37710000000	38733000000
QLAEDPFNNWVALNK	Deamidation (NQ)	1758.86	0.857699	181	sp|P0AG67|RS1_ECOLI;sp|P0AG67R139K|RS1_R139K_ECOLI;sp|P0AG67R139A|RS1_R139A_ECOLI	yes	no	0	1	0	0				By MS/MS						1			38.637	38.61	2	0.00036158	84.31	78.207	147320000	0	0	0	92020000	0	0		349;350;351;990
QLAEDPFNNWVALNKK	Deamidation (NQ)	1886.95	0.952662	181	sp|P0AG67|RS1_ECOLI;sp|P0AG67R139K|RS1_R139K_ECOLI;sp|P0AG67R139A|RS1_R139A_ECOLI	yes	no	0	1	0	1	By MS/MS	By MS/MS	By MS/MS	By MS/MS	By MS/MS	By MS/MS	1	1	4	2	1	1	30.331	30.276	2;3	0	276.2	273.33	1408400000	160240000	150530000	423740000	96208000	135660000	100180000		349;350;351;990
QLAEDPFNNWVALNKK	Unmodified	1885.97	0.968647	181	sp|P0AG67|RS1_ECOLI;sp|P0AG67R139K|RS1_R139K_ECOLI;sp|P0AG67R139A|RS1_R139A_ECOLI	yes	no	0	0	0	1	By MS/MS	By MS/MS	By MS/MS	By MS/MS	By MS/MS	By MS/MS	24	26	29	23	16	17	34.73	34.686	2;3	0	332.53	332.12	1248700000000	230740000000	217910000000	198910000000	114390000000	43369000000	39335000000
QLAEDPFNNWVALNKK	3 Deamidation (NQ)	1888.92	0.920694	181	sp|P0AG67|RS1_ECOLI;sp|P0AG67R139K|RS1_R139K_ECOLI;sp|P0AG67R139A|RS1_R139A_ECOLI	yes	no	0	3	0	1			By MS/MS						1				37.118	37.107	2	0.019269	36.32	29.741	0	0	0	0	0	0	0		349;350;351;990
QLAEDPFNNWVALNKKGAIVTGK	Unmodified	2512.34	0.343807	181	sp|P0AG67|RS1_ECOLI;sp|P0AG67R139K|RS1_R139K_ECOLI;sp|P0AG67R139A|RS1_R139A_ECOLI	yes	no	0	0	0	2		By MS/MS	By MS/MS			By MS/MS		1	2			2	30.318	30.257	3;4	2.4032e-82	183.09	180.21	1146700000	0	113940000	222080000	0	0	110760000
QLATAAIRNPGFSTTNRLLYNGSGQ	Unmodified	2649.36	0.362311	202	sp|Q69F35|SUB4_CON-TRIRU	yes	yes	0	0	0	2	By MS/MS	By MS/MS	By MS/MS	By matching	By MS/MS	By MS/MS	3	2	1	2	3	2	27.548	27.459	3;4	0.022801	26.005	19.746	1749300000	624430000	257820000	91998000	95341000	84811000	58432000
QLEDSQLR	2 Deamidation (NQ)	989.467	0.466554	192	sp|Q07283|TRHY_CON-HUMAN	yes	yes	0	2	0	0	By MS/MS	By MS/MS	By MS/MS	By MS/MS	By MS/MS	By MS/MS	1	1	1	1	1	1	15.357	15.281	2	0.017913	48.504	8.8408	548610000	22824000	39389000	24891000	146820000	37404000	23678000		1145;1146
QLEETKALQGQISSQQVAVEK	4 Deamidation (NQ)	2317.15	0.153666	191	sp|Q03001|DYST_CON-HUMAN	yes	yes	0	4	0	1													28.814	28.9	2	0.051427	11.793	6.9912	0	0	0	0	0	0	0		1107;1108;1109;1110;1111
QLEGISVVAQQFHETLEPLNEWLTTIEK	Unmodified	3251.67	0.671409	191	sp|Q03001|DYST_CON-HUMAN	yes	yes	0	0	0	0		By MS/MS						1					26.509	26.597	6	0.051678	1.9793	1.3479	1070500000	0	1070500000	0	0	0	0
QLETLGQEKLKLEAELGNMQR	Unmodified	2427.28	0.279158	17	CON__H-INV:HIT000292931	yes	yes	0	0	0	2	By MS/MS	By MS/MS	By MS/MS				1	1	1				32.7	32.709	4	0.042417	20.625	17.66	505800000	86289000	236150000	84685000	0	0	0
QLAEDPFNNWVALNKKGAIVTGK	3 Deamidation (NQ)	2515.3	0.295854	181	sp|P0AG67|RS1_ECOLI;sp|P0AG67R139K|RS1_R139K_ECOLI;sp|P0AG67R139A|RS1_R139A_ECOLI	yes	no	0	3	0	2			By MS/MS						1				31.085	31.076	2	0.042148	18.823	17.354	0	0	0	0	0	0	0		349;350;351;990
QLGEDPWVAIAK	Unmodified	1325.7	0.697951	181	sp|P0AG67|RS1_ECOLI;sp|P0AG67R139K|RS1_R139K_ECOLI;sp|P0AG67R139A|RS1_R139A_ECOLI	yes	no	0	0	0	0	By MS/MS	By MS/MS	By MS/MS	By MS/MS	By MS/MS	By MS/MS	12	23	23	17	18	17	34.202	34.158	1;2	1.2711e-109	209.21	209.21	702680000000	78124000000	86596000000	104800000000	75006000000	54158000000	45328000000
QLGEDPWVAIAKR	Unmodified	1481.8	0.799062	181	sp|P0AG67|RS1_ECOLI;sp|P0AG67R139K|RS1_R139K_ECOLI;sp|P0AG67R139A|RS1_R139A_ECOLI	yes	no	0	0	0	1	By MS/MS	By MS/MS	By MS/MS	By MS/MS	By MS/MS	By MS/MS	3	5	3	4	2	4	27.718	27.649	2;3	1.7186e-170	243.77	243.77	37258000000	8503400000	10369000000	78403000	3695100000	4149400000	2204700000
QLGNIDADVGR	2 Deamidation (NQ);ADP-ribosyl	1699.61	0.61279	144		yes	no	1	2	0	0				By MS/MS	By matching					1	1		12.336	12.241	3	0.051682	5.3843	5.3843	26806000	0	0	0	4849600	3191200	0
QLIESDGLAPWEKELFVDVEAMK	Unmodified	2646.33	0.325105	156		yes	yes	0	0	0	1		By MS/MS	By MS/MS			By matching		2	3			1	33.874	33.848	4	0.050792	7.1933	4.7529	665840000	0	391690000	187180000	0	0	30708000
QLLELGNLLAQDVNKR	3 Deamidation (NQ)	1825.98	0.978543	158		yes	yes	0	3	0	1		By MS/MS						1					32.12	32.188	3	0.051682	7.3186	2.97	51794000	0	51794000	0	0	0	0
QLLNECELIYGAIEAENQFQVGSERK	Unmodified	3037.48	0.4815	158		yes	yes	0	0	0	1					By matching						1		33.155	33.118	3	0.05126	2.1105	0.10578	162740000	0	0	0	0	12363000	0
QLQAEVTQFQTLNNSSEEK	4 Deamidation (NQ)	2196.99	0.991018	158		yes	yes	0	4	0	0	By matching		By MS/MS	By MS/MS			1		1	1			27.111	27.112	2	0.051682	20.663	12.279	165580000	14321000	0	23516000	17909000	0	0
QLQEHEMLLNTK	Oxidation (M);3 Deamidation (NQ)	1501.7	0.697025	116	sp|Q8N1A0|KT222_CON-HUMAN;CON__Q8N1A0	yes	no	0	3	1	0			By MS/MS	By MS/MS					1	1			28.09	28.059	3	0.050641	5.1772	3.3438	62632000	0	0	23892000	17876000	0	0		258;846;847	132
QLQESLSHNPELGLAQGSFAFIHK	Unmodified	2650.35	0.350349	6	CON__ENSEMBL:ENSBTAP00000013050	yes	yes	0	0	0	0		By MS/MS	By matching			By matching		1	1			1	28	27.908	4	0.051682	2.8804	0.95462	478300000	0	214260000	162270000	0	0	51007000
QLREYQDLMNTKLALDIEIATYHK	Oxidation (M);Deamidation (NQ)	2922.48	0.479709	68	CON__Q0VBK2	yes	yes	0	1	1	2	By MS/MS			By MS/MS			1			1			44.414	44.383	3	0.048754	13.475	12.739	3957000000	1756300000	0	0	371450000	0	0		705	77
QLRKYQELMNVK	Oxidation (M);3 Deamidation (NQ)	1567.79	0.791594	109	sp|Q6KB66|K2C80_CON-HUMAN;CON__Q6KB66-1	yes	no	0	3	1	2	By MS/MS	By MS/MS	By MS/MS	By MS/MS		By MS/MS	1	1	1	1		1	18.709	18.668	2	0.040273	6.6893	3.9568	261420000	49612000	82755000	32638000	14573000	0	5162500		249;815;816	127
QLTGLLWNLSSTDELK	Deamidation (NQ)	1817.94	0.941095	194	sp|Q13835|PKP1_CON-HUMAN	yes	yes	0	1	0	0		By MS/MS	By MS/MS	By MS/MS				1	1	1			41.931	41.897	2	0.026152	31.843	3.2184	727080000	0	156040000	275940000	295100000	0	0		446
QLYDLAIQVNQR	2 Deamidation (NQ)	1461.75	0.746358	158		yes	yes	0	2	0	0													20.624	20.68	3	0.051682	17.666	17.17	0	0	0	0	0	0	0
QMEIESVLKMQQNLQTALKTSNEPQNEQK	2 Oxidation (M);3 Deamidation (NQ)	3421.62	0.62288	158		yes	yes	0	3	2	2													33.999	34.049	4	0.051682	5.5436	4.6949	51961000	0	0	0	0	0	0
QMGQPCDAYQKR	Oxidation (M);2 Deamidation (NQ);ADP-ribosyl	2039.68	0.679172	185	sp|P15924|DESP_CON-HUMAN	yes	yes	1	2	1	1					By MS/MS						2		11.161	10.956	2	0.050151	15.891	15.891	0	0	0	0	0	0	0	120	1028;1029;1030	190
QMGVQKIFLPWADLSDLMVTERNLK	2 Oxidation (M);2 Deamidation (NQ)	2965.49	0.492916	6	CON__ENSEMBL:ENSBTAP00000013050	yes	yes	0	2	2	2	By MS/MS						1						42.647	42.647	3	0.051676	6.5761	3.7673	0	0	0	0	0	0	0		14;561	8;9
QMLTEIDSKWQELNQLTIDRQQK	Oxidation (M);3 Deamidation (NQ)	2863.39	0.390953	191	sp|Q03001|DYST_CON-HUMAN	yes	yes	0	3	1	2		By MS/MS						1					26.677	26.765	3	0.050914	12.929	12.107	0	0	0	0	0	0	0		1112;1113;1114	211
QNANLQTAIAEAEQR	4 Deamidation (NQ)	1659.76	0.758773	63	sp|Q01546|K22O_CON-HUMAN;CON__Q01546	yes	no	0	4	0	0					By MS/MS	By MS/MS					1	1	24.178	23.852	3	0.050771	13.101	12.53	65975000	0	0	0	0	45062000	20912000		130;131;692;693;694
QNGGTKKAVMNMSLGGSSSSALNR	Oxidation (M);3 Deamidation (NQ)	2413.12	0.121337	203	sp|Q69F58|SUB1_CON-TRIRU	yes	yes	0	3	1	2	By MS/MS	By MS/MS		By MS/MS	By MS/MS		1	1		1	1		37.449	37.4	2	0.048526	10.634	3.5953	236630000	76268000	45672000	0	52177000	22393000	0		466;467;468;1171	236;237
QNKHCLVNVEK	Deamidation (NQ)	1368.68	0.681984	36	CON__P07224	yes	yes	0	1	0	1	By MS/MS	By MS/MS	By MS/MS	By MS/MS	By MS/MS		1	1	1	1	1		20.28	20.235	3	0.051316	26.118	11.556	443170000	104160000	139800000	89810000	28112000	22751000	0		611
QNLDPLFEQYINNLR	2 Deamidation (NQ);ADP-ribosyl	2418.98	0.977051	118	tr|Q32P04|Q32P04_CON-MOUSE;CON__Q922U2	yes	no	1	2	0	0				By MS/MS	By MS/MS	By MS/MS				2	2	2	12.726	12.616	3;4	0.047486	18.833	7.5623	4497600000	0	0	0	1430000000	279980000	209000000	82	261;262;263;848;849
QNLDPLFEQYINNLRR	3 Deamidation (NQ)	2035	0.00106922	118	tr|Q32P04|Q32P04_CON-MOUSE;CON__Q922U2	yes	no	0	3	0	1	By matching				By MS/MS	By MS/MS	1				1	1	28.429	28.285	4	0.045709	15.884	6.9417	68807000	17221000	0	0	0	3845100	8381900		261;262;263;848;849
QNLDQLQASLAPYAEELQATVNQR	4 Deamidation (NQ)	2703.29	0.287534	88	CON__Q32PJ2	yes	yes	0	4	0	0					By MS/MS						1		44.137	44.004	2	0.051021	10.485	4.4533	0	0	0	0	0	0	0		207;208;759;760;761;762
QNLEPLLEQYINNLRRQLDGIVGER	4 Deamidation (NQ);ADP-ribosyl	3524.59	0.586188	103	CON__Q5XQN5	yes	yes	1	4	0	2				By MS/MS						1			21.648	21.623	3	0.051135	6.5042	4.5745	78136000	0	0	0	33904000	0	0	64;65;66	236;237;238;799;800
QNLEPMFEQYISNLRR	Oxidation (M);Deamidation (NQ)	2053.99	0.989124	61	CON__P50446;sp|P50446|K2C6A_CON-MOUSE;sp|Q9Z331|K2C6B_CON-MOUSE	yes	no	0	1	1	1	By MS/MS						1						28.885	28.929	2	0.050413	15.539	10.155	0	0	0	0	0	0	0		126;690	69
QNQEYEILLDVK	3 Deamidation (NQ)	1493.71	0.713721	105	sp|Q6A163|K1C39_CON-HUMAN;CON__Q6IFU6	yes	no	0	3	0	0		By MS/MS			By matching			1			1		34.635	34.538	3	0.050528	12.561	7.3834	176900000	0	33774000	0	0	143130000	0		242;804;805
QNQEYKQLMDIK	Oxidation (M);Deamidation (NQ)	1553.74	0.739558	52	tr|B1AQ78|B1AQ78_CON-MOUSE;CON__P19001	yes	no	0	1	1	1	By MS/MS	By MS/MS			By MS/MS	By MS/MS	1	1			1	1	31.44	31.351	2	0.051333	10.232	3.8482	262550000	56330000	63707000	0	0	42601000	29447000		103	61
QNQEYQRLMDIK	Oxidation (M);3 Deamidation (NQ)	1583.71	0.713737	39	sp|P08727|K1C19_CON-HUMAN;CON__P08727	yes	no	0	3	1	1		By MS/MS	By MS/MS	By MS/MS	By MS/MS	By MS/MS		2	4	3	1	2	16.18	16.113	2;3	0.044889	6.8532	6.8532	10913000000	0	1899400000	2612700000	2581400000	8720600	129330000		77;615;616;617	49
QNQEYQRLMDIK	3 Deamidation (NQ)	1567.72	0.718823	39	sp|P08727|K1C19_CON-HUMAN;CON__P08727	yes	no	0	3	0	1	By MS/MS	By MS/MS	By MS/MS	By MS/MS	By MS/MS	By MS/MS	1	1	1	1	1	1	18.346	18.28	2	0.020065	47.198	26.894	47928000000	5822500000	8070500000	6078100000	6389800000	1153200000	730530000		77;615;616;617
QNQLHEQVEDWQNQRIERIDTIIR	Unmodified	3060.55	0.548943	156		yes	yes	0	0	0	2	By matching				By MS/MS	By matching	1				1	1	31.48	31.278	6	0.051682	2.4736	0.066692	117000000	55617000	0	0	0	40516000	20871000
QPIIEIYDGDR	Deamidation (NQ)	1318.64	0.640496	150		yes	yes	0	1	0	0				By matching	By MS/MS					1	1		25.053	24.846	2	0.051682	26.514	26.514	78990000	0	0	0	41712000	37278000	0
QPQITLTASNQK	3 Deamidation (NQ)	1330.66	0.661625	149		yes	yes	0	3	0	0													38.05	38.098	2	0.051682	5.866	2.1654	6495800	0	0	0	0	0	0
QQEVIGKMEARLNEQSR	Oxidation (M);2 Deamidation (NQ)	2032.98	0.984767	220	tr|B5MEM5|B5MEM5_CON-HUMAN	yes	yes	0	2	1	2	By MS/MS	By MS/MS	By MS/MS	By MS/MS		By MS/MS	1	1	1	1		1	23.294	23.261	3	0.016039	31.876	30.2	950720000	269270000	456050000	60362000	16440000	0	13414000		496;1251	257
QQIEELK	2 Deamidation (NQ)	888.444	0.444028	191	sp|Q03001|DYST_CON-HUMAN	yes	yes	0	2	0	0			By MS/MS						1				13.473	13.478	2	0.044305	18.805	2.2504	0	0	0	0	0	0	0		1115;1116
QQIQNDLNQWKTQYSR	Deamidation (NQ)	2049.99	0.986816	185	sp|P15924|DESP_CON-HUMAN	yes	yes	0	1	0	1	By MS/MS	By matching	By MS/MS	By MS/MS	By matching	By MS/MS	1	1	1	1	1	1	24.641	24.512	3	0.037956	26.729	16.448	200190000	62058000	52502000	0	41692000	14457000	11340000		1031;1032
QQLAPYSDDLRQRLTAR	Deamidation (NQ)	2031.05	0.0497507	49	CON__P15497	yes	yes	0	1	0	2	By MS/MS	By MS/MS	By MS/MS	By MS/MS	By matching		1	1	1	1	1		31.019	30.994	2	0.017387	45.433	32.802	1981900000	289940000	214810000	179890000	297610000	75471000	0		646
QQLNASLQLAEK	4 Deamidation (NQ)	1345.66	0.661291	51	CON__P17697	yes	yes	0	4	0	0	By MS/MS	By MS/MS	By MS/MS	By MS/MS	By MS/MS	By MS/MS	1	1	1	2	2	2	15.075	14.996	3	0.051376	6.1477	5.9995	147070000	12846000	19889000	12502000	16144000	6074700	5393200		101;647;648;649
QQMDEVLPEFWRSRLAQFAEAQR	Deamidation (NQ);3 ADP-ribosyl	4458.56	0.559573	146		yes	yes	3	1	0	2		By MS/MS						1					32.744	32.805	5	0.051682	6.5042	6.5042	143360000	0	143360000	0	0	0	0		911;912
QQQIQEKIEQNRR	5 Deamidation (NQ)	1701.82	0.816957	211	sp|Q9BT92|TCHP_CON-HUMAN	yes	yes	0	5	0	2	By MS/MS	By matching	By MS/MS	By MS/MS	By MS/MS		1	1	1	1	1		12.517	12.474	4	0.049367	14.353	9.9201	25445000	7222600	5494900	4859100	2208400	1194100	0		490;1221;1222;1223;1224;1225
QQSELRVLQEDILLR	3 Deamidation (NQ)	1841.97	0.973457	191	sp|Q03001|DYST_CON-HUMAN	yes	yes	0	3	0	1				By MS/MS						1			42.145	42.088	2	0.010934	38.402	33.018	0	0	0	0	0	0	0		1117;1118;1119
QQVQILLQEFATR	4 Deamidation (NQ)	1576.8	0.798453	191	sp|Q03001|DYST_CON-HUMAN	yes	yes	0	4	0	0				By MS/MS						1			21.531	21.421	3	0.045932	17.587	11.006	124990000	0	0	0	124990000	0	0		1120;1121;1122;1123
QRADLQRLQQALSLHEQHMHQEK	Oxidation (M);4 Deamidation (NQ)	2843.36	0.362053	160		yes	yes	0	4	1	2													44.719	44.659	3	0.051682	6.9526	4.8692	0	0	0	0	0	0	0
QRELQEEEEQLR	2 Deamidation (NQ)	1587.74	0.737644	192	sp|Q07283|TRHY_CON-HUMAN	yes	yes	0	2	0	1		By MS/MS						1					32.301	32.366	3	0.050373	14.258	6.3466	0	0	0	0	0	0	0		1147;1148;1149
QRQEWQEREER	Deamidation (NQ)	1573.72	0.723331	192	sp|Q07283|TRHY_CON-HUMAN	yes	yes	0	1	0	2													20.976	21.048	3	0.051385	13.428	13.428	0	0	0	0	0	0	0		1150;1151
QSATWLQEQVQAAINTAGANR	2 Deamidation (NQ)	2258.09	0.0927378	199	sp|Q5QHG5|LAP1_CON-TRIRU	yes	yes	0	2	0	0	By MS/MS		By MS/MS				1		1				41.588	41.583	2	0.035081	29.937	23.055	104220000	44361000	0	59861000	0	0	0		460;1167;1168
QSLEASLAETEGR	Unmodified	1389.67	0.673587	46;25	sp|P13645|K1C10_CON-HUMAN;CON__P13645;CON__P02535-1	no	no	0	0	0	0				By MS/MS						1			22.622	22.512	2	0.011049	44.543	35.644	29221000	0	0	0	29221000	0	0
QSQKKYLEVTGDGIMFAEQHGIR	Unmodified	2634.32	0.32242	158		yes	yes	0	0	0	2	By matching	By MS/MS				By MS/MS	1	2				1	21.68	21.637	5	0.050788	7.0315	0	195990000	36698000	149940000	0	0	0	9348200
QSSQTQQPHNDMK	3 Deamidation (NQ)	1530.63	0.625651	140		yes	no	0	3	0	0	By MS/MS	By MS/MS	By MS/MS	By MS/MS	By MS/MS	By MS/MS	2	1	1	1	1	1	26.27	26.207	2	0.051682	19.626	15.513	1867300000	498250000	194560000	182720000	209260000	24399000	21579000
QSSSYGPHGYGSGR	Unmodified	1438.62	0.622555	114	CON__Q86YZ3	yes	yes	0	0	0	0	By MS/MS		By MS/MS				1		1				11.567	11.58	3	0.024818	29.733	29.733	9863800	1336000	0	2409200	0	0	0
QSVEADINGLRR	Unmodified	1356.71	0.710976	46;25;40	sp|P13645|K1C10_CON-HUMAN;CON__P13645;CON__P02535-1;tr|B1AQ76|B1AQ76_CON-MOUSE;CON__P08730-1;tr|C9JA77|C9JA77_CON-HUMAN;CON__ENSEMBL:ENSP00000377550;sp|P13646|K1C13_CON-HUMAN;tr|A8K2H9|A8K2H9_CON-HUMAN;tr|A1A4E9|A1A4E9_CON-HUMAN;CON__P13646-1	no	no	0	0	0	1				By MS/MS						2			19.968	19.857	2;3	6.1684e-05	104.2	94.843	60393000	0	0	0	60393000	0	0
QTVEADVNGLRR	2 Deamidation (NQ)	1358.68	0.679007	41	sp|P08779|K1C16_CON-HUMAN;CON__P08779;tr|A5A6P4|A5A6P4_CON-PANTR	yes	no	0	2	0	1													32.519	32.577	2	0.050199	13.77	10.918	0	0	0	0	0	0	0		81;620
QTVEAGVNGLCR	Deamidation (NQ);ADP-ribosyl	1844.68	0.680158	219	tr|B4E2J5|B4E2J5_CON-HUMAN	yes	yes	1	1	0	0		By MS/MS	By MS/MS	By MS/MS				1	1	1			14.291	14.281	2	0.051136	6.2405	5.5503	197290000	0	36365000	26580000	17834000	0	0	162	1238
QVDTIQAELNSIQEQIMQLQGCR	3 Deamidation (NQ)	2704.27	0.268395	144		yes	no	0	3	0	0	By MS/MS	By MS/MS	By matching				4	3	1				13.287	13.305	4;5	0.051682	7.0315	6.1122	142380000	58004000	73519000	10857000	0	0	0
QVDTIQAELNSIQEQIMQLQGCRYK	Oxidation (M)	3008.47	0.469555	144		yes	no	0	0	1	1	By MS/MS	By MS/MS	By MS/MS	By MS/MS	By MS/MS	By MS/MS	1	3	1	1	1	1	42.199	42.16	3	0.048278	26.443	19.047	2422900000	322880000	832050000	36984000	78812000	61067000	58373000			154
QVDTIQAELNSIQEQIMQLQGCRYK	Oxidation (M);2 Deamidation (NQ)	3010.44	0.437586	144		yes	no	0	2	1	1													28.846	28.932	4	0.051682	6.5042	3.8142	246690000	0	0	0	0	0	0			154
QVDTIQAELNSIQEQIMQLQGCRYK	5 Deamidation (NQ)	2997.39	0.394718	144		yes	no	0	5	0	1					By MS/MS						1		42.543	42.398	2	0.051682	5.5426	3.545	0	0	0	0	0	0	0
QVHAIEGQRLQIR	3 Deamidation (NQ)	1549.82	0.821254	159		yes	no	0	3	0	1	By MS/MS	By MS/MS	By MS/MS	By MS/MS	By MS/MS		1	2	1	1	1		23.504	23.469	2	0.051682	16.671	14.051	380300000	59276000	129040000	55336000	39500000	5969000	0
QVIDLDVGLFQLAGR	Unmodified	1642.9	0.904256	187	sp|P32664|NUDC_ECOLI	yes	yes	0	0	0	0	By MS/MS	By MS/MS	By MS/MS	By MS/MS	By MS/MS	By MS/MS	2	2	3	2	2	2	34.93	34.87	2;3	0	315.64	298.27	3945600000	842700000	804810000	613690000	279760000	148310000	125740000
QVIDLDVGLFQLAGR	2 Deamidation (NQ);ADP-ribosyl	2185.93	0.933396	187	sp|P32664|NUDC_ECOLI	yes	yes	1	2	0	0	By MS/MS	By MS/MS	By MS/MS	By MS/MS	By MS/MS	By MS/MS	1	1	1	1	1	1	36.365	36.307	3	0.046701	16.139	11.59	402850000	73271000	65896000	26724000	47049000	14407000	11083000	126	1054;1055
QVLDNLTMEKSDLEMQYETLQEELMALK	2 Oxidation (M)	3373.6	0.597911	188	sp|P35527|K1C9_CON-HUMAN;CON__P35527	yes	no	0	0	2	1			By matching						1				26.916	26.965	5	0.044623	16.276	13.993	96276000	0	0	17575000	0	0	0			199;200
QVLSNENTQLNSNNGYLSTVTIK	Deamidation (NQ)	2537.26	0.260925	85	CON__Q2UVX4	yes	yes	0	1	0	0	By MS/MS	By MS/MS	By matching		By MS/MS		1	1	1		1		25.286	25.254	4	0.051682	7.0315	4.1082	239340000	70653000	56797000	36590000	0	30536000	0		191;192;193;194;746;747
QVQSLTCEVDALKGTNESLERQMR	Deamidation (NQ)	2792.34	0.343292	180	sp|P08670|VIME_CON-HUMAN	yes	yes	0	1	0	2	By MS/MS	By MS/MS	By MS/MS	By MS/MS	By MS/MS	By MS/MS	1	1	2	1	1	1	43.88	43.824	3	0.041001	19.21	12.179	588920000	46562000	74277000	81928000	72958000	25844000	13919000		981;982;983
QVQSLTCEVDALKGTNESLERQMR	Oxidation (M);Deamidation (NQ)	2808.34	0.338206	180	sp|P08670|VIME_CON-HUMAN	yes	yes	0	1	1	2	By matching		By MS/MS	By MS/MS	By matching	By MS/MS	1		1	1	1	1	41.789	41.715	3	0.021759	26.21	23.887	359440000	67885000	0	53175000	62989000	21131000	15261000		981;982;983	169
QVQTSQKNTLR	4 Deamidation (NQ)	1305.64	0.641224	185	sp|P15924|DESP_CON-HUMAN	yes	yes	0	4	0	1				By MS/MS	By MS/MS	By MS/MS				1	1	1	20.286	20.134	2	0.049903	19.271	13.236	141330000	0	0	0	37456000	22178000	27169000		383;1033;1034;1035
QVREYQDLLNVK	2 Deamidation (NQ)	1505.77	0.772573	206	sp|Q8HZR5|K2C7_CON-POTTR	yes	yes	0	2	0	1			By MS/MS						1				14.342	14.346	3	0.050988	15.756	10.865	0	0	0	0	0	0	0		475;1177
QVTQSYWDTNPTR	3 Deamidation (NQ)	1597.69	0.689631	76	CON__Q28194	yes	yes	0	3	0	0						By MS/MS						1	31.287	31.08	3	0.051106	11.793	11.66	0	0	0	0	0	0	0		170;723;724
QVWSLLKIESNTQQLGAMIKNMVK	4 Deamidation (NQ)	2762.42	0.423439	156		yes	yes	0	4	0	2	By MS/MS	By MS/MS	By MS/MS	By MS/MS			1	1	1	1			33.728	33.745	2	0.051682	22.803	18.769	1214600000	80364000	206640000	95444000	106960000	0	0		319;920;921;922
QVWSLLKIESNTQQLGAMIKNMVK	2 Oxidation (M);Deamidation (NQ)	2791.46	0.461222	156		yes	yes	0	1	2	2					By MS/MS	By MS/MS					2	1	41.013	40.841	3	0.051682	6.0677	3.5603	886840000	0	0	0	0	659020000	227830000		319;920;921;922
QWLVEKELMVSVLGPLSIDPNMLNTQR	2 Oxidation (M)	3141.62	0.620242	191	sp|Q03001|DYST_CON-HUMAN	yes	yes	0	0	2	1			By MS/MS						1				38.235	38.224	4	0.050737	6.1606	4.1301	39617000	0	0	39617000	0	0	0			212;213
RAAHNNLMAMAK	2 Oxidation (M);Deamidation (NQ);ADP-ribosyl	1900.7	0.699847	5	CON__ENSEMBL:ENSBTAP00000007350	yes	yes	1	1	2	1			By MS/MS						1				10.642	10.603	2	0.049465	10.232	3.0255	0	0	0	0	0	0	0	3	11	6;7
QLGEDPWVAIAKRYPEGTK	Unmodified	2157.12	0.121853	181	sp|P0AG67|RS1_ECOLI;sp|P0AG67R139K|RS1_R139K_ECOLI;sp|P0AG67R139A|RS1_R139A_ECOLI	yes	no	0	0	0	2	By MS/MS	By MS/MS	By MS/MS	By MS/MS	By MS/MS	By MS/MS	5	3	5	5	4	5	27.651	27.576	2;3;4	1.4718e-256	276.63	269.9	121300000000	17909000000	21861000000	14606000000	7438600000	5079700000	5641200000
RAVIESENSAER	Unmodified	1359.67	0.674256	181	sp|P0AG67|RS1_ECOLI;sp|P0AG67R139K|RS1_R139K_ECOLI;sp|P0AG67R139A|RS1_R139A_ECOLI	yes	no	0	0	0	1	By MS/MS	By MS/MS	By MS/MS	By MS/MS	By MS/MS	By MS/MS	9	9	11	8	4	5	13.472	13.436	2;3	2.0279e-51	174.23	141.37	17293000000	1254100000	1870500000	3833700000	626520000	2991800000	1911200000
RAVIESENSAERDQLLENLQEGMEVK	Oxidation (M)	3002.46	0.461492	181	sp|P0AG67|RS1_ECOLI;sp|P0AG67R139K|RS1_R139K_ECOLI;sp|P0AG67R139A|RS1_R139A_ECOLI	yes	no	0	0	1	2	By MS/MS	By MS/MS	By MS/MS	By MS/MS	By MS/MS	By MS/MS	10	11	11	9	6	8	26.397	26.348	2;3;4	2.85e-174	236.64	236.33	69024000000	9733500000	11019000000	6879500000	6474400000	4701700000	6036100000			170
RAVIESENSAERDQLLENLQEGMEVK	Unmodified	2986.47	0.466578	181	sp|P0AG67|RS1_ECOLI;sp|P0AG67R139K|RS1_R139K_ECOLI;sp|P0AG67R139A|RS1_R139A_ECOLI	yes	no	0	0	0	2	By MS/MS	By MS/MS	By MS/MS	By MS/MS	By MS/MS	By MS/MS	26	37	34	22	19	28	32.877	32.834	2;3;4;5	0	297.99	292.94	1286000000000	206760000000	221950000000	168320000000	114150000000	85163000000	67582000000
RDDSILLAQHTR	Unmodified	1423.75	0.753175	187	sp|P32664|NUDC_ECOLI	yes	yes	0	0	0	1	By MS/MS	By MS/MS	By MS/MS	By MS/MS	By MS/MS	By MS/MS	2	2	2	1	1	1	17.04	17.003	3;4	8.9436e-21	136.93	136.93	1947700000	459680000	244670000	189230000	158520000	122210000	63035000
RDKNEAK	Deamidation (NQ);ADP-ribosyl	1401.5	0.496304	136		no	no	1	1	0	2				By MS/MS						1			38.756	38.662	2	0.051682	8.3405	8.3405	0	0	0	0	0	0	0
REFIAFEPSQLVAER	Deamidation (NQ);ADP-ribosyl	2332.98	0.976657	156		yes	yes	1	1	0	1			By MS/MS		By matching				1		1		17.129	17.106	3	0.051682	5.9041	2.6656	75011000	0	0	10148000	0	2295500	0
REQVMADVAWMKQAIEEQLQLER	Oxidation (M);3 Deamidation (NQ)	2819.35	0.34698	211	sp|Q9BT92|TCHP_CON-HUMAN	yes	yes	0	3	1	2	By matching	By MS/MS	By MS/MS	By MS/MS	By MS/MS		1	1	1	1	1		44.646	44.6	2	0.040965	12.492	3.6953	4740100000	146930000	779360000	0	676490000	914450000	0		1215;1216;1217;1218	248
RFEQLELR	Unmodified	1089.59	0.593092	22;5	CON__ENSEMBL:ENSBTAP00000007350;CON__P01030	no	no	0	0	0	1	By MS/MS	By MS/MS	By MS/MS	By MS/MS	By MS/MS	By MS/MS	1	1	1	1	1	1	19.073	19.007	3	0.051469	8.9128	5.9344	629450000	150290000	179400000	89353000	29978000	44798000	5635100
RFEQLELR	Deamidation (NQ);ADP-ribosyl	1631.64	0.638217	22;5	CON__ENSEMBL:ENSBTAP00000007350;CON__P01030	no	no	1	1	0	1													18.307	18.364	2	0.039386	18.615	9.752	0	0	0	0	0	0	0	4	557
RFSSEDLEDPLGGLLSYDEGGITK	Unmodified	2597.25	0.249692	220	tr|B5MEM5|B5MEM5_CON-HUMAN	yes	yes	0	0	0	1			By MS/MS						1				23.187	23.223	3	0.049039	12.08	5.2051	73634000	0	0	30479000	0	0	0
RGPQIPSSAMPPSK	Oxidation (M);Deamidation (NQ)	1468.73	0.734413	160		yes	yes	0	1	1	1	By MS/MS	By MS/MS	By MS/MS	By MS/MS	By MS/MS	By MS/MS	1	1	1	2	1	1	26.301	26.227	2	0.051682	14.972	8.5888	933690000	136030000	86578000	95761000	212840000	86455000	82899000		933
RAVIESENSAERDQLLENLQEGMEVK	Deamidation (NQ)	2987.45	0.450593	181	sp|P0AG67|RS1_ECOLI;sp|P0AG67R139K|RS1_R139K_ECOLI;sp|P0AG67R139A|RS1_R139A_ECOLI	yes	no	0	1	0	2	By MS/MS	By MS/MS	By MS/MS		By matching	By MS/MS	2	1	2		1	1	30.783	30.663	2;3;4	2.375e-30	126.46	120.43	563840000	233660000	0	0	0	49388000	8698700		342;343;987;988
RHEAWITLEK	Unmodified	1281.68	0.68297	181	sp|P0AG67|RS1_ECOLI;sp|P0AG67R139K|RS1_R139K_ECOLI;sp|P0AG67R139A|RS1_R139A_ECOLI	yes	no	0	0	0	1	By MS/MS	By MS/MS	By MS/MS	By MS/MS	By MS/MS	By MS/MS	51	54	65	62	53	59	26.989	26.916	1;2;3	1.7003e-80	169.58	158.43	635740000000	63014000000	111110000000	109950000000	51084000000	41740000000	29355000000
RHEAWITLEKAYEDAETVTGVINGK	Unmodified	2829.43	0.429722	181	sp|P0AG67|RS1_ECOLI;sp|P0AG67R139K|RS1_R139K_ECOLI;sp|P0AG67R139A|RS1_R139A_ECOLI	yes	no	0	0	0	2		By MS/MS	By MS/MS	By MS/MS	By MS/MS	By MS/MS		5	5	2	2	4	35.638	35.592	2;3;4;5	0	296.97	294.39	11761000000	0	703000000	1029600000	141370000	70915000	418340000
RHPEYAVSVLLR	Unmodified	1438.8	0.804482	33	sp|P02769|ALBU_CON-BOVIN;CON__P02769	yes	no	0	0	0	1	By MS/MS						1						24.589	24.589	3	0.00080019	60.628	60.628	30615000	30615000	0	0	0	0	0
RIQWDASHLNKLEWETNVEEAK	Unmodified	2695.34	0.335428	156		yes	yes	0	0	0	2		By MS/MS						1					31.404	31.475	3	0.051682	16.506	15.627	0	0	0	0	0	0	0
RHEAWITLEKAYEDAETVTGVINGK	Deamidation (NQ)	2830.41	0.413738	181	sp|P0AG67|RS1_ECOLI;sp|P0AG67R139K|RS1_R139K_ECOLI;sp|P0AG67R139A|RS1_R139A_ECOLI	yes	no	0	1	0	2			By MS/MS						2				35.085	35.112	2;3	1.4188e-18	88.565	84.661	0	0	0	0	0	0	0		344
RLALQLAQELK	Deamidation (NQ)	1282.76	0.760886	158		yes	yes	0	1	0	1			By MS/MS			By matching			1			1	40.186	40.08	1	0.051682	6.5907	6.5907	109380000	0	0	79274000	0	0	30109000
RLFQAKFSEIR	Deamidation (NQ);ADP-ribosyl	1935.83	0.828143	156		yes	yes	1	1	0	2				By MS/MS		By MS/MS				1		1	21.726	21.605	2	0.051682	6.533	6.533	118110000	0	0	0	32116000	0	13191000
RLLDANLQGPR	ADP-ribosyl	1792.77	0.765877	135		yes	yes	1	0	0	1		By MS/MS						1					14.349	14.399	3	0.051682	14.561	6.4572	18462000	0	18462000	0	0	0	0
RLYTAIEIDLAK	ADP-ribosyl	1945.86	0.858774	157		no	no	1	0	0	1					By MS/MS						1		16.163	15.913	3	0.051682	11.976	11.549	0	0	0	0	0	0	0
RLYTAIEIDLGKLTNMVEQYR	Oxidation (M);Deamidation (NQ);2 ADP-ribosyl	3624.43	0.432342	168		yes	yes	2	1	1	2	By matching	By MS/MS	By MS/MS	By MS/MS		By MS/MS	1	1	1	1		1	26.871	26.789	3	0.051682	11.143	10.179	1063400000	82403000	86930000	165040000	210440000	0	67748000	96;97
RMLFNQQELFGRNGFEYMMFQLFK	2 Oxidation (M);3 Deamidation (NQ)	3108.42	0.418371	78	CON__Q2HJF0	yes	yes	0	3	2	2		By MS/MS						1					26.015	26.104	4	0.050995	5.8798	3.3033	38201000	0	38201000	0	0	0	0		178;731;732	86;87;88
RMLINATQQEELR	Oxidation (M);2 Deamidation (NQ)	1618.8	0.79847	186	sp|P21513|RNE_ECOLI	yes	yes	0	2	1	1	By MS/MS	By MS/MS		By MS/MS		By MS/MS	1	1		1		1	15.876	15.829	3	0.044997	7.2019	2.497	90239000	16903000	20216000	0	9340100	0	3699100		398;1046;1047	194
RMLINATQQEELR	Deamidation (NQ);2 ADP-ribosyl	2683.94	0.941757	186	sp|P21513|RNE_ECOLI	yes	yes	2	1	0	1				By MS/MS						1			11.801	11.684	3	0.050434	11.44	6.9712	0	0	0	0	0	0	0	123;124	398;1046;1047
RNNVVVSR	Unmodified	942.536	0.535912	181;182	sp|P0AG67|RS1_ECOLI;sp|P0AG67R139K|RS1_R139K_ECOLI;sp|P0AG67R139A|RS1_R139A_ECOLI;sp|P0AG67DII|RS1_DII_ECOLI	no	no	0	0	0	1	By MS/MS	By MS/MS	By MS/MS		By MS/MS		3	1	1		1		9.7463	9.728	2	0.0017835	98.629	80.305	137030000	24337000	37655000	20912000	0	6622400	0
RPSSLER	ADP-ribosyl	1384.52	0.517373	55	sp|P20930|FILA_CON-HUMAN;CON__P20930	yes	no	1	0	0	1	By MS/MS	By MS/MS					1	1					18.396	18.431	3	0.03875	16.473	16.473	0	0	0	0	0	0	0	33
RQAEGLSEDGAAMAVEPTQIQLSK	3 Deamidation (NQ)	2531.21	0.206113	183	sp|P11532|DMD_CON-HUMAN	yes	yes	0	3	0	1			By MS/MS						1				28.153	28.166	4	0.04419	7.0315	3.9786	101850000	0	0	29734000	0	0	0		1013;1014;1015
RQEMAIQQSLGMR	Oxidation (M);Deamidation (NQ)	1563.75	0.749746	213	tr|A3KC71|A3KC71_CON-HUMAN	yes	yes	0	1	1	1				By MS/MS						1			33.186	33.083	2	0.051349	6.3835	6.1767	0	0	0	0	0	0	0		1234;1235;1236	250
RQEMAIQQSLGMR	Oxidation (M);2 Deamidation (NQ)	1564.73	0.733761	213	tr|A3KC71|A3KC71_CON-HUMAN	yes	yes	0	2	1	1						By MS/MS						1	32.168	31.849	2	0.050084	6.3835	3.651	0	0	0	0	0	0	0		1234;1235;1236	250
RQLELEVQQLR	2 Deamidation (NQ)	1412.76	0.762343	208	sp|Q92817|EVPL_CON-HUMAN	yes	yes	0	2	0	1				By MS/MS	By MS/MS	By MS/MS				1	1	1	24.937	24.721	2	0.0386	41.029	33.383	203770000	0	0	0	126220000	40581000	12712000		1205;1206;1207
RQLGNNVNVEVDAAPGLNLGEIMNEMRQR	3 Deamidation (NQ)	3239.57	0.566309	123	CON__Q9D312	yes	yes	0	3	0	2													41.039	41.068	2	0.042904	19.819	10.565	0	0	0	0	0	0	0		279;280;281;282;879
RQNAEVR	2 Deamidation (NQ)	873.43	0.430444	229	tr|Q147W7|Q147W7_CON-HUMAN	yes	yes	0	2	0	1			By MS/MS						1				26.54	26.531	2	0.025981	22.891	20.939	0	0	0	0	0	0	0		509;1273
RQVANLEK	ADP-ribosyl	1497.6	0.601437	156		yes	yes	1	0	0	1		By MS/MS	By MS/MS	By MS/MS				1	1	1			15.826	15.838	2	0.051682	9.5878	9.5878	47858000	0	9265400	7672700	7529100	0	0
RQVDQLTNDKAR	Deamidation (NQ)	1443.74	0.743004	180	sp|P08670|VIME_CON-HUMAN	yes	yes	0	1	0	2	By MS/MS		By MS/MS	By MS/MS	By MS/MS	By MS/MS	1		1	1	1	1	24.659	24.569	3	0.035391	30.205	24.329	803010000	132320000	0	205950000	73472000	65907000	22721000		984
RRQLELEVQQLR	3 Deamidation (NQ)	1569.85	0.847469	208	sp|Q92817|EVPL_CON-HUMAN	yes	yes	0	3	0	2	By MS/MS						1						28.687	28.687	3	0.050414	16.777	12.309	0	0	0	0	0	0	0		1205;1206;1207
RSGSASR	Unmodified	719.367	0.367449	55	sp|P20930|FILA_CON-HUMAN;CON__P20930	yes	no	0	0	0	1	By matching	By matching	By matching	By matching	By matching	By MS/MS	1	1	1	1	1	1	22.01	21.941	1	0.049091	14.776	14.776	251670000	42516000	33420000	43274000	25918000	10491000	6366100
RSVNTLEVELQAQHR	2 Deamidation (NQ)	1780.91	0.906775	105	sp|Q6A163|K1C39_CON-HUMAN;CON__Q6IFU6	yes	no	0	2	0	1	By MS/MS						1						30.164	30.196	2	0.04385	23.376	14.675	0	0	0	0	0	0	0		243;806;807
RTAAENEFVVLK	Unmodified	1375.75	0.745964	215;72;216;108;206	CON__Q14CN4-1;sp|Q14CN4|K2C72_CON-HUMAN;tr|Q4R3D5|Q4R3D5_CON-MACFA;tr|B4DEI8|B4DEI8_CON-HUMAN;CON__Q6IME9;sp|Q8HZR5|K2C7_CON-POTTR;tr|B3KY79|B3KY79_CON-HUMAN;CON__P08729	no	no	0	0	0	1		By MS/MS						1					16.796	16.858	3	0.048832	13.964	11.097	12436000	0	12436000	0	0	0	0
RTEMENEFVLIK	Oxidation (M);Deamidation (NQ)	1524.75	0.749395	16	CON__H-INV:HIT000016045;tr|Q969I0|Q969I0_CON-HUMAN;sp|P05787|K2C8_CON-HUMAN;CON__P05787	yes	no	0	1	1	1	By MS/MS						1						22.127	22.127	2	0.04966	13.77	7.0803	99322000	99322000	0	0	0	0	0		33	21
RTLFQEAETLWQNFK	Deamidation (NQ)	1910.95	0.952662	156		yes	yes	0	1	0	1			By MS/MS						1				35.178	35.168	3	0.051682	24.935	3.4015	0	0	0	0	0	0	0
RTLQTLEIQLQSLMATK	Oxidation (M);3 Deamidation (NQ)	1992.04	0.0449079	112	sp|Q7Z3Y7|K1C28_CON-HUMAN;CON__Q7Z3Y7	yes	no	0	3	1	1	By MS/MS						1						24.36	24.36	3	0.036964	9.6577	4.0778	103570000	103570000	0	0	0	0	0		829;830;831	130
RTMQALEIELQSQLSMK	Oxidation (M);3 Deamidation (NQ)	2023.98	0.980593	127	CON__Q9QWL7;sp|Q04695|K1C17_CON-HUMAN;CON__Q04695;sp|A5A6M0|K1C17_CON-PANTR;tr|Q14666|Q14666_CON-HUMAN	yes	no	0	3	1	1	By MS/MS			By MS/MS	By MS/MS	By MS/MS	1			1	1	1	24.076	23.975	3	0.031083	17.281	13.502	468520000	23276000	0	0	33139000	207040000	52053000		892;893;894	143
RTMQELEIELQSQLSMK	Oxidation (M);3 Deamidation (NQ)	2081.99	0.986072	53	tr|E0CX14|E0CX14_CON-HUMAN;sp|P19012|K1C15_CON-HUMAN;CON__P19012;tr|B3KVF5|B3KVF5_CON-HUMAN;tr|C9JTG5|C9JTG5_CON-HUMAN;tr|B3KRA2|B3KRA2_CON-HUMAN;tr|A8MT21|A8MT21_CON-HUMAN	yes	no	0	3	1	1					By MS/MS	By MS/MS					1	1	37.629	37.538	3	0.031083	17.281	12.572	78743000	0	0	0	0	17835000	9772700		652;653;654	62
RTMQNLEIELQSQLSMK	2 Oxidation (M);Deamidation (NQ)	2081.01	0.0132902	24	sp|P02533|K1C14_CON-HUMAN;CON__P02533	yes	no	0	1	2	1													24.719	24.785	2	0.049093	21.631	13.326	0	0	0	0	0	0	0		57;594;595;596	31;32
RTMQNLEIELQSQLSMK	Oxidation (M);Deamidation (NQ)	2065.02	0.0183755	24	sp|P02533|K1C14_CON-HUMAN;CON__P02533	yes	no	0	1	1	1			By MS/MS	By MS/MS	By MS/MS	By MS/MS			1	1	1	1	28.729	28.598	3	0.047026	17.078	13.638	800450000	0	0	169210000	58636000	42814000	53175000		57;594;595;596	31;32
RTREEINELNR	2 Deamidation (NQ)	1430.71	0.71137	104	CON__Q61726;tr|B2RTB6|B2RTB6_CON-MOUSE;sp|P97861|KRT86_CON-MOUSE	yes	no	0	2	0	2													36.967	37.021	2	0.04744	18.312	4.8576	0	0	0	0	0	0	0		239;240
RTTAENEFVMLK	Oxidation (M)	1453.72	0.723514	103;118;47	sp|P13647|K2C5_CON-HUMAN;CON__P13647;tr|B4E1T1|B4E1T1_CON-HUMAN;sp|A5A6M8|K2C5_CON-PANTR;tr|B4DL32|B4DL32_CON-HUMAN;CON__Q5XQN5;tr|Q32P04|Q32P04_CON-MOUSE;CON__Q922U2	no	no	0	0	1	1													41.652	41.592	2	0.051652	6.931	6.931	31969000	0	0	0	0	0	0			57
RTVPPMVNVTR	Oxidation (M);Deamidation (NQ)	1285.68	0.681255	196	sp|Q29983|MICA_CON-HUMAN	yes	yes	0	1	1	1					By MS/MS						1		18.577	18.304	2	0.043241	17.512	13.358	0	0	0	0	0	0	0		450	225
RTVPPMVNVTRSEASEGNITVTCR	Oxidation (M);2 Deamidation (NQ)	2691.3	0.295613	196	sp|Q29983|MICA_CON-HUMAN	yes	yes	0	2	1	2			By MS/MS						1				27.291	27.282	5	0.050543	6.7232	5.8038	38802000	0	0	38802000	0	0	0		450;451	225
RTYQNLEIELQSHLSMKESLER	Oxidation (M);2 Deamidation (NQ)	2721.33	0.327959	123	CON__Q9D312	yes	yes	0	2	1	2						By MS/MS						1	34.511	34.226	5	0.051623	7.3604	6.7425	10760000	0	0	0	0	0	10760000		275;876;877	137
RVDFLSNK	ADP-ribosyl	1518.59	0.590538	197	sp|Q2G2B2|SASG_CON-STAA8	yes	yes	1	0	0	1				By MS/MS	By MS/MS	By MS/MS				2	3	2	21.303	21.137	2;3	0.042873	22.148	8.64	171170000	0	0	0	60550000	20265000	12723000	144
RVEQLSDALLQQEAETMAEQGYR	4 Deamidation (NQ)	2668.22	0.217406	211	sp|Q9BT92|TCHP_CON-HUMAN	yes	yes	0	4	0	1		By MS/MS						1					40.196	40.203	2	0.047635	10.658	6.1897	0	0	0	0	0	0	0		1226;1227;1228;1229
RISLGLK	Unmodified	785.512	0.512323	181	sp|P0AG67|RS1_ECOLI;sp|P0AG67R139K|RS1_R139K_ECOLI;sp|P0AG67R139A|RS1_R139A_ECOLI	yes	no	0	0	0	1	By MS/MS	By MS/MS	By MS/MS	By MS/MS	By MS/MS	By MS/MS	1	2	5	3	2	3	19.712	19.616	2	6.6366e-18	143.11	132.92	33730000000	3804900000	3632600000	8532500000	2976000000	2074500000	1045300000
RVKHPSEIVNVGDEITVK	Unmodified	2019.11	0.111288	181	sp|P0AG67|RS1_ECOLI;sp|P0AG67R139K|RS1_R139K_ECOLI;sp|P0AG67R139A|RS1_R139A_ECOLI	yes	no	0	0	0	2	By MS/MS	By MS/MS	By MS/MS	By MS/MS	By MS/MS	By MS/MS	12	16	12	6	8	12	22.906	22.85	2;3;4;5	1.2433e-134	222.45	214.54	109750000000	32864000000	29497000000	8068300000	1047900000	4150700000	3748100000
RWEYFIAAEEVIWDYAPIIPANMDK	Oxidation (M);Deamidation (NQ)	3056.46	0.462996	75	CON__Q28107	yes	yes	0	1	1	1	By MS/MS		By MS/MS	By MS/MS	By MS/MS		1		1	2	1		42.334	42.237	3	0.050752	6.4334	4.1806	235960000	0	0	0	104050000	58226000	0		161	82
RWEYFIAAEEVIWDYAPIIPANMDK	Oxidation (M)	3055.48	0.47898	75	CON__Q28107	yes	yes	0	0	1	1	By MS/MS	By MS/MS	By MS/MS	By MS/MS	By MS/MS	By MS/MS	2	2	3	2	3	3	41.131	41.066	2;3	0.050064	11.632	9.4657	3265700000	315460000	423940000	540320000	208860000	323330000	264040000			82
RYMDGMTVGVVR	Oxidation (M)	1398.67	0.67479	7	CON__ENSEMBL:ENSBTAP00000016046	yes	yes	0	0	1	1	By MS/MS	By MS/MS	By MS/MS	By MS/MS	By MS/MS	By MS/MS	1	1	1	1	1	1	23.374	23.304	2	0.051102	11.593	4.9903	2978200000	229660000	351030000	297840000	447620000	109740000	84121000			10;11
RYPEGTK	Unmodified	849.434	0.434466	181	sp|P0AG67|RS1_ECOLI;sp|P0AG67R139K|RS1_R139K_ECOLI;sp|P0AG67R139A|RS1_R139A_ECOLI	yes	no	0	0	0	1					By MS/MS						1		10.885	10.808	2	0.015712	31.304	19.742	0	0	0	0	0	0	0
RYPEGTKLTGR	Unmodified	1276.69	0.688784	181	sp|P0AG67|RS1_ECOLI;sp|P0AG67R139K|RS1_R139K_ECOLI;sp|P0AG67R139A|RS1_R139A_ECOLI	yes	no	0	0	0	2	By MS/MS	By MS/MS	By MS/MS	By MS/MS	By MS/MS	By MS/MS	5	7	7	4	4	5	13.065	13.011	2;3	2.1561e-64	183.08	183.08	45487000000	11949000000	12612000000	5361700000	2269800000	1415600000	1665200000
SAEALQWDLSFR	Unmodified	1421.69	0.693929	186	sp|P21513|RNE_ECOLI	yes	yes	0	0	0	0	By MS/MS	By MS/MS	By MS/MS		By MS/MS	By MS/MS	1	1	1		1	1	33.788	33.713	2	1.4076e-109	208.33	196.62	526490000	143460000	127840000	118880000	0	18046000	13854000
SAVNAIETR	Unmodified	959.504	0.503609	186	sp|P21513|RNE_ECOLI	yes	yes	0	0	0	0	By MS/MS	By MS/MS	By MS/MS	By MS/MS	By MS/MS	By MS/MS	1	1	1	1	1	1	15.765	15.702	2	8.0709e-06	103.8	97.761	1054300000	203830000	253060000	154970000	58449000	17764000	12310000
SDLEANVEALVEESSFLR	Unmodified	2006.98	0.979665	62	sp|P78386|KRT85_CON-HUMAN;CON__P78386;tr|B7Z7N3|B7Z7N3_CON-HUMAN	yes	no	0	0	0	0	By MS/MS	By MS/MS	By MS/MS	By MS/MS	By MS/MS	By MS/MS	13	13	11	5	5	5	35.37	35.33	2	7.6459e-05	63.624	33.293	69929000000	12142000000	12745000000	710660000	673550000	1597900000	1328100000
SDSIEEANEVRK	Unmodified	1375.66	0.657937	226	tr|E0VRU8|E0VRU8_CON-PEDHC	yes	yes	0	0	0	1													19.408	19.461	2	0.051594	9.3575	7.0855	41981000	0	0	0	0	0	0
SEISELRCTMQALEIELQSQLSMK	Oxidation (M);Deamidation (NQ)	2840.36	0.360581	225	tr|C9JH30|C9JH30_CON-HUMAN;tr|A8MW45|A8MW45_CON-HUMAN	yes	no	0	1	1	1	By MS/MS		By MS/MS	By matching			1		1	1			28.977	28.984	3	0.051297	12.433	5.4017	1320400000	401170000	0	350020000	19474000	0	0		1263;1264	263;264
SEISELRRTMQNLEIELQSQLSMK	Oxidation (M)	2878.45	0.452842	24	sp|P02533|K1C14_CON-HUMAN;CON__P02533	yes	no	0	0	1	2				By MS/MS	By matching	By MS/MS				1	1	1	18.716	18.555	6	0.050576	6.7984	6.0625	70896000	0	0	0	18604000	3889000	5144500			31;32
SEISELRRTMQNLEIELQSQLSMK	4 Deamidation (NQ)	2866.39	0.39399	24	sp|P02533|K1C14_CON-HUMAN;CON__P02533	yes	no	0	4	0	2	By MS/MS	By MS/MS	By MS/MS		By MS/MS	By MS/MS	1	1	1		1	1	42.642	42.576	3	0.05106	6.5761	3.9911	6692600000	1933700000	1529600000	2124500000	0	411950000	312930000		57;594;595;596
SEISELRRTMQNLEIELQSQLSMK	Oxidation (M);Deamidation (NQ)	2879.44	0.436858	24	sp|P02533|K1C14_CON-HUMAN;CON__P02533	yes	no	0	1	1	2					By MS/MS						1		31.838	31.563	5	0.051676	6.0677	5.2637	8794500	0	0	0	0	8794500	0		57;594;595;596	31;32
SEISELRRTMQNLEIELQSQVSMK	Oxidation (M);4 Deamidation (NQ)	2868.37	0.373254	228	tr|Q13092|Q13092_CON-HUMAN	yes	yes	0	4	1	2	By MS/MS	By MS/MS	By MS/MS	By MS/MS	By MS/MS	By MS/MS	4	5	4	4	4	5	42.408	42.348	2;3	0.032948	20.737	10.815	23122000000	2724400000	1557000000	2498800000	3633900000	3205100000	1735000000		508;1270;1271;1272	265
SEISELRRTMQNLEIELQSQVSMK	4 Deamidation (NQ)	2852.38	0.37834	228	tr|Q13092|Q13092_CON-HUMAN	yes	yes	0	4	0	2		By MS/MS	By MS/MS	By MS/MS	By MS/MS	By MS/MS		1	1	1	1	1	44.11	44.048	3	0.051676	6.0677	3.7545	29409000000	0	3385600000	3503500000	4097900000	1944100000	715010000		508;1270;1271;1272
SEITELRR	Unmodified	1002.55	0.545808	46;25	sp|P13645|K1C10_CON-HUMAN;CON__P13645;CON__P02535-1	no	no	0	0	0	1	By MS/MS			By MS/MS	By MS/MS		1			1	1		15.104	15.046	2	0.051682	60.76	47.772	70512000	34821000	0	0	14325000	1633600	0
SEKQMKK	Oxidation (M)	893.464	0.464052	213	tr|A3KC71|A3KC71_CON-HUMAN	yes	yes	0	0	1	2			By MS/MS						1				15.52	15.522	2	0.02908	23.972	11.541	0	0	0	0	0	0	0			251
SELLLNILKQDQHSQKITGVFELMR	3 Deamidation (NQ);ADP-ribosyl	3483.6	0.603418	191	sp|Q03001|DYST_CON-HUMAN	yes	yes	1	3	0	2	By matching	By MS/MS			By MS/MS	By matching	1	1			1	1	27.261	27.189	5	0.050602	9.5865	7.6568	1240500000	110410000	502330000	0	0	83158000	25316000	134	436;1124;1125;1126
SELLQQALCNAK	2 Deamidation (NQ)	1375.67	0.665331	191	sp|Q03001|DYST_CON-HUMAN	yes	yes	0	2	0	0		By MS/MS						1					40.026	40.034	1	0.049111	10.83	10.83	98667000	0	98667000	0	0	0	0		1127;1128
SELNVVLQNMNQVYSMSSTYIDKLK	2 Oxidation (M);3 Deamidation (NQ)	2938.38	0.382756	191	sp|Q03001|DYST_CON-HUMAN	yes	yes	0	3	2	1													21.675	21.583	3	0.050983	6.4334	4.2389	0	0	0	0	0	0	0		437;438;439;1129;1130	214;215
SESAIPAEQFK	Unmodified	1205.59	0.592818	181	sp|P0AG67|RS1_ECOLI;sp|P0AG67R139K|RS1_R139K_ECOLI;sp|P0AG67R139A|RS1_R139A_ECOLI	yes	no	0	0	0	0	By MS/MS	By MS/MS	By MS/MS	By MS/MS	By MS/MS	By MS/MS	6	16	16	20	15	17	24.102	24.032	1;2	6.6631e-147	230.06	184.38	596060000000	77670000000	95261000000	91715000000	57198000000	33261000000	21597000000
SEVTDLRRAFQNLEIELQSQLAMK	Oxidation (M);4 Deamidation (NQ)	2838.4	0.395704	121	sp|Q99456|K1C12_CON-HUMAN;CON__Q99456	yes	no	0	4	1	2	By MS/MS						1						31.236	31.236	2	0.042934	17.701	6.9131	0	0	0	0	0	0	0		271;855;856;857	134
SEVTELR	Unmodified	832.429	0.429047	41	sp|P08779|K1C16_CON-HUMAN;CON__P08779;tr|A5A6P4|A5A6P4_CON-PANTR;tr|Q16195|Q16195_CON-HUMAN	yes	no	0	0	0	0					By MS/MS						1		16.953	16.694	2	0.013338	33.738	0	0	0	0	0	0	0	0
SEVTELRRVLQGLEIELQSQLSMK	Oxidation (M);Deamidation (NQ);ADP-ribosyl	3343.54	0.540817	41	sp|P08779|K1C16_CON-HUMAN;CON__P08779;tr|A5A6P4|A5A6P4_CON-PANTR	yes	no	1	1	1	2			By MS/MS						1				24.338	24.33	3	0.051679	6.6491	4.7674	0	0	0	0	0	0	0	27;28	621;622;623	53
SFHRSLSSSLQAPVVSTVGMQR	Oxidation (M);2 Deamidation (NQ)	2391.19	0.185258	58	sp|P35900|K1C20_CON-HUMAN;CON__P35900	yes	no	0	2	1	1													39.813	39.83	2	0.051413	6.6161	3.8577	153340000	0	0	0	0	0	0		674;675	67
SFSGKKGHVSFK	Unmodified	1307.7	0.69862	67	CON__Q0V8M9	yes	yes	0	0	0	2	By matching	By matching	By MS/MS	By MS/MS	By matching	By MS/MS	1	1	1	1	1	1	40.555	40.499	1	0.051144	4.6126	2.3405	1718400000	63457000	119800000	242790000	324820000	56261000	36204000
SGASLLSNMSRHPLLHRVMGNQVFPEVTR	2 Oxidation (M);3 Deamidation (NQ)	3267.61	0.612865	194	sp|Q13835|PKP1_CON-HUMAN	yes	yes	0	3	2	2	By MS/MS	By MS/MS		By MS/MS	By MS/MS	By MS/MS	1	1		2	1	1	31.587	31.51	4;5	0.049156	10.238	9.6064	968700000	162100000	165350000	0	243600000	32770000	27081000		447;448;1161	223;224
SGGGGGGGLGSGGSIR	Unmodified	1231.59	0.590526	188	sp|P35527|K1C9_CON-HUMAN;CON__P35527	yes	no	0	0	0	0	By matching	By MS/MS	By MS/MS	By MS/MS			1	1	2	1			14.344	14.336	2	1.042e-14	120.84	116.05	79161000	3546800	0	18252000	4861600	0	0
SGRGSSRVQIIQTSTNTSHR	2 Deamidation (NQ)	2173.08	0.0835701	113;229	tr|Q0IIN1|Q0IIN1_CON-HUMAN;sp|Q7Z794|K2C1B_CON-HUMAN;CON__Q7Z794;tr|Q147W7|Q147W7_CON-HUMAN	no	no	0	2	0	2	By MS/MS	By matching	By MS/MS	By matching			1	1	1	1			28.513	28.517	2	0.014361	41.092	21.253	842910000	72049000	437910000	35003000	25280000	0	0		840;841
SGSGQSSGYSQHGSGSSHSSGYRK	2 Deamidation (NQ);ADP-ribosyl	2914.05	0.046481	114	CON__Q86YZ3	yes	yes	1	2	0	1													9.713	9.6571	3	0.051499	12.433	8.5296	0	0	0	0	0	0	0	80	842;843
SHVLQLTNHQVHR	Deamidation (NQ);ADP-ribosyl	2109.88	0.878281	22;5	CON__ENSEMBL:ENSBTAP00000007350;CON__P01030	no	no	1	1	0	0													26.59	26.494	2	0.050462	5.9717	5.9717	14897000	0	0	0	0	0	0	5	12;558
SIFGNLVGR	Deamidation (NQ);ADP-ribosyl	1503.58	0.579639	107	tr|Q08EK5|Q08EK5_CON-MOUSE;CON__Q6IFZ6	yes	no	1	1	0	0	By MS/MS						1						14.261	14.261	3	0.050172	16.671	16.512	0	0	0	0	0	0	0	70	247
SIHFSSPVFTSRSAAFSGRGAQVR	Unmodified	2551.3	0.304402	215;89	tr|B3KY79|B3KY79_CON-HUMAN;CON__P08729;sp|A5A6N0|K2C7_CON-PANTR;sp|P08729|K2C7_CON-HUMAN;CON__Q3KNV1	no	no	0	0	0	2													18.366	18.423	5	0.051674	6.9526	4.4452	30441000	0	0	0	0	0	0
SIQRLQAEIDTLKNQR	3 Deamidation (NQ)	1915	0.00106922	124	sp|Q9DCV7|K2C7_CON-MOUSE;CON__Q9DCV7	yes	no	0	3	0	2			By MS/MS						1				42.538	42.529	2	0.049233	22.046	8.0822	0	0	0	0	0	0	0		283;882;883;884
SISISVAR	Unmodified	831.481	0.481417	176	sp|P04264|K2C1_CON-HUMAN;sp|A5A6M6|K2C1_CON-PANTR;CON__P04264	yes	no	0	0	0	0	By MS/MS		By MS/MS	By MS/MS	By MS/MS	By MS/MS	1		1	1	1	1	20.838	20.724	2	0.0014137	81.784	60.237	197310000	21871000	0	65717000	0	12751000	4512200
SITDFGIFIGLDGGIDGLVHLSDISWNVAGEEAVR	Unmodified	3671.85	0.847141	181	sp|P0AG67|RS1_ECOLI;sp|P0AG67R139K|RS1_R139K_ECOLI;sp|P0AG67R139A|RS1_R139A_ECOLI	yes	no	0	0	0	0	By MS/MS	By MS/MS	By MS/MS	By MS/MS	By MS/MS	By MS/MS	3	4	5	5	3	3	45.561	45.509	3;4	0	319.36	317.99	109800000000	19760000000	12668000000	10915000000	14917000000	13776000000	27464000000
SITDFGIFIGLDGGIDGLVHLSDISWNVAGEEAVREYK	Unmodified	4092.05	0.048026	181	sp|P0AG67|RS1_ECOLI;sp|P0AG67R139K|RS1_R139K_ECOLI;sp|P0AG67R139A|RS1_R139A_ECOLI	yes	no	0	0	0	1	By MS/MS	By MS/MS	By MS/MS	By MS/MS	By MS/MS		1	2	1	2	2		44.456	44.406	3;4	0	324.24	321.13	41172000000	2995600000	991660000	1056200000	11498000000	8442200000	0
SITDFGIFIGLDGGIDGLVHLSDISWNVAGEEAVREYKK	Unmodified	4220.14	0.142989	181	sp|P0AG67|RS1_ECOLI;sp|P0AG67R139K|RS1_R139K_ECOLI;sp|P0AG67R139A|RS1_R139A_ECOLI	yes	no	0	0	0	2			By MS/MS	By MS/MS					1	1			44.308	44.27	5	7.7572e-62	126.56	125.16	816620000	0	0	276460000	229810000	0	0
SKEEAEALYHSK	Unmodified	1390.67	0.672859	59	sp|P35908|K22E_CON-HUMAN;CON__P35908v2;CON__P35908;tr|A5A6P6|A5A6P6_CON-PANTR	yes	no	0	0	0	1				By MS/MS						1			12.263	12.146	3	0.01779	49.149	45.828	6288800	0	0	0	6288800	0	0
SLDLDSIIAEVK	Unmodified	1301.71	0.707847	176;198;103;118;61;115	sp|P04264|K2C1_CON-HUMAN;sp|A5A6M6|K2C1_CON-PANTR;CON__P04264;sp|Q4FZU2|K2C6A_CON-RAT;CON__Q5XQN5;tr|Q32P04|Q32P04_CON-MOUSE;CON__Q922U2;CON__P50446;sp|P50446|K2C6A_CON-MOUSE;sp|Q9Z331|K2C6B_CON-MOUSE;CON__Q8BGZ7	no	no	0	0	0	0	By MS/MS	By MS/MS	By MS/MS	By MS/MS	By MS/MS	By MS/MS	1	1	1	1	1	1	38.019	37.953	2	3.4234e-39	161.63	157.48	275070000	23131000	0	47005000	131220000	13817000	6973300
SLDLDSIIAEVKAQYEDIAQK	Unmodified	2348.21	0.211122	176	sp|P04264|K2C1_CON-HUMAN;sp|A5A6M6|K2C1_CON-PANTR	yes	no	0	0	0	1			By matching						1				43.49	43.468	3	0.012376	50.189	50.183	71235000	0	0	29474000	0	0	0
SLDMDSIIAEVKAQYEDIANQRR	Oxidation (M);3 Deamidation (NQ)	2683.26	0.26469	17	CON__H-INV:HIT000292931	yes	yes	0	3	1	2	By MS/MS	By MS/MS				By MS/MS	1	1				1	27.78	27.736	4	0.051627	7.0315	3.6958	193430000	27886000	70357000	0	0	0	69149000		34;577;578	23
SLGPHSCSANGLGLYLVQGPNLYCYK	3 Deamidation (NQ)	2870.33	0.325516	96	CON__Q3SZV7	yes	yes	0	3	0	0	By matching	By matching	By MS/MS	By MS/MS	By MS/MS	By matching	1	1	1	1	1	1	27.367	27.278	4	0.051402	6.3637	6.2792	465540000	39148000	56999000	52647000	93796000	34876000	66104000		223;224;777
SLHEKLK	Unmodified	853.502	0.502152	83	CON__Q2KJC7	yes	yes	0	0	0	1	By MS/MS	By MS/MS	By MS/MS	By MS/MS	By MS/MS	By MS/MS	1	1	1	1	1	1	17.539	17.473	2	0.050659	39.663	28.594	635030000	99310000	187860000	67761000	32112000	9541200	7118800
SLLEGEGSSGGGGR	Unmodified	1261.59	0.589857	46	sp|P13645|K1C10_CON-HUMAN;CON__P13645	yes	no	0	0	0	0				By MS/MS						1			16.634	16.52	2	5.1265e-05	62.466	61.483	0	0	0	0	0	0	0
SLVNLGGSK	Unmodified	873.492	0.491981	176	sp|P04264|K2C1_CON-HUMAN;sp|A5A6M6|K2C1_CON-PANTR;CON__P04264	yes	no	0	0	0	0													20.32	20.375	2	6.8208e-05	75.043	63.322	0	0	0	0	0	0	0
SLYNLGGKNISVSMACGASSGR	2 Deamidation (NQ);ADP-ribosyl	2771.1	0.0969253	117	CON__Q8VED5	yes	yes	1	2	0	1													18.493	18.41	4	0.050819	7.3604	4.5192	14365000	0	0	0	0	0	0	81	259;260
SMSDLDVELSQVTR	Oxidation (M)	1594.75	0.750851	163		yes	yes	0	0	1	0	By MS/MS	By MS/MS	By MS/MS	By MS/MS	By MS/MS	By MS/MS	9	8	8	4	4	6	38.001	37.952	1;2;3	0.039364	26.043	25.433	894320000000	202560000000	113650000000	185220000000	68825000000	84313000000	71693000000			161
SNHEEEVADLLAQIQASHITVERK	Unmodified	2716.38	0.378021	178	tr|B4DJT7|B4DJT7_CON-HUMAN;tr|A5YM63|A5YM63_CON-HUMAN;sp|P07197|NFM_CON-HUMAN	yes	no	0	0	0	1			By MS/MS						2				33.509	33.475	4;5	0.049959	10.258	7.0436	557590000	0	0	501090000	0	0	0
SNHEEEVADLLAQIQASHITVERK	Deamidation (NQ)	2717.36	0.362036	178	tr|B4DJT7|B4DJT7_CON-HUMAN;tr|A5YM63|A5YM63_CON-HUMAN;sp|P07197|NFM_CON-HUMAN	yes	no	0	1	0	1				By MS/MS		By MS/MS				1		1	33.939	33.84	4	0.051668	10.119	6.2243	251610000	0	0	0	40603000	0	25128000		339;954
SNPRLNR	Deamidation (NQ);ADP-ribosyl	1397.51	0.512622	42	CON__P09870	yes	yes	1	1	0	1			By MS/MS						1				47.163	47.155	2	0.051238	5.5877	3.5301	0	0	0	0	0	0	0	29	86
SPAQILQWQVLSNTVPAK	Unmodified	1979.08	0.084011	29	CON__P02668	yes	yes	0	0	0	0		By MS/MS	By MS/MS		By MS/MS			2	2		2		36.273	36.217	2;3	0	330.26	330.26	996110000	0	24215000	94340000	0	32220000	0
SPPTQPSQIPNYDLR	3 Deamidation (NQ)	1714.81	0.804995	75	CON__Q28107	yes	yes	0	3	0	0	By MS/MS						1						23.956	24.005	3	0.047273	18.138	16.121	164810000	18925000	0	0	0	0	0		162;716;717
SPPTQPSQIPNYDLR	2 Deamidation (NQ)	1713.82	0.82098	75	CON__Q28107	yes	yes	0	2	0	0	By MS/MS	By MS/MS	By MS/MS	By MS/MS	By MS/MS	By MS/MS	1	1	1	1	1	1	22.211	22.141	2	0.046585	25.342	22.131	4800800000	519940000	645540000	779690000	853360000	226540000	160760000		162;716;717
SPSLAQKEPLQQER	Deamidation (NQ)	1610.83	0.826399	158		yes	yes	0	1	0	1	By MS/MS	By MS/MS	By MS/MS	By MS/MS	By MS/MS	By MS/MS	1	1	1	1	1	1	11.267	11.208	4	0.051682	27.969	16.529	2967500000	743010000	980920000	420550000	171320000	83029000	64105000
SPSVSGASSPFGIKMADQGELLR	Oxidation (M)	2349.16	0.16346	142		no	no	0	0	1	1	By MS/MS	By MS/MS	By MS/MS	By MS/MS	By MS/MS	By MS/MS	1	1	1	1	1	1	27.038	26.948	4	0.051682	21.242	18.441	2682300000	229190000	369330000	488940000	452440000	97096000	118040000
SPTSQEVMFLTIQVKGPTQEFKK	Oxidation (M);3 Deamidation (NQ)	2641.32	0.319686	10	CON__ENSEMBL:ENSBTAP00000024146	yes	yes	0	3	1	2		By MS/MS						1					40.734	40.738	2	0.051642	6.0316	2.1907	0	0	0	0	0	0	0		566;567;568	16
SQIKDAQLQNAR	3 Deamidation (NQ)	1373.68	0.678672	58	sp|P35900|K1C20_CON-HUMAN;CON__P35900	yes	no	0	3	0	1	By MS/MS	By MS/MS	By MS/MS	By MS/MS	By MS/MS	By MS/MS	1	1	1	1	1	1	20.467	20.399	2	0.048324	19.315	18.029	2742100000	433030000	589180000	384900000	302090000	55315000	41735000		676;677;678
SQLGDRLNVEVDAAPTVDLNRVLNETR	4 Deamidation (NQ);ADP-ribosyl	3538.55	0.550196	236	tr|Q9BGM6|Q9BGM6_CON-SHEEP	yes	yes	1	4	0	2	By MS/MS	By MS/MS	By MS/MS	By MS/MS			1	1	1	1			21.642	21.659	5	0.051533	5.7197	3.6629	446520000	74319000	137300000	71489000	49064000	0	0	172	526;527;528;1298
SQLQISNNRTLELQGLINDLQR	5 Deamidation (NQ)	2557.29	0.28714	185	sp|P15924|DESP_CON-HUMAN	yes	yes	0	5	0	1	By MS/MS						1						41.975	41.975	2	0.051219	11.105	6.6366	0	0	0	0	0	0	0		384;385;386;1036;1037;1038;1039
SQLTEMRRTLQTLEIQLQSLMATK	Oxidation (M);2 Deamidation (NQ);ADP-ribosyl	3377.53	0.528538	112	sp|Q7Z3Y7|K1C28_CON-HUMAN;CON__Q7Z3Y7	yes	no	1	2	1	2	By MS/MS						1						42.607	42.607	3	0.051682	6.5042	4.16	0	0	0	0	0	0	0	74;75	829;830;831	130;131
SQLTEMRRTLQTLEIQLQSLMATK	Oxidation (M);3 Deamidation (NQ)	2837.45	0.451445	112	sp|Q7Z3Y7|K1C28_CON-HUMAN;CON__Q7Z3Y7	yes	no	0	3	1	2													34.095	34.163	4	1	NaN	NaN	51782000	0	0	0	0	0	0		829;830;831	130;131
SQRMLPSIYEAMVKNR	2 Oxidation (M);Deamidation (NQ)	1954.96	0.960467	184	sp|P12726|ALT_BPT4	yes	yes	0	1	2	2	By MS/MS						1						10.915	10.915	5	0.051411	10.196	6.4768	4191100	4191100	0	0	0	0	0		379	184;185
SQYEALVEINRR	2 Deamidation (NQ)	1478.74	0.736522	18	tr|C4AMA3|C4AMA3_CON-HUMAN;CON__O76011;sp|O76011|KRT34_CON-HUMAN	yes	no	0	2	0	1				By MS/MS						1			21.304	21.194	3	0.049397	12.561	5.3587	0	0	0	0	0	0	0		37;584
SQYEQLAEQNR	Unmodified	1364.63	0.632057	46	sp|P13645|K1C10_CON-HUMAN;CON__P13645	yes	no	0	0	0	0				By MS/MS						1			16.313	16.198	2	1.3315e-93	206.43	183	56552000	0	0	0	56552000	0	0
SQYEQLAEQNRK	Unmodified	1492.73	0.72702	46	sp|P13645|K1C10_CON-HUMAN;CON__P13645	yes	no	0	0	0	1	By MS/MS	By MS/MS		By MS/MS	By MS/MS	By MS/MS	1	1		2	1	1	14.011	13.921	2;3	2.3081e-08	115.78	112.84	229580000	21747000	0	0	138830000	9235400	5326100
SQYEQLAEQNRK	2 Deamidation (NQ)	1494.7	0.695051	46	sp|P13645|K1C10_CON-HUMAN;CON__P13645	yes	no	0	2	0	1	By MS/MS	By MS/MS	By MS/MS	By MS/MS	By MS/MS	By MS/MS	1	1	3	1	2	2	34.121	34.076	2	0.031243	26.514	10.624	0	0	0	0	0	0	0		89;632;633;634
SQYEQLAEQNRK	3 Deamidation (NQ);ADP-ribosyl	2036.74	0.740175	46	sp|P13645|K1C10_CON-HUMAN;CON__P13645	yes	no	1	3	0	1													11.869	11.806	2	0.051408	6.2405	6.2405	0	0	0	0	0	0	0	30	89;632;633;634
SRQNHEQEMTRLR	3 Deamidation (NQ)	1686.77	0.774381	227	tr|E0VVR0|E0VVR0_CON-PEDHC	yes	yes	0	3	0	2	By MS/MS	By MS/MS		By MS/MS			1	1		1			20.746	20.734	2	0.045435	22.641	7.7417	1259800000	308910000	85215000	0	425320000	0	0		507;1266;1267
SSPLLGGNGKATMQNLNDRLASYVEK	Oxidation (M);4 Deamidation (NQ)	2782.33	0.333104	235	tr|Q8TC04|Q8TC04_CON-HUMAN	yes	yes	0	4	1	2	By MS/MS	By MS/MS	By MS/MS	By MS/MS	By MS/MS	By MS/MS	1	1	1	1	1	1	25.601	25.531	4	0.051569	6.0949	2.0978	3864100000	537890000	881680000	667090000	358200000	68160000	56219000		523;524;525;1297	273
SSQGQSFSSSSQKELIR	2 Deamidation (NQ)	1856.88	0.8752	165		yes	no	0	2	0	1													40.966	40.905	2	0.051682	30.205	24.234	0	0	0	0	0	0	0
SSQNQFGILTLSWNIPELVNMGVWK	Oxidation (M);3 Deamidation (NQ)	2879.41	0.405147	85	CON__Q2UVX4	yes	yes	0	3	1	0		By matching	By MS/MS	By matching				1	1	1			44.284	44.261	3	0.039694	6.5761	4.4927	2987400000	0	2281500000	300160000	184820000	0	0		195;196;197;752;753	97
SSQNQFGILTLSWNIPELVNMGVWK	4 Deamidation (NQ)	2864.39	0.394248	85	CON__Q2UVX4	yes	yes	0	4	0	0				By MS/MS						1			44.491	44.399	2	0.051264	10.467	6.1515	0	0	0	0	0	0	0		195;196;197;752;753
SSQNQFGILTLSWNIPELVNMGVWKIK	Oxidation (M);Deamidation (NQ)	3118.62	0.616143	85	CON__Q2UVX4	yes	yes	0	1	1	1					By matching	By MS/MS					1	1	34.263	33.994	5	0.051682	6.0949	5.8396	27101000	0	0	0	0	12673000	14428000		195;196;197;752;753	97
SSSRGPYESGSGHSSGLGHQESR	Unmodified	2345.04	0.0380764	114	CON__Q86YZ3	yes	yes	0	0	0	1													9.4569	9.4867	4	1.2477e-07	76.889	61.799	43904000	0	0	0	0	0	0
SSVIIQLNNPEK	3 Deamidation (NQ)	1343.68	0.682026	158		yes	yes	0	3	0	0	By MS/MS	By MS/MS	By MS/MS	By MS/MS	By MS/MS	By MS/MS	1	1	1	1	1	1	17.214	17.16	3	0.051682	22.232	16.916	25882000000	3991600000	4130400000	3702900000	1310700000	619640000	376770000
SSYYSKFQAGNGSWGYPIYNGTLK	2 Deamidation (NQ)	2689.23	0.233648	194	sp|Q13835|PKP1_CON-HUMAN	yes	yes	0	2	0	1													36.335	36.26	4	0.051676	6.7232	6.2715	15254000	0	0	0	0	0	0		449;1162
STMQELNSR	Unmodified	1064.49	0.492058	188	sp|P35527|K1C9_CON-HUMAN;CON__P35527	yes	no	0	0	0	0				By MS/MS						1			14.539	14.501	2	0.020719	40.352	38.98	0	0	0	0	0	0	0
STMQELNSRLASYLDKVQALEEANNDLENK	Oxidation (M);3 Deamidation (NQ)	3441.61	0.609338	188	sp|P35527|K1C9_CON-HUMAN;CON__P35527	yes	no	0	3	1	2	By MS/MS						1						25.066	25.066	5	0.051682	5.3745	4.9172	110380000	110380000	0	0	0	0	0		403;404;405;406;1067;1068	201
STSVSSQAAQAASPQVPATTTPK	Unmodified	2214.11	0.112805	191	sp|Q03001|DYST_CON-HUMAN	yes	yes	0	0	0	0	By MS/MS	By MS/MS	By MS/MS	By MS/MS	By MS/MS		1	1	1	1	1		44.226	44.186	2	0.039024	24.275	6.8912	679010000	91865000	146610000	84550000	75092000	67153000	0
SVCPSKEILYEVFYAPGFVWQSSK	Unmodified	2820.38	0.383289	153		yes	yes	0	0	0	1		By MS/MS						1					46.754	46.726	3	0.051676	6.295	4.9485	78031000	0	33757000	0	0	0	0
SVDGKEDLIWELLSQAQEHFGK	Unmodified	2528.25	0.254718	78	CON__Q2HJF0	yes	yes	0	0	0	1	By MS/MS	By MS/MS	By MS/MS	By MS/MS	By matching	By matching	1	1	1	1	1	1	30.492	30.425	3	0.050386	13.321	6.4424	961800000	118700000	79954000	128280000	126960000	97938000	110210000
SVLISGNSLWSNALYQVATPDRPNRK	3 Deamidation (NQ)	2888.47	0.466836	212	sp|Q9UW98|DPP5_CON-TRIRU	yes	yes	0	3	0	2			By matching	By MS/MS	By MS/MS	By matching			1	1	1	1	39.199	39.126	4	0.041066	17.943	15.503	851120000	0	0	155290000	180640000	33920000	18432000		491;492;1233
SVQEIAEQLLLENHPARLTIEAYR	3 Deamidation (NQ)	2795.43	0.434139	191	sp|Q03001|DYST_CON-HUMAN	yes	yes	0	3	0	1			By MS/MS						1				39.578	39.568	2	0.051682	10.485	6.5812	0	0	0	0	0	0	0
SVQNDSQAIAEVLNQLKDMLANFR	Oxidation (M);2 Deamidation (NQ)	2721.33	0.327959	185	sp|P15924|DESP_CON-HUMAN	yes	yes	0	2	1	1	By MS/MS	By MS/MS	By MS/MS	By MS/MS			1	2	1	2			33.894	33.905	4;5	0.05076	7.0315	4.4547	2159400000	53029000	164300000	60512000	447470000	0	0		387;388;389;1040;1041;1042	191
SVTQKTEAWLDNFARCWDNLVQK	Unmodified	2808.37	0.365348	183	sp|P11532|DMD_CON-HUMAN	yes	yes	0	0	0	2			By MS/MS						1				31.896	31.939	5	0.050749	7.1933	4.6164	444730000	0	0	156550000	0	0	0
SWQNEGR	Deamidation (NQ);ADP-ribosyl	1417.43	0.433703	217	tr|B4DJM5|B4DJM5_CON-HUMAN	yes	yes	1	1	0	0													25.495	25.398	2	0.051365	5.3659	5.3659	0	0	0	0	0	0	0	161	1237
SWYPSPMWSMVIVYDLIDSMQLRR	Unmodified	2972.44	0.438712	213	tr|A3KC71|A3KC71_CON-HUMAN	yes	yes	0	0	0	1													40.896	40.885	4	0.051682	0.14312	0.031495	124320000	0	0	0	0	0	0
TAAENDFVTLKK	Unmodified	1335.7	0.703431	59	sp|P35908|K22E_CON-HUMAN;CON__P35908v2;CON__P35908;tr|A5A6P6|A5A6P6_CON-PANTR	yes	no	0	0	0	1				By MS/MS						2			19.422	19.311	2;3	0.020306	36.944	35.809	14292000	0	0	0	14292000	0	0
TAAENEFLTLKK	Unmodified	1363.73	0.734731	232	tr|Q6IFZ8|Q6IFZ8_CON-MOUSE	yes	yes	0	0	0	1		By MS/MS	By MS/MS	By MS/MS	By MS/MS	By MS/MS		1	1	1	1	1	13.452	13.383	3	0.047531	15.1	4.1941	2772500000	0	826510000	602540000	50401000	52317000	18177000
TAMKLRR	Oxidation (M);ADP-ribosyl	1431.57	0.573114	183	sp|P11532|DMD_CON-HUMAN	yes	yes	1	0	1	2													25.617	25.52	2	0.051337	5.5877	5.5877	0	0	0	0	0	0	0	111;112		176
TCSKSNIR	Unmodified	964.476	0.476014	74	CON__Q28085	yes	yes	0	0	0	1			By MS/MS						1				22.773	22.801	2	0.017506	39.542	39.542	0	0	0	0	0	0	0
TCSKSNIRIENGFLSESTFTYPLNK	3 Deamidation (NQ)	2908.38	0.380054	74	CON__Q28085	yes	yes	0	3	0	2	By MS/MS	By MS/MS	By MS/MS	By MS/MS		By matching	1	1	1	1		1	44.359	44.313	3	0.051672	6.5042	4.8822	5938700000	711400000	975670000	1422400000	449840000	0	371070000		155;156;157
TEDVDQVTVYSYK	Unmodified	1545.72	0.719869	128	CON__Q9TRI1	yes	yes	0	0	0	0	By MS/MS	By MS/MS				By MS/MS	1	1				1	21.568	21.523	2	0.024417	35.944	33.324	141300000	33420000	59664000	0	0	0	6913800
TEITDLRRTMQELEIELQSQLSMK	Oxidation (M)	2907.47	0.468158	53	tr|E0CX14|E0CX14_CON-HUMAN;sp|P19012|K1C15_CON-HUMAN;CON__P19012;tr|B3KVF5|B3KVF5_CON-HUMAN;tr|C9JTG5|C9JTG5_CON-HUMAN;tr|B3KRA2|B3KRA2_CON-HUMAN;tr|A8MT21|A8MT21_CON-HUMAN	yes	no	0	0	1	2	By matching						1						44.092	44.062	4	0.051682	6.8749	4.4345	92669000	69150000	0	0	0	0	0			62
TEITELRRSVQNLEIELQSQLSMK	3 Deamidation (NQ)	2847.45	0.453553	106	CON__Q6IFX2	yes	yes	0	3	0	2						By MS/MS						1	40.347	40.259	4	0.051674	6.7232	4.2158	80565000	0	0	0	0	0	16390000		246;809;810;811
TELKEALASLELPEGMGLIVR	Unmodified	2268.24	0.239919	186	sp|P21513|RNE_ECOLI	yes	yes	0	0	0	1	By MS/MS						1						39.741	39.741	3	5.6795e-06	73.405	70.439	43372000	43372000	0	0	0	0	0
TELKEALASLELPEGMGLIVRTAGVGK	Oxidation (M)	2797.53	0.525931	186	sp|P21513|RNE_ECOLI	yes	yes	0	0	1	2						By MS/MS						2	24.142	23.792	3	0.048243	17.216	16.512	0	0	0	0	0	0	0			195
TELKVMSLQESLEQKIK	2 Deamidation (NQ)	2005.07	0.065309	227	tr|E0VVR0|E0VVR0_CON-PEDHC	yes	yes	0	2	0	2	By MS/MS	By MS/MS	By MS/MS	By MS/MS	By MS/MS	By MS/MS	4	6	5	5	1	2	28.227	28.203	2;3	0.0016411	51.841	41.515	3982400000	743870000	940120000	596350000	392840000	43696000	42360000		1268;1269
TEMENEFVLIKK	Oxidation (M);Deamidation (NQ)	1496.74	0.743247	16	CON__H-INV:HIT000016045;tr|Q969I0|Q969I0_CON-HUMAN;sp|P05787|K2C8_CON-HUMAN;CON__P05787	yes	no	0	1	1	1				By MS/MS						1			25.752	25.641	3	0.051656	5.3843	4.5498	4667700	0	0	0	4667700	0	0		33	21
TFDDAARLANDIQLLVNANDVTATLKIR	3 Deamidation (NQ)	3073.59	0.593158	136		yes	no	0	3	0	2		By MS/MS						1					37.043	37.072	5	0.051682	5.6602	3.6296	178030000	0	178030000	0	0	0	0
TFQALEIDLQAQHSRK	3 Deamidation (NQ)	1886.94	0.937406	122	CON__Q99PS0	yes	yes	0	3	0	1													21.411	21.469	3	0.050924	10.281	8.2108	2129300000	0	0	0	0	0	0		863;864;865
THNLEPYFESFINNLR	Unmodified	1992.97	0.969375	176	sp|P04264|K2C1_CON-HUMAN;sp|A5A6M6|K2C1_CON-PANTR;CON__P04264	yes	no	0	0	0	0				By MS/MS						1			38.007	37.912	3	0.00019064	80.738	77.298	56590000	0	0	0	56590000	0	0
TIDQLQQK	2 Deamidation (NQ)	974.492	0.492041	70	CON__Q14532	yes	yes	0	2	0	0	By MS/MS	By MS/MS					1	1					16.721	16.783	2	0.026233	41.652	31.665	8029800	0	8029800	0	0	0	0		708;709
TIEELQQK	Unmodified	987.524	0.523675	19;18;132;195;236	tr|C4AMA3|C4AMA3_CON-HUMAN;CON__O76011;sp|O76011|KRT34_CON-HUMAN;CON__Q8IUT8;sp|O76009|KT33A_CON-HUMAN;sp|A5A6P3|KT33A_CON-PANTR;CON__Q6NTB9;CON__O76009;sp|O76014|KRT37_CON-HUMAN;CON__O76014;tr|Q6A165|Q6A165_CON-HUMAN;sp|Q14525|KT33B_CON-HUMAN;CON__Q14525;sp|Q15323|K1H1_CON-HUMAN;sp|A5A6M5|K1H1_CON-PANTR;CON__Q9UE12;CON__Q15323;CON__A2A5Y0;CON__REFSEQ:XP_986630;tr|A5A6M9|A5A6M9_CON-PANTR;sp|Q1453…	no	no	0	0	0	0	By MS/MS	By MS/MS	By MS/MS	By MS/MS	By MS/MS	By MS/MS	1	1	1	1	1	1	17.714	17.634	2	0.042614	32.47	16.317	332030000	45150000	80815000	41104000	42781000	24616000	11528000
TIQREEK	Unmodified	902.482	0.482145	155		no	no	0	0	0	1	By MS/MS	By MS/MS	By MS/MS	By MS/MS	By MS/MS	By MS/MS	1	1	1	1	1	1	16.696	16.644	2	0.031955	48.174	43.764	760170000	192380000	205930000	197410000	13163000	22208000	0
TIQRLQGEISHVK	2 Deamidation (NQ);ADP-ribosyl	2050.88	0.876215	98	sp|Q3TTY5|K22E_CON-MOUSE;CON__Q3TTY5	yes	no	1	2	0	1			By MS/MS						1				21.743	21.737	2	0.050378	5.9717	5.9717	17521000	0	0	17521000	0	0	0	62	779;780
TISAVNSRARIDIENILYHWSVVK	2 Deamidation (NQ)	2785.48	0.476278	158		yes	yes	0	2	0	2			By MS/MS						1				30.021	30.012	3	0.051682	12.314	10.95	0	0	0	0	0	0	0
TKEEINELNRMIQR	Oxidation (M);Deamidation (NQ);2 ADP-ribosyl	2872.02	0.0214643	170;62	sp|A6NCN2|KT81L_CON-HUMAN;tr|B4DTA1|B4DTA1_CON-HUMAN;tr|A0JNT2|A0JNT2_CON-HUMAN;tr|B4DN72|B4DN72_CON-HUMAN;tr|A8K872|A8K872_CON-HUMAN;sp|O43790|KRT86_CON-HUMAN;CON__O43790;sp|P78385|KRT83_CON-HUMAN;CON__Q6NT21;CON__P78385;sp|Q14533|KRT81_CON-HUMAN;CON__Q14533;sp|P78386|KRT85_CON-HUMAN;CON__P78386;tr|A5A6N5|A5A6N5_CON-PANTR	no	no	2	1	1	2													40.002	40.002	2	0.050962	5.3843	4.2491	0	0	0	0	0	0	0	38;39	127;329;691;941	70;163
TKIPAVFK	Unmodified	902.559	0.558939	32	CON__P02754	yes	yes	0	0	0	1													20.447	20.503	2	0.029876	48.561	48.561	28650000	0	0	0	0	0	0
TKIPAVFKIDALNENK	Unmodified	1800.01	0.0145344	32	CON__P02754	yes	yes	0	0	0	2													27.268	27.336	3;4	3.9799e-10	112.67	112.21	202440000	0	0	0	0	0	0
TKVIPYVR	Unmodified	974.591	0.591301	27	CON__P02663	yes	yes	0	0	0	1		By MS/MS	By MS/MS		By MS/MS			1	1		1		18.863	18.815	2	0.014469	60.76	60.76	1210300000	0	32453000	42083000	0	3466000	0
TKVIPYVRYL	Unmodified	1250.74	0.738694	27	CON__P02663	yes	yes	0	0	0	2	By MS/MS	By MS/MS	By MS/MS		By MS/MS		2	2	2		2		28.414	28.403	2;3	0.0040884	61.353	61.353	498390000	48173000	103050000	99316000	0	14151000	0
TLATQLNQQKMLVSEIEMKQSK	2 Oxidation (M)	2579.33	0.329873	191	sp|Q03001|DYST_CON-HUMAN	yes	yes	0	0	2	2	By MS/MS	By MS/MS		By MS/MS	By MS/MS	By MS/MS	1	1		1	1	1	18.95	18.855	4	0.051283	10.543	7.8194	237540000	49463000	84076000	0	14868000	5491200	6507600			216;217
TLEIPGNSDPNIIPEGDFKSFVR	Unmodified	2544.29	0.286018	22;5	CON__ENSEMBL:ENSBTAP00000007350;CON__P01030	no	no	0	0	0	1	By MS/MS	By MS/MS				By matching	1	1				1	26.229	26.142	4	0.050752	7.3604	3.7661	100490000	55733000	33506000	0	0	0	11252000
TLLDIDNTR	Unmodified	1059.56	0.556038	188	sp|P35527|K1C9_CON-HUMAN;CON__P35527	yes	no	0	0	0	0				By MS/MS	By MS/MS	By MS/MS				1	1	2	24.655	24.448	2	7.712e-05	96.027	92.093	36845000	0	0	0	32895000	3950300	0
TLLEGEESR	Unmodified	1032.51	0.508754	176;15	sp|P04264|K2C1_CON-HUMAN;sp|A5A6M6|K2C1_CON-PANTR;CON__P04264;CON__ENSEMBL:ENSBTAP00000038253	no	no	0	0	0	0		By MS/MS	By MS/MS	By MS/MS				1	1	1			16.839	16.821	2	1.0173e-05	103.56	76.038	102330000	0	30120000	24027000	48186000	0	0
TLQELQKLHVSEQNAQRANLFHK	Unmodified	2731.45	0.451795	14	CON__ENSEMBL:ENSBTAP00000032840	yes	yes	0	0	0	2	By MS/MS	By MS/MS	By MS/MS	By MS/MS	By MS/MS	By MS/MS	1	1	1	1	1	1	42.72	42.665	4	0.051682	7.0315	7.0168	1913800000	384670000	313490000	355000000	226720000	91541000	85711000
TNAENEFVGIKK	2 Deamidation (NQ)	1350.67	0.666711	15	CON__ENSEMBL:ENSBTAP00000038253	yes	yes	0	2	0	1	By MS/MS	By MS/MS	By MS/MS	By MS/MS	By MS/MS	By MS/MS	1	1	1	1	1	1	21.84	21.77	2	0.051682	6.035	6.035	2056900000	164670000	141630000	339830000	271920000	40919000	26394000
TNAENEFVTIKK	Unmodified	1392.72	0.724894	176;174	sp|P04264|K2C1_CON-HUMAN;sp|A5A6M6|K2C1_CON-PANTR;CON__P04264;sp|P04104|K2C1_CON-MOUSE	no	no	0	0	0	1	By MS/MS	By matching	By MS/MS	By MS/MS	By MS/MS	By MS/MS	1	1	1	1	1	1	18.96	18.892	3	0.00024252	63.181	60.394	243440000	17176000	16783000	19884000	126160000	7958600	3401300
TNAQIILLIDNAR	2 Deamidation (NQ)	1455.79	0.793308	222	tr|B7Z7J2|B7Z7J2_CON-HUMAN	yes	yes	0	2	0	0													31.552	31.613	2	0.047171	26.045	21.747	0	0	0	0	0	0	0		498;499;1253
TNNLSKK	2 Deamidation (NQ)	805.418	0.418148	191	sp|Q03001|DYST_CON-HUMAN	yes	yes	0	2	0	1													19.461	19.375	2	0.051376	5.0869	5.0869	0	0	0	0	0	0	0		440;441
TPCTVTCNIPVVSGKECEEIIR	Unmodified	2561.23	0.228779	31	CON__P02676	yes	yes	0	0	0	1	By MS/MS	By matching	By matching				1	1	1				32.97	33.002	4	0.051682	7.3604	3.8702	609020000	128200000	110300000	208510000	0	0	0
TPEVDDEALEKFDK	Unmodified	1634.77	0.767547	32	CON__P02754	yes	yes	0	0	0	1													23.297	23.36	3	4.9567e-41	160.27	152.68	137100000	0	0	0	0	0	0
TPGLSRR	ADP-ribosyl	1326.51	0.511894	121	sp|Q99456|K1C12_CON-HUMAN;CON__Q99456	yes	no	1	0	0	1		By MS/MS	By MS/MS					1	1				23.132	23.188	3	0.047452	17.386	17.386	108550000	0	20982000	36384000	0	0	0	85;86
TQQIQEELEADRR	2 Deamidation (NQ);ADP-ribosyl	2157.83	0.825302	211	sp|Q9BT92|TCHP_CON-HUMAN	yes	yes	1	2	0	1						By MS/MS						1	32.241	31.928	3	0.049396	6.7287	6.6716	16633000	0	0	0	0	0	16633000	156;157	1230;1231;1232
TQVDTQAQQLRR	4 Deamidation (NQ)	1446.7	0.695051	88	CON__Q32PJ2	yes	yes	0	4	0	1	By MS/MS						1						34.542	34.542	2	0.039948	18.312	17.06	0	0	0	0	0	0	0		763;764;765;766
TQVGYIASDVATLAVWSDLETEMNLSR	Oxidation (M);Deamidation (NQ)	2985.43	0.427733	149		yes	yes	0	1	1	0				By MS/MS						1			43.256	43.165	3	0.051682	11.003	8.8088	0	0	0	0	0	0	0
TRVSLGLK	Unmodified	872.544	0.544351	181	sp|P0AG67|RS1_ECOLI;sp|P0AG67R139K|RS1_R139K_ECOLI;sp|P0AG67R139A|RS1_R139A_ECOLI	yes	no	0	0	0	1	By MS/MS	By MS/MS	By MS/MS	By MS/MS	By MS/MS	By MS/MS	19	21	16	14	5	8	22.588	22.544	2	4.651e-08	119.86	119.86	255300000000	46260000000	56753000000	36087000000	16889000000	14664000000	8875900000
TRVSLGLKQLGEDPWVAIAK	Unmodified	2180.23	0.231738	181	sp|P0AG67|RS1_ECOLI;sp|P0AG67R139K|RS1_R139K_ECOLI;sp|P0AG67R139A|RS1_R139A_ECOLI	yes	no	0	0	0	2	By MS/MS	By MS/MS	By MS/MS			By MS/MS	2	2	3			2	32.012	31.984	2;3;4	6.0087e-32	141.86	141.86	4817700000	247980000	1062600000	1549400000	0	0	230990000
TSDANINWNNLK	4 Deamidation (NQ)	1392.6	0.604504	66	CON__Q29443;CON__Q0IIK2	yes	no	0	4	0	0	By MS/MS	By MS/MS	By MS/MS	By MS/MS	By MS/MS	By MS/MS	1	1	1	1	1	1	19.642	19.574	2	0.022422	35.152	35.152	608410000	63948000	47074000	133790000	115990000	25922000	12430000		137;138;139;140
TSDNQPSNPKLNVK	3 Deamidation (NQ)	1543.74	0.736581	150		yes	yes	0	3	0	1	By MS/MS	By MS/MS	By MS/MS		By MS/MS	By MS/MS	1	1	1		1	1	29.276	29.23	2	0.051682	14.419	6.4939	13185000000	1166800000	1796100000	1767000000	0	780540000	769390000		915
TSGQEQLLNKWTELKVNQQELR	4 Deamidation (NQ)	2645.32	0.31844	155		yes	yes	0	4	0	2		By MS/MS						1					27.724	27.811	2;3	0.051363	9.5658	8.8298	2309000000	0	0	0	0	0	0		317;916;917;918;919
TSLVHCGTELVDLTFYFLSGLGAER	Unmodified	2784.38	0.379266	153		yes	yes	0	0	0	0	By MS/MS	By MS/MS	By MS/MS	By MS/MS		By matching	1	1	1	1		1	31.351	31.32	3	0.051682	12.196	9.4182	936620000	153120000	164200000	138280000	118560000	0	87092000
TSRHQGSSVSQDSDSERHSDDSER	ADP-ribosyl	3229.2	0.196727	55	sp|P20930|FILA_CON-HUMAN;CON__P20930	yes	no	1	0	0	2													12.515	12.552	4	0.051377	12.196	3.0323	11210000	0	0	0	0	0	0	34;35
TSTQIMATNTSVKENLEAK	Deamidation (NQ)	2066.02	0.0201497	142		no	no	0	1	0	1	By MS/MS	By MS/MS	By MS/MS	By MS/MS	By MS/MS	By MS/MS	3	2	3	4	3	2	33.581	33.518	3	0.051682	25.508	20.299	4256600000	566770000	432680000	511160000	375030000	638090000	467630000
TTEYQLSTLEMK	Oxidation (M);Deamidation (NQ)	1459.68	0.675227	123	CON__Q9D312	yes	yes	0	1	1	0			By MS/MS						1				24.15	24.142	2	0.051508	5.5407	5.5407	12582000	0	0	12582000	0	0	0		880	139
TTEYQLSTLEMKDIK	Oxidation (M)	1814.9	0.897181	123	CON__Q9D312	yes	yes	0	0	1	1	By MS/MS	By MS/MS	By MS/MS	By MS/MS	By MS/MS	By MS/MS	1	1	1	1	1	1	36.368	36.31	2	0.022502	44.299	20.695	820900000	48945000	62569000	146650000	118960000	24332000	21710000			139
TVMENFVAFVDK	Oxidation (M)	1414.68	0.680252	33	sp|P02769|ALBU_CON-BOVIN;CON__P02769	yes	no	0	0	1	0					By MS/MS						1		30.796	30.511	2	0.019083	39.917	39.917	9552700	0	0	0	0	9552700	0			41
TVNKLPNSPQNDSRTWGENIPFK	3 Deamidation (NQ)	2644.28	0.27691	75	CON__Q28107	yes	yes	0	3	0	2	By MS/MS						1						35.754	35.754	3	0.050319	12.677	4.183	0	0	0	0	0	0	0		163;164;718
TVNLVLK	Unmodified	785.501	0.501089	191	sp|Q03001|DYST_CON-HUMAN	yes	yes	0	0	0	0	By MS/MS	By MS/MS	By MS/MS	By MS/MS	By MS/MS	By MS/MS	1	2	2	2	2	1	23.214	23.149	2	0.025599	43.214	9.4011	4391600000	372520000	574200000	1577200000	504410000	151560000	54392000
TVRQNLEPLFEQYINNLR	2 Deamidation (NQ)	2248.15	0.148796	47;175;218	sp|P13647|K2C5_CON-HUMAN;CON__P13647;tr|B4E1T1|B4E1T1_CON-HUMAN;sp|A5A6M8|K2C5_CON-PANTR;sp|P04259|K2C6B_CON-HUMAN;tr|B4DWU6|B4DWU6_CON-HUMAN;tr|B4DRR0|B4DRR0_CON-HUMAN;tr|B4DRU6|B4DRU6_CON-HUMAN;tr|B2R853|B2R853_CON-HUMAN;tr|A8K2I0|A8K2I0_CON-HUMAN;sp|P48668|K2C6C_CON-HUMAN;sp|P02538|K2C6A_CON-HUMAN;CON__P48668;CON__P04259;CON__P02538;tr|B4DRY0|B4DRY0_CON-HUMAN;tr|B4DKV4|B4DKV4_CON-HUMAN	no	no	0	2	0	1			By MS/MS						1				33.327	33.318	2	0.037676	31.228	12.017	0	0	0	0	0	0	0		90;91;92;643;644
VAHNNLMAMAK	2 Oxidation (M)	1230.58	0.584912	22	CON__P01030	yes	yes	0	0	2	0	By MS/MS	By MS/MS	By MS/MS	By MS/MS	By MS/MS		1	1	1	1	1		12.529	12.483	2	0.051489	11.848	11.848	51489000	3332700	5623300	12286000	1486200	1721700	0			28;29
VALVDGQR	Unmodified	856.477	0.476666	186	sp|P21513|RNE_ECOLI	yes	yes	0	0	0	0	By MS/MS	By MS/MS	By MS/MS	By MS/MS	By MS/MS	By MS/MS	1	1	1	1	1	1	16.248	16.185	2	0.0035958	72.138	63.985	568690000	121810000	135020000	84025000	27506000	13323000	9350600
VARVQHELEAQRSQLLQLR	2 Deamidation (NQ);ADP-ribosyl	2816.3	0.300786	208	sp|Q92817|EVPL_CON-HUMAN	yes	yes	1	2	0	2				By matching	By MS/MS	By MS/MS				1	1	1	37.35	37.196	3	0.033904	25.198	22.549	71420000	0	0	0	20475000	16061000	14247000	151;152;153	1208;1209;1210
VATVSLPR	Unmodified	841.502	0.502152	21	sp|P00761|TRYP_CON-PIG;CON__P00761	yes	no	0	0	0	0	By MS/MS	By MS/MS	By MS/MS		By MS/MS	By MS/MS	3	5	2		1	1	21.08	21.032	2	2.9608e-08	119.57	85.828	15779000000	5033900000	5939900000	136720000	0	2156500000	655290000
VDALMDEINFMK	2 Oxidation (M)	1456.66	0.657802	103;118;47	sp|P13647|K2C5_CON-HUMAN;CON__P13647;tr|B4E1T1|B4E1T1_CON-HUMAN;sp|A5A6M8|K2C5_CON-PANTR;tr|B4DL32|B4DL32_CON-HUMAN;CON__Q5XQN5;tr|Q32P04|Q32P04_CON-MOUSE;CON__Q922U2	no	no	0	0	2	0	By MS/MS		By MS/MS	By MS/MS		By MS/MS	1		1	1		1	17.656	17.6	3	0.048883	14.258	7.0557	2162300000	261850000	0	443180000	254810000	0	49688000			58;59
VDLLNQEIEFLK	Unmodified	1459.79	0.792246	59	sp|P35908|K22E_CON-HUMAN;CON__P35908v2;CON__P35908;tr|A5A6P6|A5A6P6_CON-PANTR	yes	no	0	0	0	0				By MS/MS						1			37.003	36.907	2	2.7874e-14	130.94	126.79	21770000	0	0	0	21770000	0	0
VDVDPKRQTMEEMFTQHEAILK	Oxidation (M);Deamidation (NQ);ADP-ribosyl	3202.34	0.338947	158		yes	yes	1	1	1	2		By MS/MS						1					17.292	17.357	5	0.051682	7.1933	4.6859	36392000	0	36392000	0	0	0	0
VEAGALLQAKQQAEVAHMSQTQEEK	Oxidation (M);4 Deamidation (NQ)	2743.29	0.285819	193	sp|Q13515|BFSP2_CON-HUMAN	yes	yes	0	4	1	1													27.966	28.034	2	0.049526	5.6597	4.474	31593000	0	0	0	0	0	0		1154;1155;1156;1157;1158	222
VEAGALLQAKQQAEVAHMSQTQEEK	3 Deamidation (NQ)	2726.31	0.306889	193	sp|Q13515|BFSP2_CON-HUMAN	yes	yes	0	3	0	1			By MS/MS	By MS/MS	By MS/MS	By MS/MS			1	1	1	1	25.6	25.469	4	0.051595	6.5042	5.4014	337440000	0	0	79622000	70240000	13905000	14201000		1154;1155;1156;1157;1158
VEALTFQHNFLTR	2 Deamidation (NQ)	1576.79	0.788557	95	CON__Q3SZH5	yes	yes	0	2	0	0	By MS/MS	By MS/MS	By MS/MS		By MS/MS	By MS/MS	1	1	1		1	1	21.434	21.369	3	0.0074433	44.511	32.128	628460000	60467000	90175000	58873000	0	19519000	19397000		222;776
VEDATLVLSVGDEVEAK	Unmodified	1772.9	0.904375	181	sp|P0AG67|RS1_ECOLI;sp|P0AG67R139K|RS1_R139K_ECOLI;sp|P0AG67R139A|RS1_R139A_ECOLI	yes	no	0	0	0	0	By MS/MS	By MS/MS	By MS/MS	By MS/MS	By MS/MS	By MS/MS	42	38	34	29	23	28	36.317	36.263	2;3	0	295.32	282.74	214230000000	37403000000	45286000000	30148000000	16353000000	9073400000	7331100000
VEDATLVLSVGDEVEAKFTGVDR	Unmodified	2448.24	0.238399	181	sp|P0AG67|RS1_ECOLI;sp|P0AG67R139K|RS1_R139K_ECOLI;sp|P0AG67R139A|RS1_R139A_ECOLI	yes	no	0	0	0	1													38.328	38.26	3	5.2625e-05	55.208	53.998	0	0	0	0	0	0	0
VEDATLVLSVGDEVEAKFTGVDRK	Unmodified	2576.33	0.333362	181	sp|P0AG67|RS1_ECOLI;sp|P0AG67R139K|RS1_R139K_ECOLI;sp|P0AG67R139A|RS1_R139A_ECOLI	yes	no	0	0	0	2		By MS/MS	By MS/MS	By MS/MS	By MS/MS	By MS/MS		3	3	1	1	2	36.135	36.094	3;4	1.0673e-152	218.07	216.97	2191600000	0	328050000	339210000	105580000	52402000	137700000
VEPQLAEDQPVHGDIDLVMNLIDNHK	Unmodified	2938.45	0.449471	191	sp|Q03001|DYST_CON-HUMAN	yes	yes	0	0	0	0						By MS/MS						1	22.609	22.266	6	0.049037	0	0	6018500	0	0	0	0	0	6018500
VESMDQEIKFFR	Oxidation (M);Deamidation (NQ)	1544.72	0.718094	94	sp|Q3SY84|K2C71_CON-HUMAN;CON__Q3SY84	yes	no	0	1	1	1	By MS/MS	By MS/MS	By MS/MS	By MS/MS	By MS/MS	By MS/MS	1	1	1	1	1	1	34.416	34.355	2	0.051662	6.8532	2.699	1222500000	79257000	109870000	198520000	204300000	32401000	29275000		775	110
VFALDQKMRPATDILTVTVENSQGFR	3 Deamidation (NQ)	2938.47	0.474623	22;5	CON__ENSEMBL:ENSBTAP00000007350;CON__P01030	no	no	0	3	0	2	By MS/MS	By MS/MS	By MS/MS		By MS/MS		1	1	1		1		44.324	44.295	3	0.050654	15.26	5.1125	3250000000	952030000	1258900000	384800000	0	76502000	0		13;559;560
VFANEVNSHREQIIELDKTGTHLK	ADP-ribosyl	3318.51	0.50715	191	sp|Q03001|DYST_CON-HUMAN	yes	yes	1	0	0	2					By MS/MS						1		43.512	43.46	5	0.051671	6.5042	4.2513	354740000	0	0	0	0	51016000	0	135
VFEAMNSYDLGCGPGGGDTAPQVFK	Unmodified	2616.16	0.162474	22;5	CON__ENSEMBL:ENSBTAP00000007350;CON__P01030	no	no	0	0	0	0			By MS/MS						1				26.151	26.142	5	0.051682	2.3442	0.8826	30932000	0	0	30932000	0	0	0
VGDVYINK	Unmodified	906.481	0.481082	184	sp|P12726|ALT_BPT4	yes	yes	0	0	0	0	By MS/MS	By MS/MS					1	1					17.03	17.07	2	0.037449	35.356	31.236	20444000	3928400	4860900	0	0	0	0
VGNWFELLDSWFDK	Unmodified	1754.83	0.830422	42	CON__P09870	yes	yes	0	0	0	0	By MS/MS	By MS/MS	By MS/MS	By MS/MS		By MS/MS	1	1	1	1		1	15.839	15.803	3	0.046295	20.733	9.4715	115000000	15234000	33941000	21917000	3681800	0	2781500
VHLRGVNSEVSLCMVLEK	Oxidation (M);Deamidation (NQ)	2086.06	0.0550954	161		yes	yes	0	1	1	1	By MS/MS	By MS/MS	By MS/MS		By MS/MS	By MS/MS	1	1	2		1	1	17.874	17.79	3	0.051682	23.1	7.6781	353010000	87801000	79050000	115250000	0	20688000	14420000		325
VHNEGLPAPIVRTISR	Deamidation (NQ);ADP-ribosyl	2300.04	0.0351754	11	CON__ENSEMBL:ENSBTAP00000024466;CON__ENSEMBL:ENSBTAP00000024462	yes	no	1	1	0	1			By MS/MS						1				30.113	30.104	2	0.051592	5.1538	3.5153	102150000	0	0	102150000	0	0	0	12	21
VIAGTIDQTTGEVLSVFQAVLR	2 Deamidation (NQ);ADP-ribosyl	2859.3	0.298051	191	sp|Q03001|DYST_CON-HUMAN	yes	yes	1	2	0	0			By MS/MS						1				44.612	44.604	3	0.051593	7.1117	6.8312	0	0	0	0	0	0	0	136	1131;1132
VIGNIGK	Unmodified	699.428	0.427924	14	CON__ENSEMBL:ENSBTAP00000032840	yes	yes	0	0	0	0				By MS/MS						1			19.444	19.415	2	0.036628	23.037	23.037	0	0	0	0	0	0	0
VIKLDQK	Unmodified	842.523	0.522553	181;182	sp|P0AG67|RS1_ECOLI;sp|P0AG67R139K|RS1_R139K_ECOLI;sp|P0AG67R139A|RS1_R139A_ECOLI;sp|P0AG67DII|RS1_DII_ECOLI	no	no	0	0	0	1	By MS/MS	By MS/MS	By MS/MS	By MS/MS	By MS/MS	By MS/MS	3	3	3	4	4	3	13.95	13.882	2	0.0014029	85.265	64.71	640430000	119980000	159230000	67087000	26785000	17319000	8901600
VIKLDQKR	Unmodified	998.624	0.623664	181;182	sp|P0AG67|RS1_ECOLI;sp|P0AG67R139K|RS1_R139K_ECOLI;sp|P0AG67R139A|RS1_R139A_ECOLI;sp|P0AG67DII|RS1_DII_ECOLI	no	no	0	0	0	2	By MS/MS	By MS/MS					2	1					11.182	11.195	2	0.026286	52.937	52.937	0	0	0	0	0	0	0
VILDREPGTDKVVNVNFDSPVHK	Unmodified	2577.36	0.3551	162		no	no	0	0	0	2	By MS/MS	By MS/MS	By MS/MS	By MS/MS	By MS/MS	By MS/MS	3	3	2	2	2	2	39.031	38.981	4;5	0.051558	3.804	2.4752	7074000000	833100000	929670000	1347400000	860190000	228680000	99925000
VIPYVRYL	Unmodified	1021.6	0.596052	27	CON__P02663	yes	yes	0	0	0	1	By MS/MS	By MS/MS	By MS/MS		By MS/MS		1	1	1		1		32.296	32.334	2	0.0078504	69.432	69.432	358980000	0	62329000	56097000	0	0	0
VKGGFTVELNGIR	Unmodified	1388.78	0.777599	181;182	sp|P0AG67|RS1_ECOLI;sp|P0AG67R139K|RS1_R139K_ECOLI;sp|P0AG67R139A|RS1_R139A_ECOLI;sp|P0AG67DII|RS1_DII_ECOLI	no	no	0	0	0	1	By MS/MS	By MS/MS	By MS/MS	By MS/MS	By MS/MS	By MS/MS	39	50	48	30	24	36	31.266	31.203	1;2;3	1.8911e-128	220.25	218.41	477780000000	87441000000	94592000000	68203000000	32937000000	27383000000	25085000000
VKGMLNQDMTGYIKGMVDK	3 Oxidation (M);2 Deamidation (NQ)	2177.01	0.00542759	199	sp|Q5QHG5|LAP1_CON-TRIRU	yes	yes	0	2	3	2		By MS/MS	By MS/MS	By MS/MS		By matching		1	1	1		1	26.02	25.973	3	0.038053	8.6005	2.4377	435550000	0	63955000	75243000	122280000	0	7143400		461;1169	231;232;233
VKHPSEIVNVGDEITVK	Unmodified	1863.01	0.0101773	181	sp|P0AG67|RS1_ECOLI;sp|P0AG67R139K|RS1_R139K_ECOLI;sp|P0AG67R139A|RS1_R139A_ECOLI	yes	no	0	0	0	1	By MS/MS	By MS/MS	By MS/MS	By MS/MS	By MS/MS	By MS/MS	72	84	79	75	72	72	30.305	30.243	2;3;4	2.825e-188	224.67	221.45	1186200000000	173400000000	187960000000	173140000000	104970000000	66478000000	51439000000
VKHPSEIVNVGDEITVK	Deamidation (NQ)	1863.99	0.994193	181	sp|P0AG67|RS1_ECOLI;sp|P0AG67R139K|RS1_R139K_ECOLI;sp|P0AG67R139A|RS1_R139A_ECOLI	yes	no	0	1	0	1				By MS/MS						1			33.49	33.476	2	0.0082691	45.28	38.839	0	0	0	0	0	0	0		356
VKHPSEIVNVGDEITVKVLK	Unmodified	2203.26	0.257618	181	sp|P0AG67|RS1_ECOLI;sp|P0AG67R139K|RS1_R139K_ECOLI;sp|P0AG67R139A|RS1_R139A_ECOLI	yes	no	0	0	0	2	By MS/MS	By MS/MS	By MS/MS	By MS/MS	By MS/MS	By MS/MS	3	5	6	2	1	6	26.914	26.876	2;3;4;5	1.5926e-159	236.81	236.81	26925000000	714960000	5442000000	3526200000	203180000	37094000	866680000
VLEQDKARLQR	2 Deamidation (NQ)	1356.74	0.736128	185	sp|P15924|DESP_CON-HUMAN	yes	yes	0	2	0	2			By MS/MS						1				18.104	18.103	3	0.046573	18.268	12.784	0	0	0	0	0	0	0		1043;1044
VLGSSNSDSDLFSRLAQILQNGSQK	2 Deamidation (NQ)	2665.32	0.319503	233	tr|Q8IWY7|Q8IWY7_CON-HUMAN	yes	yes	0	2	0	1			By MS/MS						1				30.08	30.071	3	0.046294	18.56	17.641	0	0	0	0	0	0	0		518;1292;1293
VLGSSNSDSDLFSRLAQILQNGSQK	Unmodified	2663.35	0.351472	233	tr|Q8IWY7|Q8IWY7_CON-HUMAN	yes	yes	0	0	0	1													19.254	19.306	6	0.051597	0.61806	0.60398	266190000	0	0	0	0	0	0
VLKFDRER	Unmodified	1061.6	0.598178	181	sp|P0AG67|RS1_ECOLI;sp|P0AG67R139K|RS1_R139K_ECOLI;sp|P0AG67R139A|RS1_R139A_ECOLI	yes	no	0	0	0	2	By MS/MS	By MS/MS	By MS/MS	By MS/MS	By MS/MS	By MS/MS	6	4	3	2	2	4	14.24	14.198	2;3	4.5035e-19	145.16	141.41	29909000000	6767100000	10123000000	7211400000	22346000	130850000	2365500000
VLPVPQK	Unmodified	779.491	0.490525	28	CON__P02666	yes	yes	0	0	0	0	By MS/MS	By MS/MS	By MS/MS	By matching	By MS/MS		1	1	1	1	1		18.136	18.087	2	0.010357	56.51	56.51	1126100000	65267000	130410000	241020000	7469500	44325000	0
VLPVPQKAVPYPQR	Unmodified	1590.92	0.924597	28	CON__P02666	yes	yes	0	0	0	1	By MS/MS	By MS/MS	By MS/MS				1	1	1				23.053	23.081	2;3	1.4732e-22	140.75	140.75	1567700000	61160000	196380000	198040000	0	0	0
VLTTRLHSLEEKSQSN	2 Deamidation (NQ);ADP-ribosyl	2383.99	0.99343	210	sp|Q9BGM5|K1C25_CON-SHEEP	yes	yes	1	2	0	2	By matching	By matching	By matching		By MS/MS	By MS/MS	1	1	1		1	1	43.942	43.89	2	0.05156	5.1538	3.9642	311970000	21858000	27966000	41330000	0	28119000	5639700	154	487;1212
VLVLDTDYKK	Unmodified	1192.67	0.67034	32	CON__P02754	yes	yes	0	0	0	1													20.396	20.451	3	0.0049259	48.44	48.44	0	0	0	0	0	0	0
VMLHQNIKWTFK	Oxidation (M);Deamidation (NQ)	1560.81	0.81227	158		yes	yes	0	1	1	1	By MS/MS	By MS/MS	By MS/MS	By MS/MS	By MS/MS	By MS/MS	1	1	1	1	1	1	26.864	26.794	2	0.051682	6.6893	4.8452	821950000	127460000	130430000	115890000	71795000	40972000	25981000
VMVGDLEDINEMIIKQK	2 Oxidation (M);Deamidation (NQ)	2006.99	0.990429	183	sp|P11532|DMD_CON-HUMAN	yes	yes	0	1	2	1	By MS/MS	By MS/MS	By MS/MS	By MS/MS			2	2	1	2			35.705	35.684	2	0.014084	31.185	28.623	10013000000	202350000	368780000	8989900000	452340000	0	0		375;1010	180;181
VMVGDLEDINEMIIKQK	2 Oxidation (M);2 Deamidation (NQ)	2007.97	0.974445	183	sp|P11532|DMD_CON-HUMAN	yes	yes	0	2	2	1			By MS/MS						1				34.952	34.909	2	0.051015	8.513	5.6461	265570000	0	0	159000000	0	0	0		375;1010	180;181
VMVGDLEDINEMIIKQKATMQDLEQR	4 Deamidation (NQ)	3050.45	0.44979	183	sp|P11532|DMD_CON-HUMAN	yes	yes	0	4	0	2	By MS/MS			By MS/MS	By MS/MS		1			1	1		34.214	34.105	3	0.049553	13.092	7.0623	194420000	57226000	0	0	62367000	39137000	0		375;1010;1011;1012
VNGTTVSSPSTSLQRSDSSQPMLLR	3 Deamidation (NQ);ADP-ribosyl	3191.34	0.336698	183	sp|P11532|DMD_CON-HUMAN	yes	yes	1	3	0	1													40.018	40.018	2	0.042004	17.281	16.528	0	0	0	0	0	0	0	113	376;1016;1017
VNHRDDLSQLIIDVTDPDNPK	2 Deamidation (NQ)	2405.17	0.171048	154		yes	yes	0	2	0	1	By MS/MS	By MS/MS	By MS/MS	By MS/MS	By MS/MS	By MS/MS	1	1	1	1	1	2	23.911	23.813	4	0.051682	19.31	15.974	6047800000	1077100000	1465300000	1044300000	372180000	258290000	200870000		316
VNRNNLELSTQLR	3 Deamidation (NQ)	1558.8	0.795099	36	CON__P07224	yes	yes	0	3	0	1			By MS/MS	By MS/MS					1	1			28.182	28.19	2	0.047396	16.632	9.9425	92899000	0	0	26647000	18237000	0	0		74;75;76;612
VNRPFLIAIVLK	Deamidation (NQ);ADP-ribosyl	1923.93	0.926066	129	CON__Q9TTE1	yes	yes	1	1	0	1		By MS/MS		By MS/MS				1		1			30.626	30.631	3	0.050153	13.679	3.0208	393050000	0	122130000	0	53685000	0	0	88	299
VPEVQLMVQSSWLR	Deamidation (NQ)	1671.87	0.865427	22	CON__P01030	yes	yes	0	1	0	0	By MS/MS	By MS/MS	By MS/MS	By MS/MS			1	1	1	1			19.461	19.45	4	0.046073	19.323	8.0531	16606000000	2618200000	4815100000	2096400000	2930900000	0	0		592
VPLPVVAQTAPEQQEENNADNRDNGGMPR	Deamidation (NQ)	3146.47	0.468703	186	sp|P21513|RNE_ECOLI	yes	yes	0	1	0	1			By MS/MS						1				25.402	25.393	3	0.030406	27.638	27.095	0	0	0	0	0	0	0		1048
VPQVSTPTLVEVSR	Unmodified	1510.84	0.835507	33	sp|P02769|ALBU_CON-BOVIN;CON__P02769	no	no	0	0	0	0	By MS/MS	By matching		By matching	By MS/MS	By MS/MS	1	1		1	1	1	27.284	27.155	2	0.0024085	59.542	53.439	64132000	15734000	21064000	0	7339600	5706100	7778900
VQALEEANNDLENK	Unmodified	1585.76	0.758379	188	sp|P35527|K1C9_CON-HUMAN;CON__P35527	yes	no	0	0	0	0				By MS/MS						1			19.697	19.586	2	3.7158e-06	97.214	93.327	38973000	0	0	0	38973000	0	0
VQEQELTR	Unmodified	1001.51	0.514173	185	sp|P15924|DESP_CON-HUMAN	yes	yes	0	0	0	0													18.221	18.278	2	0.016192	33.797	9.6418	19321000	0	0	0	0	0	0
VQFLEQQNKVLDTKWALLQEQGTK	4 Deamidation (NQ)	2847.45	0.454205	232	tr|Q6IFZ8|Q6IFZ8_CON-MOUSE	yes	yes	0	4	0	2				By matching	By MS/MS					1	1		38.262	38.207	3;5	0.050792	6.8749	4.4345	540100000	0	0	0	182450000	8260900	0		515;1287;1288;1289
VQHELEAQRSQLLQLRTQR	2 Deamidation (NQ);ADP-ribosyl	2875.3	0.301514	208	sp|Q92817|EVPL_CON-HUMAN	yes	yes	1	2	0	2				By MS/MS		By MS/MS				1		1	44.373	44.241	3	0.040965	22.01	14.388	522180000	0	0	0	222130000	0	300050000	152;153	1208;1209;1210
VQISQLHQEIQR	3 Deamidation (NQ)	1480.75	0.752172	111	CON__Q8N1N4-2;CON__Q7RTT2;sp|Q8N1N4|K2C78_CON-HUMAN;tr|B4DQ49|B4DQ49_CON-HUMAN	yes	no	0	3	0	0	By MS/MS	By MS/MS					1	2					31.146	31.155	2	0.032152	28.727	13.155	0	0	0	0	0	0	0		824;825;826;827
VQLGDLR	Unmodified	799.455	0.455202	230	tr|Q25616|Q25616_CON-ONCVO	yes	yes	0	0	0	0													23.535	23.603	2	0.04838	18.805	0	0	0	0	0	0	0	0
VQQLQISVDQHGDNLK	4 Deamidation (NQ)	1824.87	0.874137	54	tr|B4DRW1|B4DRW1_CON-HUMAN;tr|B4DRR7|B4DRR7_CON-HUMAN;tr|B4DKJ0|B4DKJ0_CON-HUMAN;tr|B4DRS2|B4DRS2_CON-HUMAN;sp|P19013|K2C4_CON-HUMAN;CON__P19013	yes	no	0	4	0	0	By MS/MS	By MS/MS	By MS/MS	By MS/MS	By MS/MS	By MS/MS	2	2	2	2	2	2	21.821	21.752	2;3	0.0029698	41.704	30.799	4114400000	265410000	513280000	910960000	473960000	170580000	71090000		105;658;659;660;661
VREQSVQEIPVSR	2 Deamidation (NQ);ADP-ribosyl	2068.85	0.850394	35	CON__P06868	yes	yes	1	2	0	1				By MS/MS						1			32.69	32.586	2	0.050378	5.9717	5.9717	30072000	0	0	0	30072000	0	0	23	609;610
VRKGEETPTLSYMLPK	Unmodified	1847.98	0.98152	186	sp|P21513|RNE_ECOLI	yes	yes	0	0	0	2	By MS/MS				By matching	By MS/MS	1				1	1	24.789	24.571	3	0.033957	25.59	15.932	71741000	58910000	0	0	0	5506800	7324200
VRNHYNEEMSNLRNK	Oxidation (M);3 Deamidation (NQ)	1921.86	0.858838	185	sp|P15924|DESP_CON-HUMAN	yes	yes	0	3	1	2	By MS/MS	By MS/MS	By MS/MS	By MS/MS	By MS/MS	By MS/MS	1	1	1	1	1	1	36.571	36.513	2	0.030222	25.238	20.24	756360000	27199000	62475000	70563000	110220000	58800000	18077000		390;391;392;393	192
VSLGLKQLGEDPWVAIAK	Unmodified	1923.08	0.0829484	181	sp|P0AG67|RS1_ECOLI;sp|P0AG67R139K|RS1_R139K_ECOLI;sp|P0AG67R139A|RS1_R139A_ECOLI	yes	no	0	0	0	1	By MS/MS	By MS/MS	By MS/MS			By MS/MS	2	2	2			2	34.487	34.462	2;3	5.7212e-135	218.4	209.11	2899700000	123560000	283040000	616600000	0	0	633820000
VSLGLKQLGEDPWVAIAKR	Unmodified	2079.18	0.184059	181	sp|P0AG67|RS1_ECOLI;sp|P0AG67R139K|RS1_R139K_ECOLI;sp|P0AG67R139A|RS1_R139A_ECOLI	yes	no	0	0	0	2		By MS/MS	By MS/MS			By MS/MS		1	2			2	32.045	32.046	3;4	1.4382e-08	102.37	102.37	538610000	0	94461000	142680000	0	0	30630000
VSLIDMVQRSTLQENTGMWLLPVR	2 Oxidation (M);3 Deamidation (NQ)	2820.4	0.403766	191	sp|Q03001|DYST_CON-HUMAN	yes	yes	0	3	2	1													37.66	37.708	3	0.051071	6.4334	3.553	0	0	0	0	0	0	0		442;1133;1134	218;219
VTAVDAK	Unmodified	702.391	0.391205	181	sp|P0AG67|RS1_ECOLI;sp|P0AG67R139K|RS1_R139K_ECOLI;sp|P0AG67R139A|RS1_R139A_ECOLI	yes	no	0	0	0	0	By MS/MS	By MS/MS	By MS/MS				3	3	1				9.9762	9.9999	2	0.036613	23.042	14.27	35541000	0	15936000	5837200	0	0	0
VTAVDAKGATVELADGVEGYLR	Unmodified	2233.16	0.159026	181	sp|P0AG67|RS1_ECOLI;sp|P0AG67R139K|RS1_R139K_ECOLI;sp|P0AG67R139A|RS1_R139A_ECOLI	yes	no	0	0	0	1	By MS/MS	By MS/MS	By MS/MS		By MS/MS	By MS/MS	2	2	2		1	2	32.448	32.403	2;3	0	294.22	287.64	10053000000	73885000	1888300000	2319400000	0	22220000	988800000
VTAVDAKGATVELADGVEGYLRASEASR	Unmodified	2834.44	0.441015	181	sp|P0AG67|RS1_ECOLI;sp|P0AG67R139K|RS1_R139K_ECOLI;sp|P0AG67R139A|RS1_R139A_ECOLI	yes	no	0	0	0	2		By MS/MS	By MS/MS			By MS/MS		1	1			1	34.222	34.203	3;4	1.5293e-36	126.99	120.27	812100000	0	123740000	65651000	0	0	28482000
VTFKANR	Deamidation (NQ)	835.455	0.455202	60	CON__P41361	yes	yes	0	1	0	1	By matching	By matching	By matching	By matching	By MS/MS		1	1	1	1	1		32.772	32.746	1	0.037159	28.529	12.482	1284100000	277850000	245010000	188830000	139870000	92168000	0		125
VTMQNLNDR	Unmodified	1089.52	0.523692	46;24;25;41;112;0;99;210;71;205;169	sp|P13645|K1C10_CON-HUMAN;CON__P13645;sp|Q7Z3Y9|K1C26_CON-HUMAN;CON__Q7Z3Y9;CON__P02535-1;tr|B1AQ77|B1AQ77_CON-MOUSE;CON__A2A4G1;sp|Q7Z3Y7|K1C28_CON-HUMAN;CON__Q7Z3Y7;tr|Q3SYP5|Q3SYP5_CON-MOUSE;CON__Q9Z2K1;tr|Q9EQD7|Q9EQD7_CON-MOUSE;tr|Q9EQD6|Q9EQD6_CON-MOUSE;CON__Q3ZAW8;CON__Q148H6;sp|Q9BGM5|K1C25_CON-SHEEP;tr|Q6ZPD6|Q6ZPD6_CON-HUMAN;tr|C9JT19|C9JT19_CON-HUMAN;sp|Q7Z3Z0|K1C25_CON-HUMAN;CON__Q7Z3…	no	no	0	0	0	0	By matching		By MS/MS	By MS/MS	By MS/MS	By MS/MS	1		1	1	1	1	16.437	16.316	2	8.6113e-06	103.74	40.174	49621000	5908400	0	5256900	33145000	1585100	868310
VTNLTDYGCFVEIEEGVEGLVHVSEMDWTNK	2 Deamidation (NQ)	3571.6	0.601082	181	sp|P0AG67|RS1_ECOLI;sp|P0AG67R139K|RS1_R139K_ECOLI;sp|P0AG67R139A|RS1_R139A_ECOLI	yes	no	0	2	0	0						By MS/MS						1	44.713	44.544	3	0.013647	29.859	24.429	278780000	0	0	0	0	0	278780000		357;358
VTNLTDYGCFVEIEEGVEGLVHVSEMDWTNKNIHPSK	Oxidation (M);2 Deamidation (NQ)	4263.96	0.961655	181	sp|P0AG67|RS1_ECOLI;sp|P0AG67R139K|RS1_R139K_ECOLI;sp|P0AG67R139A|RS1_R139A_ECOLI	yes	no	0	2	1	1													44.107	44.118	3	1.2022e-05	53.091	48.096	464630000	0	0	0	0	0	0		353;357;358	174
VTQNLTLIEESLTSEFIHDIDRELK	Deamidation (NQ);ADP-ribosyl	3484.57	0.568806	119	CON__Q95121	yes	yes	1	1	0	1						By MS/MS						1	23.298	22.952	5	0.051543	11.417	9.0936	10141000	0	0	0	0	0	10141000	83	267;852
VVLEIDNAR	Unmodified	1027.57	0.566209	0	tr|B1AQ77|B1AQ77_CON-MOUSE;CON__A2A4G1	yes	no	0	0	0	0	By MS/MS	By MS/MS	By MS/MS	By MS/MS	By MS/MS	By MS/MS	3	2	3	2	1	1	27.752	27.674	2	0.002384	58.981	42.778	389720000	93628000	59340000	76098000	18888000	49598000	31813000
VVNVGDVVEVMVLDIDEER	Oxidation (M)	2144.07	0.0670999	181	sp|P0AG67|RS1_ECOLI;sp|P0AG67R139K|RS1_R139K_ECOLI;sp|P0AG67R139A|RS1_R139A_ECOLI	yes	no	0	0	1	0	By MS/MS	By MS/MS	By MS/MS	By MS/MS	By MS/MS	By MS/MS	14	14	30	15	16	18	40.028	39.97	2;3	1.4174e-204	249.6	243.88	32914000000	1292400000	1409500000	3262300000	6608600000	4454700000	5031800000			173
VVNVGDVVEVMVLDIDEER	Unmodified	2128.07	0.0721853	181	sp|P0AG67|RS1_ECOLI;sp|P0AG67R139K|RS1_R139K_ECOLI;sp|P0AG67R139A|RS1_R139A_ECOLI	yes	no	0	0	0	0	By MS/MS	By MS/MS	By MS/MS	By MS/MS	By MS/MS	By MS/MS	8	5	6	4	9	6	45.733	45.671	2;3	0	304.28	301.33	1066600000000	70800000000	136020000000	186440000000	123740000000	86340000000	109520000000
VVNVGDVVEVMVLDIDEER	Oxidation (M);Deamidation (NQ)	2145.05	0.0511155	181	sp|P0AG67|RS1_ECOLI;sp|P0AG67R139K|RS1_R139K_ECOLI;sp|P0AG67R139A|RS1_R139A_ECOLI	yes	no	0	1	1	0	By matching		By matching		By MS/MS	By MS/MS	1		1		1	1	39.936	39.866	3	0.010199	37.969	35.757	408930000	48490000	0	36281000	0	99843000	114020000		354	173
VVNVGDVVEVMVLDIDEERR	Unmodified	2284.17	0.173296	181	sp|P0AG67|RS1_ECOLI;sp|P0AG67R139K|RS1_R139K_ECOLI;sp|P0AG67R139A|RS1_R139A_ECOLI	yes	no	0	0	0	1	By MS/MS	By MS/MS	By MS/MS	By MS/MS	By MS/MS	By MS/MS	3	3	3	3	3	2	43.676	43.625	2;3	0	357.34	352.16	269200000000	14368000000	21070000000	46393000000	43995000000	25172000000	15476000000
VVNVGDVVEVMVLDIDEERR	Oxidation (M)	2300.17	0.168211	181	sp|P0AG67|RS1_ECOLI;sp|P0AG67R139K|RS1_R139K_ECOLI;sp|P0AG67R139A|RS1_R139A_ECOLI	yes	no	0	0	1	1	By MS/MS	By MS/MS	By MS/MS	By MS/MS	By MS/MS	By MS/MS	1	2	4	6	6	5	37.49	37.395	3	1.0696e-08	102.07	98.116	1657400000	0	49889000	183500000	319330000	234860000	292890000			173
VVNVGDVVEVMVLDIDEERRR	Oxidation (M)	2456.27	0.269322	181	sp|P0AG67|RS1_ECOLI;sp|P0AG67R139K|RS1_R139K_ECOLI;sp|P0AG67R139A|RS1_R139A_ECOLI	yes	no	0	0	1	2	By MS/MS	By MS/MS	By MS/MS	By MS/MS	By MS/MS	By MS/MS	6	4	5	5	5	6	35.233	35.156	3;4	6.2034e-68	169.85	165.82	2541300000	791240000	439610000	223980000	206850000	210350000	291860000			173
VVNVGDVVEVMVLDIDEERRR	Unmodified	2440.27	0.274407	181	sp|P0AG67|RS1_ECOLI;sp|P0AG67R139K|RS1_R139K_ECOLI;sp|P0AG67R139A|RS1_R139A_ECOLI	yes	no	0	0	0	2	By MS/MS	By MS/MS	By MS/MS	By MS/MS	By MS/MS	By MS/MS	7	7	5	6	7	7	42.169	42.108	2;3;4	2.6514e-290	279.44	265.7	316100000000	72364000000	66344000000	42185000000	24525000000	23186000000	18202000000
VWISSIHHNMTRR	Oxidation (M);Deamidation (NQ)	1652.82	0.820543	201	sp|Q69F34|SUB5_CON-TRIRU	yes	yes	0	1	1	1													28.633	28.701	2	0.049119	14.972	11.548	0	0	0	0	0	0	0		464	235
VYQELQVSAQLHGDRMQETKVQISQLHQEIQR	Oxidation (M);4 Deamidation (NQ)	3838.88	0.87958	111	CON__Q8N1N4-2;CON__Q7RTT2	yes	no	0	4	1	2	By MS/MS	By MS/MS	By MS/MS	By MS/MS	By MS/MS	By MS/MS	2	1	1	2	2	2	33.344	33.27	3;4	0.035243	24.404	21.628	84476000000	17513000000	2598500000	3602100000	22165000000	5819400000	595030000		824;825;826;827;828	129
VYVEELKPTPEGDLEILLQK	Unmodified	2312.25	0.25153	32	CON__P02754	yes	yes	0	0	0	1													34.743	34.791	2;3	2.2485e-86	195.2	195.2	289810000	0	0	0	0	0	0
WALLQEQGTKTVRQNLEPLLEQYINNLR	3 Deamidation (NQ);ADP-ribosyl	3910.82	0.817979	103	CON__Q5XQN5	yes	yes	1	3	0	2	By MS/MS	By MS/MS	By MS/MS	By MS/MS		By MS/MS	1	1	1	1		1	33.514	33.464	4	0.030578	22.888	21.03	2234100000	245780000	280320000	324250000	422750000	0	556990000	64;67	236;237;238;799
WEEEQLQLEEQEQR	Unmodified	1872.85	0.848985	192	sp|Q07283|TRHY_CON-HUMAN	yes	yes	0	0	0	0	By MS/MS	By MS/MS	By MS/MS				1	1	1				28.833	28.856	3	0.035765	25.647	25.647	7750800000	884100000	843760000	1649600000	0	0	0
WEYFIAAEEVIWDYAPIIPANMDKK	Oxidation (M);Deamidation (NQ)	3028.46	0.456848	75	CON__Q28107	yes	yes	0	1	1	1		By MS/MS	By MS/MS			By MS/MS		2	2			1	35.029	34.974	3;4	0.048926	6.4334	4.35	214440000	0	67114000	38354000	0	0	24994000		161	82
WLTQIHNQK	2 Deamidation (NQ)	1168.59	0.587673	156		yes	yes	0	2	0	0					By MS/MS						1		14.228	13.998	3	0.051682	14.667	14.667	0	0	0	0	0	0	0
WLVANENKMFFRNHTR	ADP-ribosyl	2603.09	0.0930414	79	CON__Q2KIF2	yes	yes	1	0	0	2	By MS/MS	By MS/MS	By MS/MS	By MS/MS	By MS/MS	By MS/MS	1	1	1	1	1	1	19.52	19.452	4	0.048866	16.685	15.972	2534200000	300050000	382010000	239770000	490050000	107620000	70316000	49
WLVANENKMFFRNHTR	Oxidation (M);3 Deamidation (NQ)	2080.98	0.978894	79	CON__Q2KIF2	yes	yes	0	3	1	2		By MS/MS		By MS/MS	By MS/MS			1		1	1		24.46	24.414	2	0.051031	5.6594	5.4727	397730000	0	73131000	0	115980000	22704000	0		179;180;181	89
WQFYQNRK	Deamidation (NQ);ADP-ribosyl	1710.62	0.622901	104	CON__Q61726;tr|B2RTB6|B2RTB6_CON-MOUSE;sp|P97861|KRT86_CON-MOUSE	yes	no	1	1	0	1				By MS/MS						1			13.267	13.149	2	0.051665	10.414	10.414	0	0	0	0	0	0	0	68	241;802;803
WQWEPEKENAVRDNK	3 Deamidation (NQ)	1930.87	0.869721	192	sp|Q07283|TRHY_CON-HUMAN	yes	yes	0	3	0	2		By MS/MS						1					15.35	15.405	2	0.043338	23.605	18.621	0	0	0	0	0	0	0		443;444;1152
WVLYETAKMIAEFAEKLPNTELVK	Unmodified	2822.49	0.492839	81	CON__Q2KIH2	yes	yes	0	0	0	2	By MS/MS	By matching	By MS/MS	By MS/MS	By MS/MS	By MS/MS	2	2	2	2	1	2	27.387	27.322	4;5	0.05034	12.314	12.314	709160000	117790000	140130000	58955000	122920000	19905000	58516000
YASQLAAIQEMLSSLEAQLMQIR	2 Oxidation (M);2 Deamidation (NQ)	2627.28	0.282254	123	CON__Q9D312	yes	yes	0	2	2	0		By MS/MS						1					34.702	34.752	3	0.049875	7.0315	2.6804	0	0	0	0	0	0	0		866;867;868	135;136
YATQLQQIQGVITGLETQLSELR	4 Deamidation (NQ)	2592.32	0.317043	0	tr|B1AQ77|B1AQ77_CON-MOUSE;CON__A2A4G1	yes	no	0	4	0	0			By MS/MS			By MS/MS			1			1	38.675	38.556	3	0.051388	7.3604	6.3071	0	0	0	0	0	0	0		531;532;533;534;535
YATQLQQIQGVITGLETQLSELR	3 Deamidation (NQ)	2591.33	0.333028	0	tr|B1AQ77|B1AQ77_CON-MOUSE;CON__A2A4G1	yes	no	0	3	0	0	By MS/MS		By MS/MS	By MS/MS	By MS/MS	By MS/MS	1		1	1	1	1	35.524	35.452	4	0.051682	7.0315	4.2536	704270000	85136000	0	113180000	149860000	44298000	28961000		531;532;533;534;535
YCMQLSQIQGLISSVEEQLAQLR	Oxidation (M);2 Deamidation (NQ)	2711.31	0.314617	99	tr|Q3SYP5|Q3SYP5_CON-MOUSE;CON__Q9Z2K1;tr|Q9EQD7|Q9EQD7_CON-MOUSE;tr|Q9EQD6|Q9EQD6_CON-MOUSE;CON__Q3ZAW8	yes	no	0	2	1	0				By MS/MS						1			44.702	44.61	2	0.051126	10.787	6.6161	0	0	0	0	0	0	0		781;782;783;784;785	114
YCVQLSQIQAQISALEEQLQQIR	4 Deamidation (NQ)	2749.35	0.348026	46	sp|P13645|K1C10_CON-HUMAN;CON__P13645	yes	no	0	4	0	0	By MS/MS	By MS/MS	By MS/MS	By MS/MS	By MS/MS	By MS/MS	1	1	1	1	1	1	42.74	42.685	3	0.050666	10.543	9.5813	2360000000	524580000	627950000	353070000	84647000	88092000	105960000		635;636;637;638;639;640;641
YDDLPLLPPPGTVAR	Unmodified	1622.87	0.866808	187	sp|P32664|NUDC_ECOLI	yes	yes	0	0	0	0	By MS/MS		By MS/MS	By MS/MS	By MS/MS	By MS/MS	1		1	1	1	1	34.113	34.037	2	0.00016032	87.184	85.517	604150000	131630000	0	118730000	90182000	35954000	27677000
YEELQITAGR	Unmodified	1178.59	0.593152	176;198;175	sp|P04264|K2C1_CON-HUMAN;sp|A5A6M6|K2C1_CON-PANTR;CON__P04264;sp|Q4FZU2|K2C6A_CON-RAT;sp|P04259|K2C6B_CON-HUMAN	no	no	0	0	0	0			By MS/MS	By MS/MS	By MS/MS	By MS/MS			1	1	1	1	22.231	22.061	2	1.8027e-29	149.82	6.1128	123560000	0	0	38007000	61134000	8947100	6011900
YENELFLR	Unmodified	1082.54	0.53966	99	tr|Q3SYP5|Q3SYP5_CON-MOUSE;CON__Q9Z2K1;tr|Q9EQD7|Q9EQD7_CON-MOUSE;tr|Q9EQD6|Q9EQD6_CON-MOUSE;CON__Q3ZAW8	yes	no	0	0	0	0	By MS/MS	By MS/MS	By MS/MS	By MS/MS	By MS/MS	By MS/MS	1	1	1	1	1	1	26.562	26.492	2	0.034535	37.021	37.021	2491900000	427440000	359270000	406120000	276740000	98356000	63785000
YENELTLHQNVEADINGLRRVLDELTLCR	ADP-ribosyl	4023.82	0.818724	112	sp|Q7Z3Y7|K1C28_CON-HUMAN;CON__Q7Z3Y7	yes	no	1	0	0	2	By MS/MS	By MS/MS	By MS/MS	By MS/MS	By MS/MS	By MS/MS	1	1	1	1	1	1	40.087	40.031	4	0.050261	15.773	13.924	3969200000	302220000	290070000	157230000	1686600000	267500000	351800000	76;77;78
YENEVALR	Unmodified	992.493	0.49271	46	sp|P13645|K1C10_CON-HUMAN;CON__P13645	yes	no	0	0	0	0				By MS/MS						1			17.716	17.603	2	0.0002741	69.198	49.838	0	0	0	0	0	0	0
YFPIIDELKNQIISATTSNAHVVLQNDNAR	2 Deamidation (NQ);ADP-ribosyl	3926.78	0.776508	205	sp|Q7Z3Y8|K1C27_CON-HUMAN	yes	yes	1	2	0	1			By MS/MS	By matching					1	1			39.312	39.26	4	0.047477	15.773	15.773	94995000	0	0	44349000	50646000	0	0	146	474;1176
YGMMAQVTQTLKLENTPKINSR	Oxidation (M);3 Deamidation (NQ)	2541.25	0.245475	14	CON__ENSEMBL:ENSBTAP00000032840	yes	yes	0	3	1	2	By MS/MS						1						30.692	30.692	2	0.049773	13.119	12.638	0	0	0	0	0	0	0		28;29;573;574	17;18
YGTELAQMQSLISNLEEQLSEIR	Oxidation (M);Deamidation (NQ)	2668.29	0.290177	19	sp|O76014|KRT37_CON-HUMAN;CON__O76014;tr|Q6A165|Q6A165_CON-HUMAN	yes	no	0	1	1	0	By MS/MS						1						41.585	41.585	3	0.051578	7.0315	3.757	0	0	0	0	0	0	0		588	25
YICDNQDTISSK	Unmodified	1442.63	0.634759	33	sp|P02769|ALBU_CON-BOVIN;CON__P02769	yes	no	0	0	0	0	By MS/MS						1						15.436	15.436	2	0.00033921	63.283	36.769	6765000	6765000	0	0	0	0	0
YIPIQYVLSR	Unmodified	1250.7	0.702308	29	CON__P02668	yes	yes	0	0	0	0			By MS/MS						1				33.977	33.997	2	0.00016715	94.309	94.309	260520000	0	0	22740000	0	0	0
YIRISPTGSYNK	Deamidation (NQ)	1398.71	0.71433	75	CON__Q28107	yes	yes	0	1	0	1		By MS/MS						1					34.488	34.537	1	0.051477	5.7808	5.7808	78611000	0	78611000	0	0	0	0		165
YLDGLTAER	Unmodified	1036.52	0.518924	59	sp|P35908|K22E_CON-HUMAN;CON__P35908v2;CON__P35908	yes	no	0	0	0	0	By MS/MS	By MS/MS		By MS/MS	By matching	By MS/MS	1	1		1	1	1	21.704	21.572	2	0.048649	42.287	31.414	88033000	37156000	22248000	0	17135000	7212400	4282400
YLGYLEQLLR	Unmodified	1266.7	0.697223	26	CON__P02662	yes	yes	0	0	0	0	By MS/MS	By MS/MS	By MS/MS	By matching	By MS/MS		1	1	1	1	1		38.282	38.252	2	5.1886e-05	101.54	101.04	1308600000	31702000	15164000	83462000	19939000	19654000	0
YLGYLEQLLRLK	Unmodified	1507.88	0.87625	26	CON__P02662	yes	yes	0	0	0	1													38.646	38.657	2;3	8.0819e-10	123.88	123.88	38370000	0	0	0	0	0	0
YLGYLEQLLRLKK	Unmodified	1635.97	0.971213	26	CON__P02662	yes	yes	0	0	0	2													34.183	34.233	3	0.00057781	62.891	62.796	22958000	0	0	0	0	0	0
YLNDIYGQFIPELNIR	2 Deamidation (NQ);ADP-ribosyl	2510.04	0.0444027	159		yes	yes	1	2	0	0	By MS/MS	By MS/MS	By MS/MS	By MS/MS	By MS/MS	By MS/MS	2	2	2	3	2	3	24.732	24.646	3;4	0.051682	15.635	12.031	4016300000	277410000	281010000	506490000	550900000	389510000	477750000		322
YMPPLTDFITQLKER	Unmodified	1850.96	0.960056	156		yes	yes	0	0	0	1	By MS/MS						1						43.466	43.466	2	0.037986	31.431	31.431	33628000	33628000	0	0	0	0	0
YPEGTKLTGR	Unmodified	1120.59	0.587673	181	sp|P0AG67|RS1_ECOLI;sp|P0AG67R139K|RS1_R139K_ECOLI;sp|P0AG67R139A|RS1_R139A_ECOLI	yes	no	0	0	0	1	By MS/MS	By MS/MS	By MS/MS	By MS/MS	By MS/MS	By MS/MS	2	2	2	2	2	2	13.834	13.773	2;3	6.4384e-15	134.26	134.26	6057200000	1105000000	1672100000	595540000	393620000	143370000	117500000
YPIVRPQDVQVEEQR	Unmodified	1854.96	0.95881	186	sp|P21513|RNE_ECOLI	yes	yes	0	0	0	1			By MS/MS						2				22.102	22.052	3	5.7846e-05	61.641	59.46	24501000	0	0	17384000	0	0	0
YPSYGLNYYQQKPVALINNQFLPYPYYAK	Unmodified	3514.76	0.760164	29	CON__P02668	yes	yes	0	0	0	1													37.029	37.056	3	5.4679e-93	179.99	178.2	90274000	0	0	0	0	0	0
YPSYGLNYYQQKPVALINNQFLPYPYYAKPAAVR	Unmodified	4009.06	0.0566806	29	CON__P02668	yes	yes	0	0	0	2													35.341	35.385	4	1.1435e-45	131.56	130.29	150690000	0	0	0	0	0	0
YQEESLKWIVPNVYNMK	Oxidation (M);2 Deamidation (NQ)	2158.03	0.0292578	149		yes	yes	0	2	1	1	By MS/MS	By MS/MS	By MS/MS	By matching	By MS/MS	By MS/MS	2	3	1	1	2	1	16.783	16.734	4	0.051682	16.685	13.446	201280000	34520000	82000000	11294000	7092100	6614900	3365600		310;311
YQHYEDASCGLLAGLQACEATASK	Unmodified	2642.17	0.174101	191	sp|Q03001|DYST_CON-HUMAN	yes	yes	0	0	0	0		By matching	By MS/MS	By MS/MS				1	1	1			27.743	27.748	4	0.051666	10.258	9.5689	244440000	0	34551000	61710000	33128000	0	0
YQKFALPQYLK	Unmodified	1397.77	0.770722	27	CON__P02663	yes	yes	0	0	0	1													27.321	27.389	2;3	1.1233e-92	203.64	201.48	88865000	0	0	0	0	0	0
YQLDLVATLSQLGLQELFQAPDLR	3 Deamidation (NQ)	2733.41	0.411278	57	CON__P28800	yes	yes	0	3	0	0			By matching		By matching	By matching			1		1	1	39.521	39.452	4	0.036441	18.881	18.077	170020000	0	0	31157000	0	19714000	14466000		667;668;669;670
YQLDLVATLSQLGLQELFQAPDLR	4 Deamidation (NQ)	2734.4	0.395294	57	CON__P28800	yes	yes	0	4	0	0				By MS/MS						1			39.516	39.422	4	0.050542	6.5761	5.7355	43496000	0	0	0	43496000	0	0		667;668;669;670
YRLVSDTITQK	Deamidation (NQ)	1323.7	0.703431	191	sp|Q03001|DYST_CON-HUMAN	yes	yes	0	1	0	1			By MS/MS						1				21.164	21.116	2	0.011168	55.064	49.029	0	0	0	0	0	0	0		1135
YSIQGLR	Unmodified	835.455	0.455202	149		yes	yes	0	0	0	0		By MS/MS						1					17.667	17.727	2	0.028903	26.109	22.981	0	0	0	0	0	0	0
YSQTESLMNELAK	Oxidation (M);Deamidation (NQ)	1529.69	0.691939	162		no	no	0	1	1	0	By MS/MS	By MS/MS		By MS/MS	By matching	By MS/MS	1	2		1	1	1	13.861	13.805	3	0.051682	20.009	20.009	46631000	5703400	13952000	0	4818300	975190	1524000
YSSQLANLQSLLSSLEAQLMQIR	4 Deamidation (NQ)	2596.29	0.294199	58	sp|P35900|K1C20_CON-HUMAN;CON__P35900	yes	no	0	4	0	0	By MS/MS	By MS/MS		By MS/MS			1	1		1			22.152	22.122	3	0.035054	19.549	16.825	992300000	310500000	516820000	0	49648000	0	0		118;679;680;681;682
YVTSQPWPFPQSLMTAFMAEYDSGDIVIDPK	Unmodified	3532.66	0.657081	187	sp|P32664|NUDC_ECOLI	yes	yes	0	0	0	0	By MS/MS						1						44.555	44.555	3	1.1095e-18	93.6	88.17	249930000	249930000	0	0	0	0	0
YYGGGYGSTQQATFMVFQALAQYQK	Unmodified	2806.31	0.306101	85	CON__Q2UVX4	yes	yes	0	0	0	0			By MS/MS	By MS/MS					1	1			27.04	27.028	5	0.051682	2.3442	2.2623	300320000	0	0	68160000	18456000	0	0

## Sheet: 1B;ADPr peptides
ADP-ribosylated peptides of rS1 and their localisation in rS1
Here, only ADP-ribosylated peptides are presented for which Intensity values are greater than 0. The peptides are assigned to the respective rS1 domains and the potentially modified arginine residues are indicated.
ADP-ribosylation is only detected for rS1 peptides in domain 2 and domain 6 in all three replicates of T4 phage infection (rS1-His-inf-1 to -3), whilst not detected in the uninfected samples.
rS1 domain	Arginine	Sequence	Modifications	Proteins	Intensity re1-His-1	Intensity re1-His-2	Intensity re1-His-3	Intensity rS1-inf-His-1	Intensity rS1-His-inf-2	Intensity rS1-His-inf-3
2	R139, R142	AFLPGSLVDVRPVRDTLHLEGK	ADP-ribosyl	sp|P0AG67|RS1_ECOLI;sp|P0AG67DII|RS1_DII_ECOLI	0	0	0	272380000	249560000	360910000
6	R485, R487	ASEASRDRVEDATLVLSVGDEVEAK	ADP-ribosyl	sp|P0AG67|RS1_ECOLI;sp|P0AG67R139K|RS1_R139K_ECOLI;sp|P0AG67R139A|RS1_R139A_ECOLI	0	0	0	35098000	22970000	35004000
1	R19	EIETRPGSIVR	ADP-ribosyl	sp|P0AG67|RS1_ECOLI;sp|P0AG67R139K|RS1_R139K_ECOLI;sp|P0AG67R139A|RS1_R139A_ECOLI	0	0	0	7734800	0	0

## Sheet: 1C; ADPr vs unmodified peptides
Intensities of ADP-ribosylated peptides of rS1 compared to their unmodified counterparts
Intensities of ADP-ribosylated peptides are compared to their unmodified counterpart each by dividing the respective intensities.
Comparing intensities of ADP-ribosylated and unmodified peptides (1C; ADPr vs unmodified peptides) shows ratios varying from 1.4 % to 6.6 %. Based on that one may speculate that R139/R142 and R485/R487 might be major ADP-ribosylation sites on rS1 in vivo.
Sequence	Modifications	Proteins	Intensity re1-His-1	Intensity re1-His-2	Intensity re1-His-3	Intensity rS1-His-inf-1	Intensity rS1-His-inf-2	Intensity rS1-His-inf-3
AFLPGSLVDVRPVRDTLHLEGK	Unmodified	sp|P0AG67|RS1_ECOLI;sp|P0AG67DII|RS1_DII_ECOLI	141370000000	147800000000	34978000000	4126700000	12290000000	26419000000
AFLPGSLVDVRPVRDTLHLEGK	ADP-ribosyl	sp|P0AG67|RS1_ECOLI;sp|P0AG67DII|RS1_DII_ECOLI	0	0	0	272380000	249560000	360910000
Intensity of ADP-ribosylation relative to unmodified peptide			0	0	0	0.0660043	0.0203059	0.013661
ASEASRDRVEDATLVLSVGDEVEAK	ADP-ribosyl	sp|P0AG67|RS1_ECOLI;sp|P0AG67R139K|RS1_R139K_ECOLI;sp|P0AG67R139A|RS1_R139A_ECOLI	0	0	0	35098000	22970000	35004000
ASEASRDRVEDATLVLSVGDEVEAK	Unmodified	sp|P0AG67|RS1_ECOLI;sp|P0AG67R139K|RS1_R139K_ECOLI;sp|P0AG67R139A|RS1_R139A_ECOLI	23656000000	65942000000	23584000000	784480000	651920000	12349000000
Intensity of ADP-ribosylation relative to unmodified peptide			0	0	0	0.0447405	0.0352344	0.00283456
EIETRPGSIVR	ADP-ribosyl	sp|P0AG67|RS1_ECOLI;sp|P0AG67R139K|RS1_R139K_ECOLI;sp|P0AG67R139A|RS1_R139A_ECOLI	0	0	0	7734800	0	0
EIETRPGSIVR	Unmodified	sp|P0AG67|RS1_ECOLI;sp|P0AG67R139K|RS1_R139K_ECOLI;sp|P0AG67R139A|RS1_R139A_ECOLI	57564000000	71701000000	72955000000	44681000000	30562000000	21864000000
Intensity of ADP-ribosylation relative to unmodified peptide			0	0	0	0.000173112	0	0

## Sheet: 1D; Parameters MaxQuant
MaxQuant parameters for the presented data as presented in 1A - C.
Parameter	Value
Version	1.6.17.0
User name	glattert
Machine name	WIN6068
Date of writing	2021-09-27 19:29:29
Include contaminants	TRUE
PSM FDR	0.05
PSM FDR Crosslink	0.01
Protein FDR	0.01
Site FDR	0.05
Use Normalized Ratios For Occupancy	TRUE
Min. peptide Length	7
Min. score for unmodified peptides	0
Min. score for modified peptides	5
Min. delta score for unmodified peptides	0
Min. delta score for modified peptides	2
Min. unique peptides	0
Min. razor peptides	1
Min. peptides	1
Use only unmodified peptides and	TRUE
Modifications included in protein quantification	Oxidation (M);Deamidation (NQ);ADP-ribosyl
Peptides used for protein quantification	Razor
Discard unmodified counterpart peptides	TRUE
Label min. ratio count	1
Use delta score	FALSE
iBAQ	FALSE
iBAQ log fit	FALSE
Match between runs	TRUE
Matching time window [min]	0.7
Match ion mobility window [indices]	0.05
Alignment time window [min]	20
Alignment ion mobility window [indices]	1
Find dependent peptides	FALSE
Fasta file
Decoy mode	revert
Include contaminants	TRUE
Advanced ratios	TRUE
Fixed andromeda index folder
Combined folder location
Second peptides	TRUE
Stabilize large LFQ ratios	TRUE
Separate LFQ in parameter groups	FALSE
Require MS/MS for LFQ comparisons	TRUE
Calculate peak properties	FALSE
Main search max. combinations	200
Advanced site intensities	TRUE
Write msScans table	FALSE
Write msmsScans table	TRUE
Write ms3Scans table	TRUE
Write allPeptides table	TRUE
Write mzRange table	TRUE
Write DIA fragments table	FALSE
Write pasefMsmsScans table	TRUE
Write accumulatedPasefMsmsScans table	FALSE
Max. peptide mass [Da]	4600
Min. peptide length for unspecific search	8
Max. peptide length for unspecific search	25
Razor protein FDR	TRUE
Disable MD5	FALSE
Max mods in site table	3
Match unidentified features	FALSE
Epsilon score for mutations
Evaluate variant peptides separately	TRUE
Variation mode	None
MS/MS tol. (FTMS)	20 ppm
Top MS/MS peaks per Da interval. (FTMS)	12
Da interval. (FTMS)	100
MS/MS deisotoping (FTMS)	TRUE
MS/MS deisotoping tolerance (FTMS)	7
MS/MS deisotoping tolerance unit (FTMS)	ppm
MS/MS higher charges (FTMS)	TRUE
MS/MS water loss (FTMS)	TRUE
MS/MS ammonia loss (FTMS)	TRUE
MS/MS dependent losses (FTMS)	TRUE
MS/MS recalibration (FTMS)	FALSE
MS/MS tol. (ITMS)	0.5 Da
Top MS/MS peaks per Da interval. (ITMS)	8
Da interval. (ITMS)	100
MS/MS deisotoping (ITMS)	FALSE
MS/MS deisotoping tolerance (ITMS)	0.15
MS/MS deisotoping tolerance unit (ITMS)	Da
MS/MS higher charges (ITMS)	TRUE
MS/MS water loss (ITMS)	TRUE
MS/MS ammonia loss (ITMS)	TRUE
MS/MS dependent losses (ITMS)	TRUE
MS/MS recalibration (ITMS)	FALSE
MS/MS tol. (TOF)	40 ppm
Top MS/MS peaks per Da interval. (TOF)	10
Da interval. (TOF)	100
MS/MS deisotoping (TOF)	TRUE
MS/MS deisotoping tolerance (TOF)	0.01
MS/MS deisotoping tolerance unit (TOF)	Da
MS/MS higher charges (TOF)	TRUE
MS/MS water loss (TOF)	TRUE
MS/MS ammonia loss (TOF)	TRUE
MS/MS dependent losses (TOF)	TRUE
MS/MS recalibration (TOF)	FALSE
MS/MS tol. (Unknown)	20 ppm
Top MS/MS peaks per Da interval. (Unknown)	12
Da interval. (Unknown)	100
MS/MS deisotoping (Unknown)	TRUE
MS/MS deisotoping tolerance (Unknown)	7
MS/MS deisotoping tolerance unit (Unknown)	ppm
MS/MS higher charges (Unknown)	TRUE
MS/MS water loss (Unknown)	TRUE
MS/MS ammonia loss (Unknown)	TRUE
MS/MS dependent losses (Unknown)	TRUE
MS/MS recalibration (Unknown)	FALSE
Site tables	ADP-ribosylSites.txt;Deamidation (NQ)Sites.txt;Oxidation (M)Sites.txt
