# Supplementary material for: A viral ADP-ribosyltransferase attaches RNA chains to host proteins
Source: Nature. 2023 Aug 16;620(7976):1054–62. doi: 10.1038/s41586-023-06429-2 (PMC10468400; doi:10.1038/s41586-023-06429-2)
Supplement: Supplementary file 4 — MaxQuant output for LC–MS/MS analysis of His-tagged rS1 WT, rS1(R139A) and rS1(R139K) mutants from T4 phage-infected E. coli. [file 41586_2023_6429_MOESM4_ESM.xlsx]

## Sheet: Information for Suppl. Table 2
Supplementary Table 2: MaxQuant Output ("modification specific peptides" table) for LC-MS/MS analysis of His-tagged rS1 WT, R139A and R139K mutants from T4 phage infected E. coli.
MaxQuant Output filtered for rS1 protein and sorted according to ADP-ribosylation (ADP-ribosylwoDP) is presented (2A; modificationSpecificPeptides). T4 phage-infected samples (T4 phage) and -uninfected control (LB control) per rS1 version (WT, R139A or R139K mutant) are presented. A total of three biological replicates (n=3) were analysed per rS1 version. Peptides which were found ADP-ribosylated…
2A;modificationSpecificPeptides
MaxQuant Output filtered for rS1 protein and sorted according to ADP-ribosylation (ADP-ribosylwoDP) is presented (2A;modificationSpecificPeptides).
T4 phage infected samples (T4 phage) and uninfected control (LB control) per rS1 version (WT, R139A or R139K mutant) are presented. A total of three replicates (n=3) were analysed per rS1 version.
ADP-ribosylation is unexpectedly detected in rS1 WT LB control replicate 2 which is - however - 2 orders of magnitude lower than for T4 phage infected samples. Thus, this may likely correspond to a spill-over as samples were queued incorrectly (LB control after a T4 phage sample).
2B; ADPr peptides
Identified ADP-ribosylated rS1 peptides
Peptides which were found ADP-ribosylated are listed and are assigned to their respective location (rS1 domain) and the modified arginines in the rS1 protein (2B; ADPr peptides).
2C; ADPr vs unmodified peptides
The peptide AFLPGSLVDVR(K/A)PVRDTLHLEGK is found ADP-ribosylated for rS1 WT, rS1 R139A and R139K only in T4 phage infected samples across all three replicates.
It becomes obvious that for the WT peptide high intensities of the ADP-ribosylated peptide relative to the unmodified peptide is detected across all three T4 phage infected replicates.
For the mutant peptides R139A and R139K, these intensities are relatively lower by at least 3-fold. Based on this finding, one may speculate that R139 mutation might reduce ADP-ribosylation of the AFLPGSLVDVRPVRDTLHLEGK peptide in rS1.
2D; Parameters MaxQuant
Corresponding MaxQuant parameters

## Sheet: 2A;modificationSpecificPeptides
Supplementary Table 2: MaxQuant Output ("modification specific peptides" table) for LC-MS/MS analysis of His-tagged rS1 WT, R139A and R139K mutants from T4 phage infected E. coli.
MaxQuant Output filtered for rS1 protein and sorted according to ADP-ribosylation (ADP-ribosylwoDP) is presented (2A;modificationSpecificPeptides).
T4 phage infected samples (T4 phage) and uninfected control (LB control) per rS1 version (WT, R139A or R139K mutant) are presented. A total of three replicates (n=3) were analysed per rS1 version.
Sequence	Modifications	Mass	Mass Fractional Part	Protein Groups	Proteins	Unique (Groups)	Unique (Proteins)	ADP-ribosylwoDP	Oxidation (M)	Missed cleavages	Experiment rS1-R139A-LB control1	Experiment rS1-R139A-LB control2	Experiment rS1-R139A-LB control3	Experiment rS1-R139A-T4 phage1	Experiment rS1-R139A-T4 phage2	Experiment rS1-R139A-T4 phage3	Experiment rS1-R139K-LB-control1	Experiment rS1-R139K-LB-control2	Experiment rS1-R139K-LB-control3	Experiment rS1-R139K-T4 phage1	Experiment rS1-R139K-T4 phage2	Experiment rS1-R139K-T4 phage3	Experiment rS1-WT-LB control1	Experiment rS1-WT-T4 phage2	Experiment rS1-WT-LB control3	Experiment rS1-WT-T4 phage1	Experiment rS1-WT-LB control2	Experiment rS1-WT-T4 phage3	Retention time	Calibrated retention time	Charges	PEP	MS/MS scan number	Raw file	Score	Delta score	Reverse	Potential contaminant	Intensity	Intensity rS1-R139A-LB control1	Intensity rS1-R139A-LB control2	Intensity rS1-R139A-LB control3	Intensity rS1-R139A-T4 phage1	Intensity rS1-R139A-T4 phage2	Intensity rS1-R139A-T4 phage3	Intensity rS1-R139K-LB-control1	Intensity rS1-R139K-LB-control2	Intensity rS1-R139K-LB-control3	Intensity rS1-R139K-T4 phage1
AFLPGSLVDVAPVRDTLHLEGK	ADP-ribosyl	2874.34	0.33544	14	sp|P0AG67R139A|RS1_R139A_ECOLI	yes	yes	1	0	1				3	2	2													77.166	77.166	2;3;4	7.5288e-15	96411	ADPR-13-8	94.781	94.781			22486000000	0	0	0	5267100000	8046900000	9171900000	0	0	0	0
AFLPGSLVDVKPVRDTLHLEGK	ADP-ribosyl	2931.39	0.393289	15	sp|P0AG67R139K|RS1_R139K_ECOLI	yes	yes	1	0	2										2	2	2							68.482	68.482	2;3;4	8.5911e-12	81848	ADPR-13-3	71.933	66.932			7975900000	0	0	0	0	0	0	0	0	0	1610100000
AFLPGSLVDVRPVRDTLHLEGK	ADP-ribosyl	2959.4	0.399437	12;13	sp|P0AG67|RS1_ECOLI;sp|P0AG67DII|RS1_DII_ECOLI	no	no	1	0	2														3		6	1	2	69.513	69.513	2;3;4	9.4208e-21	83517	ADPR-13-10	105.19	105.19			29575000000	0	0	0	0	0	0	0	0	0	0
AKDDLARLLR	ADP-ribosyl	1710.75	0.749164	19	sp|Q01546|K22O_CON-HUMAN;CON__Q01546	yes	no	1	0	2	1		3			2					1							1	62.556	62.556	2	0.0040043	69969	ADPR-13-9	46.129	42.72		+	0	0	0	0	0	0	0	0	0	0	0
AKRHEAWITLEK	ADP-ribosyl	2021.88	0.876156	15;14;12	sp|P0AG67|RS1_ECOLI;sp|P0AG67R139A|RS1_R139A_ECOLI;sp|P0AG67R139K|RS1_R139K_ECOLI	no	no	1	0	2				1	2	1				2	2	1		1		1		1	29.85	29.85	3	0.00017258	32509	ADPR-13-3	51.875	51.862			633220000	0	0	0	0	136060000	56214000	0	0	0	105690000
ASEASRDRVEDATLVLSVGDEVEAK	ADP-ribosyl	3186.38	0.375526	15;14;12	sp|P0AG67|RS1_ECOLI;sp|P0AG67R139A|RS1_R139A_ECOLI;sp|P0AG67R139K|RS1_R139K_ECOLI	no	no	1	0	2				3	5	4				5	11	1		8		7		7	59.686	59.686	3;4	2.5517e-08	67119	ADPR-13-9	55.985	55.973			1756700000	0	0	0	150960000	312310000	182890000	0	0	0	236550000
DRVEDATLVLSVGDEVEAK	ADP-ribosyl	2585.09	0.0935377	15;14;12	sp|P0AG67|RS1_ECOLI;sp|P0AG67R139A|RS1_R139A_ECOLI;sp|P0AG67R139K|RS1_R139K_ECOLI	no	no	1	0	1				2						7	7	1				2			66.638	66.638	3	5.2943e-06	90761	ADPR-13-9	68.41	65.358			56671000	0	0	0	34151000	0	0	0	0	0	0
EIETRPGSIVR	ADP-ribosyl	1796.75	0.749558	15;14;12	sp|P0AG67|RS1_ECOLI;sp|P0AG67R139A|RS1_R139A_ECOLI;sp|P0AG67R139K|RS1_R139K_ECOLI	no	no	1	0	1					1	1				1						1		2	28.369	28.369	2;3	0.0064228	31540	ADPR-13-13	39.917	39.917			1091200000	0	0	0	0	156390000	119020000	0	0	0	393190000
ELRQLTLRIQELEK	ADP-ribosyl	2309.08	0.0817913	22	sp|Q92817|EVPL_CON-HUMAN	yes	yes	1	0	2											1								64.669	64.669	2	0.021136	76803	ADPR-13-9	32.606	32.606			0	0	0	0	0	0	0	0	0	0	0
GTESFAQLFEESLKEIETRPGSIVR	ADP-ribosyl	3363.51	0.506147	15;14;12	sp|P0AG67|RS1_ECOLI;sp|P0AG67R139A|RS1_R139A_ECOLI;sp|P0AG67R139K|RS1_R139K_ECOLI	no	no	1	0	2				1	2	2				2	2	1				2	1	2	91.588	91.588	3;4	1.865e-19	116843	ADPR-13-8	98.3	95.367			16278000000	0	0	0	659540000	1998000000	1375900000	0	0	0	2540500000
KGDEIAAVVLQVDAERER	ADP-ribosyl	2538.12	0.115276	15;14;12	sp|P0AG67|RS1_ECOLI;sp|P0AG67R139A|RS1_R139A_ECOLI;sp|P0AG67R139K|RS1_R139K_ECOLI	no	no	1	0	2				2	1	1				1	1	1		1		2			54.794	54.794	3	0.00061558	63768	ADPR-13-3	66.893	63.555			839440000	0	0	0	94694000	83710000	62487000	0	0	0	167000000
PVRDTLHLEGK	ADP-ribosyl	1804.75	0.754643	15;12;13	sp|P0AG67|RS1_ECOLI;sp|P0AG67R139K|RS1_R139K_ECOLI;sp|P0AG67DII|RS1_DII_ECOLI	no	no	1	0	1														1					26.351	26.351	3	0.032877	28693	ADPR-13-10	31.478	31.478			45244000	0	0	0	0	0	0	0	0	0	0
RAVIESENSAER	ADP-ribosyl	1900.74	0.735365	15;14;12	sp|P0AG67|RS1_ECOLI;sp|P0AG67R139A|RS1_R139A_ECOLI;sp|P0AG67R139K|RS1_R139K_ECOLI	no	no	1	0	1					2	2				2	1			2		2		2	15.839	15.839	3	3.0758e-08	14409	ADPR-13-8	71.241	63.697			108990000	0	0	0	0	32483000	11226000	0	0	0	26173000
RAVIESENSAERDQLLENLQEGMEVK	ADP-ribosyl	3527.53	0.527687	15;14;12	sp|P0AG67|RS1_ECOLI;sp|P0AG67R139A|RS1_R139A_ECOLI;sp|P0AG67R139K|RS1_R139K_ECOLI	no	no	1	0	2																		1	56.639	56.639	3	0.08301	66770	ADPR-13-13	23.917	23.662			0	0	0	0	0	0	0	0	0	0	0
RESYAGVTLDPQGVYGIISRR	ADP-ribosyl	2877.28	0.284801	7	CON__Q1A7A4	yes	yes	1	0	2			1																92.472	92.472	2	0.028682	118507	ADPR-13-17	37.013	31.584		+	79411000	0	0	79411000	0	0	0	0	0	0	0
RHEAWITLEK	ADP-ribosyl	1822.74	0.744079	15;14;12	sp|P0AG67|RS1_ECOLI;sp|P0AG67R139A|RS1_R139A_ECOLI;sp|P0AG67R139K|RS1_R139K_ECOLI	no	no	1	0	1										2	3	1				1			37.171	37.171	2;3	0.0013151	41201	ADPR-13-9	49.06	40.528			40039000	0	0	0	0	0	0	0	0	0	0
RNNVVVSR	ADP-ribosyl	1483.6	0.597021	15;12;14;13	sp|P0AG67|RS1_ECOLI;sp|P0AG67R139A|RS1_R139A_ECOLI;sp|P0AG67R139K|RS1_R139K_ECOLI;sp|P0AG67DII|RS1_DII_ECOLI	no	no	1	0	1																3		1	13.528	13.528	2;3	0.0017778	10654	ADPR-13-1	49.715	46.128			88698000	0	0	0	0	0	0	0	0	0	0
RVKHPSEIVNVGDEITVK	ADP-ribosyl	2560.17	0.172397	15;14;12	sp|P0AG67|RS1_ECOLI;sp|P0AG67R139A|RS1_R139A_ECOLI;sp|P0AG67R139K|RS1_R139K_ECOLI	no	no	1	0	2					1	1					2							1	39.904	39.904	3;4	0.00080312	45180	ADPR-13-8	65.47	65.47			385320000	0	0	0	0	149210000	33680000	0	0	0	0
TRVSLGLK	ADP-ribosyl	1413.61	0.60546	15;14;12	sp|P0AG67|RS1_ECOLI;sp|P0AG67R139A|RS1_R139A_ECOLI;sp|P0AG67R139K|RS1_R139K_ECOLI	no	no	1	0	1				1	1	1								1					31.223	31.223	2	0.034632	34555	ADPR-13-8	29.149	29.149			0	0	0	0	0	0	0	0	0	0	0
WFNVAVGSTCPWLKRFK	ADP-ribosyl	2636.14	0.14368	2	CON__P00978	yes	yes	1	0	2		1			1														52.335	52.335	3	0.11507	60674	ADPR-13-11	23.527	16.652		+	339400000	0	226350000	0	0	113050000	0	0	0	0	0
YRFFLGNQFGDSQQLRLVR	ADP-ribosyl	2884.28	0.284742	20	sp|Q03001|DYST_CON-HUMAN	yes	yes	1	0	2															1				63.321	63.321	2	0.1398	76066	ADPR-13-16	20.84	14.809			0	0	0	0	0	0	0	0	0	0	0
GVLERIMGDKVASEALMK	2 Oxidation (M)	1978.02	0.0227326	9	CON__Q2KJC7	yes	yes	0	2	2	2		1					1						1	1				69.447	69.447	2	0.00027818	84765	ADPR-13-16	65.395	60.011		+	127470000	0	0	0	0	0	0	0	39760000	0	0
AVIESENSAERDQLLENLQEGMEVK	Oxidation (M)	2846.36	0.360381	15;14;12	sp|P0AG67|RS1_ECOLI;sp|P0AG67R139A|RS1_R139A_ECOLI;sp|P0AG67R139K|RS1_R139K_ECOLI	no	no	0	1	1	20	32	29	31	31	23	26	23	34	35	32	31	42	34	27	41	30	24	56.894	56.894	2;3;4	0	65722	ADPR-13-1	259.55	259.52			438540000000	29226000000	27976000000	27398000000	33207000000	12504000000	17233000000	26153000000	22019000000	25923000000	38671000000
DAIATVNKQEDANFSNNAMAEAFK	Oxidation (M)	2614.2	0.196945	15;14;12	sp|P0AG67|RS1_ECOLI;sp|P0AG67R139A|RS1_R139A_ECOLI;sp|P0AG67R139K|RS1_R139K_ECOLI	no	no	0	1	1	16	13	13	11	12	13	8	9	12	15	15	14	17	17	11	12	13	14	45.644	45.644	2;3	0	45791	ADPR-13-3	458.8	458.8			106680000000	3909300000	4935900000	6977300000	6760800000	4713000000	5061800000	5308500000	5883500000	4550100000	12009000000
DEADEKDAIATVNKQEDANFSNNAMAEAFK	Oxidation (M)	3301.47	0.468094	15;14;12	sp|P0AG67|RS1_ECOLI;sp|P0AG67R139A|RS1_R139A_ECOLI;sp|P0AG67R139K|RS1_R139K_ECOLI	no	no	0	1	2	5	3	3	2	2	3	5	4	4	3	2	2	3	4	3	5	3	3	45.576	45.576	3;4	1.5297e-268	48925	ADPR-13-13	254.27	254.27			6196400000	395820000	306470000	435640000	317690000	265060000	342720000	360380000	364260000	308090000	507750000
DQLLENLQEGMEVK	Oxidation (M)	1660.8	0.797801	15;14;12	sp|P0AG67|RS1_ECOLI;sp|P0AG67R139A|RS1_R139A_ECOLI;sp|P0AG67R139K|RS1_R139K_ECOLI	no	no	0	1	0	20	27	28	22	24	19	30	16	27	30	42	21	24	22	23	22	26	24	56.02	56.02	2;3	2.3787e-304	64636	ADPR-13-16	270.67	264.7			173620000000	7576200000	9969500000	11162000000	14539000000	7202000000	8710700000	9566000000	10170000000	8426700000	24978000000
EFSSQLAGQVNVEMDAAPGVDLTR	Oxidation (M)	2549.21	0.206781	0	tr|B1AQ77|B1AQ77_CON-MOUSE;CON__A2A4G1;tr|E0CX14|E0CX14_CON-HUMAN;sp|P19012|K1C15_CON-HUMAN;CON__P19012;tr|B3KVF5|B3KVF5_CON-HUMAN;tr|C9JTG5|C9JTG5_CON-HUMAN;tr|B3KRA2|B3KRA2_CON-HUMAN;tr|A8MT21|A8MT21_CON-HUMAN	yes	no	0	1	0							1												62.403	62.403	2	0.010629	73496	ADPR-13-6	30.483	26.449		+	0	0	0	0	0	0	0	0	0	0	0
IITHPNFNGNTLDNDIMLIK	Oxidation (M)	2298.17	0.167817	1	sp|P00761|TRYP_CON-PIG;CON__P00761	yes	no	0	1	0	1	1	2	6	3	2	5	1	5	5	1	1	1	1	1	4	3	2	62.122	62.122	2;3	1.0426e-129	72047	ADPR-13-3	206.74	190.52		+	4009900000	173180000	215360000	241590000	60247000	253230000	204690000	248060000	107680000	308160000	519570000
IITHPNFNGNTLDNDIMLIKLSSPATLNSR	Oxidation (M)	3324.71	0.713625	1	sp|P00761|TRYP_CON-PIG;CON__P00761	yes	no	0	1	1								1											71.817	71.817	4	0.00031992	89183	ADPR-13-12	35.448	33.744		+	25692000	0	0	0	0	0	0	0	25692000	0	0
NIHPSKVVNVGDVVEVMVLDIDEER	Oxidation (M)	2820.43	0.432758	15;14;12	sp|P0AG67|RS1_ECOLI;sp|P0AG67R139A|RS1_R139A_ECOLI;sp|P0AG67R139K|RS1_R139K_ECOLI	no	no	0	1	1	7	17	8		8	9		8	9	3	6	8	8	14	18	4	13	10	77.05	77.05	3;4	1.31e-75	96447	ADPR-13-10	156.28	156.27			6556800000	228310000	928630000	179290000	0	326670000	382700000	0	602780000	280490000	137690000
NIHPSKVVNVGDVVEVMVLDIDEERR	Oxidation (M)	2976.53	0.533869	15;14;12	sp|P0AG67|RS1_ECOLI;sp|P0AG67R139A|RS1_R139A_ECOLI;sp|P0AG67R139K|RS1_R139K_ECOLI	no	no	0	1	2																		1	75.404	75.404	5	0.018956	92818	ADPR-13-13	23.913	23.913			18020000	0	0	0	0	0	0	0	0	0	0
NLTDYGAFVDLGGVDGLLHITDMAWK	Oxidation (M)	2836.37	0.374181	15;14;12	sp|P0AG67|RS1_ECOLI;sp|P0AG67R139A|RS1_R139A_ECOLI;sp|P0AG67R139K|RS1_R139K_ECOLI	no	no	0	1	0	14	20	18	17	16	18	13	20	19	17	11	22	14	18	21	20	19	20	90.778	90.778	2;3;4	0	112706	ADPR-13-1	407.2	405.51			769250000000	34172000000	52213000000	43909000000	28104000000	44552000000	41094000000	32833000000	47051000000	43576000000	61731000000
NLTDYGAFVDLGGVDGLLHITDMAWKR	Oxidation (M)	2992.48	0.475292	15;14;12	sp|P0AG67|RS1_ECOLI;sp|P0AG67R139A|RS1_R139A_ECOLI;sp|P0AG67R139K|RS1_R139K_ECOLI	no	no	0	1	1	11	12	6	9	7	8	5	11	6	9	5	10	9	17	13	6	8	8	86.432	86.432	2;3;4	0	105520	ADPR-13-9	274.85	261.28			86707000000	4849700000	9656300000	3024500000	1488800000	5156500000	4451400000	1975500000	5258400000	3229800000	4318200000
QEDANFSNNAMAEAFK	Oxidation (M)	1801.76	0.757727	15;14;12	sp|P0AG67|RS1_ECOLI;sp|P0AG67R139A|RS1_R139A_ECOLI;sp|P0AG67R139K|RS1_R139K_ECOLI	no	no	0	1	0	38	29	32	27	28	22	20	21	35	26	20	27	22	26	20	32	32	28	40.93	40.93	2;3	0	47689	ADPR-13-5	285.38	285.38			94570000000	4661800000	4015900000	4932900000	6856500000	5017700000	3952600000	7368600000	4968700000	4483200000	7825000000
RAVIESENSAERDQLLENLQEGMEVK	Oxidation (M)	3002.46	0.461492	15;14;12	sp|P0AG67|RS1_ECOLI;sp|P0AG67R139A|RS1_R139A_ECOLI;sp|P0AG67R139K|RS1_R139K_ECOLI	no	no	0	1	2	15	17	15	13	16	16	11	16	12	15	20	19	18	13	19	20	13	15	50.001	50.001	2;3;4	8.3198e-255	52277	ADPR-13-17	258.87	258.87			165710000000	8714400000	13032000000	7682200000	4810700000	9838900000	7785200000	3722300000	10291000000	6032000000	15497000000
VTNLTDYGCFVEIEEGVEGLVHVSEMDWTNK	Oxidation (M)	3585.63	0.627965	15;14;12	sp|P0AG67|RS1_ECOLI;sp|P0AG67R139A|RS1_R139A_ECOLI;sp|P0AG67R139K|RS1_R139K_ECOLI	no	no	0	1	0																		1	95.107	95.107	3	0.00012755	121270	ADPR-13-13	37.678	37.571			6437600000	0	0	0	0	0	0	0	0	0	0
VVNVGDVVEVMVLDIDEER	Oxidation (M)	2144.07	0.0670999	15;14;12	sp|P0AG67|RS1_ECOLI;sp|P0AG67R139A|RS1_R139A_ECOLI;sp|P0AG67R139K|RS1_R139K_ECOLI	no	no	0	1	0	23	29	37	22	30	30	20	27	32	11	26	32	20	24	28	20	33	30	84.37	84.37	2;3	0	99443	ADPR-13-3	305.05	305.05			104670000000	2847200000	6501900000	4660900000	2930800000	4464200000	5538200000	6492500000	5957200000	4910100000	4444700000
VVNVGDVVEVMVLDIDEERR	Oxidation (M)	2300.17	0.168211	15;14;12	sp|P0AG67|RS1_ECOLI;sp|P0AG67R139A|RS1_R139A_ECOLI;sp|P0AG67R139K|RS1_R139K_ECOLI	no	no	0	1	1	15	14	14	11	6	10	12	9	17	11	12	9	13	13	10	8	15	6	78.683	78.683	2;3	5.2095e-148	93435	ADPR-13-18	208.17	208.17			12501000000	542920000	613410000	777460000	522990000	609810000	662050000	670720000	721180000	679130000	693740000
VVNVGDVVEVMVLDIDEERRR	Oxidation (M)	2456.27	0.269322	15;14;12	sp|P0AG67|RS1_ECOLI;sp|P0AG67R139A|RS1_R139A_ECOLI;sp|P0AG67R139K|RS1_R139K_ECOLI	no	no	0	1	2	9	13	5	6	14	9	2	8	4	10	13	14	13	9	13	8	11	12	76.321	76.321	3;4	5.1159e-111	99685	ADPR-13-11	194.49	191.48			12337000000	553670000	1350600000	288880000	170120000	907980000	642700000	91435000	592230000	413030000	598930000
AAESRPAPFLIHQESNVIVR	Unmodified	2233.2	0.196749	17	sp|P21513|RNE_ECOLI	yes	yes	0	0	1	1	1	1			2		1	1	1		2		1				1	45.482	45.482	3;4	9.1321e-05	51745	ADPR-13-13	61.276	61.276			280110000	10016000	27780000	25498000	0	0	51168000	0	17257000	19766000	26095000
AAFGGSGGRGSSSGGGYSSGSSSYGSGGR	Unmodified	2500.06	0.0599341	6	sp|P35908|K22E_CON-HUMAN;CON__P35908v2;CON__P35908	yes	no	0	0	1					1						1								18.466	18.466	3	3.4558e-14	17783	ADPR-13-8	63.085	63.085		+	51833000	0	0	0	0	22693000	0	0	0	0	0
AFLPGSLVDVAPVR	Unmodified	1439.81	0.81365	14	sp|P0AG67R139A|RS1_R139A_ECOLI	yes	yes	0	0	0	37	40	26	23	48	26	4	2	4	5	4	3	3	3	4	1	2	2	74.865	74.865	1;2;3	7.5381e-92	86359	ADPR-13-8	155.66	155.66			586710000000	96632000000	103890000000	88355000000	102930000000	79837000000	76883000000	4397400000	8194500000	5857700000	4484400000
AFLPGSLVDVAPVRDTLHLEGK	Unmodified	2333.27	0.274331	14	sp|P0AG67R139A|RS1_R139A_ECOLI	yes	yes	0	0	1	21	31	27	20	30	30	3	5	4	4	3	3	3	4	3	1	2	3	77.248	77.248	2;3;4	1.56e-220	91561	ADPR-13-14	252.1	252.1			528130000000	83325000000	99259000000	73679000000	75018000000	79632000000	73196000000	2912000000	11727000000	5520600000	4169000000
AFLPGSLVDVAPVRDTLHLEGKELEFK	Unmodified	2979.61	0.606958	14	sp|P0AG67R139A|RS1_R139A_ECOLI	yes	yes	0	0	2	1	2	2	2	2	2													75.273	75.273	4;5	7.1721e-32	89296	ADPR-13-5	110.31	108.94			2571500000	69304000	1080300000	129610000	74692000	667100000	550480000	0	0	0	0
AFLPGSLVDVK	Unmodified	1144.65	0.64921	15	sp|P0AG67R139K|RS1_R139K_ECOLI	yes	yes	0	0	0	1						1	2	1	1	1	2		1					60.063	60.063	1;2	1.0349e-08	69120	ADPR-13-9	73.985	73.985			6671700000	24418000	0	0	0	0	0	1450000000	687910000	1529700000	1195900000
AFLPGSLVDVKPVR	Unmodified	1496.87	0.871499	15	sp|P0AG67R139K|RS1_R139K_ECOLI	yes	yes	0	0	1	8	2	2	1	2	2	45	48	72	59	60	64	2	5	2		1	2	68.197	68.197	1;2;3	1.3289e-48	64408	ADPR-13-5	175.86	175.86			684650000000	16540000000	9095800000	956990000	188970000	246160000	4291200000	102980000000	89201000000	127050000000	138500000000
AFLPGSLVDVKPVRDTLHLEGK	Unmodified	2390.33	0.33218	15	sp|P0AG67R139K|RS1_R139K_ECOLI	yes	yes	0	0	2	2	3	1			3	17	46	37	37	32	34	3	5	3			3	70.363	70.363	2;3;4;5	1.072e-304	74408	ADPR-13-12	272.24	272.24			270910000000	1162000000	2118700000	55925000	0	0	935800000	22656000000	48845000000	47027000000	41675000000
AFLPGSLVDVR	Unmodified	1172.66	0.655358	12;13	sp|P0AG67|RS1_ECOLI;sp|P0AG67DII|RS1_DII_ECOLI	no	no	0	0	0	1	1	1	1	1	1	1	1	1	1	1	1	3	4	5	5	3	3	62.643	62.643	2	4.4936e-30	72436	ADPR-13-4	122.13	122.13			54635000000	78365000	166750000	448410000	48847000	44569000	93508000	88568000	75256000	76414000	107160000
AFLPGSLVDVRPVR	Unmodified	1524.88	0.877647	12;13	sp|P0AG67|RS1_ECOLI;sp|P0AG67DII|RS1_DII_ECOLI	no	no	0	0	1	9	6	15	7	3	3	6	7	6	3	2	13	52	53	41	51	40	46	69.94	69.94	1;2;3	7.1634e-147	67039	ADPR-13-9	236.77	236.77			888360000000	10308000000	23748000000	32552000000	3868000000	5921200000	10246000000	9639900000	12658000000	9501000000	15786000000
AFLPGSLVDVRPVRDTLHLEGK	Unmodified	2418.34	0.338328	12;13	sp|P0AG67|RS1_ECOLI;sp|P0AG67DII|RS1_DII_ECOLI	no	no	0	0	2	2	3	2	1				4	1			3	9	10	11	11	8	13	64.745	64.745	2;3;4;5	4.6106e-46	75635	ADPR-13-1	140.97	140.97			83568000000	64836000	502900000	131600000	44282000	0	0	0	232650000	23554000	0
AHRQQQEEEQRR	Unmodified	1593.77	0.772013	21	sp|Q07283|TRHY_CON-HUMAN	yes	yes	0	0	2															1				64.423	64.423	3	0.14116	77365	ADPR-13-16	21.873	17.404			113730000	0	0	0	0	0	0	0	0	0	0
AISLSVR	Unmodified	744.449	0.449388	15;14;12	sp|P0AG67|RS1_ECOLI;sp|P0AG67R139A|RS1_R139A_ECOLI;sp|P0AG67R139K|RS1_R139K_ECOLI	no	no	0	0	0	24	25	27	16	20	28	23	22	39	24	21	23	30	22	32	22	21	21	41.453	41.453	1;2	1.7644e-46	35189	ADPR-13-11	143.37	134.68			372890000000	41805000000	10864000000	60084000000	1036900000	7926300000	48545000000	1557500000	20813000000	28652000000	28482000000
AKDEADEKDAIATVNK	Unmodified	1716.85	0.853008	15;14;12	sp|P0AG67|RS1_ECOLI;sp|P0AG67R139A|RS1_R139A_ECOLI;sp|P0AG67R139K|RS1_R139K_ECOLI	no	no	0	0	2	28	30	28	31	26	22	12	21	47	29	22	29	29	21	22	32	31	32	22.177	22.177	2;3;4	0	14952	ADPR-13-3	332.06	326.46			1143000000000	57409000000	66517000000	89799000000	80595000000	72207000000	59855000000	74731000000	43516000000	36300000000	80074000000
AKRHEAWITLEK	Unmodified	1480.82	0.815047	15;14;12	sp|P0AG67|RS1_ECOLI;sp|P0AG67R139A|RS1_R139A_ECOLI;sp|P0AG67R139K|RS1_R139K_ECOLI	no	no	0	0	2	5	8	3	2	8	5	2	7	2	4	7	9	5	7	7	5	3	11	27.275	27.275	2;3;4	1.8432e-97	26328	ADPR-13-15	161.21	151.42			27846000000	906900000	2882800000	326380000	117490000	2644800000	2170600000	119310000	2383000000	129020000	775140000
ALEESNYELEGK	Unmodified	1380.64	0.64089	4	CON__P13645;sp|P13645|K1C10_CON-HUMAN	no	no	0	0	0	1	1	1			1	1	1		1	1	1		1	1				28.821	28.821	2	6.4948e-14	30403	ADPR-13-6	102.06	102.06		+	58064000	4773700	7532400	6506800	0	0	0	12152000	8117100	0	0
ALQIGEWQGEPVWLVQQQR	Unmodified	2264.17	0.1702	18	sp|P32664|NUDC_ECOLI	yes	yes	0	0	0	1	2	2	1	1	2	3	1	2	2	2		2	2	2	1	2	2	76.01	76.01	2;3	1.9158e-158	93306	ADPR-13-11	187.98	187.98			806150000	11459000	50335000	66951000	17696000	22374000	51600000	43663000	19406000	67543000	57481000
ANPWQQFAETHNK	Unmodified	1569.73	0.732439	15;14;12	sp|P0AG67|RS1_ECOLI;sp|P0AG67R139A|RS1_R139A_ECOLI;sp|P0AG67R139K|RS1_R139K_ECOLI	no	no	0	0	0	16	12	24	39	21	21	16	14	22	28	20	12	19	13	16	33	22	11	48.158	48.158	1;2;3	0	43006	ADPR-13-3	335.78	335.78			1675600000000	40769000000	88598000000	78947000000	123290000000	97531000000	97275000000	106320000000	89036000000	129210000000	123320000000
ANPWQQFAETHNKGDR	Unmodified	1897.88	0.881957	15;14;12	sp|P0AG67|RS1_ECOLI;sp|P0AG67R139A|RS1_R139A_ECOLI;sp|P0AG67R139K|RS1_R139K_ECOLI	no	no	0	0	1	46	35	39	37	33	37	50	34	50	37	34	43	38	34	44	64	38	36	43.427	43.427	2;3;4	0	38693	ADPR-13-1	287.04	274.77			1194000000000	62075000000	70292000000	71726000000	51136000000	64716000000	58555000000	53572000000	51377000000	78376000000	75196000000
ANPWQQFAETHNKGDRVEGK	Unmodified	2311.11	0.109391	15;14;12	sp|P0AG67|RS1_ECOLI;sp|P0AG67R139A|RS1_R139A_ECOLI;sp|P0AG67R139K|RS1_R139K_ECOLI	no	no	0	0	2	28	47	23	24	37	36	22	43	43	32	29	45	44	38	40	27	30	32	38.982	38.982	2;3;4;5	1.4903e-302	26189	ADPR-13-18	304.03	300.6			1549300000000	74357000000	129710000000	94538000000	62586000000	77597000000	70063000000	61146000000	79036000000	83320000000	74120000000
AQYEDIAQK	Unmodified	1064.51	0.513839	10	sp|A5A6M6|K2C1_CON-PANTR;sp|P04264|K2C1_CON-HUMAN	yes	no	0	0	0			1																18.828	18.828	2	0.077255	18498	ADPR-13-17	24.155	24.155		+	2395200	0	0	2395200	0	0	0	0	0	0	0
AQYEEIAQR	Unmodified	1106.54	0.535637	6;19	sp|P35908|K22E_CON-HUMAN;CON__P35908v2;CON__P35908;tr|A5A6P6|A5A6P6_CON-PANTR;tr|B4DKV4|B4DKV4_CON-HUMAN;tr|B4DRY0|B4DRY0_CON-HUMAN;sp|Q01546|K22O_CON-HUMAN	no	no	0	0	0			1				1												20.77	20.77	2	0.047675	19266	ADPR-13-6	27.254	27.254		+	3228200	0	0	1203100	0	0	0	2025100	0	0	0
ASEASRDRVEDATLVLSVGDEVEAK	Unmodified	2645.31	0.314417	15;14;12	sp|P0AG67|RS1_ECOLI;sp|P0AG67R139A|RS1_R139A_ECOLI;sp|P0AG67R139K|RS1_R139K_ECOLI	no	no	0	0	2																		1	52.223	52.223	4	9.6775e-16	60807	ADPR-13-13	78.837	78.101			85437000	0	0	0	0	0	0	0	0	0	0
AVIESENSAER	Unmodified	1203.57	0.573145	15;14;12	sp|P0AG67|RS1_ECOLI;sp|P0AG67R139A|RS1_R139A_ECOLI;sp|P0AG67R139K|RS1_R139K_ECOLI	no	no	0	0	0	12	11	12	32	20	26	21	19	24	32	29	17	24	22	25	20	21	15	24.083	24.083	2	2.1046e-120	14236	ADPR-13-1	189.13	184.14			88615000000	1164300000	3731200000	5830500000	5938300000	3498500000	3022000000	2449900000	3749800000	71921000	6628100000
AVIESENSAERDQLLENLQEGMEVK	Unmodified	2830.37	0.365467	15;14;12	sp|P0AG67|RS1_ECOLI;sp|P0AG67R139A|RS1_R139A_ECOLI;sp|P0AG67R139K|RS1_R139K_ECOLI	no	no	0	0	1	29	31	26	28	24	30	15	30	21	26	26	25	34	20	26	23	12	17	72.615	72.615	2;3;4	0	75592	ADPR-13-1	355.76	352.43			1855000000000	130140000000	130130000000	108150000000	99450000000	103470000000	97739000000	101120000000	99184000000	107300000000	114280000000
AVIESENSAERDQLLENLQEGMEVKGIVK	Unmodified	3227.63	0.634371	15;14;12	sp|P0AG67|RS1_ECOLI;sp|P0AG67R139A|RS1_R139A_ECOLI;sp|P0AG67R139K|RS1_R139K_ECOLI	no	no	0	0	2				1		1				2			1		1				59.861	59.861	3;4	1.0092e-107	80533	ADPR-13-16	173.59	173.37			317720000	0	0	0	56423000	0	61174000	0	0	0	94869000
AWITLEK	Unmodified	859.48	0.480354	13	sp|P0AG67DII|RS1_DII_ECOLI	yes	yes	0	0	0	3	1	4	2	1	2	2	2		1	3	2	2	4	1	3	2	2	35.11	35.11	1;2	2.2498e-25	32989	ADPR-13-4	116.54	91.544			127460000	0	0	0	0	0	0	0	22519000	0	0
AYEDAETVTGVINGK	Unmodified	1565.76	0.757317	15;12;14;13	sp|P0AG67|RS1_ECOLI;sp|P0AG67R139A|RS1_R139A_ECOLI;sp|P0AG67R139K|RS1_R139K_ECOLI;sp|P0AG67DII|RS1_DII_ECOLI	no	no	0	0	0	60	61	41	48	60	65	47	48	83	51	57	44	53	58	56	77	52	57	58.849	58.849	1;2;3	0	44168	ADPR-13-1	303.33	296.95			1466200000000	18068000000	27669000000	129970000000	127490000000	124310000000	16340000000	115190000000	16515000000	23583000000	137300000000
AYEDAETVTGVINGKVK	Unmodified	1792.92	0.920694	15;12;14;13	sp|P0AG67|RS1_ECOLI;sp|P0AG67R139A|RS1_R139A_ECOLI;sp|P0AG67R139K|RS1_R139K_ECOLI;sp|P0AG67DII|RS1_DII_ECOLI	no	no	0	0	1	1	2	2		1		1	3	1		1	1	2	2	2	2	2	1	41.52	41.52	2;3	4.0348e-41	47861	ADPR-13-12	141.38	138.16			2658900000	50232000	156780000	193790000	0	163410000	0	46489000	418740000	51324000	0
CRGLSISVTGIR	Unmodified	1317.72	0.718704	8	CON__Q29RQ1	yes	yes	0	0	1					1	1		1						1				1	45.411	45.411	2	0.017385	51390	ADPR-13-13	39.622	28.793		+	615890000	0	0	0	0	191310000	115880000	0	62982000	0	0
DAIATVNK	Unmodified	830.45	0.449782	15;14;12	sp|P0AG67|RS1_ECOLI;sp|P0AG67R139A|RS1_R139A_ECOLI;sp|P0AG67R139K|RS1_R139K_ECOLI	no	no	0	0	0	1	1	2	2	1	2	1	1		2	1		1	1	1	1		1	15.641	15.641	2	5.8663e-06	13671	ADPR-13-9	77.058	75.192			118280000	2208600	4247000	12833000	14842000	8415100	5884600	6490900	4566400	0	11653000
DAIATVNKQEDANFSNNAMAEAFK	Unmodified	2598.2	0.20203	15;14;12	sp|P0AG67|RS1_ECOLI;sp|P0AG67R139A|RS1_R139A_ECOLI;sp|P0AG67R139K|RS1_R139K_ECOLI	no	no	0	0	1	30	36	30	29	32	28	41	30	39	44	33	27	51	30	33	22	30	23	63.361	63.361	2;3;4	0	59206	ADPR-13-1	294.4	280.5			544090000000	6308500000	38867000000	938940000	29450000000	31976000000	32190000000	29680000000	39293000000	32584000000	43469000000
DDSILLAQHTR	Unmodified	1267.65	0.652064	18	sp|P32664|NUDC_ECOLI	yes	yes	0	0	0															1				29.864	29.864	2	1.1408e-22	33396	ADPR-13-16	105.52	105.52			30798000	0	0	0	0	0	0	0	0	0	0
DEADEKDAIATVNK	Unmodified	1517.72	0.720931	15;14;12	sp|P0AG67|RS1_ECOLI;sp|P0AG67R139A|RS1_R139A_ECOLI;sp|P0AG67R139K|RS1_R139K_ECOLI	no	no	0	0	1	6	6	5	4	5	4	6	5	5	5	5	7	4	5	6	5	3	3	19.895	19.895	2;3	0	14610	ADPR-13-1	305.06	302.12			40709000000	1077000000	1979500000	2993200000	2311000000	2584600000	2032000000	2445400000	2331900000	558130000	3671900000
DEADEKDAIATVNKQEDANFSNNAMAEAFK	Unmodified	3285.47	0.473179	15;14;12	sp|P0AG67|RS1_ECOLI;sp|P0AG67R139A|RS1_R139A_ECOLI;sp|P0AG67R139K|RS1_R139K_ECOLI	no	no	0	0	2	3	4	3	3	3	4	2	3	3	6	4	2	6	4	2	6	2	4	53.276	53.276	2;3;4	0	60193	ADPR-13-1	394.35	394.35			72057000000	2821300000	4483500000	3677200000	2686400000	3985700000	3879500000	1229500000	5364000000	3382900000	5604700000
DFEDLFKQEESLK	Unmodified	1626.78	0.777718	16	sp|P11532|DMD_CON-HUMAN	yes	yes	0	0	1							1									1			84.774	84.774	1;2	7.923e-05	113198	ADPR-13-1	77.533	77.533			283330000	0	0	0	0	0	0	29770000	0	0	0
DLGEEHFK	Unmodified	973.451	0.45051	3	CON__P02769;sp|P02769|ALBU_CON-BOVIN	yes	no	0	0	0																1			19.811	19.811	2	0.16069	19171	ADPR-13-1	20.52	16.383		+	0	0	0	0	0	0	0	0	0	0	0
DQAANLMANRGDHCR	Unmodified	1727.76	0.758019	16	sp|P11532|DMD_CON-HUMAN	yes	yes	0	0	1	1	1	1	1				1	1	1	1			1	1	1	1		48.029	48.029	2	0.0001716	53658	ADPR-13-9	74.841	71.433			494630000	0	49442000	20113000	27289000	0	0	0	56439000	21172000	50337000
DQLLENLQEGMEVK	Unmodified	1644.8	0.802887	15;14;12	sp|P0AG67|RS1_ECOLI;sp|P0AG67R139A|RS1_R139A_ECOLI;sp|P0AG67R139K|RS1_R139K_ECOLI	no	no	0	0	0	17	33	20	16	28	23	22	21	14	38	30	16	61	22	52	21	22	18	72.207	72.207	1;2;3	0	73894	ADPR-13-2	343.65	342.8			930970000000	49967000000	64446000000	54633000000	63752000000	48248000000	46036000000	67235000000	42517000000	60292000000	68348000000
DQLLENLQEGMEVKGIVK	Unmodified	2042.07	0.0717913	15;14;12	sp|P0AG67|RS1_ECOLI;sp|P0AG67R139A|RS1_R139A_ECOLI;sp|P0AG67R139K|RS1_R139K_ECOLI	no	no	0	0	1				1		1	1									1			52.086	52.086	3;4	0.027201	59751	ADPR-13-6	24.041	18.06			1324000000	0	0	0	161120000	0	54306000	732690000	0	0	0
DRVEDATLVLSVGDEVEAK	Unmodified	2044.03	0.0324289	15;14;12	sp|P0AG67|RS1_ECOLI;sp|P0AG67R139A|RS1_R139A_ECOLI;sp|P0AG67R139K|RS1_R139K_ECOLI	no	no	0	0	1	33	41	35	27	42	38	20	43	31	27	42	47	28	36	36	39	31	42	74.712	74.712	2;3;4	0	101730	ADPR-13-1	280.69	278.78			2470100000000	108830000000	161180000000	164530000000	97328000000	149600000000	154550000000	84928000000	160330000000	117550000000	145800000000
DRVEDATLVLSVGDEVEAKFTGVDR	Unmodified	2719.37	0.366453	15;14;12	sp|P0AG67|RS1_ECOLI;sp|P0AG67R139A|RS1_R139A_ECOLI;sp|P0AG67R139K|RS1_R139K_ECOLI	no	no	0	0	2						1		1											77.96	77.96	3;4	1.002e-05	98201	ADPR-13-12	45.941	43.5			22977000	0	0	0	0	0	0	0	22977000	0	0
DTLHLEGK	Unmodified	911.471	0.471246	15;12;14;13	sp|P0AG67|RS1_ECOLI;sp|P0AG67R139A|RS1_R139A_ECOLI;sp|P0AG67R139K|RS1_R139K_ECOLI;sp|P0AG67DII|RS1_DII_ECOLI	no	no	0	0	0	29	34	18	9	11	30	25	36	56	17	17	24	28	24	34	23	40	19	25.645	25.645	1;2	4.4441e-59	17748	ADPR-13-7	149.4	119.59			40755000000	1771000000	2023500000	2070500000	1947600000	2574000000	1335800000	3407300000	3456800000	752890000	2092100000
DTLHLEGKELEFK	Unmodified	1557.8	0.803873	15;12;14;13	sp|P0AG67|RS1_ECOLI;sp|P0AG67R139A|RS1_R139A_ECOLI;sp|P0AG67R139K|RS1_R139K_ECOLI;sp|P0AG67DII|RS1_DII_ECOLI	no	no	0	0	1	3	5	3	2	6	6	3	7	2	7	2	7	4	7	6	4	2	6	43.21	43.21	2;3;4	1.2619e-79	48562	ADPR-13-8	175.28	170.39			7354100000	178440000	478270000	94432000	62983000	414400000	307630000	99554000	527750000	70183000	529940000
DTLHLEGKELEFKVIK	Unmodified	1898.05	0.0513139	15;12;14;13	sp|P0AG67|RS1_ECOLI;sp|P0AG67R139A|RS1_R139A_ECOLI;sp|P0AG67R139K|RS1_R139K_ECOLI;sp|P0AG67DII|RS1_DII_ECOLI	no	no	0	0	2																1			49.549	49.549	4	0.029199	55876	ADPR-13-1	24.784	24.778			20211000	0	0	0	0	0	0	0	0	0	0
DVVLVDAGLK	Unmodified	1027.59	0.591361	15;14;12	sp|P0AG67|RS1_ECOLI;sp|P0AG67R139A|RS1_R139A_ECOLI;sp|P0AG67R139K|RS1_R139K_ECOLI	no	no	0	0	0	22	38	31	25	15	17	43	21	53	34	35	19	30	23	24	22	29	15	57.751	57.751	1;2	1.0256e-13	57693	ADPR-13-12	91.069	91.069			352390000000	18004000000	18664000000	23871000000	27986000000	10049000000	19609000000	22841000000	14506000000	23531000000	35544000000
DVVLVDAGLKSESAIPAEQFK	Unmodified	2215.17	0.173614	15;14;12	sp|P0AG67|RS1_ECOLI;sp|P0AG67R139A|RS1_R139A_ECOLI;sp|P0AG67R139K|RS1_R139K_ECOLI	no	no	0	0	1	29	39	31	34	30	35	23	34	36	28	48	40	40	37	33	37	41	25	70.474	70.474	2;3	0	72208	ADPR-13-1	309.45	308.46			252160000000	9392100000	15567000000	8952500000	9048600000	27632000000	13196000000	6773400000	13488000000	10954000000	23099000000
EALASLELPEGMGLIVR	Unmodified	1796.97	0.970621	17	sp|P21513|RNE_ECOLI	yes	yes	0	0	0														1		1			81.419	81.419	2	0.000257	100357	ADPR-13-1	54.7	48.854			10838000	0	0	0	0	0	0	0	0	0	0
EEEEKEVK	Unmodified	1018.48	0.48187	11	sp|P07197|NFM_CON-HUMAN;tr|A5YM63|A5YM63_CON-HUMAN	yes	no	0	0	1		1	1		1	1				1	1	1	1	1	1				19.897	19.897	2	0.00035924	20027	ADPR-13-4	62.714	62.714			34009000	0	2731500	2138000	0	4444900	3680300	0	0	0	3729500
EGQEVIVQIDKEER	Unmodified	1670.85	0.847529	17	sp|P21513|RNE_ECOLI	yes	yes	0	0	1	1		1	1			2		1			1			1		1	1	34.004	34.004	2;3	2.1208e-14	36462	ADPR-13-6	93.823	86.278			216430000	17655000	0	33026000	25631000	0	0	30523000	0	29450000	0
EIETRPGSIVR	Unmodified	1255.69	0.688449	15;14;12	sp|P0AG67|RS1_ECOLI;sp|P0AG67R139A|RS1_R139A_ECOLI;sp|P0AG67R139K|RS1_R139K_ECOLI	no	no	0	0	1	85	65	72	83	66	64	65	55	97	72	56	61	74	66	70	85	64	60	34.514	34.514	1;2;3	2.3821e-104	29348	ADPR-13-1	185.61	185.61			1063100000000	51885000000	56521000000	71406000000	63901000000	57143000000	46870000000	64786000000	52220000000	126920000000	63566000000
EIETRPGSIVRGVVVAIDK	Unmodified	2037.16	0.158239	15;14;12	sp|P0AG67|RS1_ECOLI;sp|P0AG67R139A|RS1_R139A_ECOLI;sp|P0AG67R139K|RS1_R139K_ECOLI	no	no	0	0	2								1											54.391	54.391	3	0.085653	64774	ADPR-13-12	17.824	17.824			22559000	0	0	0	0	0	0	0	22559000	0	0
EIETYHNLLEGGQEDFESSGAGK	Unmodified	2509.12	0.124491	5	sp|P35527|K1C9_CON-HUMAN;CON__P35527	yes	no	0	0	0							1												49.633	49.633	3	0.01966	56353	ADPR-13-6	26.21	25.733		+	7495100	0	0	0	0	0	0	7495100	0	0	0
EKELQFLEEEEQLQR	Unmodified	1946.96	0.958536	21	sp|Q07283|TRHY_CON-HUMAN	yes	yes	0	0	1		1	1	1	1			1	1			1	1	1				1	58.706	58.706	2	0.011102	58726	ADPR-13-18	33.866	28.689			1673500000	0	211570000	294690000	87788000	217820000	0	0	131590000	153880000	0
ELEFKVIK	Unmodified	1004.59	0.590633	15;12;14;13	sp|P0AG67|RS1_ECOLI;sp|P0AG67R139A|RS1_R139A_ECOLI;sp|P0AG67R139K|RS1_R139K_ECOLI;sp|P0AG67DII|RS1_DII_ECOLI	no	no	0	0	1								1							2				40.067	40.067	2	1.566e-05	45717	ADPR-13-12	75.213	72.51			62143000	0	0	0	0	0	0	0	62143000	0	0
ELEFKVIKLDQK	Unmodified	1488.86	0.85518	15;12;14;13	sp|P0AG67|RS1_ECOLI;sp|P0AG67R139A|RS1_R139A_ECOLI;sp|P0AG67R139K|RS1_R139K_ECOLI;sp|P0AG67DII|RS1_DII_ECOLI	no	no	0	0	2				2		1	1	1	1	2					1			1	45.972	45.972	3;4	9.6044e-43	52625	ADPR-13-12	142.76	141.92			562670000	0	0	0	87944000	0	0	21511000	142120000	33683000	88693000
ELLEANWYR	Unmodified	1192.59	0.587673	18	sp|P32664|NUDC_ECOLI	yes	yes	0	0	0	1		1	1		1	2	1	1	1	1	1	1	1	1	1	1	1	51.448	51.448	2	2.1205e-41	56275	ADPR-13-5	120.65	117.07			310040000	0	0	31684000	15574000	0	31479000	14829000	19187000	39473000	0
ELSDLHSK	Unmodified	927.466	0.46616	22	sp|Q92817|EVPL_CON-HUMAN	yes	yes	0	0	0			1	1			1	1	1		1	1		1	1	1	1	1	24.851	24.851	2	0.076566	15804	ADPR-13-18	22.929	22.929			6265100000	0	0	602740000	876050000	0	0	73800000	514870000	178140000	0
EMEDTIK	Unmodified	864.39	0.389884	20	sp|Q03001|DYST_CON-HUMAN	yes	yes	0	0	0	1	1	1			1					1				2				31.803	31.803	2	0.00054487	36768	ADPR-13-14	44.611	36.701			0	0	0	0	0	0	0	0	0	0	0
EQLQGLNDRFAGYIEK	Unmodified	1879.94	0.942826	11	sp|P07197|NFM_CON-HUMAN;tr|A5YM63|A5YM63_CON-HUMAN;tr|B4DJT7|B4DJT7_CON-HUMAN	yes	no	0	0	1	1																		58.434	58.434	2	0.070637	65156	ADPR-13-5	30.55	24.944			0	0	0	0	0	0	0	0	0	0	0
ERISLGVK	Unmodified	900.539	0.539266	15;14;12	sp|P0AG67|RS1_ECOLI;sp|P0AG67R139A|RS1_R139A_ECOLI;sp|P0AG67R139K|RS1_R139K_ECOLI	no	no	0	0	1	1	2	2	2	2	3	1	1	5	2	5	2	5	2	2	2	2	2	23.886	23.886	2	4.4256e-36	23943	ADPR-13-12	132.76	116.6			55028000000	1951900000	4269500000	3645100000	703180000	5244300000	4208400000	756510000	2884800000	676600000	2920300000
EVMEESGIK	Unmodified	1020.48	0.479762	18	sp|P32664|NUDC_ECOLI	yes	yes	0	0	0						1							1						20.675	20.675	2	0.0021549	22047	ADPR-13-14	42.109	42.109			4487200	0	0	0	0	0	4487200	0	0	0	0
EYKKGDEIAAVVLQVDAER	Unmodified	2132.11	0.111348	15;14;12	sp|P0AG67|RS1_ECOLI;sp|P0AG67R139A|RS1_R139A_ECOLI;sp|P0AG67R139K|RS1_R139K_ECOLI	no	no	0	0	2	32	55	12	4	52	27	7	30	18	9	15	50	34	49	39	18	16	61	63.701	63.701	2;3;4	0	62174	ADPR-13-3	346.19	333.83			175300000000	11098000000	15857000000	4812100000	1701700000	17178000000	10463000000	1182900000	8987700000	4418000000	4267000000
FLEQQNQVLQTK	Unmodified	1474.78	0.777993	10;6	sp|P35908|K22E_CON-HUMAN;CON__P35908v2;CON__P35908;tr|A5A6P6|A5A6P6_CON-PANTR;sp|A5A6M6|K2C1_CON-PANTR;sp|P04264|K2C1_CON-HUMAN;CON__P04264;sp|P04104|K2C1_CON-MOUSE	no	no	0	0	0	1		1				1		1			1			1				34.193	34.193	2	1.8323e-17	36564	ADPR-13-6	125.75	125.75		+	64596000	8139800	0	17738000	0	0	0	31068000	0	7650100	0
FLQEEQQLRRQELER	Unmodified	2001.04	0.0391861	21	sp|Q07283|TRHY_CON-HUMAN	yes	yes	0	0	2																		1	59.478	59.478	3	0.13614	70106	ADPR-13-13	17.701	17.701			60140000	0	0	0	0	0	0	0	0	0	0
FTGVDRK	Unmodified	821.44	0.439552	15;14;12	sp|P0AG67|RS1_ECOLI;sp|P0AG67R139A|RS1_R139A_ECOLI;sp|P0AG67R139K|RS1_R139K_ECOLI	no	no	0	0	1	49	26	27	32	33	23	30	18	4	18	16	39	20	22	38	23	29	28	19.819	19.819	2	2.5e-45	31161	ADPR-13-3	113.08	113.08			6703400000	368440000	365300000	369780000	411420000	584790000	313830000	170230000	478520000	0	336310000
GAIVTGKVTAVDAK	Unmodified	1328.77	0.766365	15;14;12	sp|P0AG67|RS1_ECOLI;sp|P0AG67R139A|RS1_R139A_ECOLI;sp|P0AG67R139K|RS1_R139K_ECOLI	no	no	0	0	1	1	1	2	2	2	2	1	2	1	2	1	2	2	2	2	2	2	2	25.583	25.583	2;3	3.5058e-76	26703	ADPR-13-3	165.35	145.75			1332700000	26964000	49322000	33774000	123210000	72764000	74788000	65281000	103070000	8247800	119890000
GAIVTGKVTAVDAKGATVELADGVEGYLR	Unmodified	2859.53	0.534187	15;14;12	sp|P0AG67|RS1_ECOLI;sp|P0AG67R139A|RS1_R139A_ECOLI;sp|P0AG67R139K|RS1_R139K_ECOLI	no	no	0	0	2			1		3	2	1		2		2		1	2		1	1		66.762	66.762	3;4	2.5289e-33	78748	ADPR-13-1	76.162	76.162			37668000	0	0	0	0	0	0	0	0	0	0
GATVELADGVEGYLR	Unmodified	1548.78	0.778386	15;14;12	sp|P0AG67|RS1_ECOLI;sp|P0AG67R139A|RS1_R139A_ECOLI;sp|P0AG67R139K|RS1_R139K_ECOLI	no	no	0	0	0	50	60	53	42	45	51	51	59	42	58	62	63	53	49	49	55	44	53	71.771	71.771	1;2;3	0	75293	ADPR-13-12	281.83	281.83			1987400000000	75677000000	159180000000	92484000000	73505000000	103790000000	128020000000	69170000000	117680000000	103560000000	143220000000
GDEIAAVVLQVDAER	Unmodified	1583.82	0.8155	15;14;12	sp|P0AG67|RS1_ECOLI;sp|P0AG67R139A|RS1_R139A_ECOLI;sp|P0AG67R139K|RS1_R139K_ECOLI	no	no	0	0	0	57	65	38	45	32	55	56	54	29	37	44	53	39	52	55	48	43	35	74.207	74.207	2;3	6.0289e-130	84160	ADPR-13-6	216.06	216.06			173410000000	8636800000	12987000000	8796900000	9389500000	10962000000	8421900000	8295300000	6665000000	5993600000	10279000000
GDEIAAVVLQVDAERER	Unmodified	1868.96	0.959204	15;14;12	sp|P0AG67|RS1_ECOLI;sp|P0AG67R139A|RS1_R139A_ECOLI;sp|P0AG67R139K|RS1_R139K_ECOLI	no	no	0	0	1	22	25	6	3	18	18	5	25	13	13	25	22	26	22	24	13	10	21	62.299	62.299	2;3	0	60009	ADPR-13-10	315.32	315.32			67272000000	9348200000	14103000000	2202000000	2735500000	3767600000	4558300000	433730000	1846500000	524760000	1373800000
GELPYGEAANFDLVGQR	Unmodified	1834.88	0.884977	18	sp|P32664|NUDC_ECOLI	yes	yes	0	0	0																		1	60.35	60.35	2	6.7858e-05	71375	ADPR-13-13	59.306	59.306			0	0	0	0	0	0	0	0	0	0	0
GGFTVELNGIR	Unmodified	1161.61	0.614222	15;12;14;13	sp|P0AG67|RS1_ECOLI;sp|P0AG67R139A|RS1_R139A_ECOLI;sp|P0AG67R139K|RS1_R139K_ECOLI;sp|P0AG67DII|RS1_DII_ECOLI	no	no	0	0	0	21	47	27	32	40	43	21	39	31	29	42	44	40	29	34	36	30	33	68.858	68.858	1;2;3	4.3173e-181	70732	ADPR-13-9	222.19	222.19			1541800000000	89079000000	93302000000	90171000000	87522000000	74749000000	71096000000	95896000000	64132000000	97269000000	96953000000
GGFTVELNGIRAFLPGSLVDVAPVR	Unmodified	2583.42	0.417307	14	sp|P0AG67R139A|RS1_R139A_ECOLI	yes	yes	0	0	1						1													87.95	87.95	3	2.1281e-20	114276	ADPR-13-14	100.62	98.044			34662000	0	0	0	0	0	34662000	0	0	0	0
GGFTVELNGIRAFLPGSLVDVKPVR	Unmodified	2640.48	0.475156	15	sp|P0AG67R139K|RS1_R139K_ECOLI	yes	yes	0	0	2							1	2	2	2		1							82.229	82.229	3;4	4.4818e-158	104076	ADPR-13-12	214.02	214.02			2693900000	0	0	0	0	0	0	37085000	2366100000	85451000	164910000
GGGGGGYGSGGSSYGSGGGSYGSGGGGGGGR	Unmodified	2382.94	0.94457	10	sp|A5A6M6|K2C1_CON-PANTR;sp|P04264|K2C1_CON-HUMAN;CON__P04264	yes	no	0	0	0		2						1			2			1	1			1	17.546	17.546	2;3	2.6712e-21	16379	ADPR-13-11	75.55	67.07		+	108690000	0	22386000	0	0	0	0	0	22570000	0	0
GGSGGGGSISGGGYGSGGGSGGR	Unmodified	1740.74	0.741166	6	sp|P35908|K22E_CON-HUMAN;CON__P35908v2;CON__P35908	yes	no	0	0	0					1			1			1								14.033	14.033	2	2.9103e-132	11356	ADPR-13-9	198.95	198.95		+	36253000	0	0	0	0	10430000	0	0	5487600	0	0
GGSGGSHGGGSGFGGESGGSYGGGEEASGSGGGYGGGSGK	Unmodified	3222.27	0.274297	5	sp|P35527|K1C9_CON-HUMAN;CON__P35527	yes	no	0	0	0			1												1			1	20.825	20.825	3	5.0319e-08	21448	ADPR-13-13	43.566	43.566		+	38856000	0	0	8344100	0	0	0	0	0	0	0
GGSGGSHGGGSGFGGESGGSYGGGEEASGSGGGYGGGSGKSSHS	Unmodified	3620.43	0.429294	5	sp|P35527|K1C9_CON-HUMAN;CON__P35527	yes	no	0	0	1		1	1								1			1	1			1	18.217	18.217	4	1.9417e-76	17404	ADPR-13-9	119.03	119.03		+	157720000	0	19583000	4787800	0	0	0	0	0	0	0
GGSGGSYGGGGSGGGYGGGSGSR	Unmodified	1790.72	0.720431	5	sp|P35527|K1C9_CON-HUMAN;CON__P35527	yes	no	0	0	0														1					11.66	11.66	2	0.018067	8511	ADPR-13-10	26.729	15.674		+	2342100	0	0	0	0	0	0	0	0	0	0
GIVKNLTDYGAFVDLGGVDGLLHITDMAWK	Unmodified	3217.65	0.648171	15;14;12	sp|P0AG67|RS1_ECOLI;sp|P0AG67R139A|RS1_R139A_ECOLI;sp|P0AG67R139K|RS1_R139K_ECOLI	no	no	0	0	1								1											93.577	93.577	4	2.1684e-09	120996	ADPR-13-12	52.122	52.122			103010000	0	0	0	0	0	0	0	103010000	0	0
GIVKNLTDYGAFVDLGGVDGLLHITDMAWKR	Unmodified	3373.75	0.749282	15;14;12	sp|P0AG67|RS1_ECOLI;sp|P0AG67R139A|RS1_R139A_ECOLI;sp|P0AG67R139K|RS1_R139K_ECOLI	no	no	0	0	2								1											87.479	87.479	4	2.007e-32	111996	ADPR-13-12	96.123	94.217			51573000	0	0	0	0	0	0	0	51573000	0	0
GSGGGSSGGSIGGRGSSSGGVK	Unmodified	1750.82	0.819416	10	sp|A5A6M6|K2C1_CON-PANTR;sp|P04264|K2C1_CON-HUMAN;CON__P04264	yes	no	0	0	1											1				1				9.1236	9.1236	3	0.046729	5241	ADPR-13-9	22.636	22.636		+	8655400	0	0	0	0	0	0	0	0	0	0
GSLGGGFSSGGFSGGSFSR	Unmodified	1706.76	0.764862	4	CON__P13645;sp|P13645|K1C10_CON-HUMAN	yes	no	0	0	0							1												48.231	48.231	2	0.00010366	54320	ADPR-13-6	66.533	66.533		+	14014000	0	0	0	0	0	0	14014000	0	0	0
GSSSGGGYSSGSSSYGSGGR	Unmodified	1739.7	0.698298	6	sp|P35908|K22E_CON-HUMAN;CON__P35908v2;CON__P35908;tr|A5A6P6|A5A6P6_CON-PANTR	yes	no	0	0	0											1								12.214	12.214	2	6.1119e-05	8983	ADPR-13-9	65.092	65.092		+	2543600	0	0	0	0	0	0	0	0	0	0
GSYGSGGSSYGSGGGSYGSGGGGGGHGSYGSGSSSGGYR	Unmodified	3311.3	0.300846	10	sp|A5A6M6|K2C1_CON-PANTR;sp|P04264|K2C1_CON-HUMAN;CON__P04264	yes	no	0	0	0															1				21.248	21.248	3	0.052298	22088	ADPR-13-16	24.018	19.024		+	14829000	0	0	0	0	0	0	0	0	0	0
GTESFAQLFEESLK	Unmodified	1584.77	0.767153	15;14;12	sp|P0AG67|RS1_ECOLI;sp|P0AG67R139A|RS1_R139A_ECOLI;sp|P0AG67R139K|RS1_R139K_ECOLI	no	no	0	0	0	11	12	12	12	10	14	12	9	9	16	10	20	10	8	11	11	9	10	83.637	83.637	1;2;3	2.9081e-218	94084	ADPR-13-5	275.48	275.48			1203400000000	69404000000	91395000000	77372000000	80536000000	69018000000	66674000000	78035000000	68126000000	82311000000	3967400000
GTESFAQLFEESLKEIETR	Unmodified	2213.09	0.0851928	15;14;12	sp|P0AG67|RS1_ECOLI;sp|P0AG67R139A|RS1_R139A_ECOLI;sp|P0AG67R139K|RS1_R139K_ECOLI	no	no	0	0	1	3	9	7	6	4	6	3	3	6	5	5	6	5	5	4	5	5	4	90.668	90.668	2;3	0	111786	ADPR-13-1	357.71	357.71			293490000000	10640000000	23324000000	18580000000	12855000000	16527000000	17818000000	17747000000	17635000000	16530000000	18809000000
GTESFAQLFEESLKEIETRPGSIVR	Unmodified	2822.45	0.445038	15;14;12	sp|P0AG67|RS1_ECOLI;sp|P0AG67R139A|RS1_R139A_ECOLI;sp|P0AG67R139K|RS1_R139K_ECOLI	no	no	0	0	2	7	11	8	4	8	8	11	10	10	8	8	14	11	10	11	6	9	10	89.176	89.176	2;3;4	6.4829e-281	111663	ADPR-13-13	266.46	263.19			2477300000000	131380000000	185120000000	130280000000	129680000000	151850000000	135570000000	130890000000	127750000000	155670000000	83074000000
GVQLAEFYR	Unmodified	1081.56	0.555644	18	sp|P32664|NUDC_ECOLI	yes	yes	0	0	0	1	1	1	1	1	1	1	1	1	1	2	1	1	1	1	1	1	1	49.107	49.107	2	1.5744e-61	55042	ADPR-13-1	148.38	148.38			609480000	19562000	41499000	35312000	18600000	16901000	40755000	18829000	33460000	41630000	36995000
GVVVAIDK	Unmodified	799.48	0.480354	15;14;12	sp|P0AG67|RS1_ECOLI;sp|P0AG67R139A|RS1_R139A_ECOLI;sp|P0AG67R139K|RS1_R139K_ECOLI	no	no	0	0	0	7	4	12	14	3	5	14	4	18	9	5	10	5	5	3	9	9	5	30.721	30.721	1;2	1.6165e-08	30418	ADPR-13-6	86.794	50.608			200980000000	16886000000	84775000	23027000000	25787000	0	11753000000	25481000000	8057800000	13233000000	24003000000
GVVVAIDKDVVLVDAGLK	Unmodified	1809.06	0.0611503	15;14;12	sp|P0AG67|RS1_ECOLI;sp|P0AG67R139A|RS1_R139A_ECOLI;sp|P0AG67R139K|RS1_R139K_ECOLI	no	no	0	0	1	20	30	33	22	28	28	14	25	28	28	30	24	25	32	26	27	27	33	81.735	81.735	2;3	1.4546e-301	106096	ADPR-13-2	272.97	272.97			1846100000000	88167000000	109100000000	134860000000	88695000000	86597000000	108740000000	76870000000	85702000000	99880000000	121040000000
GVVVAIDKDVVLVDAGLKSESAIPAEQFK	Unmodified	2996.64	0.643403	15;14;12	sp|P0AG67|RS1_ECOLI;sp|P0AG67R139A|RS1_R139A_ECOLI;sp|P0AG67R139K|RS1_R139K_ECOLI	no	no	0	0	2	16	17	18	13	19	15	8	21	21	16	22	18	26	20	24	17	22	18	82.899	82.899	2;3;4;5	0	89344	ADPR-13-1	292.26	292.26			1978300000000	84048000000	136420000000	110150000000	56433000000	129200000000	117990000000	53441000000	116700000000	96956000000	101570000000
HEAWITLEK	Unmodified	1125.58	0.581859	15;14;12	sp|P0AG67|RS1_ECOLI;sp|P0AG67R139A|RS1_R139A_ECOLI;sp|P0AG67R139K|RS1_R139K_ECOLI	no	no	0	0	0	88	98	95	82	97	79	76	97	81	96	88	88	76	100	89	96	119	79	54.701	54.701	1;2;3	2.9619e-143	55127	ADPR-13-4	201.07	195.76			1771800000000	53770000000	156490000000	84901000000	117520000000	98005000000	73924000000	114260000000	62760000000	75401000000	107100000000
HEAWITLEKAYEDAETVTGVINGK	Unmodified	2673.33	0.328611	15;14;12	sp|P0AG67|RS1_ECOLI;sp|P0AG67R139A|RS1_R139A_ECOLI;sp|P0AG67R139K|RS1_R139K_ECOLI	no	no	0	0	1						1		2		2		1	2	2	2				77.583	77.583	3;4	1.6995e-226	97239	ADPR-13-12	198.39	196.86			469190000	0	0	0	0	0	29744000	0	153910000	0	85901000
HPSEIVNVGDEITVK	Unmodified	1635.85	0.8468	15;14;12	sp|P0AG67|RS1_ECOLI;sp|P0AG67R139A|RS1_R139A_ECOLI;sp|P0AG67R139K|RS1_R139K_ECOLI	no	no	0	0	0	121	130	123	111	129	128	108	118	96	124	113	118	117	121	112	126	136	136	63.81	63.81	1;2;3	0	40777	ADPR-13-1	322.81	315.43			1604500000000	62325000000	106280000000	113220000000	59223000000	101860000000	73590000000	62836000000	69672000000	69976000000	118960000000
HPSEIVNVGDEITVKVLK	Unmodified	1976.09	0.0942413	15;14;12	sp|P0AG67|RS1_ECOLI;sp|P0AG67R139A|RS1_R139A_ECOLI;sp|P0AG67R139K|RS1_R139K_ECOLI	no	no	0	0	1	1		1	1			1	1	1										55.455	55.455	3	1.8781e-91	66494	ADPR-13-2	179.14	179.14			307870000	9939000	0	57368000	84411000	0	0	13541000	126570000	16041000	0
HPSEIVNVGDEITVKVLKFDR	Unmodified	2394.29	0.290709	15;14;12	sp|P0AG67|RS1_ECOLI;sp|P0AG67R139A|RS1_R139A_ECOLI;sp|P0AG67R139K|RS1_R139K_ECOLI	no	no	0	0	2				1	1	1		2		1								1	65.088	65.088	3;4	3.5986e-14	78841	ADPR-13-12	94.632	94.632			332910000	0	0	0	29381000	20826000	59003000	0	152100000	0	47320000
IEISELNR	Unmodified	972.524	0.52401	10;6	sp|P35908|K22E_CON-HUMAN;CON__P35908v2;CON__P35908;tr|A5A6P6|A5A6P6_CON-PANTR;sp|A5A6M6|K2C1_CON-PANTR;sp|P04264|K2C1_CON-HUMAN;CON__P04264	no	no	0	0	0	1		1				1		1			1		1	1				33.878	33.878	2	0.0011531	36359	ADPR-13-6	53.166	42.293		+	43262000	0	0	10724000	0	0	0	12569000	0	9478500	0
IEPSLEAAFVDYGAER	Unmodified	1765.85	0.85228	17	sp|P21513|RNE_ECOLI	yes	yes	0	0	0				1				1		1								1	66.403	66.403	2	5.2966e-05	79511	ADPR-13-3	69.602	69.602			28264000	0	0	0	11376000	0	0	0	0	0	16888000
IGLGGRGGSGGSYGR	Unmodified	1349.68	0.68001	5	sp|P35527|K1C9_CON-HUMAN;CON__P35527	yes	no	0	0	1			1				1				1			1					18.58	18.58	3	0.053771	17892	ADPR-13-17	23.481	23.481		+	31194000	0	0	5201100	0	0	0	2940300	0	0	0
IITHPNFNGNTLDNDIMLIK	Unmodified	2282.17	0.172902	1	sp|P00761|TRYP_CON-PIG;CON__P00761	yes	no	0	0	0	2	2	2	3	2	2	2	3	2	2	3	2	2	2	2	2	2	2	65.862	65.862	2;3	4.7776e-193	79336	ADPR-13-17	248.06	228.73		+	13572000000	569690000	650980000	887090000	830390000	936130000	950690000	709970000	540350000	932810000	885820000
IITHPNFNGNTLDNDIMLIKLSSPATLNSR	Unmodified	3308.72	0.71871	1	sp|P00761|TRYP_CON-PIG;CON__P00761	yes	no	0	0	1		1	2	1	1	1	2	2	2	2	2	1	1		1		1	1	74.399	74.399	3;4	8.9134e-138	90955	ADPR-13-3	188.8	188.8		+	4173400000	0	448050000	177360000	50901000	179460000	183600000	500870000	339690000	361450000	358550000
IKSITDFGIFIGLDGGIDGLVHLSDISWNVAGEEAVR	Unmodified	3913.03	0.0261683	15;14;12	sp|P0AG67|RS1_ECOLI;sp|P0AG67R139A|RS1_R139A_ECOLI;sp|P0AG67R139K|RS1_R139K_ECOLI	no	no	0	0	1	1	1						2	1			1		1	2	2		1	94.976	94.976	3;4	0	120594	ADPR-13-11	321.6	320.19			4829700000	394110000	124100000	0	0	0	0	0	817770000	375400000	0
IQISHISR	Unmodified	952.545	0.545414	17	sp|P21513|RNE_ECOLI	yes	yes	0	0	0																		1	32.379	32.379	2	0.13598	35573	ADPR-13-13	16.776	16.776			14367000	0	0	0	0	0	0	0	0	0	0
ISLGVKQLAEDPFNNWVALNK	Unmodified	2355.26	0.258681	15;14;12	sp|P0AG67|RS1_ECOLI;sp|P0AG67R139A|RS1_R139A_ECOLI;sp|P0AG67R139K|RS1_R139K_ECOLI	no	no	0	0	1	1	2	1	5	1	4	4	4	2	5	1	2	2	2	3	1	1	2	76.944	76.944	2;3	0	93102	ADPR-13-3	292.8	290.05			9679900000	98796000	585440000	205720000	850180000	246340000	1223500000	997500000	952800000	282950000	1590700000
ISLGVKQLAEDPFNNWVALNKK	Unmodified	2483.35	0.353644	15;14;12	sp|P0AG67|RS1_ECOLI;sp|P0AG67R139A|RS1_R139A_ECOLI;sp|P0AG67R139K|RS1_R139K_ECOLI	no	no	0	0	2	2	4	4	7	4	4	6	6	3	7	2	4	7	4	6	5	2	4	71.078	71.078	2;3;4	0	85629	ADPR-13-2	252.73	238.98			44867000000	113640000	2313800000	798150000	2813000000	1177800000	2850100000	2889600000	4574700000	600270000	6144100000
ITGVFELMR	Unmodified	1064.57	0.568851	20	sp|Q03001|DYST_CON-HUMAN	yes	yes	0	0	0								1					1						29.846	29.846	2	0.027421	33966	ADPR-13-12	29.376	25.442			4669000000	0	0	0	0	0	0	0	2282700000	0	0
IYLKGVNDTLLVNELK	Unmodified	1831.05	0.0455002	9	CON__Q2KJC7	yes	yes	0	0	1	2	4	2	4	6	3	4	3	2	6	6	5	5	5	5	4	3	4	69.001	69.001	2;3	0.0065809	81870	ADPR-13-1	33.273	33.273		+	5180900000	189390000	292640000	196800000	364080000	369300000	207990000	246690000	144920000	118850000	477640000
KFREEEQLR	Unmodified	1233.65	0.646584	21	sp|Q07283|TRHY_CON-HUMAN	yes	no	0	0	2												1							50.615	50.615	2	0.075618	56809	ADPR-13-15	31.952	30.224			41212000	0	0	0	0	0	0	0	0	0	0
KGAIVTGK	Unmodified	772.481	0.480688	15;14;12	sp|P0AG67|RS1_ECOLI;sp|P0AG67R139A|RS1_R139A_ECOLI;sp|P0AG67R139K|RS1_R139K_ECOLI	no	no	0	0	1		1	1	2	2	1	1	1		1	1	1	1	1	1	1	1	1	9.0689	9.0689	2	9.2195e-26	5555	ADPR-13-2	114.5	101.29			468370000	0	18320000	18859000	56430000	56898000	21827000	20732000	64157000	0	24215000
KGAIVTGKVTAVDAK	Unmodified	1456.86	0.861328	15;14;12	sp|P0AG67|RS1_ECOLI;sp|P0AG67R139A|RS1_R139A_ECOLI;sp|P0AG67R139K|RS1_R139K_ECOLI	no	no	0	0	2		1	1	1	1	1		1		1			1	1	1	1		1	20.03	20.03	3	3.0778e-06	19229	ADPR-13-3	89.624	82.742			127010000	0	3646200	5216700	18229000	7387100	8697600	0	8196100	0	14701000
KGDEIAAVVLQVDAER	Unmodified	1711.91	0.910463	15;14;12	sp|P0AG67|RS1_ECOLI;sp|P0AG67R139A|RS1_R139A_ECOLI;sp|P0AG67R139K|RS1_R139K_ECOLI	no	no	0	0	1	31	55	49	34	54	43	38	79	32	39	51	59	38	56	72	46	41	43	73.277	73.277	2;3;4	1.5011e-255	75524	ADPR-13-12	288.96	288.96			3307700000000	178080000000	195560000000	170510000000	144150000000	151210000000	154900000000	167540000000	178930000000	194720000000	253010000000
KGDEIAAVVLQVDAERER	Unmodified	1997.05	0.0541674	15;14;12	sp|P0AG67|RS1_ECOLI;sp|P0AG67R139A|RS1_R139A_ECOLI;sp|P0AG67R139K|RS1_R139K_ECOLI	no	no	0	0	2	44	46	58	38	42	45	53	54	31	39	45	40	59	70	62	43	31	51	62.985	62.985	2;3;4	0	62584	ADPR-13-1	246.68	236.77			1835200000000	80990000000	140500000000	78082000000	40855000000	132700000000	110050000000	28957000000	79753000000	61750000000	92965000000
KGEETPTLSYMLPK	Unmodified	1592.81	0.811995	17	sp|P21513|RNE_ECOLI	yes	yes	0	0	1													1						48.959	48.959	3	0.020435	56299	ADPR-13-4	19.173	15.27			0	0	0	0	0	0	0	0	0	0	0
KIKEIDR	Unmodified	900.539	0.539266	16	sp|P11532|DMD_CON-HUMAN	yes	yes	0	0	2			1																34.263	34.263	2	0.12956	37710	ADPR-13-17	33.358	16.118			62900000	0	0	62900000	0	0	0	0	0	0	0
KLDKVLK	Unmodified	842.559	0.558939	20	sp|Q03001|DYST_CON-HUMAN	yes	yes	0	0	2				1															39.298	39.298	2	0.045458	43790	ADPR-13-2	38.792	38.792			0	0	0	0	0	0	0	0	0	0	0
LAADDFR	Unmodified	806.392	0.392267	4;0	CON__P13645;sp|P13645|K1C10_CON-HUMAN;tr|B4E204|B4E204_CON-HUMAN;CON__Q2M2I5;sp|Q2M2I5|K1C24_CON-HUMAN;tr|B4DWU0|B4DWU0_CON-HUMAN;sp|O76014|KRT37_CON-HUMAN;CON__Q7Z3Y7;CON__REFSEQ:XP_986630;CON__O76014;CON__O76013;sp|O76013|KRT36_CON-HUMAN;sp|Q7Z3Y7|K1C28_CON-HUMAN;sp|Q92764|KRT35_CON-HUMAN;CON__Q497I4;CON__A2AB72;tr|B7WNV4|B7WNV4_CON-HUMAN;CON__Q14532;sp|Q14532|K1H2_CON-HUMAN;tr|Q9GJW5|Q9GJW5_CO…	no	no	0	0	0							1				1	1							25.301	25.301	2	0.046261	26656	ADPR-13-9	26.962	23.109		+	0	0	0	0	0	0	0	0	0	0	0
LASYLDKVR	Unmodified	1063.6	0.602594	4;0	CON__P13645;sp|P13645|K1C10_CON-HUMAN;tr|B4E204|B4E204_CON-HUMAN;tr|B4DWU0|B4DWU0_CON-HUMAN;tr|B4DJM5|B4DJM5_CON-HUMAN;tr|B1AQ77|B1AQ77_CON-MOUSE;CON__A2A4G1;tr|E0CX14|E0CX14_CON-HUMAN;sp|P19012|K1C15_CON-HUMAN;CON__P19012	no	no	0	0	1							1												29.034	29.034	3	0.0030488	30396	ADPR-13-6	52.278	17.558		+	0	0	0	0	0	0	0	0	0	0	0
LDDMLSELR	Unmodified	1090.53	0.53286	20	sp|Q03001|DYST_CON-HUMAN	yes	yes	0	0	0								1				1					1	1	22.062	22.062	2	0.13623	23148	ADPR-13-12	18.035	16.307			434050000	0	0	0	0	0	0	0	142360000	0	0
LDHGWWVVSHEQK	Unmodified	1619.78	0.784475	18	sp|P32664|NUDC_ECOLI	yes	yes	0	0	0									1	1	1		1						36.847	36.847	3	1.4131e-05	40274	ADPR-13-3	60.364	60.157			27530000	0	0	0	0	0	0	0	0	0	27530000
LGEHNIDVLEGNEQFINAAK	Unmodified	2210.1	0.0967605	1	sp|P00761|TRYP_CON-PIG;CON__P00761	yes	no	0	0	0	2	3	3	2	2	2	3	3	2	2	3	2	3	2	3	3	2	2	54.332	54.332	2;3	0	62876	ADPR-13-3	344.16	342.4		+	34033000000	1706000000	1999900000	2279100000	2153200000	2314700000	1988800000	1717000000	2121800000	2523800000	2005100000
LIEEEALK	Unmodified	943.523	0.522613	17	sp|P21513|RNE_ECOLI	yes	yes	0	0	0		1	1			1		1		1	1	1	1		1				28.67	28.67	2	0.00024521	31343	ADPR-13-17	53.166	42.752			45991000	0	6460300	0	0	0	6650400	0	3972400	0	6824200
LIEEEALKENTQEVHAIVPVPIASYLLNEK	Unmodified	3388.81	0.812988	17	sp|P21513|RNE_ECOLI	yes	yes	0	0	1						1							1			1		1	80.211	80.211	4	2.912e-14	99326	ADPR-13-4	61.112	61.112			88247000	0	0	0	0	0	24698000	0	0	0	0
LKYENEVALR	Unmodified	1233.67	0.671737	4	CON__P13645;sp|P13645|K1C10_CON-HUMAN	yes	no	0	0	1							1												28.925	28.925	3	0.12911	30338	ADPR-13-6	21.569	16.511		+	19233000	0	0	0	0	0	0	19233000	0	0	0
LLPDLEVLR	Unmodified	1066.64	0.638646	22	sp|Q92817|EVPL_CON-HUMAN	yes	yes	0	0	0																1			51.593	51.593	2	0.14279	58766	ADPR-13-1	17.386	17.386			59952000	0	0	0	0	0	0	0	0	0	0
LLQGDTPVR	Unmodified	997.556	0.555644	9	CON__Q2KJC7	yes	yes	0	0	0																		1	22.866	22.866	2	0.1454	23988	ADPR-13-13	24.923	21.176		+	0	0	0	0	0	0	0	0	0	0	0
LNEAKIKCEQLNLK	Unmodified	1699.93	0.92909	20	sp|Q03001|DYST_CON-HUMAN	yes	yes	0	0	2					1														25.252	25.252	3	0.062389	27157	ADPR-13-8	18.096	16.025			20443000	0	0	0	0	20443000	0	0	0	0	0
LNHQAELLLKK	Unmodified	1305.78	0.77687	20	sp|Q03001|DYST_CON-HUMAN	yes	yes	0	0	1								1	1										30.008	30.008	2;3	0.027527	33813	ADPR-13-12	39.022	39.022			53128000	0	0	0	0	0	0	0	35644000	17483000	0
LSSPATLNSR	Unmodified	1044.56	0.556372	1	sp|P00761|TRYP_CON-PIG;CON__P00761	yes	no	0	0	0	5	6	6	6	3	5	2	2	3	8	6	1	7	4	2	3	2	3	22.177	22.177	2	1.6798e-79	21224	ADPR-13-6	157.68	136.38		+	5128300000	257090000	320870000	389960000	0	398720000	388480000	302770000	190270000	200170000	0
LVNELTEFAK	Unmodified	1162.62	0.623389	3	CON__P02769;sp|P02769|ALBU_CON-BOVIN	yes	no	0	0	0																1			50.187	50.187	2	1.9692e-05	56633	ADPR-13-1	65.305	65.305		+	14317000	0	0	0	0	0	0	0	0	0	0
LYDLDIESPGHEQK	Unmodified	1642.78	0.783866	17	sp|P21513|RNE_ECOLI	yes	yes	0	0	0					1		1			1									39.474	39.474	3	1.8397e-18	43619	ADPR-13-3	92.856	91.218			7829500	0	0	0	0	0	0	7829500	0	0	0
LYTGEIPLFSHYQIESQIESAFQR	Unmodified	2855.41	0.413009	17	sp|P21513|RNE_ECOLI	yes	yes	0	0	0	1	1	1	1	1	1	1	1			1	1	1	1	1	1	1	1	82.381	82.381	3	1.8106e-76	103662	ADPR-13-16	163.72	156.38			541570000	21220000	37296000	26574000	25781000	30045000	33558000	24521000	23805000	0	0
MGTESFAQLFEESLK	Unmodified	1715.81	0.807638	15;14;12	sp|P0AG67|RS1_ECOLI;sp|P0AG67R139A|RS1_R139A_ECOLI;sp|P0AG67R139K|RS1_R139K_ECOLI	no	no	0	0	0				1	1				1	1	1	1		1		1	1	1	82.563	82.563	2	3.1057e-108	102749	ADPR-13-9	193.22	187.73			207770000	0	0	0	11620000	0	0	0	0	8624000	34306000
MGTESFAQLFEESLKEIETR	Unmodified	2344.13	0.125677	15;14;12	sp|P0AG67|RS1_ECOLI;sp|P0AG67R139A|RS1_R139A_ECOLI;sp|P0AG67R139K|RS1_R139K_ECOLI	no	no	0	0	1											1						1		93.716	93.716	2;3	2.9581e-06	118775	ADPR-13-9	66.797	66.797			0	0	0	0	0	0	0	0	0	0	0
MGTESFAQLFEESLKEIETRPGSIVR	Unmodified	2953.49	0.485522	15;14;12	sp|P0AG67|RS1_ECOLI;sp|P0AG67R139A|RS1_R139A_ECOLI;sp|P0AG67R139K|RS1_R139K_ECOLI	no	no	0	0	2					1	1				1	1	1						1	89.044	89.044	4	2.4035e-64	112204	ADPR-13-3	150.09	147.29			280740000	0	0	0	0	52681000	37276000	0	0	0	62411000
MLAEMREQYEAIAEK	Unmodified	1810.86	0.859356	0	tr|B1AQ77|B1AQ77_CON-MOUSE;CON__A2A4G1	yes	no	0	0	1																	1		62.299	62.299	2	0.096351	71251	ADPR-13-7	23.376	22.853		+	25707000	0	0	0	0	0	0	0	0	0	0
NAQGELEIQVGDEVDVALDAVEDGFGETLLSR	Unmodified	3387.63	0.631788	15;14;12	sp|P0AG67|RS1_ECOLI;sp|P0AG67R139A|RS1_R139A_ECOLI;sp|P0AG67R139K|RS1_R139K_ECOLI	no	no	0	0	0	4	4	2	3	2	2	2	3	3	4	2	1	7	3	4	2	3	2	95.503	95.503	3;4	0	121614	ADPR-13-4	282.62	281.98			542650000000	52982000000	73529000000	13094000000	15826000000	4288100000	31263000000	14860000000	40998000000	21017000000	78161000000
NIHPSKVVNVGDVVEVMVLDIDEER	Unmodified	2804.44	0.437844	15;14;12	sp|P0AG67|RS1_ECOLI;sp|P0AG67R139A|RS1_R139A_ECOLI;sp|P0AG67R139K|RS1_R139K_ECOLI	no	no	0	0	1	13	12	15	13	16	12	9	18	13	15	10	13	18	15	11	16	13	16	87.319	87.319	2;3;4;5	0	105504	ADPR-13-3	286.43	285.2			398260000000	13502000000	30465000000	18185000000	4483200000	28587000000	24163000000	5161100000	32570000000	21007000000	15215000000
NIHPSKVVNVGDVVEVMVLDIDEERR	Unmodified	2960.54	0.538955	15;14;12	sp|P0AG67|RS1_ECOLI;sp|P0AG67R139A|RS1_R139A_ECOLI;sp|P0AG67R139K|RS1_R139K_ECOLI	no	no	0	0	2	3	3	3	4	4	3	3	3	3	3	3	6	3	3	4	3	3	3	81.275	81.275	3;4;5	0	100613	ADPR-13-4	315.06	315.06			83465000000	2881300000	7114900000	2652200000	578400000	5960700000	4329200000	950290000	9012600000	4131200000	2077000000
NKYEDEINKR	Unmodified	1307.65	0.646978	10	sp|A5A6M6|K2C1_CON-PANTR;sp|P04264|K2C1_CON-HUMAN;CON__P04264;CON__Q5XQN5	no	no	0	0	2						1		1			1				1				13.192	13.192	3	0.0046025	10654	ADPR-13-12	43.282	39.857		+	16765000	0	0	0	0	0	2568200	0	3735300	0	0
NLDLDSIIAEVK	Unmodified	1328.72	0.718746	6	sp|P35908|K22E_CON-HUMAN;CON__P35908v2;CON__P35908;tr|A5A6P6|A5A6P6_CON-PANTR;tr|B4DKV4|B4DKV4_CON-HUMAN;tr|B4DRY0|B4DRY0_CON-HUMAN	no	no	0	0	0							1												77.137	77.137	2	0.016633	94965	ADPR-13-6	39.917	35.466		+	0	0	0	0	0	0	0	0	0	0	0
NLLEGQDAKMAGIGVR	Unmodified	1670.88	0.877389	0	tr|B1AQ77|B1AQ77_CON-MOUSE;CON__A2A4G1	yes	no	0	0	1						1					1				1		1		77.735	77.735	2	0.043379	95573	ADPR-13-9	26.012	26.012		+	127300000	0	0	0	0	0	32959000	0	0	0	0
NLTDYGAFVDLGGVDGLLHITDMAWK	Unmodified	2820.38	0.379266	15;14;12	sp|P0AG67|RS1_ECOLI;sp|P0AG67R139A|RS1_R139A_ECOLI;sp|P0AG67R139K|RS1_R139K_ECOLI	no	no	0	0	0	16	10	7	6	7	7	12	12	8	9	6	14	6	7	7	6	8	9	93.076	93.076	2;3;4	0	118067	ADPR-13-1	490.49	490.49			788380000000	38815000000	49863000000	56183000000	31190000000	49831000000	36918000000	42525000000	46051000000	42261000000	34830000000
NLTDYGAFVDLGGVDGLLHITDMAWKR	Unmodified	2976.48	0.480377	15;14;12	sp|P0AG67|RS1_ECOLI;sp|P0AG67R139A|RS1_R139A_ECOLI;sp|P0AG67R139K|RS1_R139K_ECOLI	no	no	0	0	1	8	8	6	6	7	6	4	7	6	5	8	6	7	8	6	5	6	8	90.311	90.311	2;3;4	0	112140	ADPR-13-3	415.13	413.33			337400000000	16545000000	38692000000	11632000000	2577300000	29087000000	25346000000	6574100000	23488000000	8760500000	12908000000
NNVVVSR	Unmodified	786.435	0.434801	15;12;14;13	sp|P0AG67|RS1_ECOLI;sp|P0AG67R139A|RS1_R139A_ECOLI;sp|P0AG67R139K|RS1_R139K_ECOLI;sp|P0AG67DII|RS1_DII_ECOLI	no	no	0	0	0	80	62	58	48	34	34	68	27	30	33	39	43	51	35	26	54	50	36	29.189	29.189	2	2.4703e-19	25913	ADPR-13-4	90.706	90.706			3998500000	188530000	231630000	174900000	211150000	325570000	342050000	237820000	213150000	7263300	216700000
NNVVVSRR	Unmodified	942.536	0.535912	15;12;14;13	sp|P0AG67|RS1_ECOLI;sp|P0AG67R139A|RS1_R139A_ECOLI;sp|P0AG67R139K|RS1_R139K_ECOLI;sp|P0AG67DII|RS1_DII_ECOLI	no	no	0	0	1														1					9.2891	9.2891	2	0.00026955	5369	ADPR-13-10	66.682	62.087			920480	0	0	0	0	0	0	0	0	0	0
NNVVVSRRAVIESENSAE	Unmodified	1972	0.997381	13	sp|P0AG67DII|RS1_DII_ECOLI	yes	yes	0	0	2				1		1	1			1			1						32.706	32.706	3	2.4803e-05	35868	ADPR-13-4	70.96	70.96			759840000	0	0	0	384930000	0	71929000	160970000	0	0	99296000
NNVVVSRRAVIESENSAER	Unmodified	2128.1	0.0984919	15;14;12	sp|P0AG67|RS1_ECOLI;sp|P0AG67R139A|RS1_R139A_ECOLI;sp|P0AG67R139K|RS1_R139K_ECOLI	no	no	0	0	2			1	2		2	2			3			1		1				25.357	25.357	3;4	2.2404e-38	23587	ADPR-13-2	135.27	135.27			379740000	0	0	5999600	153050000	0	48738000	40756000	0	0	98191000
NRAISLSVR	Unmodified	1014.59	0.593427	15;14;12	sp|P0AG67|RS1_ECOLI;sp|P0AG67R139A|RS1_R139A_ECOLI;sp|P0AG67R139K|RS1_R139K_ECOLI	no	no	0	0	1		1														2		1	25.027	25.027	2	0.016337	27117	ADPR-13-13	40.882	40.882			33962000	0	2849600	0	0	0	0	0	0	0	0
NYSPYYNTIDDLKDQIVDLTVGNNK	Unmodified	2901.4	0.403232	5	sp|P35527|K1C9_CON-HUMAN;CON__P35527	yes	no	0	0	1							1												82.384	82.384	3	6.3679e-13	102571	ADPR-13-6	77.576	77.576		+	15773000	0	0	0	0	0	0	15773000	0	0	0
PALQEQLR	Unmodified	953.529	0.529429	21	sp|Q07283|TRHY_CON-HUMAN	yes	yes	0	0	0										1		1							39.272	39.272	2	0.023415	42734	ADPR-13-3	29.338	29.338			675640000	0	0	0	0	0	0	0	0	0	454760000
PAPFLIHQESNVIVR	Unmodified	1718.95	0.946789	17	sp|P21513|RNE_ECOLI	yes	yes	0	0	0	1	1	1	1		1	1		1	1	1	1	1	1	1	1	1	1	50.292	50.292	3	3.0462e-05	57059	ADPR-13-9	63.128	58.659			282960000	7679600	14570000	22539000	9945900	0	26714000	12078000	0	19387000	22718000
PFYTIGEK	Unmodified	953.486	0.485833	8	CON__Q29RQ1	yes	yes	0	0	0	3	2	1	1	2	1	3	4	1	2	1	1	1	4	1	1		5	27.868	27.868	2	5.0942e-10	28135	ADPR-13-12	73.039	73.039		+	274140000	13807000	9778700	15579000	8142800	18494000	11772000	11239000	16273000	13595000	9073500
PINLEPIFQGYIDSLK	Unmodified	1845.99	0.987651	6	sp|P35908|K22E_CON-HUMAN;CON__P35908v2;CON__P35908	yes	no	0	0	0	1	1						1							1	1		1	38.815	38.815	2;3	0.039037	43970	ADPR-13-11	31.431	23.52		+	352240000	148830000	36336000	0	0	0	0	0	0	0	0
PVRDTLHLEGK	Unmodified	1263.69	0.693535	15;12;13	sp|P0AG67|RS1_ECOLI;sp|P0AG67R139K|RS1_R139K_ECOLI;sp|P0AG67DII|RS1_DII_ECOLI	no	no	0	0	1	2	2	2	1	2	1	2	3	1	2	2	2	3	3	4	3	2	2	21.552	21.552	2;3	3.2991e-29	20486	ADPR-13-1	113.24	113.24			7495200000	78100000	39308000	32455000	6382300	26431000	28868000	114130000	528190000	36324000	334670000
PVYTPHQSVKVR	Unmodified	1409.78	0.777933	7	CON__Q1A7A4	yes	yes	0	0	1							1												24.521	24.521	3	0.11587	24082	ADPR-13-6	21.55	21.55		+	109260000	0	0	0	0	0	0	109260000	0	0	0
QDIGEILIDNPK	Unmodified	1353.71	0.713995	17	sp|P21513|RNE_ECOLI	yes	yes	0	0	0						1			1		1	1						1	51.656	51.656	2	1.9274e-42	49915	ADPR-13-18	140.49	136.33			152160000	0	0	0	0	0	39420000	0	0	31859000	0
QDVVLIK	Unmodified	813.496	0.496004	20	sp|Q03001|DYST_CON-HUMAN	yes	yes	0	0	0			1	1						1		1			1				63.578	63.578	1	0.14982	81236	ADPR-13-3	34.102	34.102			767170000	0	0	452400000	78201000	0	0	0	0	0	82441000
QEDANFSNNAMAEAFK	Unmodified	1785.76	0.762813	15;14;12	sp|P0AG67|RS1_ECOLI;sp|P0AG67R139A|RS1_R139A_ECOLI;sp|P0AG67R139K|RS1_R139K_ECOLI	no	no	0	0	0	61	58	44	55	50	63	50	71	43	52	50	59	43	54	86	61	51	73	65.532	65.532	2;3	0	62715	ADPR-13-9	338.12	338.12			1128000000000	50214000000	63735000000	62735000000	57265000000	68092000000	64003000000	56464000000	56457000000	63379000000	76164000000
QEDANFSNNAMAEAFKAAK	Unmodified	2055.93	0.932003	15;14;12	sp|P0AG67|RS1_ECOLI;sp|P0AG67R139A|RS1_R139A_ECOLI;sp|P0AG67R139K|RS1_R139K_ECOLI	no	no	0	0	1				1			1				1			1		1			49.128	49.128	3	0.00069949	57368	ADPR-13-2	42.633	42.633			45505000	0	0	0	11371000	0	0	10280000	0	0	0
QHIAALGRPDFSSK	Unmodified	1525.8	0.800125	17	sp|P21513|RNE_ECOLI	yes	yes	0	0	1	2	2	2	2	1	2	1	1	1	2	1	1	2	1	2			1	27.627	27.627	3;4	1.0742e-07	30283	ADPR-13-4	74.769	74.769			626900000	22678000	32715000	43702000	42268000	40791000	128190000	12046000	13148000	14726000	69603000
QLAEDPFNNWVALNK	Unmodified	1757.87	0.873684	15;14;12	sp|P0AG67|RS1_ECOLI;sp|P0AG67R139A|RS1_R139A_ECOLI;sp|P0AG67R139K|RS1_R139K_ECOLI	no	no	0	0	0	30	20	26	20	24	29	18	18	22	22	19	23	21	20	18	21	17	13	76.95	76.95	2;3	0	83047	ADPR-13-1	283.24	283.24			1148300000000	56610000000	77281000000	64718000000	63095000000	63035000000	62590000000	60406000000	53866000000	64534000000	67543000000
QLAEDPFNNWVALNKK	Unmodified	1885.97	0.968647	15;14;12	sp|P0AG67|RS1_ECOLI;sp|P0AG67R139A|RS1_R139A_ECOLI;sp|P0AG67R139K|RS1_R139K_ECOLI	no	no	0	0	1	33	34	33	31	35	36	34	41	36	35	46	36	40	29	28	31	36	28	73.142	73.142	2;3	0	69486	ADPR-13-1	360.54	360.54			2255100000000	118940000000	146740000000	120540000000	113580000000	114860000000	108410000000	110210000000	105520000000	123060000000	136790000000
QLAEDPFNNWVALNKKGAIVTGK	Unmodified	2512.34	0.343807	15;14;12	sp|P0AG67|RS1_ECOLI;sp|P0AG67R139A|RS1_R139A_ECOLI;sp|P0AG67R139K|RS1_R139K_ECOLI	no	no	0	0	2		1		2		1	1	1		1					1			1	61.094	61.094	4	2.5939e-05	72532	ADPR-13-2	43.216	43.094			925020000	0	57829000	0	260810000	0	110350000	116980000	63430000	0	148790000
QLELEVQQLR	Unmodified	1254.69	0.6932	22	sp|Q92817|EVPL_CON-HUMAN	yes	yes	0	0	0						1				1									29	29	2;3	0.04711	39423	ADPR-13-3	23.851	23.113			54653000	0	0	0	0	0	54653000	0	0	0	0
QLGEDPWVAIAK	Unmodified	1325.7	0.697951	15;14;12	sp|P0AG67|RS1_ECOLI;sp|P0AG67R139A|RS1_R139A_ECOLI;sp|P0AG67R139K|RS1_R139K_ECOLI	no	no	0	0	0	30	36	39	39	27	41	23	37	35	33	39	48	40	34	26	29	36	28	71.399	71.399	1;2;3	4.0291e-97	65020	ADPR-13-6	214.82	214.82			1801900000000	101830000000	125770000000	113730000000	107000000000	100900000000	62230000000	99163000000	96091000000	117020000000	127970000000
QLGEDPWVAIAKR	Unmodified	1481.8	0.799062	15;14;12	sp|P0AG67|RS1_ECOLI;sp|P0AG67R139A|RS1_R139A_ECOLI;sp|P0AG67R139K|RS1_R139K_ECOLI	no	no	0	0	1	6	6	2	4	4	3	2	7	2	3	2	4	7	7	4	5	3	10	51.123	51.123	2;3	4.2297e-276	61026	ADPR-13-14	261.87	261.87			165410000000	7014000000	14997000000	5066500000	3721200000	13032000000	9003900000	2045800000	10604000000	5074500000	7885000000
QLGEDPWVAIAKRYPEGTK	Unmodified	2157.12	0.121853	15;14;12	sp|P0AG67|RS1_ECOLI;sp|P0AG67R139A|RS1_R139A_ECOLI;sp|P0AG67R139K|RS1_R139K_ECOLI	no	no	0	0	2	6	9	3	3	6	4	3	10	4	4	5	7	4	4	4	4	4	6	51.762	51.762	2;3;4	2.2166e-243	57818	ADPR-13-15	300.03	291.85			132630000000	6900500000	8500800000	4515200000	2779500000	6233600000	8735700000	2071800000	11114000000	8415200000	8725000000
QLNQKVR	Unmodified	884.519	0.519199	17	sp|P21513|RNE_ECOLI	yes	yes	0	0	1	1	1				1		1			2								21.847	21.847	2	0.13672	20075	ADPR-13-5	26.109	22.981			4629500000	1135000000	1253600000	0	0	0	815500000	0	649050000	0	0
QLSDIEER	Unmodified	988.483	0.482539	11	sp|P07197|NFM_CON-HUMAN;tr|A5YM63|A5YM63_CON-HUMAN;tr|B4DJT7|B4DJT7_CON-HUMAN	yes	no	0	0	0												1							94.729	94.729	2	0.0004673	119329	ADPR-13-15	50.025	50.025			0	0	0	0	0	0	0	0	0	0	0
QRQEWQEREER	Unmodified	1572.74	0.739316	21	sp|Q07283|TRHY_CON-HUMAN	yes	yes	0	0	2	1		1										1						60.099	60.099	3	0.14395	69943	ADPR-13-4	15.202	15.202			272260000	77760000	0	77084000	0	0	0	0	0	0	0
QSLEASLAETEGR	Unmodified	1389.67	0.673587	4	CON__P13645;sp|P13645|K1C10_CON-HUMAN	no	no	0	0	0				1															43.057	43.057	2	0.14265	48350	ADPR-13-2	25.386	25.386		+	0	0	0	0	0	0	0	0	0	0	0
QSVEADINGLR	Unmodified	1200.61	0.609865	4	CON__P13645;sp|P13645|K1C10_CON-HUMAN;CON__Q2M2I5;sp|Q2M2I5|K1C24_CON-HUMAN	no	no	0	0	0													1						46.221	46.221	2	0.021298	52545	ADPR-13-4	36.334	32.174		+	0	0	0	0	0	0	0	0	0	0	0
QVIDLDVGLFQLAGR	Unmodified	1642.9	0.904256	18	sp|P32664|NUDC_ECOLI	yes	yes	0	0	0	1	1	1	1	1	1	1	1	1	1	1	1	1	1	1	1	1	1	83.309	83.309	2	2.067e-48	103797	ADPR-13-11	184.24	178.39			638260000	24420000	47802000	31877000	20362000	33356000	45331000	23572000	0	33237000	30977000
RAVIESENSAER	Unmodified	1359.67	0.674256	15;14;12	sp|P0AG67|RS1_ECOLI;sp|P0AG67R139A|RS1_R139A_ECOLI;sp|P0AG67R139K|RS1_R139K_ECOLI	no	no	0	0	1	23	13	11	10	4	7	13	10	21	21	18	12	14	23	13	11	17	9	18.165	18.165	2;3	1.6255e-132	9012	ADPR-13-12	202	167.5			41141000000	1806200000	3186200000	2926800000	2786600000	2297900000	1887700000	1638100000	3189400000	34385000	2370100000
RAVIESENSAERDQLLENLQEGMEVK	Unmodified	2986.47	0.466578	15;14;12	sp|P0AG67|RS1_ECOLI;sp|P0AG67R139A|RS1_R139A_ECOLI;sp|P0AG67R139K|RS1_R139K_ECOLI	no	no	0	0	2	36	45	23	30	36	30	21	52	44	43	50	43	52	46	43	45	32	40	67.912	67.912	2;3;4	0	64021	ADPR-13-1	283.93	283.93			2063600000000	89320000000	180960000000	96746000000	53742000000	95148000000	82292000000	27225000000	91374000000	83674000000	67571000000
RDDSILLAQHTR	Unmodified	1423.75	0.753175	18	sp|P32664|NUDC_ECOLI	yes	yes	0	0	1	3	1	2	2	1	2	3	1	3	2	3	2	3	3	5	1	1	3	23.439	23.439	3	1.0851e-12	23875	ADPR-13-10	92.906	92.906			315270000	45213000	16325000	18802000	17064000	6948700	25908000	17515000	13335000	4608200	23822000
RHEAWITLEK	Unmodified	1281.68	0.68297	15;14;12	sp|P0AG67|RS1_ECOLI;sp|P0AG67R139A|RS1_R139A_ECOLI;sp|P0AG67R139K|RS1_R139K_ECOLI	no	no	0	0	1	148	155	118	114	126	127	99	115	136	113	142	120	150	134	129	113	120	114	52.841	52.841	1;2;3	2.2e-166	33882	ADPR-13-12	161.67	145.13			1702400000000	115780000000	116500000000	24793000000	110750000000	103790000000	24383000000	118530000000	86110000000	151800000000	105110000000
RHEAWITLEKAYEDAETVTGVINGK	Unmodified	2829.43	0.429722	15;14;12	sp|P0AG67|RS1_ECOLI;sp|P0AG67R139A|RS1_R139A_ECOLI;sp|P0AG67R139K|RS1_R139K_ECOLI	no	no	0	0	2		1	1			1	1	1		1		1	1		1			1	75.857	75.857	4	1.6182e-138	94313	ADPR-13-12	166.59	166.59			494490000	0	43118000	29263000	0	0	32721000	35815000	153720000	0	39773000
RISLGLK	Unmodified	785.512	0.512323	15;14;12	sp|P0AG67|RS1_ECOLI;sp|P0AG67R139A|RS1_R139A_ECOLI;sp|P0AG67R139K|RS1_R139K_ECOLI	no	no	0	0	1	7	12	16	8	8	8	18	8	18	10	9	8	8	7	8	13	11	10	29.301	29.301	2	1.1238e-58	30600	ADPR-13-12	147.34	134.78			391440000000	8955400000	22884000000	30046000000	21069000000	27483000000	21936000000	8593000000	13155000000	16647000000	27572000000
RNNVVVSR	Unmodified	942.536	0.535912	15;12;14;13	sp|P0AG67|RS1_ECOLI;sp|P0AG67R139A|RS1_R139A_ECOLI;sp|P0AG67R139K|RS1_R139K_ECOLI;sp|P0AG67DII|RS1_DII_ECOLI	no	no	0	0	1	1	2	1	4	1	2	2	1		2	1	1	1	1	1	2	1	1	10.314	10.314	2	7.7468e-104	5489	ADPR-13-7	176.09	160.45			1203100000	63552000	61998000	67971000	89934000	77817000	51486000	33559000	103940000	0	65994000
RVKHPSEIVNVGDEITVK	Unmodified	2019.11	0.111288	15;14;12	sp|P0AG67|RS1_ECOLI;sp|P0AG67R139A|RS1_R139A_ECOLI;sp|P0AG67R139K|RS1_R139K_ECOLI	no	no	0	0	2	8	6	5	5	7	7	3	6	8	6	6	8	9	6	5	3	3	10	35.922	35.922	2;3;4	5.1824e-146	40570	ADPR-13-14	209.66	209.66			16091000000	937000000	920420000	441030000	183590000	1362700000	905930000	213250000	961580000	518330000	322560000
RYPEGTK	Unmodified	849.434	0.434466	15;14;12	sp|P0AG67|RS1_ECOLI;sp|P0AG67R139A|RS1_R139A_ECOLI;sp|P0AG67R139K|RS1_R139K_ECOLI	no	no	0	0	1	7	5	3	24	4	3	11	9		6	2	5	14	8	5	13	9	3	11.777	11.777	2	6.4344e-58	5353	ADPR-13-4	130.04	116.83			1786900000	99292000	0	88011000	190710000	183210000	95844000	105010000	206350000	0	147970000
RYPEGTKLTGR	Unmodified	1276.69	0.688784	15;14;12	sp|P0AG67|RS1_ECOLI;sp|P0AG67R139A|RS1_R139A_ECOLI;sp|P0AG67R139K|RS1_R139K_ECOLI	no	no	0	0	2	1	4	3	2	9	1	1	3	2	3	3	2	3	3	5	5	3	3	14.624	14.624	2;3	8.3679e-121	11452	ADPR-13-4	168.02	167.8			9204000000	93173000	501230000	462670000	34482000	157820000	142550000	25249000	732800000	2671600	62700000
SAEALQWDLSFR	Unmodified	1421.69	0.693929	17	sp|P21513|RNE_ECOLI	yes	yes	0	0	0										1									66.167	66.167	2	0.0027804	78901	ADPR-13-3	64.73	64.73			0	0	0	0	0	0	0	0	0	0	0
SAVNAIETR	Unmodified	959.504	0.503609	17	sp|P21513|RNE_ECOLI	yes	yes	0	0	0			1			1					1					1			20.082	20.082	2	0.0068507	21294	ADPR-13-14	38.086	38.086			10002000	0	0	2513800	0	0	2314000	0	0	0	0
SDLKWQWEPEK	Unmodified	1444.7	0.69868	21	sp|Q07283|TRHY_CON-HUMAN	yes	yes	0	0	1	1	1	1	1											1	1			50.77	50.77	2	0.0054575	57350	ADPR-13-1	39.148	37.207			971870000	108000000	146050000	171060000	96575000	0	0	0	0	0	0
SESAIPAEQFK	Unmodified	1205.59	0.592818	15;14;12	sp|P0AG67|RS1_ECOLI;sp|P0AG67R139A|RS1_R139A_ECOLI;sp|P0AG67R139K|RS1_R139K_ECOLI	no	no	0	0	0	36	27	37	46	27	24	32	20	27	42	26	24	43	30	35	46	37	31	42.338	42.338	1;2;3	1.38e-75	42231	ADPR-13-4	146.79	142.63			16167000000	340350000	1289500000	603480000	538760000	545850000	444520000	563480000	877090000	1284600000	764990000
SGGGGGGGLGSGGSIRSSYSR	Unmodified	1811.85	0.851051	5	sp|P35527|K1C9_CON-HUMAN;CON__P35527	yes	no	0	0	1														1					20.459	20.459	3	0.0030461	20841	ADPR-13-10	35.389	35.389		+	4389600	0	0	0	0	0	0	0	0	0	0
SITDFGIFIGLDGGIDGLVHLSDISWNVAGEEAVR	Unmodified	3671.85	0.847141	15;14;12	sp|P0AG67|RS1_ECOLI;sp|P0AG67R139A|RS1_R139A_ECOLI;sp|P0AG67R139K|RS1_R139K_ECOLI	no	no	0	0	0	2	2	2	2	2	2	2	2	2	2	3	2	2	2	2	2	2	2	95.153	95.153	3;4	0	120068	ADPR-13-1	323.84	322.78			730180000000	51205000000	83837000000	22092000000	51486000000	38076000000	32082000000	56248000000	30323000000	24596000000	61685000000
SLDLDSIIAEVK	Unmodified	1301.71	0.707847	10	sp|A5A6M6|K2C1_CON-PANTR;sp|P04264|K2C1_CON-HUMAN;CON__P04264;CON__Q5XQN5;CON__Q8BGZ7;sp|P50446|K2C6A_CON-MOUSE;CON__P50446;sp|Q9Z331|K2C6B_CON-MOUSE	no	no	0	0	0							1												77.323	77.323	2	0.0064912	95236	ADPR-13-6	47.559	41.524		+	0	0	0	0	0	0	0	0	0	0	0
SLHEKLK	Unmodified	853.502	0.502152	9	CON__Q2KJC7	yes	yes	0	0	1														1			1	1	23.166	23.166	2	0.038546	22976	ADPR-13-7	40.103	32.873		+	59944000	0	0	0	0	0	0	0	0	0	0
SLLEGEGSSGGGGR	Unmodified	1261.59	0.589857	4	CON__P13645;sp|P13645|K1C10_CON-HUMAN	yes	no	0	0	0								1			1								21.186	21.186	2	0.012404	22027	ADPR-13-12	31.843	31.843		+	3702300	0	0	0	0	0	0	0	2102100	0	0
SLVGLGGTK	Unmodified	830.486	0.486168	6	sp|P35908|K22E_CON-HUMAN;CON__P35908v2;CON__P35908;tr|A5A6P6|A5A6P6_CON-PANTR	yes	no	0	0	0							1												29.528	29.528	2	0.07133	31085	ADPR-13-6	24.776	15.026		+	7891700	0	0	0	0	0	0	7891700	0	0	0
SLVNLGGSKSISISVAR	Unmodified	1686.96	0.962833	10	sp|A5A6M6|K2C1_CON-PANTR;sp|P04264|K2C1_CON-HUMAN;CON__P04264	yes	no	0	0	1														1					50.48	50.48	3	0.077114	58902	ADPR-13-10	17.931	17.931		+	12133000	0	0	0	0	0	0	0	0	0	0
SQYEQLAEQNRK	Unmodified	1492.73	0.72702	4	CON__P13645;sp|P13645|K1C10_CON-HUMAN	yes	no	0	0	1		1	1		1	1	1	1		1	1	1	1	1	1	1	1	1	17.784	17.784	3	4.6173e-10	15157	ADPR-13-6	78.692	76.058		+	117480000	0	7194400	9696600	0	7644000	9211200	10025000	12607000	0	6765900
TLLDIDNTR	Unmodified	1059.56	0.556038	5	sp|P35527|K1C9_CON-HUMAN;CON__P35527	yes	no	0	0	0							1		1						1				39.936	39.936	2	8.0299e-05	42975	ADPR-13-6	57.59	53.655		+	60208000	0	0	0	0	0	0	12815000	0	18358000	0
TLLEGEESR	Unmodified	1032.51	0.508754	10	sp|A5A6M6|K2C1_CON-PANTR;sp|P04264|K2C1_CON-HUMAN;CON__P04264	no	no	0	0	0			1					1	1			1			1			1	21.884	21.884	2	0.090758	22893	ADPR-13-12	22.74	22.74		+	16304000	0	0	4720500	0	0	0	0	7460800	404150	0
TNAENEFVTIKK	Unmodified	1392.72	0.724894	10	sp|A5A6M6|K2C1_CON-PANTR;sp|P04264|K2C1_CON-HUMAN;CON__P04264;sp|P04104|K2C1_CON-MOUSE	yes	no	0	0	1						1	1	1				1			1				28.45	28.45	2;3	0.024151	31673	ADPR-13-12	29.215	29.215		+	65129000	0	0	0	0	0	8225800	4236800	9334300	0	0
TRVSLGLK	Unmodified	872.544	0.544351	15;14;12	sp|P0AG67|RS1_ECOLI;sp|P0AG67R139A|RS1_R139A_ECOLI;sp|P0AG67R139K|RS1_R139K_ECOLI	no	no	0	0	1	39	39	45	27	37	45	50	46	47	33	46	38	37	62	40	60	33	40	38.083	38.083	1;2	5.4945e-55	33128	ADPR-13-11	129.42	129.42			280330000000	16226000000	19027000000	17413000000	11328000000	18960000000	15653000000	14787000000	14436000000	17232000000	15884000000
TRVSLGLKQLGEDPWVAIAK	Unmodified	2180.23	0.231738	15;14;12	sp|P0AG67|RS1_ECOLI;sp|P0AG67R139A|RS1_R139A_ECOLI;sp|P0AG67R139K|RS1_R139K_ECOLI	no	no	0	0	2					1	1		4								2		1	64.113	64.113	3;4	5.7359e-32	76873	ADPR-13-12	127.17	127.17			370070000	0	0	0	0	19770000	35597000	0	221850000	0	0
VATVSLPR	Unmodified	841.502	0.502152	1	sp|P00761|TRYP_CON-PIG;CON__P00761	yes	no	0	0	0	4	2	5	5	2	8	8	2	3	3	2	4	5	1	5	2	1	2	30.729	30.729	2	9.8436e-32	35374	ADPR-13-14	105.39	81.418		+	14724000000	1138100000	484600000	811590000	1787900000	904230000	78350000	2928600000	408250000	696230000	1362200000
VEDATLVLSVGDEVEAK	Unmodified	1772.9	0.904375	15;14;12	sp|P0AG67|RS1_ECOLI;sp|P0AG67R139A|RS1_R139A_ECOLI;sp|P0AG67R139K|RS1_R139K_ECOLI	no	no	0	0	0	33	30	32	28	51	37	19	29	49	24	32	78	57	42	36	27	38	28	73.828	73.828	2;3	0	98290	ADPR-13-15	303.51	293.86			469620000000	18829000000	32990000000	26435000000	22154000000	28372000000	31119000000	16918000000	23096000000	19380000000	29165000000
VEDATLVLSVGDEVEAKFTGVDRK	Unmodified	2576.33	0.333362	15;14;12	sp|P0AG67|RS1_ECOLI;sp|P0AG67R139A|RS1_R139A_ECOLI;sp|P0AG67R139K|RS1_R139K_ECOLI	no	no	0	0	2							1			1									75.247	75.247	4	0.00085955	91941	ADPR-13-3	36.079	36.079			34883000	0	0	0	0	0	0	13405000	0	0	21479000
VEEKLDK	Unmodified	859.465	0.465098	20	sp|Q03001|DYST_CON-HUMAN	yes	yes	0	0	1	1										1								40.197	40.197	1	0.072298	44446	ADPR-13-5	33.516	17.362			124990000	67660000	0	0	0	0	0	0	0	0	0
VIKLDQK	Unmodified	842.523	0.522553	15;12;14;13	sp|P0AG67|RS1_ECOLI;sp|P0AG67R139A|RS1_R139A_ECOLI;sp|P0AG67R139K|RS1_R139K_ECOLI;sp|P0AG67DII|RS1_DII_ECOLI	no	no	0	0	1	1	2	1	1	4	2	1	2		1	2		1	3	2	1	1	2	15.939	15.939	2	3.6966e-18	11076	ADPR-13-6	107.43	83.457			781960000	37303000	62267000	22988000	38047000	78856000	42275000	32543000	89272000	0	31307000
VKGGFTVELNGIR	Unmodified	1388.78	0.777599	15;12;14;13	sp|P0AG67|RS1_ECOLI;sp|P0AG67R139A|RS1_R139A_ECOLI;sp|P0AG67R139K|RS1_R139K_ECOLI;sp|P0AG67DII|RS1_DII_ECOLI	no	no	0	0	1	79	104	64	68	95	79	60	114	80	67	99	77	110	141	97	61	68	108	62.94	62.94	1;2;3	2.0227e-171	52477	ADPR-13-8	184.98	184.98			370220000000	19929000000	28990000000	16693000000	10599000000	21678000000	17398000000	11535000000	14486000000	20337000000	29609000000
VKHPSEIVNVGDEITVK	Unmodified	1863.01	0.0101773	15;14;12	sp|P0AG67|RS1_ECOLI;sp|P0AG67R139A|RS1_R139A_ECOLI;sp|P0AG67R139K|RS1_R139K_ECOLI	no	no	0	0	1	129	147	129	111	151	129	132	148	130	135	159	148	124	159	145	121	142	115	59.937	59.937	2;3;4	3.1757e-286	49565	ADPR-13-3	240.2	233.5			2513000000000	122970000000	174220000000	140340000000	124850000000	134460000000	130170000000	125900000000	111000000000	126770000000	150170000000
VKHPSEIVNVGDEITVKVLK	Unmodified	2203.26	0.257618	15;14;12	sp|P0AG67|RS1_ECOLI;sp|P0AG67R139A|RS1_R139A_ECOLI;sp|P0AG67R139K|RS1_R139K_ECOLI	no	no	0	0	2	1	3	1	4	3	3	4	4	2	5	2	4	3	5	4	2	1	2	49.785	49.785	3;4	3.6615e-79	59649	ADPR-13-12	168.99	168.99			6789500000	74313000	253320000	79031000	402230000	612760000	372590000	85770000	567730000	63955000	747220000
VLKFDRER	Unmodified	1061.6	0.598178	15;14;12	sp|P0AG67|RS1_ECOLI;sp|P0AG67R139A|RS1_R139A_ECOLI;sp|P0AG67R139K|RS1_R139K_ECOLI	no	no	0	0	2																2	1		17.059	17.059	3	0.046598	15834	ADPR-13-1	24.155	24.155			141780000	0	0	0	0	0	0	0	0	0	0
VLPLQLENIFYKLLADGYSEK	Unmodified	2452.33	0.325363	20	sp|Q03001|DYST_CON-HUMAN	yes	yes	0	0	1						1	1								1				73.995	73.995	2;4	0.0048077	84573	ADPR-13-14	21.398	21.398			213850000	0	0	0	0	0	120310000	32957000	0	0	0
VPQVSTPTLVEVSR	Unmodified	1510.84	0.835507	3	CON__P02769;sp|P02769|ALBU_CON-BOVIN;CON__P02768-1	yes	no	0	0	0																1			49.774	49.774	2	7.7595e-05	56096	ADPR-13-1	74.392	67.951		+	11065000	0	0	0	0	0	0	0	0	0	0
VQALEEANNDLENK	Unmodified	1585.76	0.758379	5	sp|P35527|K1C9_CON-HUMAN;CON__P35527	yes	no	0	0	0		1							1										49.788	49.788	3	0.057433	47058	ADPR-13-18	19.323	19.271		+	27395000	0	14222000	0	0	0	0	0	0	13173000	0
VSLGLKQLGEDPWVAIAK	Unmodified	1923.08	0.0829484	15;14;12	sp|P0AG67|RS1_ECOLI;sp|P0AG67R139A|RS1_R139A_ECOLI;sp|P0AG67R139K|RS1_R139K_ECOLI	no	no	0	0	1		2	3	5	4	4	4	4	3	4	1	4	4	3	5	1	1	3	68.993	68.993	2;3	6.6895e-193	84803	ADPR-13-3	238.22	226.06			14633000000	0	756110000	310420000	1220700000	386370000	1713000000	1685500000	1956500000	503390000	3080300000
VTAVDAK	Unmodified	702.391	0.391205	15;14;12	sp|P0AG67|RS1_ECOLI;sp|P0AG67R139A|RS1_R139A_ECOLI;sp|P0AG67R139K|RS1_R139K_ECOLI	no	no	0	0	0	1			4	2			1			1	1	1	1		2	1		10.311	10.311	2	0.0023497	4524	ADPR-13-15	58.167	36.465			186120000	7722000	0	0	29170000	28959000	0	0	19450000	0	0
VTAVDAKGATVELADGVEGYLR	Unmodified	2233.16	0.159026	15;14;12	sp|P0AG67|RS1_ECOLI;sp|P0AG67R139A|RS1_R139A_ECOLI;sp|P0AG67R139K|RS1_R139K_ECOLI	no	no	0	0	1	3	2	2	5	3	2	2	3	2	3	1	3	3	2	2	2	2	2	65.644	65.644	2;3;4	0	79652	ADPR-13-2	291.67	287.49			22192000000	225060000	1103100000	535580000	2785800000	1328800000	2280800000	1378400000	615910000	313910000	3274000000
VVLEIDNAR	Unmodified	1027.57	0.566209	0	tr|B1AQ77|B1AQ77_CON-MOUSE;CON__A2A4G1	yes	no	0	0	0	2	4	1	2	2	2	3	3	3	3	3	2	3	4	4	2	7	1	53.553	53.553	2	5.1095e-10	32298	ADPR-13-3	81.635	71.648		+	4511000000	121310000	460100000	104510000	268340000	218220000	49442000	91551000	275980000	366960000	324030000
VVNVGDVVEVMVLDIDEER	Unmodified	2128.07	0.0721853	15;14;12	sp|P0AG67|RS1_ECOLI;sp|P0AG67R139A|RS1_R139A_ECOLI;sp|P0AG67R139K|RS1_R139K_ECOLI	no	no	0	0	0	1	5	17	3	4	3		2	4	5	8	10	2	8	7	1	5	4	87.414	87.414	2;3	0	121921	ADPR-13-9	317.83	317.04			988080000000	0	133420000000	147960000000	132200000000	47558000000	44096000000	0	8032900	78866000	56057000000
VVNVGDVVEVMVLDIDEERR	Unmodified	2284.17	0.173296	15;14;12	sp|P0AG67|RS1_ECOLI;sp|P0AG67R139A|RS1_R139A_ECOLI;sp|P0AG67R139K|RS1_R139K_ECOLI	no	no	0	0	1	6	7	6	7	7	10	6	7	9	6	8	8	11	10	9	4	7	6	92.31	92.31	2;3	0	113102	ADPR-13-1	423.9	423.9			321240000000	12672000000	21408000000	22738000000	12067000000	17361000000	17437000000	18255000000	15193000000	23315000000	25064000000
VVNVGDVVEVMVLDIDEERRR	Unmodified	2440.27	0.274407	15;14;12	sp|P0AG67|RS1_ECOLI;sp|P0AG67R139A|RS1_R139A_ECOLI;sp|P0AG67R139K|RS1_R139K_ECOLI	no	no	0	0	2	12	11	8	8	11	9	8	10	12	9	11	12	10	9	12	9	12	14	88.612	88.612	2;3;4	2.805e-274	107421	ADPR-13-1	290.62	290.62			1063500000000	35742000000	132060000000	33056000000	2820800000	106960000000	68760000000	12534000000	74304000000	35143000000	82472000000
WEEEQLQLEEQEQR	Unmodified	1872.85	0.848985	21	sp|Q07283|TRHY_CON-HUMAN	yes	yes	0	0	0		1	1													1			55.773	55.773	2;3	0.011078	66277	ADPR-13-11	37.344	37.344			979930000	0	223090000	481180000	0	0	0	0	0	0	0
WELLQQVDTSTR	Unmodified	1474.74	0.741607	10	sp|A5A6M6|K2C1_CON-PANTR;sp|P04264|K2C1_CON-HUMAN;CON__P04264	yes	no	0	0	0	1						1												55.497	55.497	2	5.8914e-12	64239	ADPR-13-6	89.805	87.96		+	0	0	0	0	0	0	0	0	0	0	0
WQWEPEKENAVR	Unmodified	1570.75	0.75284	21	sp|Q07283|TRHY_CON-HUMAN	yes	yes	0	0	1				1											1				61.962	61.962	2	0.14032	72929	ADPR-13-2	25.386	22.163			165190000	0	0	0	122300000	0	0	0	0	0	0
YDDLPLLPPPGTVAR	Unmodified	1622.87	0.866808	18	sp|P32664|NUDC_ECOLI	yes	yes	0	0	0	1	1	1		1	1			1	1	2	1	1	1			1	1	66.671	66.671	2	1.7381e-15	84845	ADPR-13-14	87.184	87.184			171100000	12776000	28853000	16692000	0	24014000	0	0	0	13029000	0
YGSGGGSKGGSISGGGYGSGGGK	Unmodified	1889.85	0.850382	6	sp|P35908|K22E_CON-HUMAN;CON__P35908v2;CON__P35908;tr|A5A6P6|A5A6P6_CON-PANTR	yes	no	0	0	1					1						1								13.275	13.275	3	1.6098e-05	10069	ADPR-13-9	45.784	41.881		+	24078000	0	0	0	0	7837900	0	0	0	0	0
YGSGGGSKGGSISGGGYGSGGGKHSSGGGSR	Unmodified	2615.17	0.170882	6	sp|P35908|K22E_CON-HUMAN;CON__P35908v2;CON__P35908;tr|A5A6P6|A5A6P6_CON-PANTR	yes	no	0	0	2																		1	9.2098	9.2098	4	0.00059223	5166	ADPR-13-13	29.859	28.466		+	2359700	0	0	0	0	0	0	0	0	0	0
YPEGTKLTGR	Unmodified	1120.59	0.587673	15;14;12	sp|P0AG67|RS1_ECOLI;sp|P0AG67R139A|RS1_R139A_ECOLI;sp|P0AG67R139K|RS1_R139K_ECOLI	no	no	0	0	1	2	8	2		4	6		5	2	2	2	6	2	7	6	6	5	4	16.574	16.574	2;3	6.9421e-42	14246	ADPR-13-7	153.24	151.52			3770400000	0	954510000	134010000	0	158470000	138770000	0	1028600000	0	0
[truncated: 18 more columns]

## Sheet: 2B; ADPr peptides
Identified ADP-ribosylated rS1 peptides
Peptides which were found ADP-ribosylated are listed and are assigned to their respective location (rS1 domain) and the modified arginines in the rS1 protein (2B; ADPr peptides).
rS1 domain	Arginine	Sequence	Modifications	Mass	Mass Fractional Part	Protein Groups	Proteins	Unique (Groups)	Unique (Proteins)	ADP-ribosylwoDP	Oxidation (M)	Missed cleavages	Experiment rS1-R139A-LB control1	Experiment rS1-R139A-LB control2	Experiment rS1-R139A-LB control3	Experiment rS1-R139A-T4 phage1	Experiment rS1-R139A-T4 phage2	Experiment rS1-R139A-T4 phage3	Experiment rS1-R139K-LB-control1	Experiment rS1-R139K-LB-control2	Experiment rS1-R139K-LB-control3	Experiment rS1-R139K-T4 phage1	Experiment rS1-R139K-T4 phage2	Experiment rS1-R139K-T4 phage3	Experiment rS1-WT-LB control1	Experiment rS1-WT-T4 phage2	Experiment rS1-WT-LB control3	Experiment rS1-WT-T4 phage1	Experiment rS1-WT-LB control2	Experiment rS1-WT-T4 phage3	Retention time	Calibrated retention time	Charges	PEP	MS/MS scan number	Raw file	Score	Delta score	Reverse	Potential contaminant	Intensity	Intensity rS1-R139A-LB control1	Intensity rS1-R139A-LB control2	Intensity rS1-R139A-LB control3	Intensity rS1-R139A-T4 phage1	Intensity rS1-R139A-T4 phage2	Intensity rS1-R139A-T4 phage3	Intensity rS1-R139K-LB-control1	Intensity rS1-R139K-LB-control2
2	R142	AFLPGSLVDVAPVRDTLHLEGK	ADP-ribosylwoDP	2874.34	0.33544	14	sp|P0AG67R139A|RS1_R139A_ECOLI	yes	yes	1	0	1				3	2	2													77.166	77.166	2;3;4	7.5288e-15	96411	ADPR-13-8	94.781	94.781			22486000000	0	0	0	5267100000	8046900000	9171900000	0	0
2	R142	AFLPGSLVDVKPVRDTLHLEGK	ADP-ribosylwoDP	2931.39	0.393289	15	sp|P0AG67R139K|RS1_R139K_ECOLI	yes	yes	1	0	2										2	2	2							68.482	68.482	2;3;4	8.5911e-12	81848	ADPR-13-3	71.933	66.932			7975900000	0	0	0	0	0	0	0	0
2	R139, R142	AFLPGSLVDVRPVRDTLHLEGK	ADP-ribosylwoDP	2959.4	0.399437	12;13	sp|P0AG67|RS1_ECOLI;sp|P0AG67DII|RS1_DII_ECOLI	no	no	1	0	2														3		6	1	2	69.513	69.513	2;3;4	9.4208e-21	83517	ADPR-13-10	105.19	105.19			29575000000	0	0	0	0	0	0	0	0
1 and 2	R91	AKRHEAWITLEK	ADP-ribosylwoDP	2021.88	0.876156	15;14;12	sp|P0AG67|RS1_ECOLI;sp|P0AG67R139A|RS1_R139A_ECOLI;sp|P0AG67R139K|RS1_R139K_ECOLI	no	no	1	0	2				1	2	1				2	2	1		1		1		1	29.85	29.85	3	0.00017258	32509	ADPR-13-3	51.875	51.862			633220000	0	0	0	0	136060000	56214000	0	0
6	R485, R487	ASEASRDRVEDATLVLSVGDEVEAK	ADP-ribosylwoDP	3186.38	0.375526	15;14;12	sp|P0AG67|RS1_ECOLI;sp|P0AG67R139A|RS1_R139A_ECOLI;sp|P0AG67R139K|RS1_R139K_ECOLI	no	no	1	0	2				3	5	4				5	11	1		8		7		7	59.686	59.686	3;4	2.5517e-08	67119	ADPR-13-9	55.985	55.973			1756700000	0	0	0	150960000	312310000	182890000	0	0
6	R487	DRVEDATLVLSVGDEVEAK	ADP-ribosylwoDP	2585.09	0.0935377	15;14;12	sp|P0AG67|RS1_ECOLI;sp|P0AG67R139A|RS1_R139A_ECOLI;sp|P0AG67R139K|RS1_R139K_ECOLI	no	no	1	0	1				2						7	7	1				2			66.638	66.638	3	5.2943e-06	90761	ADPR-13-9	68.41	65.358			56671000	0	0	0	34151000	0	0	0	0
1	R19	EIETRPGSIVR	ADP-ribosylwoDP	1796.75	0.749558	15;14;12	sp|P0AG67|RS1_ECOLI;sp|P0AG67R139A|RS1_R139A_ECOLI;sp|P0AG67R139K|RS1_R139K_ECOLI	no	no	1	0	1					1	1				1						1		2	28.369	28.369	2;3	0.0064228	31540	ADPR-13-13	39.917	39.917			1091200000	0	0	0	0	156390000	119020000	0	0
1	R19	GTESFAQLFEESLKEIETRPGSIVR	ADP-ribosylwoDP	3363.51	0.506147	15;14;12	sp|P0AG67|RS1_ECOLI;sp|P0AG67R139A|RS1_R139A_ECOLI;sp|P0AG67R139K|RS1_R139K_ECOLI	no	no	1	0	2				1	2	2				2	2	1				2	1	2	91.588	91.588	3;4	1.865e-19	116843	ADPR-13-8	98.3	95.367			16278000000	0	0	0	659540000	1998000000	1375900000	0	0
5	R428	KGDEIAAVVLQVDAERER	ADP-ribosylwoDP	2538.12	0.115276	15;14;12	sp|P0AG67|RS1_ECOLI;sp|P0AG67R139A|RS1_R139A_ECOLI;sp|P0AG67R139K|RS1_R139K_ECOLI	no	no	1	0	2				2	1	1				1	1	1		1		2			54.794	54.794	3	0.00061558	63768	ADPR-13-3	66.893	63.555			839440000	0	0	0	94694000	83710000	62487000	0	0
2	R142	PVRDTLHLEGK	ADP-ribosylwoDP	1804.75	0.754643	15;12;13	sp|P0AG67|RS1_ECOLI;sp|P0AG67R139K|RS1_R139K_ECOLI;sp|P0AG67DII|RS1_DII_ECOLI	no	no	1	0	1														1					26.351	26.351	3	0.032877	28693	ADPR-13-10	31.478	31.478			45244000	0	0	0	0	0	0	0	0
2	R182	RAVIESENSAER	ADP-ribosylwoDP	1900.74	0.735365	15;14;12	sp|P0AG67|RS1_ECOLI;sp|P0AG67R139A|RS1_R139A_ECOLI;sp|P0AG67R139K|RS1_R139K_ECOLI	no	no	1	0	1					2	2				2	1			2		2		2	15.839	15.839	3	3.0758e-08	14409	ADPR-13-8	71.241	63.697			108990000	0	0	0	0	32483000	11226000	0	0
2	R182	RAVIESENSAERDQLLENLQEGMEVK	ADP-ribosylwoDP	3527.53	0.527687	15;14;12	sp|P0AG67|RS1_ECOLI;sp|P0AG67R139A|RS1_R139A_ECOLI;sp|P0AG67R139K|RS1_R139K_ECOLI	no	no	1	0	2																		1	56.639	56.639	3	0.08301	66770	ADPR-13-13	23.917	23.662			0	0	0	0	0	0	0	0	0
1 and 2	R91	RHEAWITLEK	ADP-ribosylwoDP	1822.74	0.744079	15;14;12	sp|P0AG67|RS1_ECOLI;sp|P0AG67R139A|RS1_R139A_ECOLI;sp|P0AG67R139K|RS1_R139K_ECOLI	no	no	1	0	1										2	3	1				1			37.171	37.171	2;3	0.0013151	41201	ADPR-13-9	49.06	40.528			40039000	0	0	0	0	0	0	0	0
2	R170	RNNVVVSR	ADP-ribosylwoDP	1483.6	0.597021	15;12;14;13	sp|P0AG67|RS1_ECOLI;sp|P0AG67R139A|RS1_R139A_ECOLI;sp|P0AG67R139K|RS1_R139K_ECOLI;sp|P0AG67DII|RS1_DII_ECOLI	no	no	1	0	1																3		1	13.528	13.528	2;3	0.0017778	10654	ADPR-13-1	49.715	46.128			88698000	0	0	0	0	0	0	0	0
3	R227	RVKHPSEIVNVGDEITVK	ADP-ribosylwoDP	2560.17	0.172397	15;14;12	sp|P0AG67|RS1_ECOLI;sp|P0AG67R139A|RS1_R139A_ECOLI;sp|P0AG67R139K|RS1_R139K_ECOLI	no	no	1	0	2					1	1					2							1	39.904	39.904	3;4	0.00080312	45180	ADPR-13-8	65.47	65.47			385320000	0	0	0	0	149210000	33680000	0	0
3	R254	TRVSLGLK	ADP-ribosylwoDP	1413.61	0.60546	15;14;12	sp|P0AG67|RS1_ECOLI;sp|P0AG67R139A|RS1_R139A_ECOLI;sp|P0AG67R139K|RS1_R139K_ECOLI	no	no	1	0	1				1	1	1								1					31.223	31.223	2	0.034632	34555	ADPR-13-8	29.149	29.149			0	0	0	0	0	0	0	0	0
[truncated: 20 more columns]

## Sheet: 2C; ADPr vs unmodified peptides
Intensities of ADP-ribosylated peptides of rS1 compared to their unmodified counterparts
Intensities of ADP-ribosylated peptides are compared to their unmodified counterpart each by dividing the respective intensities.
The peptide AFLPGSLVDVR(K/A)PVRDTLHLEGK is found ADP-ribosylated for rS1 WT, rS1 R139A and R139K only in T4 phage infected samples across all three replicates.
It becomes obvious that for the WT peptide high intensities of the ADP-ribosylated peptide relative to the unmodified peptide is detected across all three T4 phage infected replicates.
For the mutant peptides R139A and R139K, these intensities are relatively lower by at least 3-fold. Based on this finding, one may speculate that R139 mutation might reduce ADP-ribosylation of the AFLPGSLVDVRPVRDTLHLEGK peptide in rS1.
Sequence	Modifications	Proteins	Intensity rS1-R139A-LB control1	Intensity rS1-R139A-LB control2	Intensity rS1-R139A-LB control3	Intensity rS1-R139A-T4 phage1	Intensity rS1-R139A-T4 phage2	Intensity rS1-R139A-T4 phage3	Intensity rS1-R139K-LB-control1	Intensity rS1-R139K-LB-control2	Intensity rS1-R139K-LB-control3	Intensity rS1-R139K-T4 phage1	Intensity rS1-R139K-T4 phage2	Intensity rS1-R139K-T4 phage3	Intensity rS1-WT-LB control1	Intensity rS1-WT-T4 phage2	Intensity rS1-WT-LB control3	Intensity rS1-WT-T4 phage1	Intensity rS1-WT-LB control2	Intensity rS1-WT-T4 phage3
AFLPGSLVDVKPVRDTLHLEGK	ADP-ribosylwoDP	sp|P0AG67R139K|RS1_R139K_ECOLI	0	0	0	0	0	0	0	0	0	1610100000	4869200000	1496600000	0	0	0	0	0	0
AFLPGSLVDVKPVRDTLHLEGK	Unmodified	sp|P0AG67R139K|RS1_R139K_ECOLI	1162000000	2118700000	55925000	0	0	935800000	22656000000	48845000000	47027000000	41675000000	35199000000	66014000000	301800000	3931700000	583740000	0	0	406230000
Intensity of ADP-ribosylation relative to unmodified peptide			0	0	0	#DIV/0!	#DIV/0!	0	0	0	0	0.0386347	0.138333	0.0226709	0	0	0	#DIV/0!	#DIV/0!	0
AFLPGSLVDVRPVRDTLHLEGK	ADP-ribosylwoDP	sp|P0AG67|RS1_ECOLI;sp|P0AG67DII|RS1_DII_ECOLI	0	0	0	0	0	0	0	0	0	0	0	0	0	11214000000	0	12655000000	116660000	5589900000
AFLPGSLVDVRPVRDTLHLEGK	Unmodified	sp|P0AG67|RS1_ECOLI;sp|P0AG67DII|RS1_DII_ECOLI	64836000	502900000	131600000	44282000	0	0	0	232650000	23554000	0	0	527740000	11238000000	22829000000	22723000000	6847300000	3344300000	15059000000
Intensity of ADP-ribosylation relative to unmodified peptide			0	0	0	0	#DIV/0!	#DIV/0!	#DIV/0!	0	0	#DIV/0!	#DIV/0!	0	0	0.491217	0	1.84817	0.0348832	0.3712
AFLPGSLVDVAPVRDTLHLEGK	ADP-ribosylwoDP	sp|P0AG67R139A|RS1_R139A_ECOLI	0	0	0	5267100000	8046900000	9171900000	0	0	0	0	0	0	0	0	0	0	0	0
AFLPGSLVDVAPVRDTLHLEGK	Unmodified	sp|P0AG67R139A|RS1_R139A_ECOLI	83325000000	99259000000	73679000000	75018000000	79632000000	73196000000	2912000000	11727000000	5520600000	4169000000	3677600000	1279000000	4302400000	3685700000	2489300000	48540000	287340000	3922600000
Intensity of ADP-ribosylation relative to unmodified peptide			0	0	0	0.0702111	0.101051	0.125306	0	0	0	0	0	0	0	0	0	0	0	0
AKRHEAWITLEK	ADP-ribosylwoDP	sp|P0AG67|RS1_ECOLI;sp|P0AG67R139A|RS1_R139A_ECOLI;sp|P0AG67R139K|RS1_R139K_ECOLI	0	0	0	0	136060000	56214000	0	0	0	105690000	121220000	40935000	0	81183000	0	91914000	0	0
AKRHEAWITLEK	Unmodified	sp|P0AG67|RS1_ECOLI;sp|P0AG67R139A|RS1_R139A_ECOLI;sp|P0AG67R139K|RS1_R139K_ECOLI	906900000	2882800000	326380000	117490000	2644800000	2170600000	119310000	2383000000	129020000	775140000	1144400000	2480800000	1236900000	2869300000	2312000000	1149200000	286780000	3910800000
Intensity of ADP-ribosylation relative to unmodified peptide			0	0	0	0	0.0514443	0.0258979	0	0	0	0.13635	0.105925	0.0165007	0	0.0282937	0	0.0799809	0	0
ASEASRDRVEDATLVLSVGDEVEAK	ADP-ribosylwoDP	sp|P0AG67|RS1_ECOLI;sp|P0AG67R139A|RS1_R139A_ECOLI;sp|P0AG67R139K|RS1_R139K_ECOLI	0	0	0	150960000	312310000	182890000	0	0	0	236550000	322820000	109910000	0	105580000	0	232340000	0	103320000
ASEASRDRVEDATLVLSVGDEVEAK	Unmodified	sp|P0AG67|RS1_ECOLI;sp|P0AG67R139A|RS1_R139A_ECOLI;sp|P0AG67R139K|RS1_R139K_ECOLI	0	0	0	0	0	0	0	0	0	0	0	0	0	0	0	0	0	85437000
Intensity of ADP-ribosylation relative to unmodified peptide			#DIV/0!	#DIV/0!	#DIV/0!	#DIV/0!	#DIV/0!	#DIV/0!	#DIV/0!	#DIV/0!	#DIV/0!	#DIV/0!	#DIV/0!	#DIV/0!	#DIV/0!	#DIV/0!	#DIV/0!	#DIV/0!	#DIV/0!	1.20931
DRVEDATLVLSVGDEVEAK	ADP-ribosylwoDP	sp|P0AG67|RS1_ECOLI;sp|P0AG67R139A|RS1_R139A_ECOLI;sp|P0AG67R139K|RS1_R139K_ECOLI	0	0	0	34151000	0	0	0	0	0	0	0	0	0	0	0	22520000	0	0
DRVEDATLVLSVGDEVEAK	Unmodified	sp|P0AG67|RS1_ECOLI;sp|P0AG67R139A|RS1_R139A_ECOLI;sp|P0AG67R139K|RS1_R139K_ECOLI	108830000000	161180000000	164530000000	97328000000	149600000000	154550000000	84928000000	160330000000	117550000000	145800000000	180990000000	149090000000	116240000000	126260000000	138330000000	155050000000	132210000000	127290000000
Intensity of ADP-ribosylation relative to unmodified peptide			0	0	0	0.000350886	0	0	0	0	0	0	0	0	0	0	0	0.000145243	0	0
EIETRPGSIVR	ADP-ribosylwoDP	sp|P0AG67|RS1_ECOLI;sp|P0AG67R139A|RS1_R139A_ECOLI;sp|P0AG67R139K|RS1_R139K_ECOLI	0	0	0	0	156390000	119020000	0	0	0	393190000	0	0	0	0	0	194950000	0	227680000
EIETRPGSIVR	Unmodified	sp|P0AG67|RS1_ECOLI;sp|P0AG67R139A|RS1_R139A_ECOLI;sp|P0AG67R139K|RS1_R139K_ECOLI	51885000000	56521000000	71406000000	63901000000	57143000000	46870000000	64786000000	52220000000	126920000000	63566000000	53271000000	41927000000	59875000000	43752000000	48836000000	74210000000	45190000000	40829000000
Intensity of ADP-ribosylation relative to unmodified peptide			0	0	0	0	0.00273682	0.00253936	0	0	0	0.00618554	0	0	0	0	0	0.002627	0	0.00557643
GTESFAQLFEESLKEIETRPGSIVR	ADP-ribosylwoDP	sp|P0AG67|RS1_ECOLI;sp|P0AG67R139A|RS1_R139A_ECOLI;sp|P0AG67R139K|RS1_R139K_ECOLI	0	0	0	659540000	1998000000	1375900000	0	0	0	2540500000	4290300000	1278000000	0	0	0	1571500000	153770000	2410300000
GTESFAQLFEESLKEIETRPGSIVR	Unmodified	sp|P0AG67|RS1_ECOLI;sp|P0AG67R139A|RS1_R139A_ECOLI;sp|P0AG67R139K|RS1_R139K_ECOLI	131380000000	185120000000	130280000000	129680000000	151850000000	135570000000	130890000000	127750000000	155670000000	83074000000	129530000000	182790000000	132300000000	118240000000	130820000000	132130000000	119120000000	171050000000
Intensity of ADP-ribosylation relative to unmodified peptide			0	0	0	0.0050859	0.0131577	0.010149	0	0	0	0.0305812	0.0331221	0.00699163	0	0	0	0.0118936	0.00129088	0.0140912
KGDEIAAVVLQVDAERER	ADP-ribosylwoDP	sp|P0AG67|RS1_ECOLI;sp|P0AG67R139A|RS1_R139A_ECOLI;sp|P0AG67R139K|RS1_R139K_ECOLI	0	0	0	94694000	83710000	62487000	0	0	0	167000000	229670000	54460000	0	0	0	147420000	0	0
KGDEIAAVVLQVDAERER	Unmodified	sp|P0AG67|RS1_ECOLI;sp|P0AG67R139A|RS1_R139A_ECOLI;sp|P0AG67R139K|RS1_R139K_ECOLI	80990000000	140500000000	78082000000	40855000000	132700000000	110050000000	28957000000	79753000000	61750000000	92965000000	108180000000	127290000000	114670000000	204440000000	111190000000	134930000000	65911000000	122020000000
Intensity of ADP-ribosylation relative to unmodified peptide			0	0	0	0.00231781	0.000630821	0.000567806	0	0	0	0.00179637	0.00212304	0.000427842	0	0	0	0.00109257	0	0
PVRDTLHLEGK	ADP-ribosylwoDP	sp|P0AG67|RS1_ECOLI;sp|P0AG67R139K|RS1_R139K_ECOLI;sp|P0AG67DII|RS1_DII_ECOLI	0	0	0	0	0	0	0	0	0	0	0	0	0	45244000	0	0	0	0
PVRDTLHLEGK	Unmodified	sp|P0AG67|RS1_ECOLI;sp|P0AG67R139K|RS1_R139K_ECOLI;sp|P0AG67DII|RS1_DII_ECOLI	78100000	39308000	32455000	6382300	26431000	28868000	114130000	528190000	36324000	334670000	465930000	192790000	1049800000	1013000000	926430000	1126200000	578020000	918120000
Intensity of ADP-ribosylation relative to unmodified peptide			0	0	0	0	0	0	0	0	0	0	0	0	0	0.0446634	0	0	0	0
RAVIESENSAER	ADP-ribosylwoDP	sp|P0AG67|RS1_ECOLI;sp|P0AG67R139A|RS1_R139A_ECOLI;sp|P0AG67R139K|RS1_R139K_ECOLI	0	0	0	0	32483000	11226000	0	0	0	26173000	9949400	0	0	13520000	0	8792900	0	6841300
RAVIESENSAER	Unmodified	sp|P0AG67|RS1_ECOLI;sp|P0AG67R139A|RS1_R139A_ECOLI;sp|P0AG67R139K|RS1_R139K_ECOLI	1806200000	3186200000	2926800000	2786600000	2297900000	1887700000	1638100000	3189400000	34385000	2370100000	2644400000	653100000	3701500000	2239900000	1949500000	4045300000	2053100000	1730400000
Intensity of ADP-ribosylation relative to unmodified peptide			0	0	0	0	0.014136	0.00594692	0	0	0	0.011043	0.00376244	0	0	0.00603598	0	0.00217361	0	0.00395359
RAVIESENSAERDQLLENLQEGMEVK	ADP-ribosylwoDP	sp|P0AG67|RS1_ECOLI;sp|P0AG67R139A|RS1_R139A_ECOLI;sp|P0AG67R139K|RS1_R139K_ECOLI	0	0	0	0	0	0	0	0	0	0	0	0	0	0	0	0	0	0
RAVIESENSAERDQLLENLQEGMEVK	Unmodified	sp|P0AG67|RS1_ECOLI;sp|P0AG67R139A|RS1_R139A_ECOLI;sp|P0AG67R139K|RS1_R139K_ECOLI	89320000000	180960000000	96746000000	53742000000	95148000000	82292000000	27225000000	91374000000	83674000000	67571000000	109950000000	134420000000	152740000000	168900000000	164120000000	189140000000	99371000000	176860000000
Intensity of ADP-ribosylation relative to unmodified peptide			0	0	0	0	0	0	0	0	0	0	0	0	0	0	0	0	0	0
RHEAWITLEK	ADP-ribosylwoDP	sp|P0AG67|RS1_ECOLI;sp|P0AG67R139A|RS1_R139A_ECOLI;sp|P0AG67R139K|RS1_R139K_ECOLI	0	0	0	0	0	0	0	0	0	0	40039000	0	0	0	0	0	0	0
RHEAWITLEK	Unmodified	sp|P0AG67|RS1_ECOLI;sp|P0AG67R139A|RS1_R139A_ECOLI;sp|P0AG67R139K|RS1_R139K_ECOLI	115780000000	116500000000	24793000000	110750000000	103790000000	24383000000	118530000000	86110000000	151800000000	105110000000	99854000000	22997000000	115290000000	101490000000	119070000000	112560000000	77431000000	96156000000
Intensity of ADP-ribosylation relative to unmodified peptide			0	0	0	0	0	0	0	0	0	0	0.000400975	0	0	0	0	0	0	0
RNNVVVSR	ADP-ribosylwoDP	sp|P0AG67|RS1_ECOLI;sp|P0AG67R139A|RS1_R139A_ECOLI;sp|P0AG67R139K|RS1_R139K_ECOLI;sp|P0AG67DII|RS1_DII_ECOLI	0	0	0	0	0	0	0	0	0	0	0	0	0	0	0	80370000	0	8328400
RNNVVVSR	Unmodified	sp|P0AG67|RS1_ECOLI;sp|P0AG67R139A|RS1_R139A_ECOLI;sp|P0AG67R139K|RS1_R139K_ECOLI;sp|P0AG67DII|RS1_DII_ECOLI	63552000	61998000	67971000	89934000	77817000	51486000	33559000	103940000	0	65994000	72586000	0	92928000	46838000	45310000	176450000	93662000	59099000
Intensity of ADP-ribosylation relative to unmodified peptide			0	0	0	0	0	0	0	0	#DIV/0!	0	0	#DIV/0!	0	0	0	0.455483	0	0.140923
RVKHPSEIVNVGDEITVK	ADP-ribosylwoDP	sp|P0AG67|RS1_ECOLI;sp|P0AG67R139A|RS1_R139A_ECOLI;sp|P0AG67R139K|RS1_R139K_ECOLI	0	0	0	0	149210000	33680000	0	0	0	0	173040000	0	0	0	0	0	0	29387000
RVKHPSEIVNVGDEITVK	Unmodified	sp|P0AG67|RS1_ECOLI;sp|P0AG67R139A|RS1_R139A_ECOLI;sp|P0AG67R139K|RS1_R139K_ECOLI	937000000	920420000	441030000	183590000	1362700000	905930000	213250000	961580000	518330000	322560000	767110000	1643200000	935980000	1702200000	1585800000	965570000	417920000	1307200000
Intensity of ADP-ribosylation relative to unmodified peptide			0	0	0	0	0.109496	0.0371773	0	0	0	0	0.225574	0	0	0	0	0	0	0.0224809
TRVSLGLK	ADP-ribosylwoDP	sp|P0AG67|RS1_ECOLI;sp|P0AG67R139A|RS1_R139A_ECOLI;sp|P0AG67R139K|RS1_R139K_ECOLI	0	0	0	0	0	0	0	0	0	0	0	0	0	0	0	0	0	0
TRVSLGLK	Unmodified	sp|P0AG67|RS1_ECOLI;sp|P0AG67R139A|RS1_R139A_ECOLI;sp|P0AG67R139K|RS1_R139K_ECOLI	16226000000	19027000000	17413000000	11328000000	18960000000	15653000000	14787000000	14436000000	17232000000	15884000000	17054000000	13538000000	12383000000	14010000000	14718000000	32616000000	211880000	14848000000
Intensity of ADP-ribosylation relative to unmodified peptide			0	0	0	0	0	0	0	0	0	0	0	0	0	0	0	0	0	0

## Sheet: 2D; Parameters MaxQuant
Corresponding MaxQuant parameters
Parameter	Value
Version	2.0.3.0
User name	GlatterT
Machine name	PROTEOMICS11
Date of writing	44648.5
Include contaminants	TRUE
PSM FDR	0.01
PSM FDR Crosslink	0.01
Protein FDR	0.01
Site FDR	0.01
Use Normalized Ratios For Occupancy	TRUE
Min. peptide Length	7
Min. score for unmodified peptides	0
Min. score for modified peptides	20
Min. delta score for unmodified peptides	15
Min. delta score for modified peptides	6
Min. unique peptides	0
Min. razor peptides	1
Min. peptides	1
Use only unmodified peptides and	TRUE
Modifications included in protein quantification	Oxidation (M);ADP-ribosylwoDP
Peptides used for protein quantification	Razor
Discard unmodified counterpart peptides	TRUE
Label min. ratio count	1
Use delta score	FALSE
iBAQ	FALSE
iBAQ log fit	FALSE
Match between runs	FALSE
Find dependent peptides	FALSE
Fasta file
Decoy mode	revert
Include contaminants	TRUE
Advanced ratios	TRUE
Fixed andromeda index folder
Combined folder location
Second peptides	FALSE
Stabilize large LFQ ratios	TRUE
Separate LFQ in parameter groups	FALSE
Require MS/MS for LFQ comparisons	TRUE
Calculate peak properties	FALSE
Main search max. combinations	200
Advanced site intensities	TRUE
Write msScans table	FALSE
Write msmsScans table	TRUE
Write ms3Scans table	TRUE
Write allPeptides table	TRUE
Write mzRange table	TRUE
Write DIA fragments table	FALSE
Write DIA fragments quant table	FALSE
Write pasefMsmsScans table	TRUE
Write accumulatedMsmsScans table	TRUE
Max. peptide mass [Da]	4600
Min. peptide length for unspecific search	8
Max. peptide length for unspecific search	25
Razor protein FDR	TRUE
Disable MD5	FALSE
Max mods in site table	3
Match unidentified features	FALSE
Epsilon score for mutations
Evaluate variant peptides separately	TRUE
Variation mode	None
MS/MS tol. (FTMS)	20 ppm
Top MS/MS peaks per Da interval. (FTMS)	12
Da interval. (FTMS)	100
MS/MS deisotoping (FTMS)	TRUE
MS/MS deisotoping tolerance (FTMS)	7
MS/MS deisotoping tolerance unit (FTMS)	ppm
MS/MS higher charges (FTMS)	TRUE
MS/MS water loss (FTMS)	TRUE
MS/MS ammonia loss (FTMS)	TRUE
MS/MS dependent losses (FTMS)	TRUE
MS/MS recalibration (FTMS)	FALSE
MS/MS tol. (ITMS)	0.5 Da
Top MS/MS peaks per Da interval. (ITMS)	8
Da interval. (ITMS)	100
MS/MS deisotoping (ITMS)	FALSE
MS/MS deisotoping tolerance (ITMS)	0.15
MS/MS deisotoping tolerance unit (ITMS)	Da
MS/MS higher charges (ITMS)	TRUE
MS/MS water loss (ITMS)	TRUE
MS/MS ammonia loss (ITMS)	TRUE
MS/MS dependent losses (ITMS)	TRUE
MS/MS recalibration (ITMS)	FALSE
MS/MS tol. (TOF)	40 ppm
Top MS/MS peaks per Da interval. (TOF)	10
Da interval. (TOF)	100
MS/MS deisotoping (TOF)	TRUE
MS/MS deisotoping tolerance (TOF)	0.01
MS/MS deisotoping tolerance unit (TOF)	Da
MS/MS higher charges (TOF)	TRUE
MS/MS water loss (TOF)	TRUE
MS/MS ammonia loss (TOF)	TRUE
MS/MS dependent losses (TOF)	TRUE
MS/MS recalibration (TOF)	FALSE
MS/MS tol. (Unknown)	20 ppm
Top MS/MS peaks per Da interval. (Unknown)	12
Da interval. (Unknown)	100
MS/MS deisotoping (Unknown)	TRUE
MS/MS deisotoping tolerance (Unknown)	7
MS/MS deisotoping tolerance unit (Unknown)	ppm
MS/MS higher charges (Unknown)	TRUE
MS/MS water loss (Unknown)	TRUE
MS/MS ammonia loss (Unknown)	TRUE
MS/MS dependent losses (Unknown)	TRUE
MS/MS recalibration (Unknown)	FALSE
Site tables	ADP-ribosylwoDPSites.txt;Oxidation (M)Sites.txt
