# Supplementary material for: A viral ADP-ribosyltransferase attaches RNA chains to host proteins
Source: Nature. 2023 Aug 16;620(7976):1054–62. doi: 10.1038/s41586-023-06429-2 (PMC10468400; doi:10.1038/s41586-023-06429-2)
Supplement: Supplementary file 5 — In vitro ADP-ribosylation and RNAylation sites in rS1 protein as identified by LC–MS/MS analysis. [file 41586_2023_6429_MOESM5_ESM.xlsx]

## Sheet: Pivot
Supplementary Table 3: In vitro ADP-ribosylation and RNAylation sites in rS1 protein as identified by LC-MS/MS analysis.
Peptide spectrum match (PSM) information for ADP-ribosylated and/or RNAylated rS1 peptides are given in summarised form (pivot) and as complete output from OpenMS tool RNPxl (PSMs). Results were filtered for 1 % FDR on PSM level and q-values (scores) are given. Spectrum IDs, precursor m/z values, charge states, best localisation of modification within the peptide sequence, localisation score and …
Row Labels	Min of score	PSM count
20210721_Sample2_DII_rS1_NAD	0	521
ModB	5.10594e-06	32
ADPribose	5.10594e-06	32
InjRep1	5.10594e-06	12
InjRep2	5.59353e-06	20
ribosomalProteinS1	0	489
ADPribose	0	489
InjRep1	0	254
InjRep2	0	235
20210721_Sample4_DII_rS1_NAD-8mer_Rnases	0	88
ModB	0	13
ADPribose	0	13
InjRep1	7.54059e-07	5
InjRep2	0	8
ribosomalProteinS1	0	75
ADPribose	0	37
InjRep1	0	19
InjRep2	1.00176e-06	18
ADPribose+C-3'Phos	5.32602e-07	38
InjRep1	5.32602e-07	22
InjRep2	4.82086e-06	16
(blank)
(blank)
(blank)
(blank)
(blank)
Grand Total	0	609

## Sheet: PSMs
Sample	InjectionReplicate	idxmlFileName	MS	index	RT	precursor m/z	score	rank	charge	sequence	accessions	start	end	Curated	precursor error (|ppm|)	precursor intensity	PeakAnnotations(mz|intensity|charge|annotation	A_136.062309999999997	A_330.060330000000022	C_112.051079999999999	C_306.04910000000001	CalcMass	CountSequenceCharges	CountSequenceIsPeptide	CountSequenceIsTop	CountSequenceIsXL	G_152.057230000000004	G_346.055250000000001	NuXL:Da difference	NuXL:MIC	NuXL:Morph	NuXL:NA	NuXL:NA_MASS_z0	NuXL:NA_length	NuXL:NT	NuXL:XL_,	NuXL:XL_A	NuXL:XL_P	NuXL:aminoacid_id_to_max_tag_ratio	NuXL:aminoacid_max_tag	NuXL:best_localization	NuXL:best_localization_position	NuXL:best_localization_score	NuXL:err	NuXL:explained_peak_fraction	NuXL:immonium_score	NuXL:isPhospho	NuXL:isXL	NuXL:ladder_score
20210721_Sample2_DII_rS1_NAD	InjRep1	L_Welp_MR_R_Papenfuss_230721_100921_ExplI_rS1-DII_ADPRibModB_invitro2_0.0100_XLs.idXML	2	4630	710.975	547.573	8.0524e-06	0	3	RNNVVVSRR	ribosomalProteinS1	164	172	0	0.0430177	0	112.086738586425781|0.011562021449208|1|a1-H3N1;115.086364746093764|6.351681891828775e-03|1|b1-C1H2N2;136.061569213867188|1.0|1|MI:A';157.108245849609375|0.01372660882771|1|y1-H2O1;158.091934204101563|2.940441481769085e-03|1|y1-H3N1;175.118865966796875|0.115972921252251|1|y1;348.0703125|0.070723600685596|1|MI:G;385.1937255859375|8.802721276879311e-03|1|b3;475.298248291015625|4.04065428301692e-03|…	100	0.763898	0	0	547.573	2	8	16	8	0	0	2.35553e-05	0.0472129	8.04721	ADPribose	541.061	1	ADPribose	0	1	0	2.5	2	RNNVVVSrR	7	0.00458887	0.713479	0.165049	0	0	1	0.880902
20210721_Sample2_DII_rS1_NAD	InjRep1	L_Welp_MR_R_Papenfuss_230721_100921_ExplI_rS1-DII_ADPRibModB_invitro2_0.0100_XLs.idXML	2	4713	721.318	547.573	8.07646e-06	0	3	RNNVVVSRR	ribosomalProteinS1	164	172	0	0.297262	0	112.086898803710938|0.022792719304562|1|a1-H3N1;115.086357116699219|0.033655073493719|1|b1-C1H2N2;136.061569213867188|1.0|1|MI:A';157.108367919921875|0.015357536263764|1|y1-H2O1;175.118804931640653|0.134622156620026|1|y1;229.092758178710938|0.012556764297187|1|NN;328.162200927734375|7.774894591420889e-03|1|NNV;348.070465087890625|0.246308848261833|1|MI:G;401.223907470703125|7.698953151702881e-03|…	100	1.25097	0	0	547.573	2	8	16	8	0	0	-0.000162773	0.0551123	12.0551	ADPribose	541.061	1	ADPribose	0	1	0	1.5	2	RNNVVVSRR	-1	0	1.20081	0.208791	0	0	1	0.756889
20210721_Sample2_DII_rS1_NAD	InjRep1	L_Welp_MR_R_Papenfuss_230721_100921_ExplI_rS1-DII_ADPRibModB_invitro2_0.0100_XLs.idXML	2	4797	732.071	547.573	7.75999e-06	0	3	RNNVVVSRR	ribosomalProteinS1	164	172	0	0.705921	0	112.086799621582031|0.014850485138595|1|a1-H3N1;115.086570739746094|0.031181452795863|1|b1-C1H2N2;136.061569213867188|1.0|1|MI:A';157.108169555664063|0.018018711358309|1|y1-H2O1;175.1187744140625|0.131833136081696|1|y1;348.070281982421875|0.299118548631668|1|MI:G;393.222320556640625|0.018255623057485|3|[M+3H] ribose-H2O;418.250640869140625|0.010527979582548|1|y3;463.270416259765625|0.062690719962…	100	1.54479	0	0	547.573	2	8	16	8	0	0	0.000386544	0.0721996	14.0722	ADPribose	541.061	1	ADPribose	0	1	0	1.5	2	RNNVVVSRR	-1	0	1.78631	0.234568	0	0	1	0.759025
20210721_Sample2_DII_rS1_NAD	InjRep1	L_Welp_MR_R_Papenfuss_230721_100921_ExplI_rS1-DII_ADPRibModB_invitro2_0.0100_XLs.idXML	2	4881	742.871	547.573	7.27447e-06	0	3	RNNVVVSRR	ribosomalProteinS1	164	172	0	0.260062	0	112.086700439453125|0.018395345658064|1|a1-H3N1;115.086189270019531|0.033693913370371|1|b1-C1H2N2;136.061416625976563|1.0|1|MI:A';157.1082763671875|0.016485678032041|1|y1-H2O1;175.1185302734375|0.131967276334763|1|y1;254.124038696289063|8.860583417117596e-03|1|b2-H3N1;328.161285400390682|5.408472381532192e-03|1|NNV;348.069976806640625|0.220359280705452|1|MI:G;393.223846435546875|0.044537328183651…	100	0.759881	0	0	547.573	2	8	16	8	0	0	0.000142403	0.0471134	12.0471	ADPribose	541.061	1	ADPribose	0	1	0	1.5	2	RNNVVVSRR	-1	0	2.2808	0.151316	0	0	1	0.630889
20210721_Sample2_DII_rS1_NAD	InjRep1	L_Welp_MR_R_Papenfuss_230721_100921_ExplI_rS1-DII_ADPRibModB_invitro2_0.0100_XLs.idXML	2	4912	746.591	742.806	4.67808e-06	0	2	NNVVVSRR	ribosomalProteinS1	165	172	0	0.0892704	0	136.061416625976563|1.0|1|MI:A';157.108047485351563|5.686638876795769e-03|1|y1-H2O1;171.1485595703125|4.962041974067688e-03|1|VV-CO;175.118698120117188|0.152210533618927|1|y1;184.071304321289063|0.047964408993721|1|a2-H3N1;186.12347412109375|0.011236827820539|1|NV-CO;199.143630981445313|9.957202710211275e-03|1|VV;201.097824096679688|0.025034764781594|1|a2;212.066162109375|0.081030890345573|1|b2-H…	100	1.42098	0	0	742.806	1	1	5	4	0	0	6.63106e-05	0.0926433	6.09264	ADPribose	541.061	1	ADPribose	0	1	0	1.33333	3	NnVVVSRR	1	0.042743	1.45643	0.193277	0	0	1	0.72752
20210721_Sample2_DII_rS1_NAD	InjRep1	L_Welp_MR_R_Papenfuss_230721_100921_ExplI_rS1-DII_ADPRibModB_invitro2_0.0100_XLs.idXML	2	4969	753.678	547.573	7.2749e-06	0	3	RNNVVVSRR	ribosomalProteinS1	164	172	0	0.0371323	0	112.086677551269531|0.018524685874581|1|a1-H3N1;115.086273193359375|0.021632777526975|1|b1-C1H2N2;136.061569213867188|1.0|1|MI:A';157.108139038085966|0.016357328742743|2|y2-H2O1;175.118850708007813|0.116811968386173|1|y1;348.070281982421875|0.204509884119034|1|MI:G;367.218963623046875|0.025018773972988|3|[M+3H];387.548492431640625|0.01414277497679|3|[M+3H-NH3] ribose-H2O;393.222015380859375|0.027…	100	0.92197	0	0	547.573	2	8	16	8	0	0	2.03327e-05	0.0422688	10.0423	ADPribose	541.061	1	ADPribose	0	1	0	0.666667	3	RNNVVVSRR	-1	0	2.71346	0.123077	0	0	1	0.630284
20210721_Sample2_DII_rS1_NAD	InjRep1	L_Welp_MR_R_Papenfuss_230721_100921_ExplI_rS1-DII_ADPRibModB_invitro2_0.0100_XLs.idXML	2	5007	758.452	742.805	6.5864e-06	0	2	NNVVVSRR	ribosomalProteinS1	165	172	0	0.910954	0	136.061630249023438|1.0|1|MI:A';175.118942260742188|0.168191626667976|1|y1;184.0716552734375|0.062950283288956|1|a2-H3N1;212.06646728515625|0.075570486485958|1|b2-H3N1;229.093215942382813|0.430139273405075|1|b2;283.140533447265625|0.024240206927061|1|a3-H3N1;300.16693115234375|0.034974060952663|1|a3;307.1038818359375|0.011676640249789|1|b2+ribose-H2O;311.135040283203125|0.04443209990859|1|b3-H3N1…	100	1.74748	0	0	742.806	1	1	5	4	0	0	0.000676662	0.115562	6.11556	ADPribose	541.061	1	ADPribose	0	1	0	1.33333	3	NnVVVSRR	1	0.0116766	0.733711	0.18797	0	0	1	0.730794
20210721_Sample2_DII_rS1_NAD	InjRep1	L_Welp_MR_R_Papenfuss_230721_100921_ExplI_rS1-DII_ADPRibModB_invitro2_0.0100_XLs.idXML	2	5092	768.37	742.806	5.50184e-06	0	2	RNNVVVSR	ribosomalProteinS1	164	171	0	0.253607	0	115.086463928222656|0.104901485145092|1|b1-C1H2N2;136.061614990234375|0.449806869029999|1|MI:A';158.09283447265625|6.171697750687599e-03|1|y1-H3N1;175.118865966796875|0.060884740203619|1|y1;229.093154907226563|5.304542370140553e-03|1|NN;244.139434814453125|9.827534668147564e-03|1|y2-H2O1;245.12408447265625|0.01030211430043|1|y2-H3N1;262.1512451171875|0.105603523552418|1|y2;328.16217041015625|0.01…	44.9807	0.834936	0	0	742.806	2	38	55	17	0	0	0.000188381	0.0671684	15.0672	ADPribose	541.061	1	ADPribose	0	1	0	2.33333	3	RNNvvvSR	5	0.00802246	1.52825	0.261538	0	0	1	1.0096
20210721_Sample2_DII_rS1_NAD	InjRep1	L_Welp_MR_R_Papenfuss_230721_100921_ExplI_rS1-DII_ADPRibModB_invitro2_0.0100_XLs.idXML	2	5185	779.788	742.806	6.84175e-06	0	2	RNNVVVSR	ribosomalProteinS1	164	171	0	0.007102	0	115.086540222167969|0.094462439417839|1|b1-C1H2N2;136.0616455078125|0.479588150978088|1|MI:A';175.118911743164063|0.05360784009099|1|y1;245.124313354492188|0.021549684926867|1|y2-H3N1;262.151458740234375|0.098330534994602|1|y2;343.207794189453125|0.010089240036905|1|y3-H2O1;348.070404052734375|0.270004391670227|1|MI:G;361.219970703125|0.0921291410923|1|y3;460.288482666015625|0.095846086740494|1|y…	47.9588	1.28152	0	0	742.806	2	38	55	17	0	0	5.27541e-06	0.068918	14.0689	ADPribose	541.061	1	ADPribose	0	1	0	3.5	2	RNNVvVSR	4	0.0328808	1.07574	0.24	0	0	1	1.00985
20210721_Sample2_DII_rS1_NAD	InjRep1	L_Welp_MR_R_Papenfuss_230721_100921_ExplI_rS1-DII_ADPRibModB_invitro2_0.0100_XLs.idXML	2	5278	791.14	742.806	7.35486e-06	0	2	RNNVVVSR	ribosomalProteinS1	164	171	0	0.123058	0	115.086441040039063|0.092783533036709|1|b1-C1H2N2;136.061538696289063|0.431737422943115|1|MI:A';175.118789672851563|0.058810450136662|1|y1;245.1241455078125|0.011944233439863|1|y2-H3N1;262.151153564453125|0.114467553794384|1|y2;348.07012939453125|0.259449601173401|1|MI:G;361.219329833984375|0.110269583761692|1|y3;460.287200927734375|0.091897040605545|1|y4;463.762176513671875|0.035161703824997|2|[…	43.1737	0	0	0	742.806	2	38	55	17	0	0	9.14082e-05	0.0739185	14.0739	ADPribose	541.061	1	ADPribose	0	1	0	3.5	2	RNNvvvSR	5	0.0158643	0.981678	0.2	0	0	1	1.01056
20210721_Sample2_DII_rS1_NAD	InjRep1	L_Welp_MR_R_Papenfuss_230721_100921_ExplI_rS1-DII_ADPRibModB_invitro2_0.0100_XLs.idXML	2	5344	798.797	547.574	0.00368545	0	3	RNNVVVSRR	ribosomalProteinS1	164	172	0	0.408727	0	112.086883544921875|0.027265138924122|1|a1-H3N1;115.086822509765625|0.010749231092632|1|b1-C1H2N2;136.06158447265625|1.0|1|MI:A';157.108139038085966|8.465785533189774e-03|1|y1-H2O1;158.092193603515625|8.269324898719788e-03|1|y1-H3N1;175.118759155273438|0.178911834955215|1|y1;348.070343017578125|0.279909908771515|1|MI:G;425.882720947265625|0.078102350234985|3|[M+3H] ribose+HPO3;517.31915283203125|…	100	0	0	0	547.573	2	8	16	8	0	0	-0.000223808	0.0380755	5.03808	ADPribose	541.061	1	ADPribose	0	1	0	0.5	2	RNNVVVSRR	-1	0	1.76974	0.105769	0	0	1	0.379759
20210721_Sample2_DII_rS1_NAD	InjRep1	L_Welp_MR_R_Papenfuss_230721_100921_ExplI_rS1-DII_ADPRibModB_invitro2_0.0100_XLs.idXML	2	5362	801.241	742.805	6.45398e-06	0	2	RNNVVVSR	ribosomalProteinS1	164	171	0	0.910954	0	115.086341857910156|0.094164200127125|1|b1-C1H2N2;136.061553955078125|0.503389835357666|1|MI:A';175.118576049804659|0.05358499288559|1|y1;245.124725341796875|0.017570827156305|1|y2-H3N1;262.151092529296875|0.103774741292|1|y2;348.070159912109375|0.263984322547913|1|MI:G;361.2191162109375|0.107150755822659|1|y3;460.287017822265625|0.088227495551109|1|y4;472.276550292968693|0.028388869017363|2|[M+2…	50.339	0	0	0	742.806	2	38	55	17	0	0	0.000676662	0.0738443	15.0738	ADPribose	541.061	1	ADPribose	0	1	0	3.5	2	RNNvvvSR	5	0.0205869	2.07314	0.219048	0	0	1	1.01055
20210721_Sample2_DII_rS1_NAD	InjRep1	L_Welp_MR_R_Papenfuss_230721_100921_ExplI_rS1-DII_ADPRibModB_invitro2_0.0100_XLs.idXML	2	5385	803.776	656.962	7.91733e-06	0	3	LDQKRNNVVVSR	ribosomalProteinS1	160	171	0	1.77107	0	129.102188110351563|6.435994524508715e-03|1|iK(C6H13N2O);136.061553955078125|1.0|1|MI:A';175.118621826171875|0.019250646233559|1|y1;201.123458862304716|5.682143848389387e-03|1|a2;229.118927001953125|3.913515247404575e-03|1|b2;240.13409423828125|8.560660295188427e-03|1|QK-H3N1;244.092254638671875|2.589775947853923e-03|1|DQ;244.140625|2.198289847001433e-03|1|y2-H2O1;245.124298095703125|7.3973927646…	100	1.54935	0	0	656.961	1	2	4	2	0	0	-0.00116352	0.0674375	16.0674	ADPribose	541.061	1	ADPribose	0	1	0	2.33333	3	LDQKRNNvvvSR	9	0.0138614	1.21898	0.158621	0	0	1	0.824312
20210721_Sample2_DII_rS1_NAD	InjRep1	L_Welp_MR_R_Papenfuss_230721_100921_ExplI_rS1-DII_ADPRibModB_invitro2_0.0100_XLs.idXML	2	5428	808.906	547.574	8.75648e-06	0	3	RNNVVVSRR	ribosomalProteinS1	164	172	0	0.631657	0	112.086860656738281|0.019690025597811|1|a1-H3N1;115.086158752441406|0.022317357361317|1|b1-C1H2N2;136.061569213867188|1.0|1|MI:A';175.118804931640653|0.147101327776909|1|y1;348.07037353515625|0.171653524041176|1|MI:G;367.217926025390682|0.026118133217096|3|[M+3H];385.245208740234375|0.017963223159313|1|VVVS;393.221649169921875|0.024285439401865|3|[M+3H] ribose-H2O;425.881805419921875|0.1112012639…	100	0	0	0	547.573	2	8	16	8	0	0	-0.000345878	0.0270362	4.02704	ADPribose	541.061	1	ADPribose	0	1	0	0.333333	3	RNNVVVSRR	-1	0	1.06504	0.0597015	0	0	1	0.37838
20210721_Sample2_DII_rS1_NAD	InjRep1	L_Welp_MR_R_Papenfuss_230721_100921_ExplI_rS1-DII_ADPRibModB_invitro2_0.0100_XLs.idXML	2	5447	811.283	742.806	6.59899e-06	0	2	RNNVVVSR	ribosomalProteinS1	164	171	0	0.321572	0	112.086952209472656|0.015788972377777|1|a1-H3N1;115.086654663085938|0.042437795549631|1|b1-C1H2N2;136.06170654296875|0.41844317317009|1|MI:A';175.11920166015625|0.060523077845573|1|y1;245.124588012695341|6.401819176971912e-03|1|y2-H3N1;262.151458740234375|0.078384838998318|1|y2;344.19354248046875|7.300843019038439e-03|1|y3-H3N1;348.0706787109375|0.217535331845284|1|MI:G;361.2186279296875|0.059634…	41.8443	0	0	0	742.806	2	38	55	17	0	0	-0.000238865	0.058629	14.0586	ADPribose	541.061	1	ADPribose	0	1	0	2.33333	3	RNNvvvSR	5	0.0111537	2.38345	0.2	0	0	1	1.00838
20210721_Sample2_DII_rS1_NAD	InjRep1	L_Welp_MR_R_Papenfuss_230721_100921_ExplI_rS1-DII_ADPRibModB_invitro2_0.0100_XLs.idXML	2	5470	813.557	656.962	8.14176e-06	0	3	LDQKRNNVVVSR	ribosomalProteinS1	160	171	0	0.626178	0	129.102401733398438|0.011927663348615|1|iK(C6H13N2O);136.061767578125|1.0|1|MI:A';158.09295654296875|3.999929409474135e-03|1|y1-H3N1;175.119247436523438|0.026857528835535|1|y1;229.1185302734375|4.829877521842718e-03|1|b2;240.134490966796875|0.012594975531101|1|QK-H3N1;245.12432861328125|0.01087214704603|1|y2-H3N1;262.151885986328125|0.029050659388304|1|y2;348.070892333984375|0.084079772233963|1|M…	100	1.5751	0	0	656.961	1	2	4	2	0	0	-0.000411374	0.0577965	15.0578	ADPribose	541.061	1	ADPribose	0	1	0	2.5	2	LDQKrNNVVVSr	11	0.00925639	1.78741	0.139535	0	0	1	0.823436
20210721_Sample2_DII_rS1_NAD	InjRep1	L_Welp_MR_R_Papenfuss_230721_100921_ExplI_rS1-DII_ADPRibModB_invitro2_0.0100_XLs.idXML	2	5539	820.875	664.755	6.53589e-06	0	2	NNVVVSR	ribosomalProteinS1	165	171	0	0.622695	0	136.061614990234375|0.313566565513611|1|MI:A';157.108139038085966|3.313035005703568e-03|1|y1-H2O1;158.09228515625|4.546199925243855e-03|1|y1-H3N1;175.118911743164063|0.030630983412266|1|y1;184.0714111328125|6.235767155885696e-03|1|a2-H3N1;186.123870849609375|1.977981068193913e-03|1|NV-CO;212.066299438476563|8.776826784014702e-03|1|b2-H3N1;229.093246459960938|0.044917531311512|1|b2;262.15118408203…	31.3567	0.243227	0	0	664.755	1	125	136	11	0	0	0.000413939	0.0521756	14.0522	ADPribose	541.061	1	ADPribose	0	1	0	1.25	4	NNVVVsR	5	0.0153949	1.04716	0.122549	0	0	1	0.842029
20210721_Sample2_DII_rS1_NAD	InjRep1	L_Welp_MR_R_Papenfuss_230721_100921_ExplI_rS1-DII_ADPRibModB_invitro2_0.0100_XLs.idXML	2	5556	822.928	742.806	4.56965e-06	0	2	RNNVVVSR	ribosomalProteinS1	164	171	0	0.568077	0	112.086799621582031|9.69590712338686e-03|1|a1-H3N1;115.086509704589844|0.102758876979351|1|b1-C1H2N2;136.061630249023438|0.569265365600586|1|MI:A';157.108108520507813|4.878723062574863e-03|1|y1-H2O1;158.092071533203125|5.648476537317038e-03|1|y1-H3N1;175.118927001953125|0.060517765581608|1|y1;212.066146850585966|3.47165996208787e-03|1|NN-H3N1;229.093276977539063|0.016266940161586|1|NN;244.1406860…	56.9265	0.878496	0	0	742.806	2	38	55	17	0	0	-0.000421971	0.046882	16.0469	ADPribose	541.061	1	ADPribose	0	1	0	1.75	4	RnNVVVSR	1	0.0106033	1.1442	0.186441	0	0	1	1.0067
20210721_Sample2_DII_rS1_NAD	InjRep1	L_Welp_MR_R_Papenfuss_230721_100921_ExplI_rS1-DII_ADPRibModB_invitro2_0.0100_XLs.idXML	2	5653	833.477	742.805	4.89488e-06	0	2	RNNVVVSR	ribosomalProteinS1	164	171	0	1.48613	0	112.086807250976563|8.145778439939022e-03|1|a1-H3N1;115.086471557617188|0.097669303417206|1|b1-C1H2N2;136.061614990234375|0.482311904430389|1|MI:A';157.108047485351563|4.544929601252079e-03|1|y1-H2O1;158.092239379882813|7.171746343374252e-03|1|y1-H3N1;175.118896484375|0.063424527645111|1|y1;229.093154907226563|0.016290510073304|1|NN;244.141586303710938|4.184168297797441e-03|1|y2-H2O1;245.12438964…	48.2312	0.66817	0	0	742.806	2	38	55	17	0	0	0.00110391	0.046608	16.0466	ADPribose	541.061	1	ADPribose	0	1	0	1.75	4	RNNvvvSR	5	0.00309488	0.860371	0.173516	0	0	1	1.00666
20210721_Sample2_DII_rS1_NAD	InjRep1	L_Welp_MR_R_Papenfuss_230721_100921_ExplI_rS1-DII_ADPRibModB_invitro2_0.0100_XLs.idXML	2	5824	854.073	742.806	5.76972e-06	0	2	RNNVVVSR	ribosomalProteinS1	164	171	0	0.321572	0	112.086746215820327|6.459383759647608e-03|1|a1-H3N1;115.086555480957017|0.01055561285466|1|b1-C1H2N2;136.061691284179688|0.177711799740791|1|MI:A';157.108627319335938|3.568247193470597e-03|1|y1-H2O1;158.092254638671875|2.940879436209798e-03|1|y1-H3N1;175.118927001953125|0.035801455378532|1|y1;229.093978881835938|5.031388718634844e-03|1|NN;245.124359130859347|7.537852041423321e-03|1|y2-H3N1;262.15…	17.7712	0	0	0	742.806	2	38	55	17	0	0	-0.000238865	0.0498373	16.0498	ADPribose	541.061	1	ADPribose	0	1	0	2.33333	3	RNNVvVSR	4	0.0239133	1.31534	0.271186	0	0	1	1.00712
20210721_Sample2_DII_rS1_NAD	InjRep1	L_Welp_MR_R_Papenfuss_230721_100921_ExplI_rS1-DII_ADPRibModB_invitro2_0.0100_XLs.idXML	2	5911	863.682	770.85	4.84343e-06	0	2	VIKLDQKR	ribosomalProteinS1	157	164	0	0.075533	0	129.10211181640625|0.131465449929237|1|iK(C6H13N2O);136.061569213867188|1.0|1|MI:A';157.108627319335938|5.928974132984877e-03|1|y1-H2O1;175.118850708007813|0.086044147610664|1|y1;179.118255615234375|4.234167281538248e-03|1|iK+ribose-H2O;185.16473388671875|0.098180949687958|1|a2;195.149307250976563|2.77751381509006e-03|1|b2-H2O1;213.159561157226563|0.033903755247593|1|b2;242.18658447265625|8.03631…	100	1.84126	0	0	770.85	1	35	38	3	0	0	5.82246e-05	0.0424736	13.0425	ADPribose	541.061	1	ADPribose	0	1	0	1.33333	3	VIKLdQKR	4	0.202387	1.3632	0.179487	0	0	1	0.863211
20210721_Sample2_DII_rS1_NAD	InjRep1	L_Welp_MR_R_Papenfuss_230721_100921_ExplI_rS1-DII_ADPRibModB_invitro2_0.0100_XLs.idXML	2	5915	864.259	742.806	6.50334e-06	0	2	RNNVVVSR	ribosomalProteinS1	164	171	0	0.0892704	0	112.086807250976563|6.155338138341904e-03|1|a1-H3N1;115.086509704589844|8.639299310743809e-03|1|b1-C1H2N2;136.061569213867188|0.145520851016045|1|MI:A';175.118682861328125|0.032922804355621|1|y1;245.124603271484375|0.01430297549814|1|y2-H3N1;262.15130615234375|0.031729012727737|1|y2;348.07037353515625|0.091529205441475|1|MI:G;361.2191162109375|0.02736141346395|1|y3;460.288116455078125|0.029172755…	14.5521	0	0	0	742.806	2	38	55	17	0	0	6.63106e-05	0.0549066	14.0549	ADPribose	541.061	1	ADPribose	0	1	0	3.5	2	RNNVvVSR	4	0.0172012	1.14054	0.277778	0	0	1	1.00784
20210721_Sample2_DII_rS1_NAD	InjRep1	L_Welp_MR_R_Papenfuss_230721_100921_ExplI_rS1-DII_ADPRibModB_invitro2_0.0100_XLs.idXML	2	6022	875.349	770.849	6.6515e-06	0	2	VIKLDQKR	ribosomalProteinS1	157	164	0	0.392249	0	129.10211181640625|0.033266466110945|1|iK(C6H13N2O);136.0615234375|1.0|1|MI:A';175.118637084960938|0.017235623672605|1|y1;185.16448974609375|0.026886222884059|1|a2;213.159439086914034|0.010297587141395|1|b2;348.070098876953125|0.967024266719818|1|MI:G;431.2716064453125|0.010035722516477|1|y3;433.246978759765625|0.012940683402121|2|y6+ribose-H2O;454.3377685546875|4.710955545306206e-03|1|b4;482.236…	100	0	0	0	770.85	1	35	38	3	0	0	0.000302365	0.0202217	9.02022	ADPribose	541.061	1	ADPribose	0	1	0	2	2	VIKlDQKR	3	0.0454625	2.10172	0.284091	0	0	1	0.574317
20210721_Sample2_DII_rS1_NAD	InjRep1	L_Welp_MR_R_Papenfuss_230721_100921_ExplI_rS1-DII_ADPRibModB_invitro2_0.0100_XLs.idXML	2	6024	875.55	742.806	4.0781e-06	0	2	RNNVVVSR	ribosomalProteinS1	164	171	0	0.335776	0	112.086860656738281|7.434505503624678e-03|1|a1-H3N1;115.086418151855469|0.045284852385521|1|b1-C1H2N2;136.061538696289063|0.38979771733284|1|MI:A';158.092193603515625|4.220321774482727e-03|1|y1-H3N1;175.118698120117188|0.05060151219368|1|y1;229.093154907226563|0.011852889321744|1|NN;245.124847412109375|0.011419680900872|1|y2-H3N1;262.151123046875|0.059427034109831|1|y2;328.161895751953125|0.01107…	38.9798	0.415432	0	0	742.806	2	38	55	17	0	0	0.000249416	0.0463947	15.0464	ADPribose	541.061	1	ADPribose	0	1	0	1.75	4	RnNVVVSR	1	0.0134415	1.17184	0.184739	0	0	1	1.00663
20210721_Sample2_DII_rS1_NAD	InjRep1	L_Welp_MR_R_Papenfuss_230721_100921_ExplI_rS1-DII_ADPRibModB_invitro2_0.0100_XLs.idXML	2	6047	877.59	664.755	6.24076e-06	0	2	NNVVVSR	ribosomalProteinS1	165	171	0	0.0717987	0	136.061508178710938|1.0|1|MI:A';157.10791015625|2.321690320968628e-03|1|y1-H2O1;158.092071533203125|1.290271407924593e-03|1|y1-H3N1;175.11883544921875|0.028051780536771|1|y1;229.0926513671875|2.431541681289673e-03|1|b2;245.124282836914034|3.44173121266067e-03|1|y2-H3N1;262.151153564453125|0.029806928709149|1|y2;307.103729248046875|2.911050338298082e-03|1|b2+ribose-H2O;311.13507080078125|1.3901761…	100	0.253279	0	0	664.755	1	125	136	11	0	0	4.77285e-05	0.0486469	15.0486	ADPribose	541.061	1	ADPribose	0	1	0	2	3	NnVVVSR	1	0.0256427	1.05281	0.271186	0	0	1	1.00811
20210721_Sample2_DII_rS1_NAD	InjRep1	L_Welp_MR_R_Papenfuss_230721_100921_ExplI_rS1-DII_ADPRibModB_invitro2_0.0100_XLs.idXML	2	6125	885.627	742.806	5.12151e-06	0	2	NNVVVSRR	ribosomalProteinS1	165	172	0	0.650245	0	136.061599731445313|1.0|1|MI:A';175.118972778320313|0.118161343038082|1|y1;193.060684204101563|0.010430041700602|1|b1+ribose-H2O;229.093093872070313|0.020429654046893|1|b2;328.162353515625|0.010091885924339|1|b3;331.220428466796875|0.011857495643198|1|y2;348.070404052734375|0.548145234584808|1|MI:G;401.226867675781307|0.010861413553357|1|y3-H3N1;418.251647949218693|0.047709785401821|1|y3;427.2298…	100	0	0	0	742.806	1	1	5	4	0	0	-0.000483006	0.0362451	13.0362	ADPribose	541.061	1	ADPribose	0	1	0	1.66667	3	NNvVVSRR	2	0.0866929	1.32317	0.282443	0	0	1	0.862321
20210721_Sample2_DII_rS1_NAD	InjRep1	L_Welp_MR_R_Papenfuss_230721_100921_ExplI_rS1-DII_ADPRibModB_invitro2_0.0100_XLs.idXML	2	6146	887.632	664.755	7.15782e-06	0	2	NNVVVSR	ribosomalProteinS1	165	171	0	0.0200173	0	136.061492919921875|1.0|1|MI:A';175.118789672851563|0.029936507344246|1|y1;244.140655517578125|2.271136967465282e-03|1|y2-H2O1;245.1240234375|3.959724679589272e-03|1|y2-H3N1;262.15118408203125|0.032360706478357|1|y2;307.103668212890625|2.910685958340764e-03|1|b2+ribose-H2O;328.162872314453125|3.343661082908511e-03|1|b3;344.1925048828125|2.648357301950455e-03|1|y3-H3N1;348.070068359375|0.542383432…	100	0.241511	0	0	664.755	1	125	136	11	0	0	-1.33066e-05	0.0495473	13.0495	ADPribose	541.061	1	ADPribose	0	1	0	3	2	NnVVVSR	1	0.0175302	1.22878	0.244681	0	0	1	1.00826
20210721_Sample2_DII_rS1_NAD	InjRep1	L_Welp_MR_R_Papenfuss_230721_100921_ExplI_rS1-DII_ADPRibModB_invitro2_0.0100_XLs.idXML	2	6155	888.251	770.85	5.83485e-06	0	2	VIKLDQKR	ribosomalProteinS1	157	164	0	0.171759	0	136.061447143554688|1.0|1|MI:A';175.11871337890625|0.034916486591101|1|y1;185.1644287109375|0.023984896019101|1|a2;213.159408569335938|9.649131447076798e-03|1|b2;263.175323486328125|5.154931917786598e-03|1|a2+ribose-H2O;303.213836669921875|5.296447314321995e-03|1|y2;348.06988525390625|0.965024411678314|1|MI:G;361.15179443359375|3.73778841458261e-03|1|a2+ribose+HPO3;413.26129150390625|3.1268268357…	100	0.506366	0	0	770.85	1	35	38	3	0	0	-0.0001324	0.0499214	15.0499	ADPribose	541.061	1	ADPribose	0	1	0	2	3	ViKLDQKR	1	0.0289226	1.898	0.22963	0	0	1	0.864275
20210721_Sample2_DII_rS1_NAD	InjRep1	L_Welp_MR_R_Papenfuss_230721_100921_ExplI_rS1-DII_ADPRibModB_invitro2_0.0100_XLs.idXML	2	6908	964.44	692.8	3.96954e-06	0	2	VIKLDQK	ribosomalProteinS1	157	163	0	0.993205	0	129.102127075195313|0.071564011275768|1|y1-H2O1;130.08599853515625|6.403491832315922e-03|1|y1-H3N1;136.061553955078125|1.0|1|MI:A';147.112640380859347|3.720804350450635e-03|1|y1;185.164794921875|0.040516640990973|1|a2;213.159698486328125|0.010856673121452|1|b2;225.123580932617188|8.505333214998245e-03|1|y1+ribose-H2O;242.186203002929688|3.436341648921371e-03|1|IK;257.16058349609375|8.022525347769…	100	1.05232	0	0	692.799	1	187	194	7	0	0	-0.000688092	0.0408348	16.0408	ADPribose	541.061	1	ADPribose	0	1	0	2	3	VIKLdQK	4	0.0731061	1.64707	0.213389	0	0	1	1.00681
20210721_Sample2_DII_rS1_NAD	InjRep1	L_Welp_MR_R_Papenfuss_230721_100921_ExplI_rS1-DII_ADPRibModB_invitro2_0.0100_XLs.idXML	2	7019	976.057	692.798	3.05246e-06	0	2	VIKLDQK	ribosomalProteinS1	157	163	0	0.88324	0	129.102035522460938|0.065331779420376|1|y1-H2O1;130.086090087890625|4.228642676025629e-03|1|y1-H3N1;136.061447143554688|1.0|1|MI:A';147.112716674804659|6.808666978031397e-03|1|y1;179.117706298828125|1.955667044967413e-03|1|iK+ribose-H2O;185.164642333984375|0.039032991975546|1|a2;197.164871215820313|1.860833144746721e-03|1|IK-CO-H3N1;213.159622192382813|0.012693333439529|1|b2;225.123336791992188|9…	100	1.10632	0	0	692.799	1	187	194	7	0	0	0.000611908	0.0403209	15.0403	ADPribose	541.061	1	ADPribose	0	1	0	1.25	4	VIKLDQk	6	0.124314	1.583	0.244186	0	0	1	0.840053
20210721_Sample2_DII_rS1_NAD	InjRep1	L_Welp_MR_R_Papenfuss_230721_100921_ExplI_rS1-DII_ADPRibModB_invitro2_0.0100_XLs.idXML	2	7035	977.757	664.754	6.64992e-06	0	2	NNVVVSR	ribosomalProteinS1	165	171	0	1.26541	0	136.06146240234375|1.0|1|MI:A';175.118667602539063|0.020319733768702|1|y1;245.124420166015625|3.818002995103598e-03|1|y2-H3N1;262.151153564453125|0.019422065466642|1|y2;307.10400390625|2.655624877661467e-03|1|b2+ribose-H2O;344.19207763671875|2.947706962004304e-03|1|y3-H3N1;348.069915771484375|0.622417271137238|1|MI:G;361.219146728515625|0.016269294545054|1|y3;378.175933837890625|1.388377975672483…	100	0	0	0	664.755	1	125	136	11	0	0	0.000841186	0.0304426	12.0304	ADPribose	541.061	1	ADPribose	0	1	0	3	2	NnVVVSR	1	0.0234414	1.56023	0.262136	0	0	1	1.00507
20210721_Sample2_DII_rS1_NAD	InjRep1	L_Welp_MR_R_Papenfuss_230721_100921_ExplI_rS1-DII_ADPRibModB_invitro2_0.0100_XLs.idXML	2	7124	987.811	664.755	7.47323e-06	0	2	NNVVVSR	ribosomalProteinS1	165	171	0	0.111833	0	136.06134033203125|1.0|1|MI:A';175.118560791015625|0.026729939505458|1|y1;244.139892578125|2.379003446549177e-03|1|y2-H2O1;245.1241455078125|3.343046642839909e-03|1|y2-H3N1;262.150543212890625|0.019280286505818|1|y2;307.102447509765625|2.269539050757885e-03|1|b2+ribose-H2O;344.192657470703125|2.53549194894731e-03|1|y3-H3N1;348.069671630859375|0.640905261039734|1|MI:G;361.21868896484375|0.02117552…	100	0.339203	0	0	664.755	1	125	136	11	0	0	-7.43418e-05	0.0393021	12.0393	ADPribose	541.061	1	ADPribose	0	1	0	3	2	NnVVVSR	1	0.0248606	1.62312	0.323944	0	0	1	1.00655
20210721_Sample2_DII_rS1_NAD	InjRep1	L_Welp_MR_R_Papenfuss_230721_100921_ExplI_rS1-DII_ADPRibModB_invitro2_0.0100_XLs.idXML	2	7125	987.88	692.799	6.14099e-06	0	2	VIKLDQK	ribosomalProteinS1	157	163	0	0.161531	0	129.101943969726563|0.044636890292168|1|y1-H2O1;136.061355590820313|1.0|1|MI:A';185.164535522460938|0.012944362126291|1|a2;213.15911865234375|5.424665287137032e-03|1|b2;225.123031616210938|5.120106972754002e-03|1|y1+ribose-H2O;275.170806884765625|7.963249459862709e-03|1|y2;335.170501708984375|0.011318786069751|1|y2+ribose-2H2O;341.253662109375|5.265756975859404e-03|1|b3;348.069671630859375|0.7236…	100	0.293154	0	0	692.799	1	187	194	7	0	0	0.000111908	0.0376678	13.0377	ADPribose	541.061	1	ADPribose	0	1	0	2.5	2	VIKLDQk	6	0.120743	2.15042	0.330189	0	0	1	0.839611
20210721_Sample2_DII_rS1_NAD	InjRep1	L_Welp_MR_R_Papenfuss_230721_100921_ExplI_rS1-DII_ADPRibModB_invitro2_0.0100_XLs.idXML	2	7225	997.94	742.807	8.66518e-06	0	2	RNNVVVSR	ribosomalProteinS1	164	171	0	2.04711	0	112.086700439453125|8.340458385646343e-03|1|a1-H3N1;115.086441040039063|0.034560352563858|1|b1-C1H2N2;136.061508178710938|1.0|1|MI:A';175.1187744140625|0.096602275967598|1|y1;229.093582153320313|0.013789498247206|1|NN;245.124160766601563|7.619032636284828e-03|1|y2-H3N1;262.151214599609375|0.056215524673462|1|y2;328.161773681640625|8.167467080056667e-03|1|NNV;343.208465576171932|2.905233297497034e…	100	1.20082	0	0	742.806	2	38	55	17	0	0	-0.0015206	0.0339107	12.0339	ADPribose	541.061	1	ADPribose	0	1	0	1.33333	3	RnNVVVSR	1	0.0242707	1.3328	0.0585938	0	0	1	0.861987
20210721_Sample2_DII_rS1_NAD	InjRep1	L_Welp_MR_R_Papenfuss_230721_100921_ExplI_rS1-DII_ADPRibModB_invitro2_0.0100_XLs.idXML	2	7231	998.593	692.799	4.67396e-06	0	2	VIKLDQK	ribosomalProteinS1	157	163	0	0.585817	0	129.101943969726563|0.035259984433651|1|y1-H2O1;136.061386108398438|1.0|1|MI:A';147.112396240234375|3.883035620674491e-03|1|y1;185.164581298828125|8.390472270548344e-03|1|a2;213.159439086914034|2.884709043428302e-03|1|b2;225.123260498046875|2.585002919659019e-03|1|y1+ribose-H2O;242.186111450195341|3.120013512670994e-03|1|IK;257.160308837890625|9.647144936025145e-03|1|y2-H2O1;258.145538330078125|0…	100	0.31314	0	0	692.799	1	187	194	7	0	0	0.000405854	0.0515316	17.0515	ADPribose	541.061	1	ADPribose	0	1	0	3	2	ViKLDQK	1	0.0786671	1.30394	0.33871	0	0	1	1.00859
20210721_Sample2_DII_rS1_NAD	InjRep1	L_Welp_MR_R_Papenfuss_230721_100921_ExplI_rS1-DII_ADPRibModB_invitro2_0.0100_XLs.idXML	2	7232	998.725	664.755	5.91491e-06	0	2	NNVVVSR	ribosomalProteinS1	165	171	0	0.347247	0	136.061294555664063|1.0|1|MI:A';175.118621826171875|0.024515395984054|1|y1;235.118606567382813|1.03467854205519e-03|1|y1+ribose-2H2O;245.124588012695341|3.349985927343369e-03|1|y2-H3N1;262.150909423828125|0.019294563680887|1|y2;307.103668212890625|2.077017212286592e-03|1|b2+ribose-H2O;311.1339111328125|9.924363112077117e-04|1|b3-H3N1;313.1854248046875|7.855708827264607e-04|1|NVV;328.1603698730468…	100	0.226081	0	0	664.755	1	125	136	11	0	0	0.000230834	0.0310825	14.0311	ADPribose	541.061	1	ADPribose	0	1	0	2	3	NnVVVSR	1	0.023934	1.88047	0.152778	0	0	1	1.00518
20210721_Sample2_DII_rS1_NAD	InjRep1	L_Welp_MR_R_Papenfuss_230721_100921_ExplI_rS1-DII_ADPRibModB_invitro2_0.0100_XLs.idXML	2	7336	1009.49	692.799	5.0972e-06	0	2	VIKLDQK	ribosomalProteinS1	157	163	0	0.585817	0	129.101974487304688|0.027649689465761|1|y1-H2O1;136.061416625976563|1.0|1|MI:A';147.112533569335938|7.877206429839134e-03|1|y1;150.09136962890625|2.469303319230676e-03|1|a1+ribose-H2O;185.164459228515625|0.010346041992307|1|a2;197.164413452148438|2.776031382381916e-03|1|IK-CO-H3N1;213.159210205078125|6.215311586856842e-03|1|b2;257.160247802734375|8.000457659363747e-03|1|y2-H2O1;258.14419555664062…	100	0.316137	0	0	692.799	1	187	194	7	0	0	0.000405854	0.0482951	16.0483	ADPribose	541.061	1	ADPribose	0	1	0	2	3	vIKLDQK	0	0.0775611	1.42855	0.287671	0	0	1	1.00805
20210721_Sample2_DII_rS1_NAD	InjRep1	L_Welp_MR_R_Papenfuss_230721_100921_ExplI_rS1-DII_ADPRibModB_invitro2_0.0100_XLs.idXML	2	7349	1010.64	664.755	7.76329e-06	0	2	NNVVVSR	ribosomalProteinS1	165	171	0	0.203649	0	136.061416625976563|1.0|1|MI:A';175.11871337890625|0.022550236433744|1|y1;245.124862670898438|3.777798730880022e-03|1|y2-H3N1;262.15087890625|0.01786975376308|1|y2;307.10357666015625|2.635563956573606e-03|1|b2+ribose-H2O;348.069854736328125|0.472931563854218|1|MI:G;361.218841552734375|0.015213376842439|1|y3;378.177001953125|1.667850068770349e-03|1|a3+ribose-H2O;406.170684814453125|4.0733665227890…	100	0.599189	0	0	664.755	1	125	136	11	0	0	-0.000135377	0.0230574	12.0231	ADPribose	541.061	1	ADPribose	0	1	0	1.5	4	NnVVVSR	1	0.0133615	1.89377	0.0841121	0	0	1	1.00384
20210721_Sample2_DII_rS1_NAD	InjRep1	L_Welp_MR_R_Papenfuss_230721_100921_ExplI_rS1-DII_ADPRibModB_invitro2_0.0100_XLs.idXML	2	7382	1013.9	727.274	4.95088e-06	0	2	DTLHLEGK	ribosomalProteinS1	144	151	0	0.13852	0	129.102005004882813|6.799507886171341e-03|1|y1-H2O1;136.061477661132813|1.0|1|MI:A';147.11260986328125|4.433112218976021e-03|1|y1;186.123184204101563|2.006983384490013e-03|1|y2-H2O1;204.133941650390625|0.019418111070991|1|y2;223.1551513671875|3.080863505601883e-03|1|LH-CO;251.150405883789063|0.010206923820078|1|LH;282.14434814453125|2.048299415037036e-03|1|LEG-H2O1;300.15472412109375|3.0073956586…	100	0.944786	0	0	727.273	1	334	344	10	0	0	-0.000100742	0.0526078	16.0526	ADPribose	541.061	1	ADPribose	0	1	0	2	3	DtLHLEGK	1	0.030282	1.10356	0.241176	0	0	1	0.864658
20210721_Sample2_DII_rS1_NAD	InjRep1	L_Welp_MR_R_Papenfuss_230721_100921_ExplI_rS1-DII_ADPRibModB_invitro2_0.0100_XLs.idXML	2	7484	1023.93	727.274	3.84561e-06	0	2	DTLHLEGK	ribosomalProteinS1	144	151	0	0.0566108	0	129.101898193359375|0.011467536911368|1|y1-H2O1;130.0859375|2.799969166517258e-03|1|y1-H3N1;136.061386108398438|1.0|1|MI:A';147.11248779296875|6.935737561434507e-03|1|y1;186.12335205078125|3.132268786430359e-03|1|y2-H2O1;189.086578369140653|2.502340823411942e-03|1|a2;197.128097534179688|4.195366520434618e-03|1|LE-CO-H2O1;199.070953369140653|2.993399975821376e-03|1|b2-H2O1;204.133895874023438|0.01…	100	1.02622	0	0	727.273	1	334	344	10	0	0	-4.11715e-05	0.0559824	19.056	ADPribose	541.061	1	ADPribose	0	1	0	1.75	4	DtLHLEGK	1	0.0151322	1.66865	0.180812	0	0	1	1.008
20210721_Sample2_DII_rS1_NAD	InjRep1	L_Welp_MR_R_Papenfuss_230721_100921_ExplI_rS1-DII_ADPRibModB_invitro2_0.0100_XLs.idXML	2	7508	1026.2	692.799	4.95354e-06	0	2	VIKLDQK	ribosomalProteinS1	157	163	0	0.118978	0	129.10205078125|0.013424411416054|1|y1-H2O1;136.061370849609375|1.0|1|MI:A';147.112396240234375|4.167783074080944e-03|1|y1;179.117828369140653|4.688351415097714e-03|1|iK+ribose-H2O;185.16461181640625|7.695954293012619e-03|1|a2;195.149688720703125|1.831837696954608e-03|1|b2-H2O1;213.159149169921875|4.143849946558476e-03|1|b2;225.122787475585966|5.545242689549923e-03|1|y1+ribose-H2O;257.16064453125…	100	0	0	0	692.799	1	187	194	7	0	0	-8.24277e-05	0.0364424	14.0364	ADPribose	541.061	1	ADPribose	0	1	0	2.5	2	VIkLDQK	2	0.131712	1.46479	0.323077	0	0	1	0.839407
20210721_Sample2_DII_rS1_NAD	InjRep1	L_Welp_MR_R_Papenfuss_230721_100921_ExplI_rS1-DII_ADPRibModB_invitro2_0.0100_XLs.idXML	2	7639	1038.58	692.799	7.32024e-06	0	2	VIKLDQK	ribosomalProteinS1	157	163	0	0.673916	0	129.102005004882813|0.088328637182713|1|y1-H2O1;130.08599853515625|0.017647406086326|1|y1-H3N1;136.061492919921875|1.0|1|MI:A';147.112655639648438|0.058958068490028|1|y1;185.164596557617188|0.014042037539184|1|a2;213.159698486328125|5.05673885345459e-03|1|b2;225.123199462890625|0.043058343231678|1|y1+ribose-H2O;257.16064453125|6.67582219466567e-03|1|y2-H2O1;258.14447021484375|0.015139848925173|1|…	100	0.627914	0	0	692.799	1	187	194	7	0	0	0.000466889	0.0272821	9.02728	ADPribose	541.061	1	ADPribose	0	1	0	1.33333	3	VIKLDQk	6	0.0970244	0.846029	0.121076	0	0	1	0.83788
20210721_Sample2_DII_rS1_NAD	InjRep1	L_Welp_MR_R_Papenfuss_230721_100921_ExplI_rS1-DII_ADPRibModB_invitro2_0.0100_XLs.idXML	2	7945	1074.24	727.272	4.61644e-06	0	2	DTLHLEGK	ribosomalProteinS1	144	151	0	2.14339	0	129.102081298828125|0.018488962203264|1|y1-H2O1;130.086135864257813|4.924967885017395e-03|1|y1-H3N1;136.061538696289063|1.0|1|MI:A';147.112686157226563|9.972767904400826e-03|1|y1;186.123703002929688|9.911022149026394e-03|1|y2-H2O1;189.087081909179688|6.346052512526512e-03|1|a2;197.128341674804659|3.618680406361818e-03|1|LE-CO-H2O1;199.07122802734375|4.414674825966358e-03|1|b2-H2O1;204.13418579101…	100	1.37762	0	0	727.273	1	334	344	10	0	0	0.00155883	0.0608722	14.0609	ADPribose	541.061	1	ADPribose	0	1	0	1.25	4	DTLhLEGK	3	0.108203	1.38648	0.177866	0	0	1	1.0087
20210721_Sample2_DII_rS1_NAD	InjRep1	L_Welp_MR_R_Papenfuss_230721_100921_ExplI_rS1-DII_ADPRibModB_invitro2_0.0100_XLs.idXML	2	8047	1085.56	727.273	3.49628e-06	0	2	DTLHLEGK	ribosomalProteinS1	144	151	0	1.20425	0	129.10198974609375|0.019494291394949|1|y1-H2O1;130.086090087890625|6.94755418226123e-03|1|y1-H3N1;136.061477661132813|1.0|1|MI:A';147.112838745117188|0.010531161911786|1|y1;186.123703002929688|0.011968562379479|1|y2-H2O1;189.086761474609375|7.092874497175217e-03|1|a2;197.128265380859347|3.44752287492156e-03|1|LE-CO-H2O1;204.134109497070313|0.056802902370691|1|y2;207.112518310546875|6.743725389242…	100	1.25513	0	0	727.273	1	334	344	10	0	0	0.000875821	0.0573855	14.0574	ADPribose	541.061	1	ADPribose	0	1	0	0.8	5	DTLhLEGK	3	0.0773345	1.24225	0.1777	0	0	1	0.865341
20210721_Sample2_DII_rS1_NAD	InjRep1	L_Welp_MR_R_Papenfuss_230721_100921_ExplI_rS1-DII_ADPRibModB_invitro2_0.0100_XLs.idXML	2	8274	1112.76	727.274	6.26546e-06	0	2	DTLHLEGK	ribosomalProteinS1	144	151	0	0.194111	0	129.10198974609375|0.029570842161775|1|y1-H2O1;130.086090087890625|5.383427254855633e-03|1|y1-H3N1;136.06146240234375|0.895435929298401|1|MI:A';147.112579345703125|0.014913775958121|1|y1;186.12359619140625|0.016516990959644|1|y2-H2O1;189.086212158203125|3.647322533652186e-03|1|a2;197.128219604492188|3.682336304336786e-03|1|LE-CO-H2O1;199.070693969726563|3.640172770246863e-03|1|b2-H2O1;204.1340637…	89.5436	0.517942	0	0	727.273	1	334	344	10	0	0	-0.000141172	0.0615688	12.0616	ADPribose	541.061	1	ADPribose	0	1	0	1.25	4	DTLhLEGK	3	0.137182	1.15368	0.165049	0	0	1	0.865938
20210721_Sample2_DII_rS1_NAD	InjRep1	L_Welp_MR_R_Papenfuss_230721_100921_ExplI_rS1-DII_ADPRibModB_invitro2_0.0100_XLs.idXML	2	8366	1123.77	727.274	5.32471e-06	0	2	DTLHLEGK	ribosomalProteinS1	144	151	0	0.13852	0	129.10198974609375|9.716557338833807e-03|1|y1-H2O1;130.086090087890625|2.275744453072548e-03|1|y1-H3N1;136.061477661132813|1.0|1|MI:A';147.112503051757813|6.097902078181505e-03|1|y1;179.118194580078125|1.930606318637729e-03|1|iK+ribose-H2O;186.123291015625|3.780775936320424e-03|1|y2-H2O1;197.128158569335938|3.916094545274973e-03|1|LE-CO-H2O1;199.071624755859347|2.573766047134996e-03|1|b2-H2O1;204…	100	0.421832	0	0	727.273	1	334	344	10	0	0	-0.000100742	0.103299	14.1033	ADPribose	541.061	1	ADPribose	0	1	0	1.5	4	DTLHLeGK	5	0.0993918	1.73438	0.222857	0	0	1	0.729043
20210721_Sample2_DII_rS1_NAD	InjRep1	L_Welp_MR_R_Papenfuss_230721_100921_ExplI_rS1-DII_ADPRibModB_invitro2_0.0100_XLs.idXML	2	8446	1133.69	727.274	5.56781e-06	0	2	DTLHLEGK	ribosomalProteinS1	144	151	0	0.474213	0	136.061508178710938|1.0|1|MI:A';204.133209228515625|3.186118556186557e-03|1|y2;215.1385498046875|3.315704874694347e-03|1|TL;223.155380249023438|4.208154510706663e-03|1|LH-CO;251.14996337890625|0.010637372732162|1|LH;282.144805908203125|9.584504179656506e-03|1|LEG-H2O1;300.154510498046875|2.553796162828803e-03|1|LEG;312.155517578125|3.081843024119735e-03|1|b3-H2O1;333.178314208984375|2.54621915519…	100	0	0	0	727.273	1	334	344	10	0	0	-0.000344882	0.115527	10.1155	ADPribose	541.061	1	ADPribose	0	1	0	2	3	DTLHLeGK	5	0.103014	1.76836	0.320755	0	0	1	0.73079
20210721_Sample2_DII_rS1_NAD	InjRep1	L_Welp_MR_R_Papenfuss_230721_100921_ExplI_rS1-DII_ADPRibModB_invitro2_0.0100_XLs.idXML	2	8531	1143.64	727.273	5.69275e-06	0	2	DTLHLEGK	ribosomalProteinS1	144	151	0	0.0545966	0	136.061477661132813|1.0|1|MI:A';199.07208251953125|2.876924350857735e-03|1|b2-H2O1;204.134063720703125|2.986041130498052e-03|1|y2;217.081436157226563|3.282250836491585e-03|1|b2;223.154800415039063|4.113685805350542e-03|1|LH-CO;243.1348876953125|2.695586998015642e-03|1|LE;251.150726318359347|0.013561540283263|1|LH;282.14422607421875|0.010723925195634|1|LEG-H2O1;312.15521240234375|2.63700308278203e…	100	0.381643	0	0	727.273	1	334	344	10	0	0	-3.97067e-05	0.109425	11.1094	ADPribose	541.061	1	ADPribose	0	1	0	1.33333	3	DTLHLEgK	6	0.0996822	1.60204	0.268293	0	0	1	0.872775
20210721_Sample2_DII_rS1_NAD	InjRep1	L_Welp_MR_R_Papenfuss_230721_100921_ExplI_rS1-DII_ADPRibModB_invitro2_0.0100_XLs.idXML	2	8840	1178.27	903.383	5.62476e-06	0	2	PVRDTLHLEGK	ribosomalProteinS1	141	151	0	1.50991	0	129.102096557617188|0.035051487386227|1|y1-H2O1;136.0615234375|0.876133739948273|1|MI:A';147.112777709960938|0.010595936328173|1|y1;169.133468627929688|0.030706100165844|1|a2;171.076492309570313|5.546240136027336e-03|1|DT-CO-H2O1;186.123550415039063|0.016476217657328|1|y2-H2O1;189.086654663085966|0.010355760343373|1|DT-CO;197.12823486328125|0.037622440606356|1|b2;199.071090698242188|8.98629240691…	87.6134	1.61653	0	0	903.385	2	7	10	3	0	0	0.00136403	0.0390191	15.039	ADPribose	541.061	1	ADPribose	0	1	0	1	5	PVRdTLHLEGK	3	0.0305732	0.710038	0.107345	0	0	1	0.803902
20210721_Sample2_DII_rS1_NAD	InjRep1	L_Welp_MR_R_Papenfuss_230721_100921_ExplI_rS1-DII_ADPRibModB_invitro2_0.0100_XLs.idXML	2	8930	1188.31	602.592	7.35101e-06	0	3	PVRDTLHLEGK	ribosomalProteinS1	141	151	0	0.104187	0	129.102096557617188|0.019783105701208|1|y1-H2O1;130.086212158203125|5.156875587999821e-03|1|y1-H3N1;136.061538696289063|1.0|1|MI:A';147.112747192382813|9.9447937682271e-03|1|y1;169.133407592773438|0.027933284640312|1|a2;186.123611450195341|0.01039513014257|1|y2-H2O1;197.128387451171875|0.021575940772891|1|b2;204.13421630859375|0.044762767851353|1|y2;214.154937744140653|3.078913548961282e-03|1|VR-…	100	0.914436	0	0	602.592	2	7	10	3	0	0	-6.27821e-05	0.0822943	17.0823	ADPribose	541.061	1	ADPribose	0	1	0	2.66667	3	PVRdTLHLEGK	3	0.00633058	0.717641	0.177914	0	0	1	0.908229
20210721_Sample2_DII_rS1_NAD	InjRep1	L_Welp_MR_R_Papenfuss_230721_100921_ExplI_rS1-DII_ADPRibModB_invitro2_0.0100_XLs.idXML	2	9023	1198.79	727.274	2.46673e-06	0	2	DTLHLEGK	ribosomalProteinS1	144	151	0	1.22952	0	129.102005004882813|9.845804423093796e-03|1|y1-H2O1;130.085891723632813|1.735703437589109e-03|1|y1-H3N1;136.061355590820313|1.0|1|MI:A';147.112655639648438|3.71443503536284e-03|1|y1;186.123443603515625|3.109835553914309e-03|1|y2-H2O1;189.086837768554688|2.428799401968718e-03|1|a2;197.128326416015625|1.757287187501788e-03|1|LE-CO-H2O1;199.070709228515625|1.993820536881685e-03|1|b2-H2O1;204.1339721…	100	0.640935	0	0	727.273	1	334	344	10	0	0	-0.000894199	0.0594404	19.0594	ADPribose	541.061	1	ADPribose	0	1	0	1.75	4	DtLHLEGK	1	0.0756914	1.10725	0.228464	0	0	1	1.00849
20210721_Sample2_DII_rS1_NAD	InjRep1	L_Welp_MR_R_Papenfuss_230721_100921_ExplI_rS1-DII_ADPRibModB_invitro2_0.0100_XLs.idXML	2	9121	1209.74	727.273	3.0988e-06	0	2	DTLHLEGK	ribosomalProteinS1	144	151	0	0.616789	0	129.102157592773438|0.020371042191982|1|y1-H2O1;130.086151123046875|3.582674078643322e-03|1|y1-H3N1;136.061538696289063|1.0|1|MI:A';147.112823486328125|6.182421464473009e-03|1|y1;189.087081909179688|2.385112689808011e-03|1|a2;197.128219604492188|2.325830282643437e-03|1|LE-CO-H2O1;199.071197509765625|2.188206883147359e-03|1|b2-H2O1;204.134292602539063|0.01881243288517|1|y2;215.139495849609375|4.45…	100	0.681283	0	0	727.273	1	334	344	10	0	0	0.000448575	0.0589068	19.0589	ADPribose	541.061	1	ADPribose	0	1	0	1.75	4	DtLHLEGK	1	0.0804273	0.944947	0.193916	0	0	1	1.00842
20210721_Sample2_DII_rS1_NAD	InjRep1	L_Welp_MR_R_Papenfuss_230721_100921_ExplI_rS1-DII_ADPRibModB_invitro2_0.0100_XLs.idXML	2	14693	1717.73	1054.42	3.38475e-06	0	2	AYEDAETVTGVINGK	ribosomalProteinS1	102	116	0	0.108745	0	129.101974487304688|0.062060460448265|1|y1-H2O1;136.061447143554688|1.0|1|MI:A';147.11248779296875|2.209530211985111e-03|1|y1;186.123504638671875|7.223925553262234e-03|1|y2-H2O1;187.071182250976563|4.983420949429274e-03|1|DA;201.087051391601563|6.971158087253572e-03|1|AE;204.133865356445313|4.875628277659416e-03|1|y2;207.112625122070313|0.046526551246643|1|a2;213.086883544921875|2.564994152635336…	100	1.15162	0	0	1054.42	2	248	261	13	0	0	0.000114662	0.0797363	29.0797	ADPribose	541.061	1	ADPribose	0	1	0	1.4	5	AYEDAETVTGVINGk	14	0.108185	2.10434	0.215017	0	0	1	0.934267
20210721_Sample2_DII_rS1_NAD	InjRep1	L_Welp_MR_R_Papenfuss_230721_100921_ExplI_rS1-DII_ADPRibModB_invitro2_0.0100_XLs.idXML	2	15073	1750.03	1054.42	3.99391e-07	0	2	AYEDAETVTGVINGK	ribosomalProteinS1	102	116	0	0.470108	0	129.101959228515625|0.042694225907326|1|y1-H2O1;136.0614013671875|1.0|1|MI:A';147.112884521484375|1.415780861862004e-03|1|y1;173.12847900390625|1.249047112651169e-03|1|TV-CO;187.070892333984375|4.097397904843092e-03|1|DA;201.086944580078125|5.950144957751036e-03|1|AE;201.1226806640625|2.028931630775332e-03|1|TV;204.1343994140625|2.263372298330069e-03|1|y2;207.11260986328125|0.02675379998982|1|a2;…	100	0.467204	0	0	1054.42	2	248	261	13	0	0	-0.000495689	0.0700499	34.07	ADPribose	541.061	1	ADPribose	0	1	0	2.2	5	AYEDAETVTGVINGk	14	0.366092	2.06165	0.267296	0	0	1	0.933575
20210721_Sample2_DII_rS1_NAD	InjRep1	L_Welp_MR_R_Papenfuss_230721_100921_ExplI_rS1-DII_ADPRibModB_invitro2_0.0100_XLs.idXML	2	15185	1759.95	1054.41	2.48048e-06	0	2	AYEDAETVTGVINGK	ribosomalProteinS1	102	116	0	1.72953	0	129.102005004882813|6.888133473694325e-03|1|y1-H2O1;136.061447143554688|0.981850266456604|1|MI:A';187.071090698242188|3.521197941154242e-03|1|DA;201.08673095703125|6.332253571599722e-03|1|AE;207.112442016601563|0.029369676485658|1|a2;235.1075439453125|0.023928463459015|1|b2;282.143768310546875|0.011934852227569|1|y2+ribose-H2O;293.113006591796875|8.925694040954113e-03|1|YE;298.10284423828125|3.53…	98.185	0	0	0	1054.42	2	248	261	13	0	0	0.00182365	0.0741708	21.0742	ADPribose	541.061	1	ADPribose	0	1	0	2	5	AYEDAETVTGVINGk	14	0.418136	2.05526	0.328638	0	0	1	0.862441
20210721_Sample2_DII_rS1_NAD	InjRep1	L_Welp_MR_R_Papenfuss_230721_100921_ExplI_rS1-DII_ADPRibModB_invitro2_0.0100_XLs.idXML	2	15262	1766.81	1054.42	6.68558e-06	0	2	AYEDAETVTGVINGK	ribosomalProteinS1	102	116	0	0.850232	0	129.101974487304688|0.052438210695982|1|y1-H2O1;130.085739135742188|1.902235322631896e-03|1|y1-H3N1;136.061416625976563|1.0|1|MI:A';147.11273193359375|1.901137293316424e-03|1|y1;159.075927734375|1.650598016567528e-03|1|TG;162.091232299804659|1.41352612990886e-03|1|iK(C5H10N1)ribose-H2O;173.092025756835938|1.899618422612548e-03|1|AE-CO;173.128585815429688|1.313169370405376e-03|1|TV-CO;179.11770629…	100	0.333992	0	0	1054.42	2	248	261	13	0	0	0.000896498	0.0436829	21.0437	ADPribose	541.061	1	ADPribose	0	1	0	1.4	5	AYEDAETVTGVINGk	14	0.240228	1.35041	0.0988024	0	0	1	0.860263
20210721_Sample2_DII_rS1_NAD	InjRep1	L_Welp_MR_R_Papenfuss_230721_100921_ExplI_rS1-DII_ADPRibModB_invitro2_0.0100_XLs.idXML	2	15310	1771.11	1054.42	2.24421e-06	0	2	AYEDAETVTGVINGK	ribosomalProteinS1	102	116	0	1.15068	0	129.101882934570313|9.919101372361183e-03|1|y1-H2O1;136.06146240234375|1.0|1|MI:A';173.091476440429688|3.056227462366223e-03|1|AE-CO;187.070449829101563|4.617344588041306e-03|1|DA;201.086563110351563|6.164262536913157e-03|1|AE;204.134124755859347|0.011669967323542|1|y2;207.112701416015625|0.028888504952192|1|a2;235.107330322265625|0.025802293792367|1|b2;245.075637817382813|3.208890557289124e-03|1…	100	0.640285	0	0	1054.42	2	248	261	13	0	0	0.0012133	0.113336	33.1133	ADPribose	541.061	1	ADPribose	0	1	0	2.2	5	AYEDAETVTGVINGk	14	0.288756	1.38008	0.330097	0	0	1	0.865238
20210721_Sample2_DII_rS1_NAD	InjRep1	L_Welp_MR_R_Papenfuss_230721_100921_ExplI_rS1-DII_ADPRibModB_invitro2_0.0100_XLs.idXML	2	15432	1781.92	1054.42	6.42083e-06	0	2	AYEDAETVTGVINGK	ribosomalProteinS1	102	116	0	0.186357	0	129.101974487304688|0.035089202225208|1|y1-H2O1;130.0860595703125|4.614292178303003e-03|1|y1-H3N1;136.061447143554688|1.0|1|MI:A';147.112564086914034|8.552052080631256e-03|1|y1;186.124176025390625|2.769180806353688e-03|1|y2-H2O1;201.08673095703125|3.350855084136128e-03|1|AE;204.134140014648438|0.026833664625883|1|y2;207.112457275390625|0.024513514712453|1|a2;228.134429931640653|2.575092483311892e…	100	0.773582	0	0	1054.42	2	248	261	13	0	0	0.000196498	0.129822	29.1298	ADPribose	541.061	1	ADPribose	0	1	0	4	3	AYEDAETVTGVInGK	12	0.0352938	1.26538	0.187845	0	0	1	0.937844
20210721_Sample2_DII_rS1_NAD	InjRep1	L_Welp_MR_R_Papenfuss_230721_100921_ExplI_rS1-DII_ADPRibModB_invitro2_0.0100_XLs.idXML	2	15438	1782.59	1054.42	0	0	2	AYEDAETVTGVINGK	ribosomalProteinS1	102	116	0	0.340286	0	129.101974487304688|0.015422048047185|1|y1-H2O1;130.086441040039063|1.626649871468544e-03|1|y1-H3N1;136.061416625976563|1.0|1|MI:A';147.112594604492188|6.395684089511633e-03|1|y1;186.123260498046875|2.692996757104993e-03|1|y2-H2O1;187.107437133789063|1.647143624722958e-03|1|y2-H3N1;201.086318969726563|2.007990842685103e-03|1|AE;204.134033203125|0.031923498958349|1|y2;207.1124267578125|0.024131624…	100	1.13838	0	0	1054.42	2	248	261	13	0	0	0.000358803	0.166646	37.1666	ADPribose	541.061	1	ADPribose	0	1	0	3.25	4	AYEDAETVTGVINgK	13	0.119141	1.66334	0.349823	0	0	1	0.940475
20210721_Sample2_DII_rS1_NAD	InjRep1	L_Welp_MR_R_Papenfuss_230721_100921_ExplI_rS1-DII_ADPRibModB_invitro2_0.0100_XLs.idXML	2	15542	1792.33	1054.42	3.49505e-06	0	2	AYEDAETVTGVINGK	ribosomalProteinS1	102	116	0	0.803368	0	129.102081298828125|0.016562517732382|1|y1-H2O1;136.061431884765625|1.0|1|MI:A';147.112579345703125|6.940692663192749e-03|1|y1;186.123519897460938|5.434525664895773e-03|1|y2-H2O1;204.134017944335938|0.040133066475391|1|y2;207.1124267578125|0.029782133176923|1|a2;228.133316040039063|3.049958497285843e-03|1|IN;235.107330322265625|0.019070157781243|1|b2;258.14471435546875|6.974563468247652e-03|1|TGV…	100	1.15601	0	0	1054.42	2	248	261	13	0	0	0.000847084	0.182892	32.1829	ADPribose	541.061	1	ADPribose	0	1	0	3	4	AyEDAETVTGVINGK	1	0.0386207	1.52533	0.343915	0	0	1	0.941635
20210721_Sample2_DII_rS1_NAD	InjRep1	L_Welp_MR_R_Papenfuss_230721_100921_ExplI_rS1-DII_ADPRibModB_invitro2_0.0100_XLs.idXML	2	15650	1803.59	1054.42	3.03299e-06	0	2	AYEDAETVTGVINGK	ribosomalProteinS1	102	116	0	0.803368	0	129.10205078125|0.01321276742965|1|y1-H2O1;130.085708618164063|3.186306916177273e-03|1|y1-H3N1;136.061569213867188|1.0|1|MI:A';147.11279296875|9.31423157453537e-03|1|y1;186.123779296875|4.805571399629116e-03|1|y2-H2O1;204.134307861328125|0.034626115113497|1|y2;207.112747192382813|0.035841796547174|1|a2;235.107742309570313|0.024506814777851|1|b2;258.144866943359375|6.152654998004437e-03|1|TGV;285.…	100	1.35593	0	0	1054.42	2	248	261	13	0	0	0.000847084	0.169707	32.1697	ADPribose	541.061	1	ADPribose	0	1	0	3	4	AYEDaETVTGVINGK	4	0.0769802	1.18612	0.336493	0	0	1	0.940693
20210721_Sample2_DII_rS1_NAD	InjRep1	L_Welp_MR_R_Papenfuss_230721_100921_ExplI_rS1-DII_ADPRibModB_invitro2_0.0100_XLs.idXML	2	15755	1814.29	1054.42	5.62462e-06	0	2	AYEDAETVTGVINGK	ribosomalProteinS1	102	116	0	0.224515	0	129.101974487304688|3.045042511075735e-03|1|y1-H2O1;136.061431884765625|1.0|1|MI:A';204.134017944335938|0.013093807734549|1|y2;207.1124267578125|8.410122245550156e-03|1|a2;235.107345581054688|6.869712378829718e-03|1|b2;258.145599365234375|3.577530849725008e-03|1|TGV;285.12188720703125|3.173696110025048e-03|1|a2+ribose-H2O;293.11187744140625|3.555125091224909e-03|1|YE;301.15045166015625|5.86565956…	100	0.582794	0	0	1054.42	2	248	261	13	0	0	0.000236733	0.109795	22.1098	ADPribose	541.061	1	ADPribose	0	1	0	4	2	AyEDAETVTGVINGK	1	0.0966978	1.88178	0.418803	0	0	1	0.722128
20210721_Sample2_DII_rS1_NAD	InjRep1	L_Welp_MR_R_Papenfuss_230721_100921_ExplI_rS1-DII_ADPRibModB_invitro2_0.0100_XLs.idXML	2	15857	1824.54	1054.42	3.16355e-06	0	2	AYEDAETVTGVINGK	ribosomalProteinS1	102	116	0	1.33107	0	122.060081481933594|1.135956263169646e-03|1|a1+ribose-H2O;129.102081298828125|3.237171797081828e-03|1|y1-H2O1;136.06158447265625|1.0|1|MI:A';147.11273193359375|2.387404209002852e-03|1|y1;186.123291015625|1.44731521140784e-03|1|y2-H2O1;204.134353637695341|9.263257496058939e-03|1|y2;207.1124267578125|2.296337392181158e-03|1|a2;235.108047485351563|2.707942388951778e-03|1|b2;258.1451416015625|3.13263…	100	0.28454	0	0	1054.42	2	248	261	13	0	0	-0.0014035	0.0930478	32.093	ADPribose	541.061	1	ADPribose	0	1	0	4.66667	3	aYEDAETVTGVINGK	0	0.108862	0.905583	0.382857	0	0	1	1.00665
20210721_Sample2_DII_rS1_NAD	InjRep1	L_Welp_MR_R_Papenfuss_230721_100921_ExplI_rS1-DII_ADPRibModB_invitro2_0.0100_XLs.idXML	2	15964	1835.32	1054.42	2.76963e-06	0	2	AYEDAETVTGVINGK	ribosomalProteinS1	102	116	0	0.340286	0	122.059837341308594|2.176635898649693e-03|1|a1+ribose-H2O;129.102203369140625|5.880104377865791e-03|1|y1-H2O1;136.061599731445313|1.0|1|MI:A';147.112747192382813|3.415111685171723e-03|1|y1;201.087005615234375|3.40888206847012e-03|1|AE;204.134017944335938|0.013811310753226|1|y2;207.113021850585966|0.021036818623543|1|a2;233.128753662109375|9.203974157571793e-03|1|TV-CO+ribose-2H2O;235.107772827148…	100	0.36852	0	0	1054.42	2	248	261	13	0	0	0.000358803	0.137536	36.1375	ADPribose	541.061	1	ADPribose	0	1	0	4.66667	3	aYEDAETVTGVINGK	0	0.106037	1.3465	0.353591	0	0	1	1.00982
20210721_Sample2_DII_rS1_NAD	InjRep1	L_Welp_MR_R_Papenfuss_230721_100921_ExplI_rS1-DII_ADPRibModB_invitro2_0.0100_XLs.idXML	2	16053	1844.24	636.883	6.71678e-06	0	5	VYDIEVVELVPRGSLEHHHHHH	ModB	201	222	0	0.216817	0	136.061538696289063|1.0|1|MI:A';139.049835205078125|0.025659620761871|1|y1-H3N1;156.076614379882813|0.108506105840206|1|y1;171.149063110351563|0.029181823134422|1|VV-CO;183.112518310546875|0.015172371640801|1|VE-CO-H2O1;185.164749145507813|6.070755887776613e-03|1|LV-CO;199.143829345703125|0.013171141967177|1|VV;201.123199462890625|0.230416402220726|1|SL;211.107666015625|7.913772948086262e-03|1|VE…	100	2.42648	0	0	636.883	1	0	2	2	0	0	-0.000138087	0.144478	26.1445	ADPribose	541.061	1	ADPribose	0	1	0	2	4	VYDIEVVElVPRGSlEHHHHHH	14	0.00637091	1.91319	0.147727	0	0	1	0.816404
20210721_Sample2_DII_rS1_NAD	InjRep1	L_Welp_MR_R_Papenfuss_230721_100921_ExplI_rS1-DII_ADPRibModB_invitro2_0.0100_XLs.idXML	2	16170	1855.33	636.883	7.70937e-06	0	5	VYDIEVVELVPRGSLEHHHHHH	ModB	201	222	0	0.844876	0	136.061614990234375|1.0|1|MI:A';139.050125122070313|0.02521799877286|1|y1-H3N1;156.076675415039063|0.096496149897575|1|y1;171.14910888671875|0.02791329100728|1|VV-CO;183.112777709960938|0.015722595155239|1|VE-CO-H2O1;185.164382934570313|5.86361438035965e-03|1|LV-CO;197.128219604492188|5.910798907279968e-03|1|VP;199.144149780273438|0.035155430436134|1|VV;201.123306274414034|0.239315137267113|1|SL;…	100	2.38308	0	0	636.883	1	0	2	2	0	0	-0.000538087	0.142859	20.1429	ADPribose	541.061	1	ADPribose	0	1	0	1.5	4	VYDIeVVeLVPRGSLeHHHHHH	15	0.0104238	1.94288	0.12037	0	0	1	0.62585
20210721_Sample2_DII_rS1_NAD	InjRep1	L_Welp_MR_R_Papenfuss_230721_100921_ExplI_rS1-DII_ADPRibModB_invitro2_0.0100_XLs.idXML	2	17786	2003.04	965.926	4.34213e-06	0	2	VKGGFTVELNGIR	ribosomalProteinS1	117	129	0	0.347801	0	120.080673217773438|2.437612740322948e-03|1|iF;136.061477661132813|0.970537424087524|1|MI:A';150.09100341796875|2.529556397348642e-03|1|a1+ribose-H2O;158.0919189453125|1.284560305066407e-03|1|y1-H3N1;162.091400146484375|1.976399216800928e-03|1|iK(C5H10N1)ribose-H2O;175.11883544921875|0.023247566074133|1|y1;178.086181640625|1.136845676228404e-03|1|b1+ribose-H2O;207.112396240234375|6.28335494548082…	97.0537	0.321117	0	0	965.927	2	233	235	2	0	0	0.000335951	0.0683245	21.0683	ADPribose	541.061	1	ADPribose	0	1	0	2	4	VkGGFTVELNGIR	1	0.0913814	0.85791	0.220339	0	0	1	0.839027
20210721_Sample2_DII_rS1_NAD	InjRep1	L_Welp_MR_R_Papenfuss_230721_100921_ExplI_rS1-DII_ADPRibModB_invitro2_0.0100_XLs.idXML	2	17930	2014.77	965.927	6.15993e-06	0	2	VKGGFTVELNGIR	ribosomalProteinS1	117	129	0	0.0663088	0	136.061538696289063|0.940441846847534|1|MI:A';175.11871337890625|0.049223024398088|1|y1;207.112258911132813|0.010516851209104|1|iK(C6H13N2O)ribose-H2O;211.144058227539063|7.140838075429201e-03|1|b2-H3N1;228.170761108398438|0.014867411926389|1|b2;278.186431884765625|4.857914987951517e-03|1|a2+ribose-H2O;288.170623779296875|6.733644753694534e-03|1|b2+ribose-2H2O;288.203399658203125|0.01113486196845…	94.0442	0.643891	0	0	965.927	2	233	235	2	0	0	-6.40495e-05	0.0646739	22.0647	ADPribose	541.061	1	ADPribose	0	1	0	2.5	2	VkGGFTVELNGIR	1	0.0547711	1.64866	0.189024	0	0	1	0.838723
20210721_Sample2_DII_rS1_NAD	InjRep1	L_Welp_MR_R_Papenfuss_230721_100921_ExplI_rS1-DII_ADPRibModB_invitro2_0.0100_XLs.idXML	2	20491	2236.46	852.346	5.50819e-06	0	2	GGFTVELNGIR	ribosomalProteinS1	119	129	0	0.815367	0	136.06146240234375|1.0|1|MI:A';157.107742309570313|8.423306280747056e-04|1|y1-H2O1;158.09210205078125|1.601453288458288e-03|1|y1-H3N1;173.128204345703125|1.134566962718964e-03|1|TV-CO;175.118804931640653|0.029898524284363|1|y1;193.060821533203125|1.726667396724224e-03|1|b2+ribose-H2O;201.122833251953125|1.589916762895882e-03|1|TV;229.117950439453125|1.010701642371714e-03|1|VE;285.156280517578125|…	100	0.233432	0	0	852.345	1	226	235	9	0	0	-0.000694974	0.0515279	20.0515	ADPribose	541.061	1	ADPribose	0	1	0	2.5	4	GgFTVELNGIR	1	0.0291695	0.582581	0.161538	0	0	1	1.00515
20210721_Sample2_DII_rS1_NAD	InjRep1	L_Welp_MR_R_Papenfuss_230721_100921_ExplI_rS1-DII_ADPRibModB_invitro2_0.0100_XLs.idXML	2	20609	2247.39	852.345	6.09675e-06	0	2	GGFTVELNGIR	ribosomalProteinS1	119	129	0	0.0276737	0	120.080955505371094|6.136023439466953e-03|1|iF;136.0615234375|1.0|1|MI:A';175.118759155273438|0.029539532959461|1|y1;193.060577392578125|1.617764122784138e-03|1|b2+ribose-H2O;288.2027587890625|3.939594142138958e-03|1|y2;340.130401611328125|1.725232810713351e-03|1|b3+ribose-H2O;345.22406005859375|0.014481990598142|1|y3;348.069976806640625|0.785186409950256|1|MI:G;353.218231201171932|1.101686619222…	100	0.214011	0	0	852.345	1	226	235	9	0	0	-2.35876e-05	0.0548093	20.0548	ADPribose	541.061	1	ADPribose	0	1	0	5	2	GgFTVELNGIR	1	0.0299883	1.29137	0.303571	0.00188023	0	1	1.00548
20210721_Sample2_DII_rS1_NAD	InjRep1	L_Welp_MR_R_Papenfuss_230721_100921_ExplI_rS1-DII_ADPRibModB_invitro2_0.0100_XLs.idXML	2	20714	2257.51	852.345	5.75077e-06	0	2	GGFTVELNGIR	ribosomalProteinS1	119	129	0	0.0276737	0	136.0615234375|1.0|1|MI:A';158.09228515625|2.080716891214252e-03|1|y1-H3N1;173.128158569335938|2.614362863823772e-03|1|TV-CO;175.118728637695341|0.032814752310514|1|y1;193.060745239257813|1.494797761552036e-03|1|b2+ribose-H2O;201.12310791015625|2.082350896671414e-03|1|TV;231.113983154296875|1.343618961982429e-03|1|FT-H2O1;249.123733520507813|1.922062830999494e-03|1|FT;262.11907958984375|3.3187142…	100	0.509939	0	0	852.345	1	226	235	9	0	0	-2.35876e-05	0.0611303	22.0611	ADPribose	541.061	1	ADPribose	0	1	0	3.33333	3	GgFTVELNGIR	1	0.0334924	1.12124	0.226744	0	0	1	1.00611
20210721_Sample2_DII_rS1_NAD	InjRep1	L_Welp_MR_R_Papenfuss_230721_100921_ExplI_rS1-DII_ADPRibModB_invitro2_0.0100_XLs.idXML	2	20792	2264.82	852.345	7.22478e-06	0	2	GGFTVELNGIR	ribosomalProteinS1	119	129	0	0.524571	0	120.080680847167969|0.037195838987827|1|iF;136.061569213867188|1.0|1|MI:A';157.108200073242188|3.194962628185749e-03|1|y1-H2O1;158.092681884765625|4.254169296473265e-03|1|y1-H3N1;173.128387451171875|5.699612200260162e-03|1|TV-CO;175.118820190429688|0.041320197284222|1|y1;201.123703002929688|7.003861013799906e-03|1|TV;215.139328002929688|0.011575065553188|1|EL-CO;229.1182861328125|5.21886441856622…	100	0.717221	0	0	852.345	1	226	235	9	0	0	0.000447116	0.0380755	20.0381	ADPribose	541.061	1	ADPribose	0	1	0	1.6	5	GGFtVELNGIR	3	0.0156973	1.64206	0.107143	0	0	1	0.903808
20210721_Sample2_DII_rS1_NAD	InjRep1	L_Welp_MR_R_Papenfuss_230721_100921_ExplI_rS1-DII_ADPRibModB_invitro2_0.0100_XLs.idXML	2	20821	2267.71	852.345	6.68633e-06	0	2	GGFTVELNGIR	ribosomalProteinS1	119	129	0	0.0992822	0	120.080703735351563|0.034517847001553|1|iF;136.061599731445313|1.0|1|MI:A';173.128692626953125|4.638096317648888e-03|1|TV-CO;175.118988037109375|0.045977897942066|1|y1;193.060104370117188|3.252048278227448e-03|1|b2+ribose-H2O;249.123870849609375|4.282144829630852e-03|1|FT;262.118988037109375|5.014207679778337e-03|1|b3;288.20361328125|8.863916620612145e-03|1|y2;345.156402587890625|8.18401854485273…	100	0.930665	0	0	852.345	1	226	235	9	0	0	-8.46227e-05	0.06292	20.0629	ADPribose	541.061	1	ADPribose	0	1	0	4	2	GgFTVELNGIR	1	0.0265058	1.70899	0.288462	0.0105035	0	1	0.906292
20210721_Sample2_DII_rS1_NAD	InjRep1	L_Welp_MR_R_Papenfuss_230721_100921_ExplI_rS1-DII_ADPRibModB_invitro2_0.0100_XLs.idXML	2	20949	2278.91	852.345	2.66756e-06	0	2	GGFTVELNGIR	ribosomalProteinS1	119	129	0	0.242499	0	136.061447143554688|1.0|1|MI:A';158.0921630859375|1.891748746857047e-03|1|y1-H3N1;173.128524780273438|4.172544460743666e-03|1|TV-CO;175.118804931640653|0.044926181435585|1|y1;177.101806640625|2.298898994922638e-03|1|GF-CO;193.060470581054688|1.616385648958385e-03|1|b2+ribose-H2O;201.122970581054688|7.177277468144894e-03|1|TV;215.138931274414034|4.746954422444105e-03|1|EL-CO;221.128005981445313|1.…	100	0.920818	0	0	852.345	1	226	235	9	0	0	-0.000206693	0.0583056	23.0583	ADPribose	541.061	1	ADPribose	0	1	0	2.5	4	GgFTVELNGIR	1	0.0473356	1.16692	0.207237	0	0	1	1.00583
20210721_Sample2_DII_rS1_NAD	InjRep1	L_Welp_MR_R_Papenfuss_230721_100921_ExplI_rS1-DII_ADPRibModB_invitro2_0.0100_XLs.idXML	2	20968	2280.64	1065.42	5.3716e-06	0	3	YTYEDTDGLDSERTDNLMM(Oxidation)IVR	ModB	150	171	0	0.748993	0	136.061508178710938|1.0|1|MI:A';136.075241088867188|0.261714190244675|1|a1;157.108139038085966|2.457628259435296e-03|1|y1-H2O1;158.092010498046875|1.971563091501594e-03|1|y1-H3N1;175.118789672851563|0.073524050414562|1|y1;176.994338989257813|1.280052936635911e-03|1|MI:ribose+HPO3;199.0714111328125|1.685624127276242e-03|1|DT-H2O1;217.081924438476563|3.568625310435891e-03|1|DT;219.112869262695341|6…	100	2.71938	0	0	1065.42	1	4	10	6	0	0	-0.00079799	0.132952	26.133	ADPribose	541.061	1	ADPribose	0	1	0	2.25	4	YtYEDTDGLDSERTDNLMMIVR	1	0.0178021	1.11867	0.147059	0	0	1	0.863474
20210721_Sample2_DII_rS1_NAD	InjRep1	L_Welp_MR_R_Papenfuss_230721_100921_ExplI_rS1-DII_ADPRibModB_invitro2_0.0100_XLs.idXML	2	21054	2289.44	852.346	4.27202e-06	0	2	GGFTVELNGIR	ribosomalProteinS1	119	129	0	0.88331	0	120.080673217773438|0.038278985768557|1|iF;136.0615234375|1.0|1|MI:A';157.108352661132813|2.392922760918736e-03|1|y1-H2O1;158.09234619140625|2.895496785640717e-03|1|y1-H3N1;173.12841796875|5.601799581199884e-03|1|TV-CO;175.118850708007813|0.043099734932184|1|y1;183.11260986328125|2.473940141499043e-03|1|VE-CO-H2O1;193.06060791015625|1.835467759519816e-03|1|b2+ribose-H2O;201.123306274414034|7.7487…	100	0.940635	0	0	852.345	1	226	235	9	0	0	-0.000752884	0.0494779	21.0495	ADPribose	541.061	1	ADPribose	0	1	0	1.6	5	GgFTVELNGIR	1	0.0349833	1.12368	0.152174	0	0	1	0.904948
20210721_Sample2_DII_rS1_NAD	InjRep1	L_Welp_MR_R_Papenfuss_230721_100921_ExplI_rS1-DII_ADPRibModB_invitro2_0.0100_XLs.idXML	2	21074	2291.72	1065.42	7.44106e-06	0	3	YTYEDTDGLDSERTDNLMM(Oxidation)IVR	ModB	150	171	0	0.0957462	0	136.061569213867188|1.0|1|MI:A';136.0753173828125|0.287545800209045|1|a1;169.133438110351563|5.026238039135933e-03|1|LM-CO-C1H4S1;171.112960815429688|6.878545507788658e-03|1|GL;175.11883544921875|0.075191363692284|1|y1;197.128158569335938|7.097969762980938e-03|1|LM-C1H4S1;219.112442016601563|0.01063986402005|1|a2-H2O1;237.12335205078125|0.133750826120377|1|a2;247.1077880859375|0.043661423027515|1…	100	2.69535	0	0	1065.42	1	4	10	6	0	0	0.00010201	0.0697231	22.0697	ADPribose	541.061	1	ADPribose	0	1	0	1.8	5	YTYEdTdGLdSERTdNLMMIVR	14	0.00915625	1.26164	0.0723514	0	0	1	0.669987
20210721_Sample2_DII_rS1_NAD	InjRep1	L_Welp_MR_R_Papenfuss_230721_100921_ExplI_rS1-DII_ADPRibModB_invitro2_0.0100_XLs.idXML	2	21179	2303.03	1065.42	7.44106e-06	0	3	YTYEDTDGLDSERTDNLMM(Oxidation)IVR	ModB	150	171	0	0.279694	0	128.591583251953125|9.993921965360642e-03|2|y2-H2O1;136.061599731445313|1.0|1|MI:A';136.075424194335938|0.271287620067596|1|a1;158.09228515625|5.051298532634974e-03|1|y1-H3N1;169.133468627929688|0.070695266127586|1|LM-CO-C1H4S1;175.118850708007813|0.078447304666042|1|y1;197.128341674804659|0.027594724670053|1|LM-C1H4S1;219.113250732421875|9.758122265338898e-03|1|a2-H2O1;237.123336791992188|0.1336…	100	2.22844	0	0	1065.42	1	4	10	6	0	0	-0.00029799	0.0667915	22.0668	ADPribose	541.061	1	ADPribose	0	1	0	1.8	5	YTYEdTdGLdSERTdNLMMIVR	14	0.0698485	1.77983	0.0839895	0	0	1	0.717466
20210721_Sample2_DII_rS1_NAD	InjRep1	L_Welp_MR_R_Papenfuss_230721_100921_ExplI_rS1-DII_ADPRibModB_invitro2_0.0100_XLs.idXML	2	21213	2306.4	852.345	7.53975e-06	0	2	GGFTVELNGIR	ribosomalProteinS1	119	129	0	0.242499	0	120.080749511718764|0.049704875797033|1|iF;136.0616455078125|1.0|1|MI:A';175.119003295898438|0.052775174379349|1|y1;183.11285400390625|0.025184897705913|1|VE-CO-H2O1;201.123580932617188|0.017467427998781|1|TV;215.13909912109375|0.054109066724777|1|EL-CO;229.118316650390625|0.019095256924629|1|VE;243.134124755859347|0.020679462701082|1|EL;288.203125|4.313312005251646e-03|1|y2;296.196258544921875|0…	100	0.695287	0	0	852.345	1	226	235	9	0	0	-0.000206693	0.0340023	16.034	ADPribose	541.061	1	ADPribose	0	1	0	2	4	GGfTVELNGIR	2	0.00986434	1.30564	0.0749186	0.00891806	0	1	0.8034
20210721_Sample2_DII_rS1_NAD	InjRep1	L_Welp_MR_R_Papenfuss_230721_100921_ExplI_rS1-DII_ADPRibModB_invitro2_0.0100_XLs.idXML	2	21288	2314.48	1065.42	6.7896e-06	0	3	YTYEDTDGLDSERTDNLMM(Oxidation)IVR	ModB	150	171	0	1.49987	0	136.061676025390625|1.0|1|MI:A';136.075485229492188|0.279860019683838|1|a1;169.133529663085966|0.06895687431097|1|LM-CO-C1H4S1;175.118988037109375|0.072802864015102|1|y1;197.128616333007813|0.023120887577534|1|LM-C1H4S1;217.081817626953125|5.216145422309637e-03|1|DT;219.113021850585966|8.74091312289238e-03|1|a2-H2O1;237.123519897460938|0.129936769604683|1|a2;245.076583862304716|3.042474621906877e…	100	2.59194	0	0	1065.42	1	4	10	6	0	0	-0.00159799	0.0901147	24.0901	ADPribose	541.061	1	ADPribose	0	1	0	2.25	4	YTYEdTdGLdSERTdNLMMIVR	14	0.0345402	1.04102	0.102981	0	0	1	0.766196
20210721_Sample2_DII_rS1_NAD	InjRep1	L_Welp_MR_R_Papenfuss_230721_100921_ExplI_rS1-DII_ADPRibModB_invitro2_0.0100_XLs.idXML	2	21768	2366.41	689.654	8.45639e-06	0	3	AFLPGSLVDVRPVR	ribosomalProteinS1	130	143	0	0.843205	0	127.086357116699219|0.016467994078994|1|PG-CO;136.06158447265625|0.592821717262268|1|MI:A';155.081405639648438|0.05408701300621|1|PG;173.12811279296875|7.2507718577981e-03|1|SL-CO;175.1185302734375|0.022724587470293|1|y1;183.149215698242188|0.015461346134543|1|LP-CO;191.117767333984375|0.78049498796463|1|a2;201.1231689453125|0.029963774606586|1|SL;211.144515991210938|0.010727422311902|1|LP;219.11…	59.2822	1.22864	0	0	689.654	2	209	299	90	0	0	-0.000581519	0.161055	13.1611	ADPribose	541.061	1	ADPribose	0	1	0	0.75	4	AFLpGSLVDVRpVR	11	0.0356	1.65421	0.0633803	0	0	1	0.55085
20210721_Sample2_DII_rS1_NAD	InjRep1	L_Welp_MR_R_Papenfuss_230721_100921_ExplI_rS1-DII_ADPRibModB_invitro2_0.0100_XLs.idXML	2	21868	2377.28	689.654	7.68481e-06	0	3	AFLPGSLVDVRPVR	ribosomalProteinS1	130	143	0	0.533238	0	127.086204528808594|6.218850612640381e-03|1|PG-CO;136.061553955078125|1.0|1|MI:A';155.081451416015625|0.032745935022831|1|PG;169.096435546875|3.108830424025655e-03|1|VD-CO-H2O1;175.118865966796875|0.060087263584137|1|y1;183.148651123046875|0.012855174019933|1|LP-CO;185.165603637695341|2.701113000512123e-03|1|LV-CO;191.117752075195341|0.611391186714172|1|a2;201.123428344726563|5.246499087661505e-0…	100	1.56035	0	0	689.654	2	209	299	90	0	0	-0.00036775	0.219874	10.2199	ADPribose	541.061	1	ADPribose	0	1	0	0.666667	3	AFLPGSLVdVRPVR	8	0.540527	0.920519	0.133858	0	0	1	0.401529
20210721_Sample2_DII_rS1_NAD	InjRep1	L_Welp_MR_R_Papenfuss_230721_100921_ExplI_rS1-DII_ADPRibModB_invitro2_0.0100_XLs.idXML	2	21966	2386.73	987.472	5.95178e-06	0	3	AFLPGSLVDVRPVRDTLHLEGK	ribosomalProteinS1	130	151	0	1.61316	0	127.086616516113281|5.439883563667536e-03|1|PG-CO;129.102020263671875|0.015811823308468|1|y1-H2O1;130.0858154296875|2.561464672908187e-03|1|y1-H3N1;136.0615234375|1.0|1|MI:A';147.112762451171875|6.582180038094521e-03|1|y1;155.081405639648438|0.023268211632967|1|PG;169.09716796875|3.290319349616766e-03|1|VD-CO-H2O1;169.133377075195341|2.748819533735514e-03|1|PV-CO;183.149261474609375|9.10112727433…	100	2.01327	0	0	987.474	3	107	194	87	0	0	0.00159295	0.12165	28.1216	ADPribose	541.061	1	ADPribose	0	1	0	1.6	5	AFLPGSLVDVrPVrDTLHLEGK	13	0.00711693	1.52224	0.135385	0	0	1	0.767698
20210721_Sample2_DII_rS1_NAD	InjRep1	L_Welp_MR_R_Papenfuss_230721_100921_ExplI_rS1-DII_ADPRibModB_invitro2_0.0100_XLs.idXML	2	21972	2387.47	1033.97	7.67865e-06	0	2	AFLPGSLVDVRPVR	ribosomalProteinS1	130	143	0	1.60559	0	120.080917358398438|0.062880493700504|1|iF;136.061599731445313|0.57759553194046|1|MI:A';155.081634521484375|0.029237031936646|1|PG;175.11865234375|0.118181444704533|1|y1;191.117874145507813|0.25875997543335|1|a2;219.112777709960938|0.704069912433624|1|b2;224.103439331054688|0.01624059304595|1|PGS-H2O1;242.113388061523438|0.081346295773983|1|PGS;327.2027587890625|0.049279376864433|1|LPGS-CO;332.19…	57.7596	1.62331	0	0	1033.98	2	209	299	90	0	0	0.00166014	0.144909	11.1449	ADPribose	541.061	1	ADPribose	0	1	0	0.666667	3	AFLPGSLVDVRPVR	-1	0	1.94038	0.134228	0.00503447	0	1	0.626531
20210721_Sample2_DII_rS1_NAD	InjRep1	L_Welp_MR_R_Papenfuss_230721_100921_ExplI_rS1-DII_ADPRibModB_invitro2_0.0100_XLs.idXML	2	22077	2397.89	1033.98	7.6118e-06	0	2	AFLPGSLVDVRPVR	ribosomalProteinS1	130	143	0	1.50888	0	120.080726623535156|0.082673460245132|1|iF;136.061660766601563|0.570603489875794|1|MI:A';155.0811767578125|0.017635568976402|1|PG;175.11871337890625|0.136698916554451|1|y1;191.117919921875|0.332214117050171|1|a2;219.11285400390625|0.683953404426575|1|b2;224.103347778320313|0.028583168983459|1|PGS-H2O1;242.113311767578125|0.065006330609322|1|PGS;297.123291015625|0.039003912359476|1|b2+ribose-H2O;3…	57.0603	0	0	0	1033.98	2	209	299	90	0	0	0.00156014	0.146023	9.14602	ADPribose	541.061	1	ADPribose	0	1	0	1	2	AfLPGSLVDVRPVR	1	0.0586795	1.06917	0.164286	0.00668419	0	1	0.626617
20210721_Sample2_DII_rS1_NAD	InjRep1	L_Welp_MR_R_Papenfuss_230721_100921_ExplI_rS1-DII_ADPRibModB_invitro2_0.0100_XLs.idXML	2	22078	2397.95	740.857	8.36104e-06	0	4	AFLPGSLVDVRPVRDTLHLEGK	ribosomalProteinS1	130	151	0	0.0537307	0	110.071235656738281|0.015391272492707|1|iH;127.086433410644531|0.010492043569684|1|PG-CO;129.102157592773438|0.021941045299172|1|y1-H2O1;130.085922241210938|4.849020857363939e-03|1|y1-H3N1;136.061569213867188|1.0|1|MI:A';147.112747192382813|7.893969304859638e-03|1|y1;155.081451416015625|0.041223924607039|1|PG;173.127975463867188|4.388805478811264e-03|1|SL-CO;183.149169921875|0.016199911013246|1|L…	100	3.63996	0	0	740.857	3	107	194	87	0	0	3.98068e-05	0.200298	20.2003	ADPribose	541.061	1	ADPribose	0	1	0	2.66667	3	AFLPGSLvDvRPvRDTLHLEGK	12	0.00661639	1.22895	0.142857	0	0	1	0.485728
20210721_Sample2_DII_rS1_NAD	InjRep1	L_Welp_MR_R_Papenfuss_230721_100921_ExplI_rS1-DII_ADPRibModB_invitro2_0.0100_XLs.idXML	2	22182	2407.71	740.856	0.00368543	0	4	AFLPGSLVDVRPVRDTLHLEGK	ribosomalProteinS1	130	151	0	1.40352	0	129.101837158203125|0.020475406199694|1|y1-H2O1;136.061538696289063|1.0|1|MI:A';155.081039428710938|0.038544096052647|1|PG;183.148971557617188|0.020021615549922|1|LP-CO;186.122940063476563|0.012189444154501|1|y2-H2O1;191.11773681640625|0.643606722354889|1|a2;204.13409423828125|0.050989795476198|1|y2;211.143783569335938|7.247083354741335e-03|1|LP;219.112716674804659|0.800582826137543|1|b2;224.1025…	100	3.42771	0	0	740.857	3	107	194	87	0	0	0.00103981	0.274803	14.2748	ADPribose	541.061	1	ADPribose	0	1	0	2	2	AFLPGSLVDVRPVRDTLHLEGK	-1	0	1.14883	0.153846	0	0	1	0.394038
20210721_Sample2_DII_rS1_NAD	InjRep1	L_Welp_MR_R_Papenfuss_230721_100921_ExplI_rS1-DII_ADPRibModB_invitro2_0.0100_XLs.idXML	2	22183	2407.78	1033.98	8.60092e-06	0	2	AFLPGSLVDVRPVR	ribosomalProteinS1	130	143	0	1.41216	0	136.061553955078125|0.644183993339539|1|MI:A';155.08154296875|0.023481719195843|1|PG;175.118789672851563|0.167669534683228|1|y1;191.117752075195341|0.285634726285934|1|a2;219.112716674804659|0.781439065933228|1|b2;224.102569580078125|0.033527065068483|1|PGS-H2O1;242.113540649414034|0.106017611920834|1|PGS;297.123321533203125|0.034114077687263|1|b2+ribose-H2O;309.19171142578125|0.018164187669754|1…	64.4184	0	0	0	1033.98	2	209	299	90	0	0	0.00146014	0.148216	7.14822	ADPribose	541.061	1	ADPribose	0	1	0	1	2	AfLPGSLVDVRPVR	1	0.0341141	0.65048	0.10274	0	0	1	0.396017
20210721_Sample2_DII_rS1_NAD	InjRep1	L_Welp_MR_R_Papenfuss_230721_100921_ExplI_rS1-DII_ADPRibModB_invitro2_0.0100_XLs.idXML	2	22229	2412.18	1060.08	5.10594e-06	0	3	YTYEDTDGLDSERTDNLMMIVR	ModB	150	171	0	2.70136	0	136.061492919921875|1.0|1|MI:A';136.07501220703125|0.250595986843109|1|a1;157.108001708984375|3.899860661476851e-03|1|y1-H2O1;175.118728637695341|0.078863933682442|1|y1;217.08209228515625|5.210161674767733e-03|1|DT;219.112625122070313|0.042446378618479|1|a2-H2O1;237.123199462890625|0.122237294912338|1|a2;245.0767822265625|1.885736943222582e-03|1|ED;247.1075439453125|0.049985129386187|1|b2-H2O1;25…	100	2.63342	0	0	1060.09	1	4	10	6	0	0	0.00286368	0.123015	27.123	ADPribose	541.061	1	ADPribose	0	1	0	2.25	4	YtYEDTDGLDSERTDNLMMIVR	1	0.018702	1.02228	0.152062	0	0	1	0.815382
20210721_Sample2_DII_rS1_NAD	InjRep1	L_Welp_MR_R_Papenfuss_230721_100921_ExplI_rS1-DII_ADPRibModB_invitro2_0.0100_XLs.idXML	2	22287	2417.75	740.856	8.63675e-06	0	4	AFLPGSLVDVRPVRDTLHLEGK	ribosomalProteinS1	130	151	0	1.40352	0	127.086471557617188|0.010181024670601|1|PG-CO;129.102066040039063|0.023187395185232|1|y1-H2O1;136.061538696289063|1.0|1|MI:A';147.11236572265625|9.964882396161556e-03|1|y1;155.08148193359375|0.031941164284945|1|PG;183.148880004882813|0.011811939999461|1|LP-CO;186.123611450195341|0.011761513538659|1|y2-H2O1;191.11773681640625|0.662032604217529|1|a2;201.123062133789063|5.937196314334869e-03|1|SL;20…	100	3.48369	0	0	740.857	3	107	194	87	0	0	0.00103981	0.24052	16.2405	ADPribose	541.061	1	ADPribose	0	1	0	1.66667	3	AFLPGSLVdVRPVRdTLHLEGK	14	0.00931911	1.62288	0.146667	0	0	1	0.440025
20210721_Sample2_DII_rS1_NAD	InjRep1	L_Welp_MR_R_Papenfuss_230721_100921_ExplI_rS1-DII_ADPRibModB_invitro2_0.0100_XLs.idXML	2	22288	2417.82	689.653	8.5011e-06	0	3	AFLPGSLVDVRPVR	ribosomalProteinS1	130	143	0	0.481764	0	127.086227416992188|0.010166337713599|1|PG-CO;136.06158447265625|1.0|1|MI:A';155.081466674804659|0.039012964814901|1|PG;169.097015380859347|4.952148534357548e-03|1|VD-CO-H2O1;173.128097534179688|7.361331954598427e-03|1|SL-CO;175.118865966796875|0.061877198517323|1|y1;183.149566650390625|0.013990492559969|1|LP-CO;191.1177978515625|0.70892196893692|1|a2;201.123275756835938|7.134438958019018e-03|1|S…	100	0.97091	0	0	689.654	2	209	299	90	0	0	0.00033225	0.246103	8.2461	ADPribose	541.061	1	ADPribose	0	1	0	1	3	AFLpGSLVDVRpVR	11	0.0129388	0.512621	0.138122	0	0	1	0.326623
20210721_Sample2_DII_rS1_NAD	InjRep1	L_Welp_MR_R_Papenfuss_230721_100921_ExplI_rS1-DII_ADPRibModB_invitro2_0.0100_XLs.idXML	2	22333	2421.96	1060.09	6.23386e-06	0	3	YTYEDTDGLDSERTDNLMMIVR	ModB	150	171	0	0.505925	0	136.061508178710938|1.0|1|MI:A';136.074981689453125|0.262023210525513|1|a1;157.108230590820313|2.901381580159068e-03|1|y1-H2O1;158.09222412109375|4.623491782695055e-03|1|y1-H3N1;169.133316040039063|0.047435086220503|1|LM-CO-C1H4S1;175.118728637695341|0.073937624692917|1|y1;197.128173828125|0.012455209158361|1|LM-C1H4S1;217.081863403320313|5.147431045770645e-03|1|DT;219.112701416015625|0.018337370…	100	2.52918	0	0	1060.09	1	4	10	6	0	0	-0.000536324	0.113297	25.1133	ADPribose	541.061	1	ADPribose	0	1	0	2.33333	3	YtYEDTDGLDSERTDNLMMIVR	1	0.0214071	1.31999	0.124682	0	0	1	0.719681
20210721_Sample2_DII_rS1_NAD	InjRep1	L_Welp_MR_R_Papenfuss_230721_100921_ExplI_rS1-DII_ADPRibModB_invitro2_0.0100_XLs.idXML	2	22393	2427.81	1033.98	7.08229e-06	0	2	AFLPGSLVDVRPVR	ribosomalProteinS1	130	143	0	0.348308	0	136.061569213867188|0.717072486877441|1|MI:A';155.08154296875|0.03392730280757|1|PG;157.108139038085966|0.013623545877635|1|y1-H2O1;175.118896484375|0.156634628772736|1|y1;191.117752075195341|0.373489141464233|1|a2;211.143753051757813|7.789036724716425e-03|1|LP;214.118728637695341|0.014118800871074|1|PGS-CO;219.112747192382813|0.845396876335144|1|b2;224.102981567382813|0.044191848486662|1|PGS-H2O…	71.7072	1.21495	0	0	1033.98	2	209	299	90	0	0	0.000360142	0.117006	9.11701	ADPribose	541.061	1	ADPribose	0	1	0	0.5	4	AfLPGSLVDVRPVR	1	0.0423581	0.679567	0.10989	0	0	1	0.470539
20210721_Sample2_DII_rS1_NAD	InjRep1	L_Welp_MR_R_Papenfuss_230721_100921_ExplI_rS1-DII_ADPRibModB_invitro2_0.0100_XLs.idXML	2	22497	2437.6	740.855	8.63675e-06	0	4	AFLPGSLVDVRPVRDTLHLEGK	ribosomalProteinS1	130	151	0	2.61833	0	127.086441040039063|8.493815548717976e-03|1|PG-CO;129.102218627929688|0.020611010491848|1|y1-H2O1;136.061538696289063|1.0|1|MI:A';147.112701416015625|6.332003511488438e-03|1|y1;155.081527709960938|0.04599317908287|1|PG;183.149322509765625|6.146340165287256e-03|1|LP-CO;187.108123779296875|6.808140780776739e-03|1|VD-CO;191.117752075195341|0.538027286529541|1|a2;204.134201049804659|0.06307827681303|…	100	3.64651	0	0	740.857	3	107	194	87	0	0	0.00193981	0.23707	16.2371	ADPribose	541.061	1	ADPribose	0	1	0	1.66667	3	AFLPGSLVDVRPVRDTLHLEGK	-1	0	0.769296	0.169231	0	0	1	0.43986
20210721_Sample2_DII_rS1_NAD	InjRep1	L_Welp_MR_R_Papenfuss_230721_100921_ExplI_rS1-DII_ADPRibModB_invitro2_0.0100_XLs.idXML	2	22499	2437.74	689.653	8.48649e-06	0	3	AFLPGSLVDVRPVR	ribosomalProteinS1	130	143	0	1.06177	0	127.086265563964844|5.943453870713711e-03|1|PG-CO;136.0615234375|1.0|1|MI:A';148.075469970703125|4.076777026057243e-03|1|iP+ribose-H2O;155.081405639648438|0.040646053850651|1|PG;173.128616333007813|8.641229011118412e-03|1|SL-CO;175.118804931640653|0.061567708849907|1|y1;183.149169921875|0.012762028723955|1|LP-CO;185.16534423828125|4.124417901039124e-03|1|LV-CO;191.117721557617188|0.62144011259079…	100	1.568	0	0	689.654	2	209	299	90	0	0	0.00073225	0.216792	10.2168	ADPribose	541.061	1	ADPribose	0	1	0	1	3	AFLpGSLVDVRpVR	11	0.0155055	0.281957	0.115741	0	0	1	0.401292
20210721_Sample2_DII_rS1_NAD	InjRep1	L_Welp_MR_R_Papenfuss_230721_100921_ExplI_rS1-DII_ADPRibModB_invitro2_0.0100_XLs.idXML	2	22602	2447.54	740.856	8.11987e-06	0	4	AFLPGSLVDVRPVRDTLHLEGK	ribosomalProteinS1	130	151	0	1.67348	0	127.086387634277344|0.010573571547866|1|PG-CO;129.102020263671875|0.020810581743717|1|y1-H2O1;136.061553955078125|1.0|1|MI:A';147.1129150390625|9.195062331855295e-03|1|y1;155.081649780273438|0.039503440260887|1|PG;173.128204345703125|5.499653983861208e-03|1|SL-CO;183.149063110351563|6.7109945230186e-03|1|LP-CO;186.1236572265625|9.077277965843678e-03|1|y2-H2O1;191.11773681640625|0.551735877990723|…	100	3.49789	0	0	740.857	3	107	194	87	0	0	0.00123981	0.21565	20.2157	ADPribose	541.061	1	ADPribose	0	1	0	1.75	4	AFLpGSLVDVRpVRDTLHLEGK	11	0.023657	1.27911	0.15	0	0	1	0.486459
20210721_Sample2_DII_rS1_NAD	InjRep1	L_Welp_MR_R_Papenfuss_230721_100921_ExplI_rS1-DII_ADPRibModB_invitro2_0.0100_XLs.idXML	2	22604	2447.68	1033.98	6.43011e-06	0	2	AFLPGSLVDVRPVR	ribosomalProteinS1	130	143	0	0.251594	0	136.061508178710938|0.799357891082764|1|MI:A';155.081405639648438|0.040450848639011|1|PG;157.108001708984375|0.012017639353871|1|y1-H2O1;169.096450805664063|7.547756657004356e-03|1|VD-CO-H2O1;173.128021240234375|8.714579977095127e-03|1|SL-CO;175.118759155273438|0.167160779237747|1|y1;183.148757934570313|0.010502182878554|1|LP-CO;191.117721557617188|0.471679925918579|1|a2;211.143753051757813|0.013…	79.9358	1.12232	0	0	1033.98	2	209	299	90	0	0	0.000260142	0.116998	17.117	ADPribose	541.061	1	ADPribose	0	1	0	1.25	4	AFLPGSLVDVRPVr	13	0.971745	1.62934	0.114754	0	0	1	0.778231
20210721_Sample2_DII_rS1_NAD	InjRep1	L_Welp_MR_R_Papenfuss_230721_100921_ExplI_rS1-DII_ADPRibModB_invitro2_0.0100_XLs.idXML	2	22707	2457.5	740.856	8.68422e-06	0	4	AFLPGSLVDVRPVRDTLHLEGK	ribosomalProteinS1	130	151	0	1.80845	0	110.071281433105469|0.010907225310802|1|iH;127.086441040039063|0.010774070397019|1|PG-CO;129.102279663085938|0.016425626352429|1|y1-H2O1;136.061569213867188|1.0|1|MI:A';147.112106323242188|7.834335789084435e-03|1|y1;155.081329345703125|0.051878962665796|1|PG;183.148681640625|0.014744399115443|1|LP-CO;186.123870849609375|9.241284802556038e-03|1|y2-H2O1;191.117782592773438|0.564260900020599|1|a2;20…	100	4.01356	0	0	740.857	3	107	194	87	0	0	0.00133981	0.24098	16.241	ADPribose	541.061	1	ADPribose	0	1	0	1.66667	3	AFLPGSLvDvRPvRDTLHLEGK	12	0.00903965	1.51727	0.141791	0.00170138	0	1	0.440047
20210721_Sample2_DII_rS1_NAD	InjRep1	L_Welp_MR_R_Papenfuss_230721_100921_ExplI_rS1-DII_ADPRibModB_invitro2_0.0100_XLs.idXML	2	22708	2457.57	1033.98	5.68638e-06	0	2	AFLPGSLVDVRPVR	ribosomalProteinS1	130	143	0	0.684729	0	136.06158447265625|0.7472123503685|1|MI:A';155.081161499023438|0.039056956768036|1|PG;175.118759155273438|0.129401564598084|1|y1;183.148941040039063|9.714811109006403e-03|1|LP-CO;191.11773681640625|0.407756477594376|1|a2;201.123123168945313|0.013356594368815|1|SL;219.11273193359375|0.894322335720062|1|b2;224.10308837890625|0.034243229776621|1|PGS-H2O1;240.134201049804659|0.012767700478435|1|GSL-H…	74.7212	1.6191	0	0	1033.98	2	209	299	90	0	0	0.000707993	0.132294	17.1323	ADPribose	541.061	1	ADPribose	0	1	0	1.25	4	AFLPGSLVDvRPVR	9	0.727826	2.01491	0.137546	0	0	1	0.85633
20210721_Sample2_DII_rS1_NAD	InjRep1	L_Welp_MR_R_Papenfuss_230721_100921_ExplI_rS1-DII_ADPRibModB_invitro2_0.0100_XLs.idXML	2	22807	2467.38	1033.97	2.65429e-06	0	2	AFLPGSLVDVRPVR	ribosomalProteinS1	130	143	0	1.7023	0	127.086433410644531|6.679627578705549e-03|1|PG-CO;136.0615234375|0.82986444234848|1|MI:A';155.081329345703125|0.03429102897644|1|PG;157.108306884765625|8.044465444982052e-03|1|y1-H2O1;158.092315673828125|7.517674937844276e-03|1|y1-H3N1;175.118759155273438|0.140031054615974|1|y1;183.148910522460938|7.374380249530077e-03|1|LP-CO;191.11767578125|0.449747294187546|1|a2;211.143875122070313|0.010888040…	82.9864	2.0636	0	0	1033.98	2	209	299	90	0	0	0.00176014	0.109356	18.1094	ADPribose	541.061	1	ADPribose	0	1	0	2.25	4	AFLPGSLVDVRPvR	12	1.55175	1.07898	0.177546	0	0	1	0.777643
20210721_Sample2_DII_rS1_NAD	InjRep1	L_Welp_MR_R_Papenfuss_230721_100921_ExplI_rS1-DII_ADPRibModB_invitro2_0.0100_XLs.idXML	2	22812	2467.98	987.472	8.05108e-06	0	3	AFLPGSLVDVRPVRDTLHLEGK	ribosomalProteinS1	130	151	0	1.58072	0	129.10211181640625|0.013386844657362|1|y1-H2O1;136.061569213867188|0.870373904705048|1|MI:A';183.149368286132813|9.540288709104059e-03|1|LP-CO;191.117706298828125|0.537042140960693|1|a2;204.134140014648438|0.048825282603502|1|y2;219.112762451171875|1.0|1|b2;233.165481567382813|0.014660000801086|1|FL-CO;242.114089965820313|0.050903778523207|1|PGS;314.187896728515625|0.019743485376239|1|b3-H2O1;315…	87.0374	3.1627	0	0	987.474	3	107	194	87	0	0	0.00156092	0.220156	20.2202	ADPribose	541.061	1	ADPribose	0	1	0	2	2	AFLPGSLVDVRPVRDTLHLEGK	-1	0	1.75746	0.184397	0	0	1	0.581912
20210721_Sample2_DII_rS1_NAD	InjRep1	L_Welp_MR_R_Papenfuss_230721_100921_ExplI_rS1-DII_ADPRibModB_invitro2_0.0100_XLs.idXML	2	22813	2468.05	1033.98	6.48646e-06	0	2	AFLPGSLVDVRPVR	ribosomalProteinS1	130	143	0	0.831878	0	120.080673217773438|0.095105037093163|1|iF;127.086296081542983|6.091832648962736e-03|1|PG-CO;136.061569213867188|0.722693681716919|1|MI:A';155.081329345703125|0.04400672391057|1|PG;157.1080322265625|0.013050802983344|1|y1-H2O1;169.09698486328125|5.722223315387964e-03|1|VD-CO-H2O1;175.118789672851563|0.156393423676491|1|y1;183.14923095703125|8.997907862067223e-03|1|LP-CO;191.117752075195341|0.4334…	72.2694	0.671165	0	0	1033.98	2	209	299	90	0	0	0.000860142	0.118647	14.1186	ADPribose	541.061	1	ADPribose	0	1	0	1	5	AFLPGSLVDVRPvR	12	1.32254	1.30008	0.105769	0	0	1	0.701434
20210721_Sample2_DII_rS1_NAD	InjRep1	L_Welp_MR_R_Papenfuss_230721_100921_ExplI_rS1-DII_ADPRibModB_invitro2_0.0100_XLs.idXML	2	22917	2478.35	987.472	8.00146e-06	0	3	AFLPGSLVDVRPVRDTLHLEGK	ribosomalProteinS1	130	151	0	1.98579	0	129.10205078125|0.013776365667582|1|y1-H2O1;136.061569213867188|0.902623891830444|1|MI:A';155.081283569335938|0.020876793190837|1|PG;191.117752075195341|0.526429355144501|1|a2;204.134201049804659|0.04612422734499|1|y2;219.112777709960938|1.0|1|b2;242.113739013671875|0.043695561587811|1|PGS;314.18603515625|9.146720170974731e-03|1|b3-H2O1;315.167816162109375|0.024315368384123|1|y3-H2O1;327.20272827…	90.2624	3.13564	0	0	987.474	3	107	194	87	0	0	0.00196092	0.188571	20.1886	ADPribose	541.061	1	ADPribose	0	1	0	2	3	AFLPGSLVDVRPVRDTLHLEGK	-1	0	1.59105	0.151515	0	0	1	0.580408
20210721_Sample2_DII_rS1_NAD	InjRep1	L_Welp_MR_R_Papenfuss_230721_100921_ExplI_rS1-DII_ADPRibModB_invitro2_0.0100_XLs.idXML	2	22921	2478.66	1033.98	5.87935e-06	0	2	AFLPGSLVDVRPVR	ribosomalProteinS1	130	143	0	0.56667	0	136.061508178710938|0.762826681137085|1|MI:A';155.0811767578125|0.026957677677274|1|PG;175.118804931640653|0.138631284236908|1|y1;191.117721557617188|0.404553204774857|1|a2;201.123641967773438|6.504446733742952e-03|1|SL;211.143295288085966|9.125284850597382e-03|1|LP;214.118911743164063|0.016887390986085|1|PGS-CO;219.1126708984375|0.793703198432922|1|b2;224.102523803710938|0.02728995680809|1|PGS-H…	76.2827	0.698959	0	0	1033.98	2	209	299	90	0	0	0.000585923	0.120875	15.1209	ADPribose	541.061	1	ADPribose	0	1	0	0.75	4	AfLPGSLVDVRPVR	1	0.0541585	1.68596	0.142857	0	0	1	0.855452
20210721_Sample2_DII_rS1_NAD	InjRep1	L_Welp_MR_R_Papenfuss_230721_100921_ExplI_rS1-DII_ADPRibModB_invitro2_0.0100_XLs.idXML	2	22997	2486.17	1033.98	0.00368542	0	2	AFLPGSLVDVRPVR	ribosomalProteinS1	130	143	0	0.0581656	0	127.086364746093764|3.05047701112926e-03|1|PG-CO;136.061508178710938|0.097835555672646|1|MI:A';145.06060791015625|1.965037547051907e-03|1|GS;155.08135986328125|0.01495373994112|1|PG;173.128219604492188|2.601428190246224e-03|1|SL-CO;175.11865234375|0.01577858813107|1|y1;185.164276123046875|2.302169566974044e-03|1|LV-CO;187.107666015625|3.110123798251152e-03|1|VD-CO;191.11767578125|0.04716715216636…	9.78356	0	0	0	1033.98	2	209	299	90	0	0	6.01419e-05	0.0248573	9.02486	ADPribose	541.061	1	ADPribose	0	1	0	0.4	5	AFLPGSLVDVRPvR	12	0.0116989	0.873535	0.0275	0	0	1	0.463451
20210721_Sample2_DII_rS1_NAD	InjRep1	L_Welp_MR_R_Papenfuss_230721_100921_ExplI_rS1-DII_ADPRibModB_invitro2_0.0100_XLs.idXML	2	23020	2488.88	1033.98	8.20439e-06	0	2	AFLPGSLVDVRPVR	ribosomalProteinS1	130	143	0	0.63845	0	136.061508178710938|0.305954664945602|1|MI:A';155.081329345703125|0.021609647199512|1|PG;173.12823486328125|5.433870945125818e-03|1|SL-CO;175.118759155273438|0.05329630151391|1|y1;185.164810180664063|4.138529766350985e-03|1|LV-CO;191.117645263671875|0.141285955905914|1|a2;201.12298583984375|5.41943684220314e-03|1|SL;214.118392944335938|7.014450617134571e-03|1|PGS-CO;219.112640380859347|0.23895905…	30.5955	0.521145	0	0	1033.98	2	209	299	90	0	0	0.000660142	0.0481553	11.0482	ADPribose	541.061	1	ADPribose	0	1	0	0.75	4	AFLPGSLVDVRPvR	12	0.0428577	0.924065	0.0586735	0	0	1	0.619089
20210721_Sample2_DII_rS1_NAD	InjRep1	L_Welp_MR_R_Papenfuss_230721_100921_ExplI_rS1-DII_ADPRibModB_invitro2_0.0100_XLs.idXML	2	23022	2489.21	740.856	0.00368543	0	4	AFLPGSLVDVRPVRDTLHLEGK	ribosomalProteinS1	130	151	0	1.67348	0	127.086166381835938|0.010874507017434|1|PG-CO;129.101974487304688|0.02358029410243|1|y1-H2O1;136.061569213867188|1.0|1|MI:A';155.081283569335938|0.043425749987364|1|PG;183.1492919921875|0.015415681526065|1|LP-CO;186.123046875|6.418971810489893e-03|1|y2-H2O1;191.117782592773438|0.536324501037598|1|a2;204.13433837890625|0.056807365268469|1|y2;211.144424438476563|0.011578928679228|1|LP;219.112762451…	100	2.86563	0	0	740.857	3	107	194	87	0	0	0.00123981	0.267144	14.2671	ADPribose	541.061	1	ADPribose	0	1	0	1.33333	3	AFLPGSLVDVrPVrDTLHLEGK	13	0.0146339	0.696652	0.133333	0	0	1	0.393674
20210721_Sample2_DII_rS1_NAD	InjRep1	L_Welp_MR_R_Papenfuss_230721_100921_ExplI_rS1-DII_ADPRibModB_invitro2_0.0100_XLs.idXML	2	23027	2489.56	1033.98	4.8352e-06	0	2	AFLPGSLVDVRPVR	ribosomalProteinS1	130	143	0	0.445022	0	127.086341857910156|0.010154633782804|1|PG-CO;136.061508178710938|0.760971784591675|1|MI:A';155.081161499023438|0.035866089165211|1|PG;158.091964721679688|7.10054486989975e-03|1|y1-H3N1;175.11871337890625|0.148804515600204|1|y1;183.14947509765625|9.355648420751097e-03|1|LP-CO;191.117630004882813|0.340835094451904|1|a2;201.123794555664063|5.889596417546272e-03|1|SL;211.144561767578125|7.8739710152…	76.0972	1.32811	0	0	1033.98	2	209	299	90	0	0	0.000460142	0.109982	18.11	ADPribose	541.061	1	ADPribose	0	1	0	1.5	4	AFLPGSLVDvRPVR	9	1.344	1.41328	0.151899	0	0	1	0.777691
20210721_Sample2_DII_rS1_NAD	InjRep1	L_Welp_MR_R_Papenfuss_230721_100921_ExplI_rS1-DII_ADPRibModB_invitro2_0.0100_XLs.idXML	2	23127	2500.45	987.474	6.90418e-06	0	3	AFLPGSLVDVRPVRDTLHLEGK	ribosomalProteinS1	130	151	0	0.0616929	0	129.10205078125|0.011128100566566|1|y1-H2O1;136.061508178710938|0.920960128307343|1|MI:A';147.112533569335938|8.599537424743176e-03|1|y1;183.148895263671875|5.745660047978163e-03|1|LP-CO;186.123733520507813|8.087839931249619e-03|1|y2-H2O1;191.117691040039063|0.539025008678436|1|a2;201.122894287109375|4.450826905667782e-03|1|SL;204.134170532226563|0.046274341642857|1|y2;211.144210815429688|9.31621…	92.096	3.11535	0	0	987.474	3	107	194	87	0	0	6.09201e-05	0.145591	24.1456	ADPribose	541.061	1	ADPribose	0	1	0	2	4	AFlPGSlVDVRPVRDTlHlEGK	18	0.00867143	1.66832	0.172131	0	0	1	0.721219
20210721_Sample2_DII_rS1_NAD	InjRep1	L_Welp_MR_R_Papenfuss_230721_100921_ExplI_rS1-DII_ADPRibModB_invitro2_0.0100_XLs.idXML	2	23132	2500.79	1033.98	4.7068e-06	0	2	AFLPGSLVDVRPVR	ribosomalProteinS1	130	143	0	0.32869	0	136.061508178710938|0.865622341632843|1|MI:A';155.081695556640653|0.022970195859671|1|PG;157.108383178710938|9.312540292739868e-03|1|y1-H2O1;175.118682861328125|0.180812850594521|1|y1;191.117599487304716|0.293095111846924|1|a2;214.118270874023438|0.01244196947664|1|PGS-CO;219.112640380859347|0.692365944385529|1|b2;224.102783203125|0.019500117748976|1|PGS-H2O1;242.11376953125|0.073345191776752|1|P…	86.5622	0	0	0	1033.98	2	209	299	90	0	0	-0.000339858	0.113126	20.1131	ADPribose	541.061	1	ADPribose	0	1	0	2.33333	3	AFLPGSLVDvRPVR	9	1.12676	1.79107	0.208	0	0	1	0.854856
20210721_Sample2_DII_rS1_NAD	InjRep1	L_Welp_MR_R_Papenfuss_230721_100921_ExplI_rS1-DII_ADPRibModB_invitro2_0.0100_XLs.idXML	2	23232	2511.04	987.474	7.9042e-06	0	3	AFLPGSLVDVRPVRDTLHLEGK	ribosomalProteinS1	130	151	0	0.0395756	0	127.086479187011719|8.20431299507618e-03|1|PG-CO;129.10198974609375|7.350712083280087e-03|1|y1-H2O1;136.061538696289063|0.912021040916443|1|MI:A';155.08123779296875|0.028945038095117|1|PG;183.149017333984375|7.522910833358765e-03|1|LP-CO;186.123184204101563|6.433570291846991e-03|1|y2-H2O1;191.117752075195341|0.508855044841766|1|a2;204.133956909179688|0.044834863394499|1|y2;211.144256591796875|0.0…	91.2021	2.74786	0	0	987.474	3	107	194	87	0	0	-3.90799e-05	0.174948	20.1749	ADPribose	541.061	1	ADPribose	0	1	0	2	2	AFLPGSLVdVRPVRdTLHLEGK	14	0.0144063	1.48406	0.142157	0	0	1	0.579759
20210721_Sample2_DII_rS1_NAD	InjRep1	L_Welp_MR_R_Papenfuss_230721_100921_ExplI_rS1-DII_ADPRibModB_invitro2_0.0100_XLs.idXML	2	23236	2511.32	1033.98	5.10058e-06	0	2	AFLPGSLVDVRPVR	ribosomalProteinS1	130	143	0	0.251594	0	136.0615234375|0.852475166320801|1|MI:A';155.081634521484375|9.66242328286171e-03|1|PG;157.108489990234375|0.016409518197179|1|y1-H2O1;172.107696533203125|0.015927003696561|2|DVR-CO;175.118743896484375|0.175757050514221|1|y1;191.11767578125|0.252921164035797|1|a2;219.112686157226563|0.653552055358887|1|b2;224.103225708007813|0.025436447933316|1|PGS-H2O1;240.135101318359347|0.010076465085149|1|GSL…	85.2475	1.45518	0	0	1033.98	2	209	299	90	0	0	0.000260142	0.116225	18.1162	ADPribose	541.061	1	ADPribose	0	1	0	1.66667	3	AFLPGSLVDvRPVR	9	0.94219	1.44651	0.188841	0	0	1	0.778171
20210721_Sample2_DII_rS1_NAD	InjRep1	L_Welp_MR_R_Papenfuss_230721_100921_ExplI_rS1-DII_ADPRibModB_invitro2_0.0100_XLs.idXML	2	23337	2522.06	987.474	7.19485e-06	0	3	AFLPGSLVDVRPVRDTLHLEGK	ribosomalProteinS1	130	151	0	0.242113	0	129.102127075195313|0.020325727760792|1|y1-H2O1;136.061569213867188|0.917039453983307|1|MI:A';155.081695556640653|0.029030183330178|1|PG;183.148971557617188|9.825117886066437e-03|1|LP-CO;186.124160766601563|0.012649792246521|1|y2-H2O1;191.117782592773438|0.545942306518555|1|a2;204.133956909179688|0.040960818529129|1|y2;219.112747192382813|1.0|1|b2;233.164642333984375|9.263615123927591e-03|1|FL-CO…	91.7039	3.23682	0	0	987.474	3	107	194	87	0	0	-0.00023908	0.192265	23.1923	ADPribose	541.061	1	ADPribose	0	1	0	1.66667	3	AFLpGSLVDVRpVRDTLHLEGK	11	0.028074	1.95051	0.2	0	0	1	0.723441
20210721_Sample2_DII_rS1_NAD	InjRep1	L_Welp_MR_R_Papenfuss_230721_100921_ExplI_rS1-DII_ADPRibModB_invitro2_0.0100_XLs.idXML	2	23341	2522.34	1033.98	5.63315e-06	0	2	AFLPGSLVDVRPVR	ribosomalProteinS1	130	143	0	0.618832	0	136.061553955078125|0.874907791614533|1|MI:A';155.08154296875|0.031184183433652|1|PG;175.118789672851563|0.174634233117104|1|y1;191.117721557617188|0.344076067209244|1|a2;214.119110107421875|0.010701302438974|1|PGS-CO;219.112747192382813|0.73457807302475|1|b2;224.103240966796875|0.029712405055761|1|PGS-H2O1;242.113235473632813|0.08379739522934|1|PGS;268.16473388671875|0.011670601554215|1|VDV-CO-H…	87.4908	0	0	0	1033.98	2	209	299	90	0	0	-0.000639858	0.120193	19.1202	ADPribose	541.061	1	ADPribose	0	1	0	1.66667	3	AFLPGSLVDvRPVR	9	0.81818	1.24146	0.161826	0	0	1	0.778476
20210721_Sample2_DII_rS1_NAD	InjRep1	L_Welp_MR_R_Papenfuss_230721_100921_ExplI_rS1-DII_ADPRibModB_invitro2_0.0100_XLs.idXML	2	23443	2533.87	740.857	8.05057e-06	0	4	AFLPGSLVDVRPVRDTLHLEGK	ribosomalProteinS1	130	151	0	0.458667	0	127.086296081542983|6.086474284529686e-03|1|PG-CO;129.101974487304688|0.021963067352772|1|y1-H2O1;130.086013793945313|3.490055212751031e-03|1|y1-H3N1;136.0615234375|1.0|1|MI:A';147.112548828125|4.265976138412952e-03|1|y1;155.081466674804659|0.035497639328241|1|PG;173.128219604492188|4.286848474293947e-03|1|SL-CO;183.149276733398438|0.010264268144965|1|LP-CO;186.123428344726563|0.013330785557628|1…	100	3.42147	0	0	740.857	3	107	194	87	0	0	0.000339807	0.212988	18.213	ADPribose	541.061	1	ADPribose	0	1	0	1.66667	3	AFLPGSLVDVrPVrDTLHLEGK	13	0.00598106	1.3908	0.160377	0	0	1	0.486333
20210721_Sample2_DII_rS1_NAD	InjRep1	L_Welp_MR_R_Papenfuss_230721_100921_ExplI_rS1-DII_ADPRibModB_invitro2_0.0100_XLs.idXML	2	23448	2534.29	1033.98	6.21092e-06	0	2	AFLPGSLVDVRPVR	ribosomalProteinS1	130	143	0	0.920847	0	136.061553955078125|0.776969492435455|1|MI:A';155.081802368164063|0.022846573963761|1|PG;175.118743896484375|0.16023987531662|1|y1;191.11773681640625|0.330539345741272|1|a2;214.117721557617188|0.014065191149712|1|PGS-CO;219.112686157226563|0.777568280696869|1|b2;224.10333251953125|0.021284468472004|1|PGS-H2O1;242.113616943359347|0.07559447735548|1|PGS;258.145294189453125|0.015179252251983|1|GSL;2…	77.6969	0	0	0	1033.98	2	209	299	90	0	0	0.000952134	0.118697	12.1187	ADPribose	541.061	1	ADPribose	0	1	0	0.666667	3	AfLPGSLVDVRPVR	1	0.0490116	1.43295	0.141553	0	0	1	0.701438
20210721_Sample2_DII_rS1_NAD	InjRep1	L_Welp_MR_R_Papenfuss_230721_100921_ExplI_rS1-DII_ADPRibModB_invitro2_0.0100_XLs.idXML	2	23548	2545.53	740.857	8.26153e-06	0	4	AFLPGSLVDVRPVRDTLHLEGK	ribosomalProteinS1	130	151	0	0.458667	0	127.086128234863281|8.475207723677158e-03|1|PG-CO;129.101913452148438|0.018338594585657|1|y1-H2O1;130.086029052734375|4.881779663264751e-03|1|y1-H3N1;136.061416625976563|1.0|1|MI:A';147.112686157226563|9.902907535433768e-03|1|y1;155.081207275390625|0.033214770257473|1|PG;173.1282958984375|4.824066534638405e-03|1|SL-CO;183.1488037109375|0.010157247073948|1|LP-CO;186.123504638671875|8.3634573966264…	100	3.59051	0	0	740.857	3	107	194	87	0	0	0.000339807	0.190633	18.1906	ADPribose	541.061	1	ADPribose	0	1	0	2	3	AFLpGSLVDVRpVRDTLHLEGK	11	0.00459228	1.69118	0.132479	0	0	1	0.485268
20210721_Sample2_DII_rS1_NAD	InjRep1	L_Welp_MR_R_Papenfuss_230721_100921_ExplI_rS1-DII_ADPRibModB_invitro2_0.0100_XLs.idXML	2	23553	2545.88	689.654	8.60706e-06	0	3	AFLPGSLVDVRPVR	ribosomalProteinS1	130	143	0	0.135196	0	127.086334228515625|9.49170533567667e-03|1|PG-CO;136.0614013671875|1.0|1|MI:A';155.08111572265625|0.031332820653915|1|PG;175.1185302734375|0.06448420882225|1|y1;183.14862060546875|0.013124241493642|1|LP-CO;191.117523193359347|0.558444321155548|1|a2;201.123016357421875|5.454154685139656e-03|1|SL;211.143844604492188|0.012202312238514|1|LP;214.118301391601563|3.783897031098604e-03|1|PGS-CO;219.11250…	100	1.14387	0	0	689.654	2	209	299	90	0	0	-9.32381e-05	0.210179	10.2102	ADPribose	541.061	1	ADPribose	0	1	0	1	3	AFLPGSLVdVRPVR	8	0.441089	1.20551	0.113744	0	0	1	0.400783
20210721_Sample2_DII_rS1_NAD	InjRep1	L_Welp_MR_R_Papenfuss_230721_100921_ExplI_rS1-DII_ADPRibModB_invitro2_0.0100_XLs.idXML	2	23653	2557.02	740.857	8.66651e-06	0	4	AFLPGSLVDVRPVRDTLHLEGK	ribosomalProteinS1	130	151	0	0.0812481	0	127.086318969726563|0.010882091708481|1|PG-CO;129.102096557617188|0.01763909496367|1|y1-H2O1;136.061538696289063|1.0|1|MI:A';147.1126708984375|7.772586308419704e-03|1|y1;155.081298828125|0.038332793861628|1|PG;173.1275634765625|3.687825752422214e-03|1|SL-CO;183.1488037109375|9.668377228081226e-03|1|LP-CO;186.123382568359347|6.178939715027809e-03|1|y2-H2O1;191.11773681640625|0.518582701683044|1|a2…	100	2.47795	0	0	740.857	3	107	194	87	0	0	-6.01932e-05	0.208113	18.2081	ADPribose	541.061	1	ADPribose	0	1	0	3	2	AFLPGSLVDVRPVRDTLHLEGK	-1	0	1.16573	0.103774	0	0	1	0.486101
20210721_Sample2_DII_rS1_NAD	InjRep1	L_Welp_MR_R_Papenfuss_230721_100921_ExplI_rS1-DII_ADPRibModB_invitro2_0.0100_XLs.idXML	2	23661	2557.57	689.654	8.37409e-06	0	3	AFLPGSLVDVRPVR	ribosomalProteinS1	130	143	0	0.388238	0	127.086204528808594|9.898386895656586e-03|1|PG-CO;136.06146240234375|1.0|1|MI:A';155.081298828125|0.045185480266809|1|PG;173.128311157226563|5.914280656725168e-03|1|SL-CO;175.1187744140625|0.063935272395611|1|y1;183.148941040039063|0.015902809798717|1|LP-CO;185.16485595703125|6.722221616655588e-03|1|LV-CO;191.11761474609375|0.620877087116242|1|a2;201.123016357421875|7.476031314581633e-03|1|SL;211…	100	1.36198	0	0	689.654	2	209	299	90	0	0	-0.00026775	0.211325	8.21132	ADPribose	541.061	1	ADPribose	0	1	0	1	3	AFLpGSLVDVRpVR	11	0.00989143	0.631241	0.129808	0	0	1	0.323948
20210721_Sample2_DII_rS1_NAD	InjRep1	L_Welp_MR_R_Papenfuss_230721_100921_ExplI_rS1-DII_ADPRibModB_invitro2_0.0100_XLs.idXML	2	23758	2568.62	740.857	7.90891e-06	0	4	AFLPGSLVDVRPVRDTLHLEGK	ribosomalProteinS1	130	151	0	0.486184	0	127.086441040039063|0.012517492286861|1|PG-CO;129.102020263671875|0.018712727352977|1|y1-H2O1;130.08599853515625|5.233040079474449e-03|1|y1-H3N1;136.06146240234375|1.0|1|MI:A';147.112640380859347|8.519925177097321e-03|1|y1;155.081298828125|0.032780036330223|1|PG;169.096771240234375|2.571365796029568e-03|1|VD-CO-H2O1;173.1279296875|4.462562501430512e-03|1|SL-CO;183.148956298828125|0.01336784381419…	100	3.14554	0	0	740.857	3	107	194	87	0	0	-0.000360193	0.158873	18.1589	ADPribose	541.061	1	ADPribose	0	1	0	1.25	4	AFLPGSLVdVRPVRdTLHLEGK	14	0.00434633	1.17316	0.125	0	0	1	0.483756
20210721_Sample2_DII_rS1_NAD	InjRep1	L_Welp_MR_R_Papenfuss_230721_100921_ExplI_rS1-DII_ADPRibModB_invitro2_0.0100_XLs.idXML	2	23768	2569.31	689.654	0.00368541	0	3	AFLPGSLVDVRPVR	ribosomalProteinS1	130	143	0	0.577701	0	127.086380004882813|5.001397803425789e-03|1|PG-CO;136.0615234375|1.0|1|MI:A';155.08148193359375|0.035916887223721|1|PG;157.108062744140653|5.848438013345003e-03|1|y1-H2O1;175.118896484375|0.05302295461297|1|y1;183.14862060546875|6.008097436279058e-03|1|LP-CO;185.165237426757813|4.682714585214853e-03|1|LV-CO;191.117706298828125|0.593061029911041|1|a2;211.143508911132813|8.007673546671867e-03|1|LP;…	100	1.47374	0	0	689.654	2	209	299	90	0	0	-0.000398414	0.224893	9.22489	ADPribose	541.061	1	ADPribose	0	1	0	0.666667	3	AFLpGSLVDVRpVR	11	0.012288	0.684607	0.110553	0	0	1	0.401915
20210721_Sample2_DII_rS1_NAD	InjRep1	L_Welp_MR_R_Papenfuss_230721_100921_ExplI_rS1-DII_ADPRibModB_invitro2_0.0100_XLs.idXML	2	23864	2579.71	740.857	8.07541e-06	0	4	AFLPGSLVDVRPVRDTLHLEGK	ribosomalProteinS1	130	151	0	0.486184	0	110.071334838867188|6.253164261579514e-03|1|iH;120.080703735351563|0.194811180233955|1|iF;127.086341857910156|0.010502584278584|1|PG-CO;129.1021728515625|0.016262769699097|1|y1-H2O1;130.085662841796875|4.588678013533354e-03|1|y1-H3N1;136.061630249023438|1.0|1|MI:A';147.112625122070313|9.366699494421482e-03|1|y1;155.081390380859347|0.029630953446031|1|PG;183.149261474609375|0.012032782658935|1|LP-…	100	3.58421	0	0	740.857	3	107	194	87	0	0	-0.000360193	0.211708	18.2117	ADPribose	541.061	1	ADPribose	0	1	0	1.66667	3	AFLPGSLVDVrPVrDTLHLEGK	13	0.00652564	1.50119	0.125683	0.0279284	0	1	0.438653
20210721_Sample2_DII_rS1_NAD	InjRep1	L_Welp_MR_R_Papenfuss_230721_100921_ExplI_rS1-DII_ADPRibModB_invitro2_0.0100_XLs.idXML	2	23872	2580.26	689.654	8.28609e-06	0	3	AFLPGSLVDVRPVR	ribosomalProteinS1	130	143	0	0.312198	0	120.0806884765625|0.208228379487991|1|iF;127.086616516113281|6.545723415911198e-03|1|PG-CO;136.061599731445313|1.0|1|MI:A';155.081405639648438|0.027276925742626|1|PG;157.10797119140625|5.792161915451288e-03|1|y1-H2O1;175.118896484375|0.058333914726973|1|y1;183.14886474609375|0.013549844734371|1|LP-CO;191.117828369140653|0.622390806674957|1|a2;201.1239013671875|6.033216137439013e-03|1|SL;211.14430…	100	1.54895	0	0	689.654	2	209	299	90	0	0	-0.000215308	0.214323	10.2143	ADPribose	541.061	1	ADPribose	0	1	0	0.666667	3	AFLPGSLVdVRPVR	8	0.52867	1.27948	0.132353	0.0258059	0	1	0.401102
20210721_Sample2_DII_rS1_NAD	InjRep1	L_Welp_MR_R_Papenfuss_230721_100921_ExplI_rS1-DII_ADPRibModB_invitro2_0.0100_XLs.idXML	2	23969	2591.75	740.858	8.55666e-06	0	4	AFLPGSLVDVRPVRDTLHLEGK	ribosomalProteinS1	130	151	0	0.756142	0	127.086517333984375|0.012877744622529|1|PG-CO;129.102035522460938|0.015459541231394|1|y1-H2O1;136.061569213867188|1.0|1|MI:A';147.112686157226563|0.01211204379797|1|y1;155.081298828125|0.03550036996603|1|PG;173.127944946289063|4.625500179827213e-03|1|SL-CO;183.14892578125|0.015108292922378|1|LP-CO;186.123550415039063|8.779473602771759e-03|1|y2-H2O1;191.117767333984375|0.562801897525787|1|a2;201.1…	100	3.63363	0	0	740.857	3	107	194	87	0	0	-0.000560193	0.183893	16.1839	ADPribose	541.061	1	ADPribose	0	1	0	1.66667	3	AFLPGSLVDVrPVrDTLHLEGK	13	0.00853369	1.18837	0.118721	0	0	1	0.437328
20210721_Sample2_DII_rS1_NAD	InjRep1	L_Welp_MR_R_Papenfuss_230721_100921_ExplI_rS1-DII_ADPRibModB_invitro2_0.0100_XLs.idXML	2	23973	2592.09	689.654	7.40066e-06	0	3	AFLPGSLVDVRPVR	ribosomalProteinS1	130	143	0	0.96824	0	127.086441040039063|8.690188638865948e-03|1|PG-CO;136.061492919921875|1.0|1|MI:A';155.081344604492188|0.035912588238716|1|PG;173.128341674804659|5.85512351244688e-03|1|SL-CO;175.118789672851563|0.057079404592514|1|y1;183.149093627929688|0.014423762448132|1|LP-CO;185.1641845703125|4.720666445791721e-03|1|LV-CO;191.117660522460938|0.613664448261261|1|a2;201.1234130859375|7.514953147619963e-03|1|SL;…	100	1.55902	0	0	689.654	2	209	299	90	0	0	-0.00066775	0.193374	12.1934	ADPribose	541.061	1	ADPribose	0	1	0	0.75	4	AFLPGSLVdVRPVR	8	0.689337	1.14249	0.12381	0	0	1	0.476413
20210721_Sample2_DII_rS1_NAD	InjRep1	L_Welp_MR_R_Papenfuss_230721_100921_ExplI_rS1-DII_ADPRibModB_invitro2_0.0100_XLs.idXML	2	23990	2593.76	1398.1	5.76473e-06	0	4	AFNYSDHISDIILSSPNTEFKYTYEDTDGLDSERTDNLM(Oxidation)M(Oxidation)IVR	ModB	129	171	0	1.39448	0	110.071228027343764|3.949379548430443e-03|1|iH;120.080780029296875|0.011374471709132|1|iF;129.102142333984375|0.013489448465407|1|iK(C6H13N2O);136.06170654296875|0.151426404714584|1|MI:A';157.108367919921875|1.511487876996398e-03|1|y1-H2O1;158.092056274414034|1.969249220564961e-03|1|y1-H3N1;175.118972778320313|0.079958319664001|1|y1;185.092193603515625|1.391756231896579e-03|1|SP;191.1180267333984…	15.1426	0.373944	0	0	1398.1	1	0	4	4	0	0	-0.00194962	0.0737599	31.0738	ADPribose	541.061	1	ADPribose	0	1	0	3.25	4	AFNYSDHISDIILsSPNTEFKYTYEDTDGLDSERTDNLMMIVR	13	0.0477014	1.57711	0.1225	0.00122588	0	1	0.549375
20210721_Sample2_DII_rS1_NAD	InjRep1	L_Welp_MR_R_Papenfuss_230721_100921_ExplI_rS1-DII_ADPRibModB_invitro2_0.0100_XLs.idXML	2	24074	2603.88	740.857	8.21939e-06	0	4	AFLPGSLVDVRPVRDTLHLEGK	ribosomalProteinS1	130	151	0	0.351206	0	127.086334228515625|7.127447985112667e-03|1|PG-CO;129.101821899414063|0.015263382345438|1|y1-H2O1;130.085983276367188|5.769691895693541e-03|1|y1-H3N1;136.061447143554688|1.0|1|MI:A';147.112442016601563|6.527289748191834e-03|1|y1;155.081161499023438|0.037292845547199|1|PG;169.096954345703125|3.078576875850558e-03|1|VD-CO-H2O1;183.148696899414034|0.013600989244878|1|LP-CO;186.12335205078125|0.01099…	100	2.94385	0	0	740.857	3	107	194	87	0	0	-0.000260193	0.19805	20.198	ADPribose	541.061	1	ADPribose	0	1	0	2.66667	3	AFLPGSLVDVRPVRDtLHLEGK	15	0.618437	1.2047	0.122363	0	0	1	0.53324
20210721_Sample2_DII_rS1_NAD	InjRep1	L_Welp_MR_R_Papenfuss_230721_100921_ExplI_rS1-DII_ADPRibModB_invitro2_0.0100_XLs.idXML	2	24080	2604.29	689.654	8.58143e-06	0	3	AFLPGSLVDVRPVR	ribosomalProteinS1	130	143	0	0.823239	0	127.086380004882813|0.010770509019494|1|PG-CO;136.061447143554688|1.0|1|MI:A';155.081207275390625|0.035882156342268|1|PG;173.12823486328125|4.714884329587221e-03|1|SL-CO;175.11859130859375|0.063457913696766|1|y1;183.149017333984375|8.703019469976425e-03|1|LP-CO;185.164169311523438|5.529948975890875e-03|1|LV-CO;191.117599487304716|0.592259168624878|1|a2;201.123046875|7.288786116987467e-03|1|SL;211…	100	1.2865	0	0	689.654	2	209	299	90	0	0	-0.00056775	0.204995	12.205	ADPribose	541.061	1	ADPribose	0	1	0	0.75	4	AFLPGSLVdVRPVR	8	0.544869	1.22122	0.106557	0	0	1	0.477307
20210721_Sample2_DII_rS1_NAD	InjRep1	L_Welp_MR_R_Papenfuss_230721_100921_ExplI_rS1-DII_ADPRibModB_invitro2_0.0100_XLs.idXML	2	24187	2616.39	689.654	8.13378e-06	0	3	AFLPGSLVDVRPVR	ribosomalProteinS1	130	143	0	0.243238	0	127.086517333984375|0.013666041195393|1|PG-CO;136.061569213867188|1.0|1|MI:A';155.081344604492188|0.035857260227203|1|PG;157.108306884765625|7.702581118792296e-03|1|y1-H2O1;169.096649169921875|4.707766231149435e-03|1|VD-CO-H2O1;173.128524780273438|4.552958998829126e-03|1|SL-CO;175.118881225585966|0.067694142460823|1|y1;183.14886474609375|0.010062695480883|1|LP-CO;185.16473388671875|7.553355768322…	100	1.49816	0	0	689.654	2	209	299	90	0	0	-0.00016775	0.199873	12.1999	ADPribose	541.061	1	ADPribose	0	1	0	1	3	AFLPGSLVdVRPVR	8	0.524672	0.868367	0.117409	0	0	1	0.476913
20210721_Sample2_DII_rS1_NAD	InjRep1	L_Welp_MR_R_Papenfuss_230721_100921_ExplI_rS1-DII_ADPRibModB_invitro2_0.0100_XLs.idXML	2	24198	2617.67	740.858	8.53724e-06	0	4	AFLPGSLVDVRPVRDTLHLEGK	ribosomalProteinS1	130	151	0	0.621163	0	127.086334228515625|7.706270553171635e-03|1|PG-CO;129.10198974609375|0.024097023531795|1|y1-H2O1;136.061599731445313|1.0|1|MI:A';147.113128662109375|5.365559831261635e-03|1|y1;155.08148193359375|0.046292323619127|1|PG;183.149261474609375|0.011987159959972|1|LP-CO;186.1241455078125|8.207750506699085e-03|1|y2-H2O1;191.117828369140653|0.519745409488678|1|a2;201.122879028320313|5.136169027537107e-03|…	100	3.24777	0	0	740.857	3	107	194	87	0	0	-0.000460193	0.221024	16.221	ADPribose	541.061	1	ADPribose	0	1	0	1.66667	3	AFLPGSLVDVRPVRDTLHLEGK	-1	0	0.836223	0.121693	0	0	1	0.439096
20210721_Sample2_DII_rS1_NAD	InjRep1	L_Welp_MR_R_Papenfuss_230721_100921_ExplI_rS1-DII_ADPRibModB_invitro2_0.0100_XLs.idXML	2	24282	2627.54	740.857	7.76493e-06	0	4	AFLPGSLVDVRPVRDTLHLEGK	ribosomalProteinS1	130	151	0	0.486184	0	127.086448669433594|0.011360254138708|1|PG-CO;129.1021728515625|0.016070108860731|1|y1-H2O1;136.061569213867188|1.0|1|MI:A';147.112808227539063|0.011696063913405|1|y1;155.081405639648438|0.044095698744059|1|PG;173.128311157226563|5.019451025873423e-03|1|SL-CO;183.149139404296875|0.013183606788516|1|LP-CO;186.123626708984375|0.010693590156734|1|y2-H2O1;191.117767333984375|0.559156894683838|1|a2;20…	100	2.70549	0	0	740.857	3	107	194	87	0	0	-0.000360193	0.222134	22.2221	ADPribose	541.061	1	ADPribose	0	1	0	2.66667	3	AFLPGSLVdVRPVRdTLHLEGK	14	0.0153122	1.86074	0.142132	0	0	1	0.534387
20210721_Sample2_DII_rS1_NAD	InjRep1	L_Welp_MR_R_Papenfuss_230721_100921_ExplI_rS1-DII_ADPRibModB_invitro2_0.0100_XLs.idXML	2	24294	2628.37	689.654	8.19798e-06	0	3	AFLPGSLVDVRPVR	ribosomalProteinS1	130	143	0	0.533238	0	127.086746215820327|5.633078049868345e-03|1|PG-CO;136.06158447265625|1.0|1|MI:A';155.081344604492188|0.024076959118247|1|PG;175.118865966796875|0.06191573664546|1|y1;183.148956298828125|0.01179938018322|1|LP-CO;185.165359497070313|7.47841689735651e-03|1|LV-CO;191.117782592773438|0.580542206764221|1|a2;201.123626708984375|7.243198342621326e-03|1|SL;211.144577026367188|6.053625606000423e-03|1|LP;21…	100	1.42584	0	0	689.654	2	209	299	90	0	0	-0.00036775	0.232489	10.2325	ADPribose	541.061	1	ADPribose	0	1	0	0.666667	3	AFLPGSLVDVrPVR	10	0.519077	1.12082	0.136095	0	0	1	0.402499
20210721_Sample2_DII_rS1_NAD	InjRep1	L_Welp_MR_R_Papenfuss_230721_100921_ExplI_rS1-DII_ADPRibModB_invitro2_0.0100_XLs.idXML	2	24387	2639.25	740.858	8.2594e-06	0	4	AFLPGSLVDVRPVRDTLHLEGK	ribosomalProteinS1	130	151	0	0.621163	0	110.071243286132813|0.012787893414497|1|iH;120.080680847167969|0.219952210783958|1|iF;127.086608886718764|0.012978958897293|1|PG-CO;129.102203369140625|0.022927764803171|1|y1-H2O1;136.061630249023438|1.0|1|MI:A';147.112579345703125|0.012342100962996|1|y1;155.081558227539063|0.035034921020269|1|PG;173.128799438476563|4.023818764835596e-03|1|SL-CO;183.149063110351563|8.872995153069496e-03|1|LP-CO;1…	100	3.11004	0	0	740.857	3	107	194	87	0	0	-0.000460193	0.231029	20.231	ADPribose	541.061	1	ADPribose	0	1	0	2.66667	3	AFLpGSLVDVRpVRDTLHLEGK	11	0.0322697	1.41532	0.116162	0.0018755	0	1	0.534811
20210721_Sample2_DII_rS1_NAD	InjRep1	L_Welp_MR_R_Papenfuss_230721_100921_ExplI_rS1-DII_ADPRibModB_invitro2_0.0100_XLs.idXML	2	24398	2640.01	689.654	8.50654e-06	0	3	AFLPGSLVDVRPVR	ribosomalProteinS1	130	143	0	1.25824	0	127.0863037109375|7.969716563820839e-03|1|PG-CO;136.061569213867188|1.0|1|MI:A';155.081314086914034|0.038702256977558|1|PG;173.12786865234375|0.010485333390534|1|SL-CO;175.118804931640653|0.068611942231655|1|y1;183.148895263671875|0.013116895221174|1|LP-CO;191.117767333984375|0.627886652946472|1|a2;201.12298583984375|0.011105270124972|1|SL;211.144195556640653|0.010401964187622|1|LP;219.1127624511…	100	1.54273	0	0	689.654	2	209	299	90	0	0	-0.00086775	0.200384	10.2004	ADPribose	541.061	1	ADPribose	0	1	0	0.75	4	AFLPGSLVdVRPVR	8	0.4328	0.863662	0.0921659	0	0	1	0.476953
20210721_Sample2_DII_rS1_NAD	InjRep1	L_Welp_MR_R_Papenfuss_230721_100921_ExplI_rS1-DII_ADPRibModB_invitro2_0.0100_XLs.idXML	2	24446	2645.52	740.857	7.87224e-06	0	4	AFLPGSLVDVRPVRDTLHLEGK	ribosomalProteinS1	130	151	0	0.216227	0	120.0806884765625|0.207919791340828|1|iF;127.086387634277344|8.376264944672585e-03|1|PG-CO;129.10198974609375|0.01723999530077|1|y1-H2O1;130.085983276367188|4.808379802852869e-03|1|y1-H3N1;136.061614990234375|1.0|1|MI:A';147.112869262695341|8.745959959924221e-03|1|y1;155.08148193359375|0.035230677574873|1|PG;183.1492919921875|0.015808381140232|1|LP-CO;186.123764038085966|7.666062563657761e-03|1|y…	100	2.48027	0	0	740.857	3	107	194	87	0	0	-0.000160193	0.192158	20.1922	ADPribose	541.061	1	ADPribose	0	1	0	1.66667	3	AFLPGSLVdVRPVRdTLHLEGK	14	0.00595965	1.41267	0.149123	0.0251883	0	1	0.485341
20210721_Sample2_DII_rS1_NAD	InjRep1	L_Welp_MR_R_Papenfuss_230721_100921_ExplI_rS1-DII_ADPRibModB_invitro2_0.0100_XLs.idXML	2	24473	2648.75	740.858	7.87224e-06	0	4	AFLPGSLVDVRPVRDTLHLEGK	ribosomalProteinS1	130	151	0	1.0261	0	110.071250915527344|9.056414477527142e-03|1|iH;120.080696105957017|0.217152863740921|1|iF;127.086486816406236|8.179647848010063e-03|1|PG-CO;129.102218627929688|0.015055077150464|1|y1-H2O1;130.085845947265625|4.011630546301603e-03|1|y1-H3N1;136.061630249023438|1.0|1|MI:A';147.112762451171875|6.579277105629444e-03|1|y1;155.081451416015625|0.036410987377167|1|PG;169.097061157226563|3.300986951217055…	100	3.13478	0	0	740.857	3	107	194	87	0	0	-0.000760193	0.177404	18.1774	ADPribose	541.061	1	ADPribose	0	1	0	1.66667	3	AFLPGSLVDVrPVrDTLHLEGK	13	0.00870655	0.54617	0.131356	0.025468	0	1	0.437019
20210721_Sample2_DII_rS1_NAD	InjRep1	L_Welp_MR_R_Papenfuss_230721_100921_ExplI_rS1-DII_ADPRibModB_invitro2_0.0100_XLs.idXML	2	24506	2652.04	689.655	8.54803e-06	0	3	AFLPGSLVDVRPVR	ribosomalProteinS1	130	143	0	1.54824	0	127.086456298828125|6.575696170330048e-03|1|PG-CO;136.061447143554688|1.0|1|MI:A';155.081100463867188|0.032606173306704|1|PG;175.118606567382813|0.068828053772449|1|y1;183.148895263671875|0.011614043265581|1|LP-CO;187.086227416992188|4.003499168902636e-03|1|PG-CO+ribose-2H2O;191.117584228515625|0.570604860782623|1|a2;201.123031616210938|0.012309961020947|1|SL;211.143844604492188|6.875403225421906…	100	1.2521	0	0	689.654	2	209	299	90	0	0	-0.00106775	0.201342	10.2013	ADPribose	541.061	1	ADPribose	0	1	0	1	3	AFLpGSLVDVRpVR	11	0.0233279	1.54652	0.105263	0	0	1	0.400103
20210721_Sample2_DII_rS1_NAD	InjRep1	L_Welp_MR_R_Papenfuss_230721_100921_ExplI_rS1-DII_ADPRibModB_invitro2_0.0100_XLs.idXML	2	24579	2660.51	987.474	7.54706e-06	0	3	AFLPGSLVDVRPVRDTLHLEGK	ribosomalProteinS1	130	151	0	0.162961	0	110.071281433105469|0.013655915856361|1|iH;129.101913452148438|0.012823406606913|1|y1-H2O1;136.061492919921875|0.983515381813049|1|MI:A';155.08135986328125|0.026482049375772|1|PG;186.12353515625|9.730638936161997e-03|1|y2-H2O1;191.117660522460938|0.535803496837616|1|a2;204.133956909179688|0.04054993391037|1|y2;219.112625122070313|1.0|1|b2;224.103195190429688|0.010807611048222|1|PGS-H2O1;233.16528…	98.3515	2.44763	0	0	987.474	3	107	194	87	0	0	0.00016092	0.152631	20.1526	ADPribose	541.061	1	ADPribose	0	1	0	1.33333	3	AFLpGSLVDVRpVRDTLHLEGK	11	0.0425853	1.57799	0.15311	0.00102661	0	1	0.578697
20210721_Sample2_DII_rS1_NAD	InjRep1	L_Welp_MR_R_Papenfuss_230721_100921_ExplI_rS1-DII_ADPRibModB_invitro2_0.0100_XLs.idXML	2	24606	2663.37	689.654	0.00368537	0	3	AFLPGSLVDVRPVR	ribosomalProteinS1	130	143	0	0.0982374	0	127.086471557617188|6.492714397609234e-03|1|PG-CO;136.0615234375|1.0|1|MI:A';155.081298828125|0.039601288735867|1|PG;173.128021240234375|6.650753319263458e-03|1|SL-CO;175.119033813476563|0.057094778865576|1|y1;183.149169921875|8.271236903965473e-03|1|LP-CO;185.164108276367188|5.620172712951899e-03|1|LV-CO;191.11767578125|0.581536710262299|1|a2;201.123275756835938|7.963294163346291e-03|1|SL;211.14…	100	1.44396	0	0	689.654	2	209	299	90	0	0	-6.77498e-05	0.227483	11.2275	ADPribose	541.061	1	ADPribose	0	1	0	1	3	AFLpGSLVDVRpVR	11	0.0136494	1.38802	0.106918	0	0	1	0.479037
20210721_Sample2_DII_rS1_NAD	InjRep1	L_Welp_MR_R_Papenfuss_230721_100921_ExplI_rS1-DII_ADPRibModB_invitro2_0.0100_XLs.idXML	2	24684	2672.36	740.858	8.37302e-06	0	4	AFLPGSLVDVRPVRDTLHLEGK	ribosomalProteinS1	130	151	0	0.891121	0	127.086471557617188|0.010464170016348|1|PG-CO;129.102203369140625|0.0207211188972|1|y1-H2O1;130.08636474609375|3.978935070335865e-03|1|y1-H3N1;136.061508178710938|1.0|1|MI:A';147.112136840820313|9.395845234394074e-03|1|y1;155.081298828125|0.029926648363471|1|PG;183.148849487304716|0.017085654661059|1|LP-CO;186.123794555664063|8.414324373006821e-03|1|y2-H2O1;191.117691040039063|0.516614615917206|1…	100	2.77194	0	0	740.857	3	107	194	87	0	0	-0.000660193	0.21138	20.2114	ADPribose	541.061	1	ADPribose	0	1	0	2.66667	3	AFLPGSLVDVRPVRDTLHLEGK	-1	0	1.98414	0.112821	0	0	1	0.533875
20210721_Sample2_DII_rS1_NAD	InjRep1	L_Welp_MR_R_Papenfuss_230721_100921_ExplI_rS1-DII_ADPRibModB_invitro2_0.0100_XLs.idXML	2	24698	2674.11	1394.1	5.8162e-06	0	4	AFNYSDHISDIILSSPNTEFKYTYEDTDGLDSERTDNLM(Oxidation)MIVR	ModB	129	171	0	1.06045	0	110.071243286132813|4.096766002476215e-03|1|iH;136.0615234375|0.127826035022736|1|MI:A';157.060867309570313|2.561733359470964e-03|1|SS-H2O1;157.108123779296875|2.633059863001108e-03|1|y1-H2O1;175.118759155273438|0.072525918483734|1|y1;191.117401123046875|0.014468134380877|1|a2;199.180465698242188|2.497571054846048e-03|1|II-CO;201.123123168945313|3.421186469495297e-03|1|IS;212.103057861328125|6.56…	12.7826	0.36789	0	0	1394.1	1	0	4	4	0	0	-0.00147837	0.0822321	32.0822	ADPribose	541.061	1	ADPribose	0	1	0	3	3	AFNYSDHISDIIlSSPNTEFKYTYEDTDGlDSERTDNlMMIVR	37	0.00653291	1.73067	0.149533	0.000445014	0	1	0.573386
20210721_Sample2_DII_rS1_NAD	InjRep1	L_Welp_MR_R_Papenfuss_230721_100921_ExplI_rS1-DII_ADPRibModB_invitro2_0.0100_XLs.idXML	2	24711	2675.33	689.654	8.7239e-06	0	3	AFLPGSLVDVRPVR	ribosomalProteinS1	130	143	0	0.243238	0	127.086235046386719|0.010276298038661|1|PG-CO;136.061477661132813|1.0|1|MI:A';155.081268310546875|0.03801317512989|1|PG;173.1285400390625|6.100281607359648e-03|1|SL-CO;175.118804931640653|0.064616724848747|1|y1;183.148696899414034|5.65792340785265e-03|1|LP-CO;191.117630004882813|0.598173975944519|1|a2;196.108169555664063|4.179640207439661e-03|1|PGS-CO-H2O1;201.122909545898438|8.351288735866547e-0…	100	1.48013	0	0	689.654	2	209	299	90	0	0	-0.00016775	0.207386	8.20739	ADPribose	541.061	1	ADPribose	0	1	0	0.666667	3	AFLpGSLVDVRpVR	11	0.0157074	1.20273	0.125	0	0	1	0.323645
20210721_Sample2_DII_rS1_NAD	InjRep1	L_Welp_MR_R_Papenfuss_230721_100921_ExplI_rS1-DII_ADPRibModB_invitro2_0.0100_XLs.idXML	2	24788	2684.24	740.857	8.21939e-06	0	4	AFLPGSLVDVRPVRDTLHLEGK	ribosomalProteinS1	130	151	0	0.351206	0	127.086250305175781|0.011439116671681|1|PG-CO;129.101898193359375|0.017293019220233|1|y1-H2O1;136.061447143554688|1.0|1|MI:A';147.112564086914034|9.752051904797554e-03|1|y1;155.081298828125|0.040438082069159|1|PG;183.1488037109375|0.017178311944008|1|LP-CO;186.123703002929688|9.800458326935768e-03|1|y2-H2O1;191.11761474609375|0.55006343126297|1|a2;201.122695922851563|3.827954875305295e-03|1|SL;20…	100	2.60276	0	0	740.857	3	107	194	87	0	0	-0.000260193	0.186528	20.1865	ADPribose	541.061	1	ADPribose	0	1	0	2.66667	3	AFLPGSLVDVRPVRDtLHLEGK	15	0.429694	1.666	0.117647	0	0	1	0.580311
20210721_Sample2_DII_rS1_NAD	InjRep1	L_Welp_MR_R_Papenfuss_230721_100921_ExplI_rS1-DII_ADPRibModB_invitro2_0.0100_XLs.idXML	2	24817	2687.31	689.654	8.46459e-06	0	3	AFLPGSLVDVRPVR	ribosomalProteinS1	130	143	0	0.243238	0	127.086532592773438|0.013232892379165|1|PG-CO;136.061508178710938|1.0|1|MI:A';155.081390380859347|0.043364901095629|1|PG;173.128067016601563|9.354421868920326e-03|1|SL-CO;175.118698120117188|0.068376481533051|1|y1;183.149276733398438|0.014018831774592|1|LP-CO;185.164825439453125|9.462952613830566e-03|1|LV-CO;191.11767578125|0.600583910942078|1|a2;201.122955322265625|0.011748587712646|1|SL;211.143…	100	1.18491	0	0	689.654	2	209	299	90	0	0	-0.00016775	0.188359	9.18836	ADPribose	541.061	1	ADPribose	0	1	0	0.5	4	AFLpGSLVDVRpVR	11	0.0158183	1.30411	0.107981	0	0	1	0.399105
20210721_Sample2_DII_rS1_NAD	InjRep1	L_Welp_MR_R_Papenfuss_230721_100921_ExplI_rS1-DII_ADPRibModB_invitro2_0.0100_XLs.idXML	2	24891	2695.79	740.857	8.36104e-06	0	4	AFLPGSLVDVRPVRDTLHLEGK	ribosomalProteinS1	130	151	0	0.486184	0	127.086235046386719|6.552082952111959e-03|1|PG-CO;129.10186767578125|0.011065224185586|1|y1-H2O1;136.06146240234375|0.723587810993195|1|MI:A';155.081314086914034|0.031462393701077|1|PG;173.1282958984375|4.165977705270052e-03|1|SL-CO;183.149322509765625|0.010308277793229|1|LP-CO;186.12359619140625|9.846373461186886e-03|1|y2-H2O1;191.117645263671875|0.4017074406147|1|a2;204.134246826171875|0.039028…	72.3588	2.44338	0	0	740.857	3	107	194	87	0	0	-0.000360193	0.165061	18.1651	ADPribose	541.061	1	ADPribose	0	1	0	2	2	AFLPGSLVDVRPVRDTLHLEGK	-1	0	2.05053	0.135294	0	0	1	0.436431
20210721_Sample2_DII_rS1_NAD	InjRep1	L_Welp_MR_R_Papenfuss_230721_100921_ExplI_rS1-DII_ADPRibModB_invitro2_0.0100_XLs.idXML	2	24923	2699.05	689.653	0.00368541	0	3	AFLPGSLVDVRPVR	ribosomalProteinS1	130	143	0	0.191763	0	127.086692810058594|9.392197243869305e-03|1|PG-CO;136.06146240234375|1.0|1|MI:A';155.081130981445313|0.033877190202475|1|PG;157.108245849609375|6.364138796925545e-03|1|y1-H2O1;173.129302978515625|6.270066369324923e-03|1|SL-CO;175.118728637695341|0.070414006710052|1|y1;183.14892578125|0.019653076305985|1|LP-CO;185.16436767578125|0.01023190189153|1|LV-CO;191.117630004882813|0.58670699596405|1|a2;20…	100	1.70406	0	0	689.654	2	209	299	90	0	0	0.00013225	0.223766	10.2238	ADPribose	541.061	1	ADPribose	0	1	0	1.5	2	AFLpGSLVDVRpVR	11	0.0123093	1.53758	0.0949721	0	0	1	0.401828
20210721_Sample2_DII_rS1_NAD	InjRep1	L_Welp_MR_R_Papenfuss_230721_100921_ExplI_rS1-DII_ADPRibModB_invitro2_0.0100_XLs.idXML	2	25027	2710.91	689.653	8.58143e-06	0	3	AFLPGSLVDVRPVR	ribosomalProteinS1	130	143	0	0.191763	0	127.086380004882813|0.01062195468694|1|PG-CO;136.061431884765625|1.0|1|MI:A';155.08123779296875|0.039541386067867|1|PG;173.12811279296875|7.985818199813366e-03|1|SL-CO;175.118637084960938|0.071504041552544|1|y1;183.14898681640625|0.012653312645853|1|LP-CO;185.16461181640625|8.704380132257938e-03|1|LV-CO;191.117568969726563|0.604585587978363|1|a2;201.122512817382813|5.644824355840683e-03|1|SL;211.…	100	1.65348	0	0	689.654	2	209	299	90	0	0	0.00013225	0.200487	10.2005	ADPribose	541.061	1	ADPribose	0	1	0	1	3	AFLPGSLVdVRPVR	8	0.558776	0.942735	0.104839	0	0	1	0.400037
20210721_Sample2_DII_rS1_NAD	InjRep1	L_Welp_MR_R_Papenfuss_230721_100921_ExplI_rS1-DII_ADPRibModB_invitro2_0.0100_XLs.idXML	2	25080	2717.36	740.857	8.36104e-06	0	4	AFLPGSLVDVRPVRDTLHLEGK	ribosomalProteinS1	130	151	0	0.486184	0	127.086364746093764|9.832218289375303e-03|1|PG-CO;129.10223388671875|0.018237460404634|1|y1-H2O1;130.085891723632813|6.765977013856174e-03|1|y1-H3N1;136.061553955078125|1.0|1|MI:A';147.112548828125|0.014778603799641|1|y1;155.081344604492188|0.038554713129997|1|PG;173.1279296875|4.301223438233137e-03|1|SL-CO;183.149124145507813|0.013767869211733|1|LP-CO;186.12371826171875|0.012041158974171|1|y2-H2…	100	2.84923	0	0	740.857	3	107	194	87	0	0	-0.000360193	0.186804	20.1868	ADPribose	541.061	1	ADPribose	0	1	0	2	3	AFLpGSLVDVRpVRDTLHLEGK	11	0.0358299	1.03112	0.111607	0	0	1	0.485086
20210721_Sample2_DII_rS1_NAD	InjRep1	L_Welp_MR_R_Papenfuss_230721_100921_ExplI_rS1-DII_ADPRibModB_invitro2_0.0100_XLs.idXML	2	25128	2722.79	689.654	8.01694e-06	0	3	AFLPGSLVDVRPVR	ribosomalProteinS1	130	143	0	0.4892	0	127.086433410644531|8.12145322561264e-03|1|PG-CO;136.061477661132813|1.0|1|MI:A';155.081344604492188|0.031044719740748|1|PG;169.0965576171875|5.906831007450819e-03|1|VD-CO-H2O1;173.128173828125|7.371142506599426e-03|1|SL-CO;175.11871337890625|0.054590165615082|1|y1;183.148895263671875|0.014430300332606|1|LP-CO;191.117645263671875|0.586449325084686|1|a2;201.122955322265625|0.010266153141856|1|SL;2…	100	1.28416	0	0	689.654	2	209	299	90	0	0	-0.000337379	0.196436	14.1964	ADPribose	541.061	1	ADPribose	0	1	0	1	3	AFLPGSLVdVRPVR	8	0.713119	1.53757	0.124481	0	0	1	0.553572
20210721_Sample2_DII_rS1_NAD	InjRep1	L_Welp_MR_R_Papenfuss_230721_100921_ExplI_rS1-DII_ADPRibModB_invitro2_0.0100_XLs.idXML	2	25164	2727	740.857	8.595e-06	0	4	AFLPGSLVDVRPVRDTLHLEGK	ribosomalProteinS1	130	151	0	0.216227	0	127.086608886718764|9.717774577438831e-03|1|PG-CO;129.101882934570313|0.03021957911551|1|y1-H2O1;130.086029052734375|5.357648711651564e-03|1|y1-H3N1;136.061431884765625|1.0|1|MI:A';147.112503051757813|0.022990552708507|1|y1;155.080917358398438|0.0415915325284|1|PG;183.14862060546875|0.018807537853718|1|LP-CO;186.123092651367188|7.423621136695147e-03|1|y2-H2O1;191.1175537109375|0.57229220867157|1|…	100	3.30492	0	0	740.857	3	107	194	87	0	0	-0.000160193	0.21704	16.217	ADPribose	541.061	1	ADPribose	0	1	0	1.66667	3	AFLPGSLvDvRPvRDTLHLEGK	12	0.00732325	1.42577	0.156069	0	0	1	0.438907
20210721_Sample2_DII_rS1_NAD	InjRep1	L_Welp_MR_R_Papenfuss_230721_100921_ExplI_rS1-DII_ADPRibModB_invitro2_0.0100_XLs.idXML	2	25232	2734.14	689.654	8.31855e-06	0	3	AFLPGSLVDVRPVR	ribosomalProteinS1	130	143	0	0.388238	0	120.080673217773438|0.210455536842346|1|iF;127.086257934570327|0.011838821694255|1|PG-CO;136.061569213867188|1.0|1|MI:A';155.08135986328125|0.04570422321558|1|PG;169.097152709960938|5.570290610194206e-03|1|VD-CO-H2O1;173.128067016601563|6.096163298934698e-03|1|SL-CO;175.118820190429688|0.062935061752796|1|y1;183.149093627929688|0.012112209573388|1|LP-CO;185.165069580078125|6.113767623901367e-03|1…	100	1.19681	0	0	689.654	2	209	299	90	0	0	-0.00026775	0.214199	12.2142	ADPribose	541.061	1	ADPribose	0	1	0	1	3	AFLPgSLVDVRPVR	4	0.00686636	0.890385	0.101064	0	0	1	0.478015
20210721_Sample2_DII_rS1_NAD	InjRep1	L_Welp_MR_R_Papenfuss_230721_100921_ExplI_rS1-DII_ADPRibModB_invitro2_0.0100_XLs.idXML	2	25270	2738.78	740.857	8.17018e-06	0	4	AFLPGSLVDVRPVRDTLHLEGK	ribosomalProteinS1	130	151	0	0.486184	0	127.08621978759767|9.228823706507685e-03|1|PG-CO;129.101974487304688|0.022518487647176|1|y1-H2O1;130.0859375|4.181234166026115e-03|1|y1-H3N1;136.061447143554688|1.0|1|MI:A';147.112442016601563|6.811114959418774e-03|1|y1;155.081100463867188|0.040102481842041|1|PG;183.1488037109375|0.010981371626258|1|LP-CO;186.123382568359347|5.610398948192596e-03|1|y2-H2O1;191.117599487304716|0.530538856983185|1|…	100	2.66329	0	0	740.857	3	107	194	87	0	0	-0.000360193	0.183223	21.1832	ADPribose	541.061	1	ADPribose	0	1	0	1.5	4	AFLPGSLVDVRPVRDTLHLEGK	-1	0	2.1716	0.134259	0	0	1	0.532534
20210721_Sample2_DII_rS1_NAD	InjRep1	L_Welp_MR_R_Papenfuss_230721_100921_ExplI_rS1-DII_ADPRibModB_invitro2_0.0100_XLs.idXML	2	25318	2744.19	1394.1	6.36922e-06	0	4	AFNYSDHISDIILSSPNTEFKYTYEDTDGLDSERTDNLMM(Oxidation)IVR	ModB	129	171	0	0.0872491	0	120.080780029296875|8.697634562849999e-03|1|iF;129.102203369140625|9.857472963631151e-03|1|iK(C6H13N2O);136.061599731445313|0.203984662890434|1|MI:A';158.092681884765625|6.831181235611439e-03|1|y1-H3N1;175.118911743164063|0.108188480138779|1|y1;191.117630004882813|0.023162903264165|1|a2;199.180801391601563|6.719360128045082e-03|1|II-CO;212.10284423828125|6.480209063738585e-03|1|PN;219.11296081542…	20.3985	0	0	0	1394.1	1	0	4	4	0	0	0.000121634	0.115062	32.1151	ADPribose	541.061	1	ADPribose	0	1	0	4.5	2	AFNYSDHISDIILSSPNTeFKYTYeDTDGLDSeRTDNLMMIVR	32	0.0362866	2.2225	0.157658	0.000779883	0	1	0.574168
20210721_Sample2_DII_rS1_NAD	InjRep1	L_Welp_MR_R_Papenfuss_230721_100921_ExplI_rS1-DII_ADPRibModB_invitro2_0.0100_XLs.idXML	2	25338	2746.36	689.653	8.19798e-06	0	3	AFLPGSLVDVRPVR	ribosomalProteinS1	130	143	0	0.336764	0	127.086570739746094|0.01293122023344|1|PG-CO;136.061538696289063|1.0|1|MI:A';155.081222534179688|0.050891537219286|1|PG;169.096755981445313|5.11453440412879e-03|1|VD-CO-H2O1;173.127792358398438|5.402724724262953e-03|1|SL-CO;175.11883544921875|0.066736571490765|1|y1;183.149032592773438|7.850779220461845e-03|1|LP-CO;191.117721557617188|0.629084944725037|1|a2;201.123123168945313|7.701958529651165e-0…	100	1.30179	0	0	689.654	2	209	299	90	0	0	0.00023225	0.201628	10.2016	ADPribose	541.061	1	ADPribose	0	1	0	0.75	4	AFLPGSLVdVRPVR	8	0.641343	0.807734	0.118143	0	0	1	0.400125
20210721_Sample2_DII_rS1_NAD	InjRep1	L_Welp_MR_R_Papenfuss_230721_100921_ExplI_rS1-DII_ADPRibModB_invitro2_0.0100_XLs.idXML	2	25354	2748.3	987.474	7.17315e-06	0	3	AFLPGSLVDVRPVRDTLHLEGK	ribosomalProteinS1	130	151	0	0.343381	0	129.101821899414063|9.595371782779694e-03|1|y1-H2O1;136.061569213867188|0.973731160163879|1|MI:A';147.112762451171875|7.042977027595043e-03|1|y1;155.081558227539063|0.017597991973162|1|PG;183.149063110351563|6.818642374128103e-03|1|LP-CO;191.117752075195341|0.579253852367401|1|a2;204.133895874023438|0.03001518920064|1|y2;211.143768310546875|6.550374440848827e-03|1|LP;219.112762451171875|1.0|1|b2;…	97.3731	2.74093	0	0	987.474	3	107	194	87	0	0	-0.00033908	0.161679	22.1617	ADPribose	541.061	1	ADPribose	0	1	0	1.66667	3	AFLpGSLVDVRpVRDTLHLEGK	11	0.0588173	1.21409	0.165957	0	0	1	0.579128
20210721_Sample2_DII_rS1_NAD	InjRep1	L_Welp_MR_R_Papenfuss_230721_100921_ExplI_rS1-DII_ADPRibModB_invitro2_0.0100_XLs.idXML	2	25438	2758.37	740.857	7.82972e-06	0	4	AFLPGSLVDVRPVRDTLHLEGK	ribosomalProteinS1	130	151	0	0.216227	0	127.086479187011719|0.011381597258151|1|PG-CO;129.102081298828125|0.014794580638409|1|y1-H2O1;130.086105346679688|5.015724804252386e-03|1|y1-H3N1;136.061569213867188|1.0|1|MI:A';147.112747192382813|7.342050783336163e-03|1|y1;155.081436157226563|0.039434108883142|1|PG;173.128509521484375|4.618748556822538e-03|1|SL-CO;183.148696899414034|0.014601006172597|1|LP-CO;186.123153686523438|7.8534288331866…	100	2.54773	0	0	740.857	3	107	194	87	0	0	-0.000160193	0.195736	20.1957	ADPribose	541.061	1	ADPribose	0	1	0	1.66667	3	AFLpGSLVDVRpVRDTLHLEGK	11	0.00308245	1.80965	0.128889	0	0	1	0.53313
20210721_Sample2_DII_rS1_NAD	InjRep1	L_Welp_MR_R_Papenfuss_230721_100921_ExplI_rS1-DII_ADPRibModB_invitro2_0.0100_XLs.idXML	2	25440	2758.57	689.653	8.39873e-06	0	3	AFLPGSLVDVRPVR	ribosomalProteinS1	130	143	0	0.626764	0	127.086418151855469|0.011214019730687|1|PG-CO;130.0650634765625|8.605203591287136e-03|1|iP+ribose-2H2O;136.061569213867188|1.0|1|MI:A';155.081466674804659|0.0514528863132|1|PG;157.108001708984375|7.556984666734934e-03|1|y1-H2O1;173.128219604492188|0.013571194373071|1|SL-CO;175.118942260742188|0.065235011279583|1|y1;183.14910888671875|0.015519371256232|1|LP-CO;185.164642333984375|6.634377874433994…	100	1.46947	0	0	689.654	2	209	299	90	0	0	0.00043225	0.181536	10.1815	ADPribose	541.061	1	ADPribose	0	1	0	0.5	4	AFLPGSLVdVRPVR	8	0.658475	0.610398	0.103846	0	0	1	0.475503
20210721_Sample2_DII_rS1_NAD	InjRep1	L_Welp_MR_R_Papenfuss_230721_100921_ExplI_rS1-DII_ADPRibModB_invitro2_0.0100_XLs.idXML	2	25522	2768.21	740.858	8.05057e-06	0	4	AFLPGSLVDVRPVRDTLHLEGK	ribosomalProteinS1	130	151	0	0.621163	0	127.086296081542983|9.844920597970486e-03|1|PG-CO;129.102066040039063|0.019472634419799|1|y1-H2O1;130.086196899414063|5.108658690005541e-03|1|y1-H3N1;136.061553955078125|1.0|1|MI:A';147.11260986328125|0.011890876106918|1|y1;155.081329345703125|0.039310917258263|1|PG;169.097274780273438|2.528365002945066e-03|1|VD-CO-H2O1;173.128662109375|2.879673615098e-03|1|SL-CO;183.1488037109375|0.0143091185018…	100	3.09355	0	0	740.857	3	107	194	87	0	0	-0.000460193	0.156023	18.156	ADPribose	541.061	1	ADPribose	0	1	0	1.66667	3	AFLpGSLVDVRpVRDTLHLEGK	11	0.00695965	1.09868	0.112319	0	0	1	0.436001
20210721_Sample2_DII_rS1_NAD	InjRep1	L_Welp_MR_R_Papenfuss_230721_100921_ExplI_rS1-DII_ADPRibModB_invitro2_0.0100_XLs.idXML	2	25525	2768.48	689.655	8.86245e-06	0	3	AFLPGSLVDVRPVR	ribosomalProteinS1	130	143	0	1.69324	0	127.086494445800781|6.895370315760374e-03|1|PG-CO;130.06500244140625|0.010014987550676|1|iP+ribose-2H2O;136.06158447265625|1.0|1|MI:A';155.081329345703125|0.044196050614119|1|PG;157.108291625976563|7.354664616286755e-03|1|y1-H2O1;169.096939086914034|6.516888737678528e-03|1|VD-CO-H2O1;173.128326416015625|5.409236066043377e-03|1|SL-CO;175.118927001953125|0.068398915231228|1|y1;183.149002075195341|0…	100	1.90059	0	0	689.654	2	209	299	90	0	0	-0.00116775	0.190198	8.1902	ADPribose	541.061	1	ADPribose	0	1	0	0.5	4	AFLpGSLVDVRpVR	11	0.0267505	0.390558	0.0965251	0	0	1	0.322323
20210721_Sample2_DII_rS1_NAD	InjRep1	L_Welp_MR_R_Papenfuss_230721_100921_ExplI_rS1-DII_ADPRibModB_invitro2_0.0100_XLs.idXML	2	25606	2778.14	740.857	8.45582e-06	0	4	AFLPGSLVDVRPVRDTLHLEGK	ribosomalProteinS1	130	151	0	0.351206	0	127.086120605468764|5.851220805197954e-03|1|PG-CO;129.102127075195313|0.019341019913554|1|y1-H2O1;136.061569213867188|1.0|1|MI:A';147.112655639648438|0.011683124117553|1|y1;155.081375122070313|0.043133277446032|1|PG;183.149551391601563|0.013857271522284|1|LP-CO;186.123214721679688|7.332046516239643e-03|1|y2-H2O1;187.107498168945313|3.949858248233795e-03|1|VD-CO;191.117752075195341|0.5343350768089…	100	3.34741	0	0	740.857	3	107	194	87	0	0	-0.000260193	0.198324	18.1983	ADPribose	541.061	1	ADPribose	0	1	0	1.75	4	AFLPGSLVDVRPVRDTLHLeGK	19	0.479675	1.1324	0.13089	0	0	1	0.485634
20210721_Sample2_DII_rS1_NAD	InjRep1	L_Welp_MR_R_Papenfuss_230721_100921_ExplI_rS1-DII_ADPRibModB_invitro2_0.0100_XLs.idXML	2	25608	2778.27	689.654	8.19798e-06	0	3	AFLPGSLVDVRPVR	ribosomalProteinS1	130	143	0	0.388238	0	127.086494445800781|0.010992627590895|1|PG-CO;136.0615234375|1.0|1|MI:A';155.081405639648438|0.035253562033176|1|PG;173.1282958984375|5.868689622730017e-03|1|SL-CO;175.118865966796875|0.061335157603025|1|y1;183.148910522460938|0.013552291318774|1|LP-CO;185.164459228515625|8.806653320789337e-03|1|LV-CO;191.117721557617188|0.603048801422119|1|a2;201.12347412109375|0.010810961946845|1|SL;211.1439056…	100	1.48125	0	0	689.654	2	209	299	90	0	0	-0.00026775	0.192046	12.192	ADPribose	541.061	1	ADPribose	0	1	0	1	3	AFLpGSLVDVRpVR	11	0.0151068	0.885825	0.11157	0	0	1	0.476311
20210721_Sample2_DII_rS1_NAD	InjRep1	L_Welp_MR_R_Papenfuss_230721_100921_ExplI_rS1-DII_ADPRibModB_invitro2_0.0100_XLs.idXML	2	25710	2789.97	987.475	7.02033e-06	0	3	AFLPGSLVDVRPVRDTLHLEGK	ribosomalProteinS1	130	151	0	1.15353	0	127.086196899414063|9.201058186590672e-03|1|PG-CO;129.101791381835938|0.01643860898912|1|y1-H2O1;136.06146240234375|1.0|1|MI:A';147.11260986328125|0.011616630479693|1|y1;155.081298828125|0.026354089379311|1|PG;183.148635864257813|0.012620968744159|1|LP-CO;186.123031616210938|7.666975725442171e-03|1|y2-H2O1;191.117599487304716|0.574765801429749|1|a2;201.123443603515625|4.833455197513104e-03|1|SL;2…	100	3.05317	0	0	987.474	3	107	194	87	0	0	-0.00113908	0.152564	24.1526	ADPribose	541.061	1	ADPribose	0	1	0	1.66667	3	AFLPGSLvDvRPvRDTLHLEGK	12	0.0230607	1.89967	0.152263	0	0	1	0.673932
20210721_Sample2_DII_rS1_NAD	InjRep1	L_Welp_MR_R_Papenfuss_230721_100921_ExplI_rS1-DII_ADPRibModB_invitro2_0.0100_XLs.idXML	2	25713	2790.18	1033.98	6.39842e-06	0	2	AFLPGSLVDVRPVR	ribosomalProteinS1	130	143	0	1.55839	0	136.061492919921875|1.0|1|MI:A';155.081130981445313|0.020396407693624|1|PG;157.1077880859375|8.88530258089304e-03|1|y1-H2O1;169.097244262695341|8.047834970057011e-03|1|VD-CO-H2O1;175.118728637695341|0.11514949798584|1|y1;183.14886474609375|0.015296661294997|1|LP-CO;191.117706298828125|0.294280707836151|1|a2;211.144454956054688|9.167068637907503e-03|1|LP;214.118637084960938|0.010940979234874|1|PGS…	100	1.49712	0	0	1033.98	2	209	299	90	0	0	-0.00161134	0.0976871	16.0977	ADPribose	541.061	1	ADPribose	0	1	0	1.25	4	AfLPGSLVDVRPVR	1	0.0320408	1.64549	0.121795	0	0	1	0.776745
20210721_Sample2_DII_rS1_NAD	InjRep1	L_Welp_MR_R_Papenfuss_230721_100921_ExplI_rS1-DII_ADPRibModB_invitro2_0.0100_XLs.idXML	2	25794	2799.31	740.857	8.40071e-06	0	4	AFLPGSLVDVRPVRDTLHLEGK	ribosomalProteinS1	130	151	0	0.0812481	0	110.071235656738281|0.010707530193031|1|iH;127.08621978759767|9.127023629844189e-03|1|PG-CO;129.102005004882813|0.027651682496071|1|y1-H2O1;136.061508178710938|1.0|1|MI:A';147.112457275390625|0.021117106080055|1|y1;155.081405639648438|0.036560840904713|1|PG;183.149383544921875|9.802790358662604e-03|1|LP-CO;186.1236572265625|7.071590051054955e-03|1|y2-H2O1;191.117706298828125|0.568432569503784|1|a…	100	2.7731	0	0	740.857	3	107	194	87	0	0	-6.01932e-05	0.180357	18.1804	ADPribose	541.061	1	ADPribose	0	1	0	1.66667	3	AFLPGSLvDvRPvRDTLHLEGK	12	0.0170286	1.18308	0.117647	0	0	1	0.484779
20210721_Sample2_DII_rS1_NAD	InjRep1	L_Welp_MR_R_Papenfuss_230721_100921_ExplI_rS1-DII_ADPRibModB_invitro2_0.0100_XLs.idXML	2	25817	2801.98	689.654	0.00368541	0	3	AFLPGSLVDVRPVR	ribosomalProteinS1	130	143	0	0.533238	0	127.086235046386719|6.294113583862782e-03|1|PG-CO;136.061447143554688|0.782420933246613|1|MI:A';155.081329345703125|0.026082454249263|1|PG;173.12762451171875|4.934452939778566e-03|1|SL-CO;175.118667602539063|0.052608840167522|1|y1;183.148818969726563|9.090333245694636e-03|1|LP-CO;185.164306640625|8.103968575596809e-03|1|LV-CO;191.117584228515625|0.468189835548401|1|a2;201.122817993164063|7.083141…	78.2421	1.56809	0	0	689.654	2	209	299	90	0	0	-0.00036775	0.173338	8.17334	ADPribose	541.061	1	ADPribose	0	1	0	0.5	4	AFLpGSLVDVRpVR	11	0.0108434	1.39517	0.097561	0	0	1	0.321026
20210721_Sample2_DII_rS1_NAD	InjRep1	L_Welp_MR_R_Papenfuss_230721_100921_ExplI_rS1-DII_ADPRibModB_invitro2_0.0100_XLs.idXML	2	25880	2809.01	740.858	7.76493e-06	0	4	AFLPGSLVDVRPVRDTLHLEGK	ribosomalProteinS1	130	151	0	0.756142	0	127.086341857910156|5.858207121491432e-03|1|PG-CO;129.102066040039063|0.021137418225408|1|y1-H2O1;130.08587646484375|6.652412470430136e-03|1|y1-H3N1;136.061508178710938|1.0|1|MI:A';147.112594604492188|0.012166045606136|1|y1;155.081283569335938|0.037078890949488|1|PG;183.148971557617188|0.016499135643244|1|LP-CO;186.123550415039063|0.013868648558855|1|y2-H2O1;191.117691040039063|0.551718652248383|…	100	3.08728	0	0	740.857	3	107	194	87	0	0	-0.000560193	0.173409	21.1734	ADPribose	541.061	1	ADPribose	0	1	0	1.66667	3	AFLPGSLvDvRPvRDTLHLEGK	12	0.00652268	1.96383	0.148649	0	0	1	0.532067
20210721_Sample2_DII_rS1_NAD	InjRep1	L_Welp_MR_R_Papenfuss_230721_100921_ExplI_rS1-DII_ADPRibModB_invitro2_0.0100_XLs.idXML	2	25923	2813.75	689.652	8.43539e-06	0	3	AFLPGSLVDVRPVR	ribosomalProteinS1	130	143	0	1.64177	0	130.065017700195313|0.010436533950269|1|iP+ribose-2H2O;136.061553955078125|1.0|1|MI:A';155.081390380859347|0.033270858228207|1|PG;173.128326416015625|0.010623573325574|1|SL-CO;175.118896484375|0.054212346673012|1|y1;183.149078369140653|0.010910743847489|1|LP-CO;191.11773681640625|0.671044766902924|1|a2;201.123245239257813|8.492070250213146e-03|1|SL;211.143463134765625|0.012712163850665|1|LP;219.1…	100	1.04387	0	0	689.654	2	209	299	90	0	0	0.00113225	0.191018	10.191	ADPribose	541.061	1	ADPribose	0	1	0	0.75	4	AFLpGSLVDVRPVR	3	0.0321072	0.87953	0.0881226	0	0	1	0.476232
20210721_Sample2_DII_rS1_NAD	InjRep1	L_Welp_MR_R_Papenfuss_230721_100921_ExplI_rS1-DII_ADPRibModB_invitro2_0.0100_XLs.idXML	2	25945	2816.27	1390.1	5.76473e-06	0	4	AFNYSDHISDIILSSPNTEFKYTYEDTDGLDSERTDNLMMIVR	ModB	129	171	0	0.364805	0	120.080863952636719|0.011529048904777|1|iF;136.061508178710938|0.147769898176193|1|MI:A';158.092117309570313|4.323361441493034e-03|1|y1-H3N1;175.118820190429688|0.079893529415131|1|y1;191.117462158203125|0.014336447231472|1|a2;199.180740356445313|3.044720273464918e-03|1|II-CO;212.1029052734375|3.759032348170877e-03|1|PN;219.113006591796875|0.012228564359248|1|YT-CO-H2O1;274.18731689453125|0.03147…	14.777	0.716145	0	0	1390.1	1	0	4	4	0	0	-0.000507116	0.0877208	34.0877	ADPribose	541.061	1	ADPribose	0	1	0	4.33333	3	AFNYsDHIsDIILssPNTEFKYTYEDTDGLDsERTDNLMMIVR	31	0.00351144	1.80816	0.141414	0.00115523	0	1	0.597327
20210721_Sample2_DII_rS1_NAD	InjRep1	L_Welp_MR_R_Papenfuss_230721_100921_ExplI_rS1-DII_ADPRibModB_invitro2_0.0100_XLs.idXML	2	25986	2821.11	740.857	8.40071e-06	0	4	AFLPGSLVDVRPVRDTLHLEGK	ribosomalProteinS1	130	151	0	0.486184	0	127.086090087890625|6.926875095814467e-03|1|PG-CO;130.085617065429688|4.855812527239323e-03|1|y1-H3N1;136.06146240234375|1.0|1|MI:A';147.112335205078125|6.339245475828648e-03|1|y1;155.081329345703125|0.039488401263952|1|PG;183.148712158203125|0.015968790277839|1|LP-CO;186.123443603515625|8.846775628626347e-03|1|y2-H2O1;191.117630004882813|0.561812281608582|1|a2;204.1339111328125|0.052087917923927…	100	3.26951	0	0	740.857	3	107	194	87	0	0	-0.000360193	0.180809	18.1808	ADPribose	541.061	1	ADPribose	0	1	0	2	3	AFLPGSLVDVRPVRDTLhLEGK	17	0.03998	1.72741	0.124444	0	0	1	0.4848
20210721_Sample2_DII_rS1_NAD	InjRep1	L_Welp_MR_R_Papenfuss_230721_100921_ExplI_rS1-DII_ADPRibModB_invitro2_0.0100_XLs.idXML	2	26031	2826.03	689.652	8.31855e-06	0	3	AFLPGSLVDVRPVR	ribosomalProteinS1	130	143	0	2.22177	0	127.086334228515625|9.824143722653387e-03|1|PG-CO;136.061538696289063|1.0|1|MI:A';155.081375122070313|0.036762893199921|1|PG;157.108062744140653|4.669457674026489e-03|1|y1-H2O1;173.128280639648438|0.010784903541207|1|SL-CO;175.1187744140625|0.067810095846653|1|y1;183.148956298828125|0.013773648999631|1|LP-CO;191.11773681640625|0.651005685329437|1|a2;201.123245239257813|7.469092030078173e-03|1|SL;…	100	1.52062	0	0	689.654	2	209	299	90	0	0	0.00153225	0.203026	12.203	ADPribose	541.061	1	ADPribose	0	1	0	1	3	AFLpGSLVDVRpVR	11	0.0112062	0.485739	0.12093	0	0	1	0.477156
20210721_Sample2_DII_rS1_NAD	InjRep1	L_Welp_MR_R_Papenfuss_230721_100921_ExplI_rS1-DII_ADPRibModB_invitro2_0.0100_XLs.idXML	2	26090	2833.31	740.857	7.72608e-06	0	4	AFLPGSLVDVRPVRDTLHLEGK	ribosomalProteinS1	130	151	0	0.216227	0	127.086555480957017|0.010925585404038|1|PG-CO;129.101791381835938|0.021748652681708|1|y1-H2O1;136.061477661132813|1.0|1|MI:A';147.112640380859347|0.011439258232713|1|y1;155.081344604492188|0.031226146966219|1|PG;183.149276733398438|0.015938829630613|1|LP-CO;186.123016357421875|5.079305730760098e-03|1|y2-H2O1;191.117645263671875|0.547907590866089|1|a2;201.122817993164063|4.814574029296637e-03|1|SL…	100	2.82983	0	0	740.857	3	107	194	87	0	0	-0.000160193	0.198207	23.1982	ADPribose	541.061	1	ADPribose	0	1	0	2.66667	3	AFLPGSLVDVRPVRDTLHLeGK	19	0.404567	1.59071	0.142857	0	0	1	0.580867
20210721_Sample2_DII_rS1_NAD	InjRep1	L_Welp_MR_R_Papenfuss_230721_100921_ExplI_rS1-DII_ADPRibModB_invitro2_0.0100_XLs.idXML	2	26134	2838.13	689.653	8.58143e-06	0	3	AFLPGSLVDVRPVR	ribosomalProteinS1	130	143	0	0.191763	0	127.086410522460938|0.011274299584329|1|PG-CO;136.061553955078125|1.0|1|MI:A';155.08148193359375|0.034986086189747|1|PG;157.108062744140653|5.783820059150457e-03|1|y1-H2O1;173.128250122070313|8.553765714168549e-03|1|SL-CO;175.118698120117188|0.06873431801796|1|y1;183.149246215820313|0.012050959281623|1|LP-CO;185.165008544921875|8.426697924733162e-03|1|LV-CO;191.117752075195341|0.59849739074707|1|…	100	1.59593	0	0	689.654	2	209	299	90	0	0	0.00013225	0.195624	10.1956	ADPribose	541.061	1	ADPribose	0	1	0	0.75	4	AFLpGSLVDVRpVR	11	0.0112137	0.46281	0.100917	0	0	1	0.399663
20210721_Sample2_DII_rS1_NAD	InjRep1	L_Welp_MR_R_Papenfuss_230721_100921_ExplI_rS1-DII_ADPRibModB_invitro2_0.0100_XLs.idXML	2	26174	2843.11	740.858	8.05057e-06	0	4	AFLPGSLVDVRPVRDTLHLEGK	ribosomalProteinS1	130	151	0	0.621163	0	127.086509704589844|0.011495415121317|1|PG-CO;129.102081298828125|0.018216419965029|1|y1-H2O1;136.06146240234375|1.0|1|MI:A';147.112548828125|5.667600780725479e-03|1|y1;155.08135986328125|0.035876844078302|1|PG;169.097061157226563|2.723221899941564e-03|1|VD-CO-H2O1;173.127685546875|2.905920380726457e-03|1|SL-CO;183.148971557617188|0.010786614380777|1|LP-CO;186.123336791992188|9.808481670916081e-0…	100	2.6606	0	0	740.857	3	107	194	87	0	0	-0.000460193	0.148732	18.1487	ADPribose	541.061	1	ADPribose	0	1	0	1.5	4	AFLPGSLVDVRPVRDTLhLEGK	17	0.0338246	1.54968	0.115523	0	0	1	0.483273
20210721_Sample2_DII_rS1_NAD	InjRep1	L_Welp_MR_R_Papenfuss_230721_100921_ExplI_rS1-DII_ADPRibModB_invitro2_0.0100_XLs.idXML	2	26221	2848.41	1033.98	7.55782e-06	0	2	AFLPGSLVDVRPVR	ribosomalProteinS1	130	143	0	1.15696	0	136.061447143554688|0.757720530033112|1|MI:A';155.081192016601563|0.025140671059489|1|PG;175.118515014648438|0.104688175022602|1|y1;191.117721557617188|0.26426500082016|1|a2;219.112564086914034|0.617556273937225|1|b2;224.102935791015625|0.023550465703011|1|PGS-H2O1;242.113800048828125|0.078113369643688|1|PGS;268.165283203125|0.014346810989082|1|VDV-CO-H2O1;327.201812744140625|0.032580696046352|1|…	75.7721	1.91578	0	0	1033.98	2	209	299	90	0	0	0.00119627	0.107397	13.1074	ADPribose	541.061	1	ADPribose	0	1	0	1	3	AFLPGSLVDVRPVR	-1	0	2.14897	0.12766	0	0	1	0.623646
20210721_Sample2_DII_rS1_NAD	InjRep1	L_Welp_MR_R_Papenfuss_230721_100921_ExplI_rS1-DII_ADPRibModB_invitro2_0.0100_XLs.idXML	2	26257	2852.94	987.474	6.59321e-06	0	3	AFLPGSLVDVRPVRDTLHLEGK	ribosomalProteinS1	130	151	0	0.44465	0	127.086250305175781|7.547724992036819e-03|1|PG-CO;129.102294921875|0.011767235584557|1|y1-H2O1;136.061508178710938|0.853008568286896|1|MI:A';147.112640380859347|5.273719318211079e-03|1|y1;155.081268310546875|0.019603915512562|1|PG;183.14898681640625|4.998271353542805e-03|1|LP-CO;191.117660522460938|0.493721932172775|1|a2;204.133941650390625|0.042628344148397|1|y2;211.143829345703125|5.33489231020…	85.3009	2.49485	0	0	987.474	3	107	194	87	0	0	-0.00043908	0.124297	23.1243	ADPribose	541.061	1	ADPribose	0	1	0	1.66667	3	AFLPGSLVdVRPVRdTLHLEGK	14	0.0254953	1.98127	0.153846	0	0	1	0.767824
20210721_Sample2_DII_rS1_NAD	InjRep1	L_Welp_MR_R_Papenfuss_230721_100921_ExplI_rS1-DII_ADPRibModB_invitro2_0.0100_XLs.idXML	2	26303	2858.37	1033.98	6.11364e-06	0	2	AFLPGSLVDVRPVR	ribosomalProteinS1	130	143	0	0.32869	0	136.061508178710938|0.847728371620178|1|MI:A';155.081344604492188|0.033989697694778|1|PG;157.108291625976563|0.01070576813072|1|y1-H2O1;169.096908569335938|7.101678289473057e-03|1|VD-CO-H2O1;175.11883544921875|0.178365141153336|1|y1;183.14886474609375|0.02525489218533|1|LP-CO;191.117691040039063|0.308149129152298|1|a2;201.123092651367188|0.039672844111919|1|SL;211.144256591796875|9.93522815406322…	84.7728	1.48064	0	0	1033.98	2	209	299	90	0	0	-0.000339858	0.103193	12.1032	ADPribose	541.061	1	ADPribose	0	1	0	0.5	4	AFLPGSLvDVRPVR	7	0.803607	1.43144	0.123839	0	0	1	0.623322
20210721_Sample2_DII_rS1_NAD	InjRep1	L_Welp_MR_R_Papenfuss_230721_100921_ExplI_rS1-DII_ADPRibModB_invitro2_0.0100_XLs.idXML	2	26341	2862.9	987.474	5.54733e-06	0	3	AFLPGSLVDVRPVRDTLHLEGK	ribosomalProteinS1	130	151	0	0.44465	0	127.086349487304688|4.933764692395926e-03|1|PG-CO;129.101959228515625|0.013382526114583|1|y1-H2O1;130.085845947265625|3.213716438040137e-03|1|y1-H3N1;136.061508178710938|0.880671322345734|1|MI:A';147.1124267578125|3.928306978195906e-03|1|y1;155.081451416015625|0.024215238168836|1|PG;169.097076416015625|4.019306506961584e-03|1|VD-CO-H2O1;183.148788452148438|7.58394505828619e-03|1|LP-CO;186.1236114…	88.0671	2.67593	0	0	987.474	3	107	194	87	0	0	-0.00043908	0.132984	29.133	ADPribose	541.061	1	ADPribose	0	1	0	2.66667	3	AFLPGSLvDvRPvRDTLHLEGK	12	0.0183445	1.70468	0.179856	0	0	1	0.768237
20210721_Sample2_DII_rS1_NAD	InjRep1	L_Welp_MR_R_Papenfuss_230721_100921_ExplI_rS1-DII_ADPRibModB_invitro2_0.0100_XLs.idXML	2	26408	2870.5	1033.98	7.39414e-06	0	2	AFLPGSLVDVRPVR	ribosomalProteinS1	130	143	0	0.15488	0	136.061508178710938|0.849104523658753|1|MI:A';155.08154296875|0.036540150642395|1|PG;157.108169555664063|0.019521811977029|1|y1-H2O1;169.09686279296875|0.010143511928618|1|VD-CO-H2O1;175.118804931640653|0.13202004134655|1|y1;183.149368286132813|0.024375054985285|1|LP-CO;191.11767578125|0.361297637224197|1|a2;214.118148803710938|0.01150646712631|1|PGS-CO;219.112686157226563|0.747658431529999|1|b2;…	84.9105	1.26886	0	0	1033.98	2	209	299	90	0	0	0.000160142	0.116064	11.1161	ADPribose	541.061	1	ADPribose	0	1	0	1	3	AfLPGSLVDVRPVR	1	0.0324399	0.897481	0.116822	0	0	1	0.54739
20210721_Sample2_DII_rS1_NAD	InjRep1	L_Welp_MR_R_Papenfuss_230721_100921_ExplI_rS1-DII_ADPRibModB_invitro2_0.0100_XLs.idXML	2	26426	2872.64	987.474	6.47431e-06	0	3	AFLPGSLVDVRPVRDTLHLEGK	ribosomalProteinS1	130	151	0	0.343381	0	127.086441040039063|5.018801894038916e-03|1|PG-CO;129.101959228515625|0.010069424286485|1|y1-H2O1;130.085708618164063|3.369135782122612e-03|1|y1-H3N1;136.061492919921875|0.833875000476837|1|MI:A';147.112564086914034|9.253690950572492e-03|1|y1;155.081268310546875|0.023449759930372|1|PG;183.149169921875|6.360380910336971e-03|1|LP-CO;186.123458862304716|6.645305082201958e-03|1|y2-H2O1;191.1176452636…	83.3875	2.58513	0	0	987.474	3	107	194	87	0	0	-0.00033908	0.124999	26.125	ADPribose	541.061	1	ADPribose	0	1	0	2	4	AFLpGSLVDVRpVRDTLHLEGK	11	0.0714036	1.48247	0.146341	0	0	1	0.767857
20210721_Sample2_DII_rS1_NAD	InjRep1	L_Welp_MR_R_Papenfuss_230721_100921_ExplI_rS1-DII_ADPRibModB_invitro2_0.0100_XLs.idXML	2	26510	2882.35	987.474	7.17315e-06	0	3	AFLPGSLVDVRPVRDTLHLEGK	ribosomalProteinS1	130	151	0	0.140844	0	129.101943969726563|0.015941549092531|1|y1-H2O1;136.0615234375|0.999686717987061|1|MI:A';147.11248779296875|0.010078879073262|1|y1;155.08148193359375|0.021806430071592|1|PG;169.097198486328125|5.956516601145268e-03|1|VD-CO-H2O1;183.149078369140653|0.010345274582505|1|LP-CO;186.123825073242188|0.013518204912543|1|y2-H2O1;191.117721557617188|0.57795774936676|1|a2;204.134262084960938|0.0485742092132…	99.9687	3.01751	0	0	987.474	3	107	194	87	0	0	-0.00013908	0.143132	23.1431	ADPribose	541.061	1	ADPribose	0	1	0	2.66667	3	AFLPGSLVdVRPVRdTLHLEGK	14	0.0103549	1.24321	0.162393	0	0	1	0.673482
20210721_Sample2_DII_rS1_NAD	InjRep1	L_Welp_MR_R_Papenfuss_230721_100921_ExplI_rS1-DII_ADPRibModB_invitro2_0.0100_XLs.idXML	2	26512	2882.55	1033.98	4.7068e-06	0	2	AFLPGSLVDVRPVR	ribosomalProteinS1	130	143	0	0.715546	0	136.061508178710938|0.829279541969299|1|MI:A';155.081375122070313|0.030537042766809|1|PG;175.118728637695341|0.154270023107529|1|y1;183.1494140625|0.010386913083494|1|LP-CO;191.117691040039063|0.393146395683289|1|a2;201.123245239257813|0.01018722448498|1|SL;213.158706665039063|8.659150451421738e-03|1|LV;214.118789672851563|0.010167391039431|1|PGS-CO;219.112640380859347|0.708699226379395|1|b2;224.…	82.928	1.27914	0	0	1033.98	2	209	299	90	0	0	-0.000739858	0.0984376	16.0984	ADPribose	541.061	1	ADPribose	0	1	0	1.25	4	AfLPGSLVDVRPVR	1	0.0448399	1.6785	0.132948	0	0	1	0.853726
20210721_Sample2_DII_rS1_NAD	InjRep1	L_Welp_MR_R_Papenfuss_230721_100921_ExplI_rS1-DII_ADPRibModB_invitro2_0.0100_XLs.idXML	2	26593	2892.12	987.474	6.59321e-06	0	3	AFLPGSLVDVRPVRDTLHLEGK	ribosomalProteinS1	130	151	0	0.162961	0	110.071304321289063|0.013598754070699|1|iH;129.102005004882813|0.015691574662924|1|y1-H2O1;136.0615234375|1.0|1|MI:A';147.112457275390625|9.824103675782681e-03|1|y1;155.081253051757813|0.028182473033667|1|PG;183.148956298828125|6.782602053135634e-03|1|LP-CO;185.79150390625|0.011949645355344|3|LVDVR-CO;186.123367309570313|7.725351955741644e-03|1|y2-H2O1;191.117706298828125|0.566549956798554|1|a2;2…	100	2.92027	0	0	987.474	3	107	194	87	0	0	0.00016092	0.140001	24.14	ADPribose	541.061	1	ADPribose	0	1	0	2.33333	3	AFLPGSLVDVRPVRDTLHLeGK	19	1.71738	1.52593	0.163347	0.000931362	0	1	0.673333
20210721_Sample2_DII_rS1_NAD	InjRep1	L_Welp_MR_R_Papenfuss_230721_100921_ExplI_rS1-DII_ADPRibModB_invitro2_0.0100_XLs.idXML	2	26600	2892.74	1033.98	6.99251e-06	0	2	AFLPGSLVDVRPVR	ribosomalProteinS1	130	143	0	0.56667	0	136.061553955078125|0.735580623149872|1|MI:A';155.081192016601563|0.02728833258152|1|PG;157.108108520507813|0.011376501061022|1|y1-H2O1;175.1187744140625|0.170275643467903|1|y1;191.117752075195341|0.311192333698273|1|a2;214.118148803710938|0.013033264316618|1|PGS-CO;219.112747192382813|0.717169046401978|1|b2;224.10247802734375|0.029330113902688|1|PGS-H2O1;230.17388916015625|0.011118949390948|1|y2…	73.5581	1.37751	0	0	1033.98	2	209	299	90	0	0	0.000585923	0.0993707	12.0994	ADPribose	541.061	1	ADPribose	0	1	0	1	5	AFLPGSLVdVRPVR	8	0.940028	1.43387	0.114815	0	0	1	0.623029
20210721_Sample2_DII_rS1_NAD	InjRep1	L_Welp_MR_R_Papenfuss_230721_100921_ExplI_rS1-DII_ADPRibModB_invitro2_0.0100_XLs.idXML	2	26677	2901.71	987.474	7.39613e-06	0	3	AFLPGSLVDVRPVRDTLHLEGK	ribosomalProteinS1	130	151	0	0.545918	0	110.071334838867188|9.976283647120001e-03|1|iH;127.086158752441406|9.446807205677033e-03|1|PG-CO;129.10198974609375|9.650807827711104e-03|1|y1-H2O1;136.06158447265625|1.0|1|MI:A';155.081405639648438|0.02292837202549|1|PG;169.097702026367188|0.010639331303537|1|VD-CO-H2O1;183.149017333984375|9.062708355486391e-03|1|LP-CO;191.117767333984375|0.566469669342041|1|a2;204.134109497070313|0.036871284246…	100	2.77652	0	0	987.474	3	107	194	87	0	0	-0.00053908	0.146624	21.1466	ADPribose	541.061	1	ADPribose	0	1	0	1.33333	3	AFLPGSLVDVRPVRDTLHLEGK	-1	0	1.40605	0.141553	0.000705501	0	1	0.62603
20210721_Sample2_DII_rS1_NAD	InjRep1	L_Welp_MR_R_Papenfuss_230721_100921_ExplI_rS1-DII_ADPRibModB_invitro2_0.0100_XLs.idXML	2	26703	2904.5	689.654	8.54803e-06	0	3	AFLPGSLVDVRPVR	ribosomalProteinS1	130	143	0	0.823239	0	127.086013793945313|7.075021974742413e-03|1|PG-CO;136.061508178710938|1.0|1|MI:A';155.081451416015625|0.032815404236317|1|PG;173.12841796875|7.563232909888029e-03|1|SL-CO;175.118698120117188|0.062702350318432|1|y1;183.149200439453125|0.012647810392082|1|LP-CO;185.164627075195341|5.056027788668871e-03|1|LV-CO;191.117691040039063|0.605568766593933|1|a2;201.123001098632813|9.979927912354468e-03|1|SL…	100	1.32393	0	0	689.654	2	209	299	90	0	0	-0.00056775	0.199982	11.2	ADPribose	541.061	1	ADPribose	0	1	0	0.75	4	AFLPGSLVdVRPVR	8	0.726224	1.2087	0.11215	0	0	1	0.476922
20210721_Sample2_DII_rS1_NAD	InjRep1	L_Welp_MR_R_Papenfuss_230721_100921_ExplI_rS1-DII_ADPRibModB_invitro2_0.0100_XLs.idXML	2	26806	2916.76	689.654	8.13378e-06	0	3	AFLPGSLVDVRPVR	ribosomalProteinS1	130	143	0	0.678239	0	120.080696105957017|0.262514501810074|1|iF;127.086578369140625|9.86913125962019e-03|1|PG-CO;136.061614990234375|1.0|1|MI:A';155.08148193359375|0.032591752707958|1|PG;173.128509521484375|0.012059803120792|1|SL-CO;175.118927001953125|0.068432815372944|1|y1;183.149307250976563|9.29167028516531e-03|1|LP-CO;185.164764404296875|8.309854194521904e-03|1|LV-CO;191.117828369140653|0.621569991111755|1|a2;20…	100	1.39743	0	0	689.654	2	209	299	90	0	0	-0.00046775	0.202933	13.2029	ADPribose	541.061	1	ADPribose	0	1	0	0.75	4	AFLPGSLVdVRPVR	8	0.664449	1.08458	0.125	0.0304525	0	1	0.554072
20210721_Sample2_DII_rS1_NAD	InjRep1	L_Welp_MR_R_Papenfuss_230721_100921_ExplI_rS1-DII_ADPRibModB_invitro2_0.0100_XLs.idXML	2	26826	2919.02	740.858	8.63675e-06	0	4	AFLPGSLVDVRPVRDTLHLEGK	ribosomalProteinS1	130	151	0	0.756142	0	127.086143493652358|8.591478690505028e-03|1|PG-CO;129.101974487304688|0.026027856394649|1|y1-H2O1;130.085952758789063|4.046101588755846e-03|1|y1-H3N1;136.06146240234375|1.0|1|MI:A';147.11224365234375|6.456865463405848e-03|1|y1;155.081283569335938|0.041755627840757|1|PG;183.148941040039063|0.0141645912081|1|LP-CO;186.123519897460938|0.013343809172511|1|y2-H2O1;191.117599487304716|0.529341042041779…	100	3.23516	0	0	740.857	3	107	194	87	0	0	-0.000560193	0.164459	16.1645	ADPribose	541.061	1	ADPribose	0	1	0	1.25	4	AFLPGSLVDVRPVRDTLHLEGK	-1	0	2.11141	0.105727	0	0	1	0.388784
20210721_Sample2_DII_rS1_NAD	InjRep1	L_Welp_MR_R_Papenfuss_230721_100921_ExplI_rS1-DII_ADPRibModB_invitro2_0.0100_XLs.idXML	2	26891	2926.88	689.653	8.28609e-06	0	3	AFLPGSLVDVRPVR	ribosomalProteinS1	130	143	0	0.749816	0	127.086151123046875|6.458612158894539e-03|1|PG-CO;136.061553955078125|1.0|1|MI:A';155.08123779296875|0.034304656088352|1|PG;173.128372192382813|0.017577815800905|1|SL-CO;175.118865966796875|0.066096968948841|1|y1;183.149322509765625|0.011092541739345|1|LP-CO;185.16455078125|6.575528997927904e-03|1|LV-CO;191.11773681640625|0.601173102855682|1|a2;201.12322998046875|0.011593481525779|1|SL;211.144302…	100	1.67846	0	0	689.654	2	209	299	90	0	0	0.000517113	0.196402	12.1964	ADPribose	541.061	1	ADPribose	0	1	0	0.75	4	AFLPGSLVdVRPVR	8	0.507228	1.04467	0.108787	0	0	1	0.476646
20210721_Sample2_DII_rS1_NAD	InjRep1	L_Welp_MR_R_Papenfuss_230721_100921_ExplI_rS1-DII_ADPRibModB_invitro2_0.0100_XLs.idXML	2	26913	2929.49	740.858	7.87224e-06	0	4	AFLPGSLVDVRPVRDTLHLEGK	ribosomalProteinS1	130	151	0	0.756142	0	127.086288452148438|0.012925908900797|1|PG-CO;129.102157592773438|0.018754610791802|1|y1-H2O1;130.086090087890625|4.714781884104014e-03|1|y1-H3N1;136.0615234375|1.0|1|MI:A';147.11236572265625|7.930338382720947e-03|1|y1;155.081283569335938|0.037582617253065|1|PG;169.096343994140653|4.396697971969843e-03|1|VD-CO-H2O1;183.149154663085966|0.012737462297082|1|LP-CO;186.123748779296875|9.39182285219430…	100	3.66626	0	0	740.857	3	107	194	87	0	0	-0.000560193	0.178651	22.1787	ADPribose	541.061	1	ADPribose	0	1	0	2.66667	3	AFLPGSLvDvRPvRDTLHLEGK	12	0.0195426	1.88395	0.138889	0	0	1	0.532317
20210721_Sample2_DII_rS1_NAD	InjRep1	L_Welp_MR_R_Papenfuss_230721_100921_ExplI_rS1-DII_ADPRibModB_invitro2_0.0100_XLs.idXML	2	26976	2936.93	689.654	0.00368545	0	3	AFLPGSLVDVRPVR	ribosomalProteinS1	130	143	0	0.388238	0	127.086532592773438|7.125538773834705e-03|1|PG-CO;136.0615234375|1.0|1|MI:A';155.081512451171875|0.034409556537867|1|PG;173.128433227539063|0.011309906840324|1|SL-CO;175.118972778320313|0.063501842319965|1|y1;183.149139404296875|0.015907935798168|1|LP-CO;185.164627075195341|0.010667440481484|1|LV-CO;191.117691040039063|0.598936855792999|1|a2;201.122573852539063|0.010836056433618|1|SL;213.15979003…	100	1.2919	0	0	689.654	2	209	299	90	0	0	-0.00026775	0.21279	8.21279	ADPribose	541.061	1	ADPribose	0	1	0	0.666667	3	AFLpGSLVDVRpVR	11	0.0100822	0.414914	0.110429	0	0	1	0.324061
20210721_Sample2_DII_rS1_NAD	InjRep1	L_Welp_MR_R_Papenfuss_230721_100921_ExplI_rS1-DII_ADPRibModB_invitro2_0.0100_XLs.idXML	2	27016	2941.74	740.858	8.63675e-06	0	4	AFLPGSLVDVRPVRDTLHLEGK	ribosomalProteinS1	130	151	0	0.621163	0	127.086380004882813|0.012398174963892|1|PG-CO;129.102020263671875|0.016798479482532|1|y1-H2O1;136.061553955078125|1.0|1|MI:A';155.081161499023438|0.037893887609243|1|PG;183.148712158203125|0.013347550295293|1|LP-CO;186.123504638671875|7.139858789741993e-03|1|y2-H2O1;191.11773681640625|0.564229786396027|1|a2;204.134231567382813|0.054642137140036|1|y2;211.143768310546875|7.113297004252672e-03|1|LP;…	100	2.77305	0	0	740.857	3	107	194	87	0	0	-0.000460193	0.190015	13.19	ADPribose	541.061	1	ADPribose	0	1	0	1	3	AFLPGSLVDVRPVRDTLHLeGK	19	0.395083	1.21801	0.0917874	0	0	1	0.390001
20210721_Sample2_DII_rS1_NAD	InjRep1	L_Welp_MR_R_Papenfuss_230721_100921_ExplI_rS1-DII_ADPRibModB_invitro2_0.0100_XLs.idXML	2	27108	2952.49	1033.98	7.78711e-06	0	2	AFLPGSLVDVRPVR	ribosomalProteinS1	130	143	0	0.212492	0	136.0615234375|0.812235534191132|1|MI:A';155.0816650390625|0.039175290614367|1|PG;157.107986450195341|0.01226466614753|1|y1-H2O1;173.128524780273438|0.010487833060324|1|SL-CO;175.118682861328125|0.136369675397873|1|y1;191.117706298828125|0.286506682634354|1|a2;214.1182861328125|0.013118316419423|1|PGS-CO;219.112701416015625|0.673874318599701|1|b2;224.103317260742188|0.033191297203302|1|PGS-H2O1;2…	81.2236	1.25296	0	0	1033.98	2	209	299	90	0	0	0.000219712	0.0726682	13.0727	ADPribose	541.061	1	ADPribose	0	1	0	0.75	4	AFLpGSLVDVRpVR	11	0.0164973	1.70763	0.0685358	0	0	1	0.620974
20210721_Sample2_DII_rS1_NAD	InjRep1	L_Welp_MR_R_Papenfuss_230721_100921_ExplI_rS1-DII_ADPRibModB_invitro2_0.0100_XLs.idXML	2	27119	2953.86	740.858	8.41748e-06	0	4	AFLPGSLVDVRPVRDTLHLEGK	ribosomalProteinS1	130	151	0	1.0261	0	127.086250305175781|8.249365724623203e-03|1|PG-CO;129.1019287109375|0.023456478491426|1|y1-H2O1;136.061492919921875|1.0|1|MI:A';147.112579345703125|7.324243430048227e-03|1|y1;155.0814208984375|0.038137041032314|1|PG;183.149276733398438|0.015024141408503|1|LP-CO;191.11767578125|0.524627506732941|1|a2;204.13421630859375|0.042289346456528|1|y2;211.143997192382813|5.03891333937645e-03|1|LP;214.117919…	100	2.24458	0	0	740.857	3	107	194	87	0	0	-0.000760193	0.205275	17.2053	ADPribose	541.061	1	ADPribose	0	1	0	1.66667	3	AFLPGSLVDVRPVRDTLHLEGK	-1	0	1.99118	0.112426	0	0	1	0.485965
20210721_Sample2_DII_rS1_NAD	InjRep1	L_Welp_MR_R_Papenfuss_230721_100921_ExplI_rS1-DII_ADPRibModB_invitro2_0.0100_XLs.idXML	2	27202	2963.49	740.857	8.40338e-06	0	4	AFLPGSLVDVRPVRDTLHLEGK	ribosomalProteinS1	130	151	0	0.486184	0	110.071311950683594|0.017798252403736|1|iH;120.080741882324219|0.171667650341988|1|iF;127.086448669433594|7.12480116635561e-03|1|PG-CO;129.102386474609375|0.017273409292102|1|y1-H2O1;136.06170654296875|1.0|1|MI:A';147.112442016601563|8.278535678982735e-03|1|y1;155.0814208984375|0.033286243677139|1|PG;183.14923095703125|0.012415396980941|1|LP-CO;186.1239013671875|9.791246615350246e-03|1|y2-H2O1;19…	100	3.1397	0	0	740.857	3	107	194	87	0	0	-0.000360193	0.200673	17.2007	ADPribose	541.061	1	ADPribose	0	1	0	1.66667	3	AFLPGSLvDvRPvRDTLHLEGK	12	0.0116535	1.67527	0.116959	0.0253906	0	1	0.485746
20210721_Sample2_DII_rS1_NAD	InjRep1	L_Welp_MR_R_Papenfuss_230721_100921_ExplI_rS1-DII_ADPRibModB_invitro2_0.0100_XLs.idXML	2	27204	2963.65	689.653	8.46459e-06	0	3	AFLPGSLVDVRPVR	ribosomalProteinS1	130	143	0	0.336764	0	120.080696105957017|0.290464371442795|1|iF;127.086730957031236|0.013557909987867|1|PG-CO;136.0616455078125|1.0|1|MI:A';155.081497192382813|0.032435543835163|1|PG;173.128631591796875|7.6379319652915e-03|1|SL-CO;175.118896484375|0.059443768113852|1|y1;183.149246215820313|7.221410516649485e-03|1|LP-CO;185.1646728515625|7.852424867451191e-03|1|LV-CO;191.117874145507813|0.593034327030182|1|a2;201.1231…	100	1.42389	0	0	689.654	2	209	299	90	0	0	0.00023225	0.192727	8.19273	ADPribose	541.061	1	ADPribose	0	1	0	0.75	4	AFLpGSLVDVRpVR	11	0.00922901	0.44004	0.110599	0.0329678	0	1	0.322517
20210721_Sample2_DII_rS1_NAD	InjRep1	L_Welp_MR_R_Papenfuss_230721_100921_ExplI_rS1-DII_ADPRibModB_invitro2_0.0100_XLs.idXML	2	27287	2973.23	740.857	8.8652e-06	0	4	AFLPGSLVDVRPVRDTLHLEGK	ribosomalProteinS1	130	151	0	0.458667	0	127.086097717285156|7.659516297280788e-03|1|PG-CO;129.102157592773438|0.023022359237075|1|y1-H2O1;130.085586547851563|5.910092499107122e-03|1|y1-H3N1;136.06146240234375|1.0|1|MI:A';147.1129150390625|7.725420873612166e-03|1|y1;155.081298828125|0.042346328496933|1|PG;183.148956298828125|0.012045029550791|1|LP-CO;186.12359619140625|0.011944294907153|1|y2-H2O1;191.117660522460938|0.486432522535324|1|…	100	3.82005	0	0	740.857	3	107	194	87	0	0	0.000339807	0.193898	14.1939	ADPribose	541.061	1	ADPribose	0	1	0	1	3	AFLPGSLVDVrPVrDTLHLEGK	13	0.00660908	1.98336	0.121387	0	0	1	0.342567
20210721_Sample2_DII_rS1_NAD	InjRep1	L_Welp_MR_R_Papenfuss_230721_100921_ExplI_rS1-DII_ADPRibModB_invitro2_0.0100_XLs.idXML	2	27313	2975.97	689.654	8.58143e-06	0	3	AFLPGSLVDVRPVR	ribosomalProteinS1	130	143	0	0.678239	0	127.086181640625|7.414920255541801e-03|1|PG-CO;136.061553955078125|1.0|1|MI:A';155.081375122070313|0.040158957242966|1|PG;169.097213745117188|4.617634695023298e-03|1|VD-CO-H2O1;173.128738403320313|6.401964463293552e-03|1|SL-CO;175.118911743164063|0.059522479772568|1|y1;183.149444580078125|9.969251230359078e-03|1|LP-CO;191.117752075195341|0.580100178718567|1|a2;201.123092651367188|4.72446391358971…	100	1.83584	0	0	689.654	2	209	299	90	0	0	-0.00046775	0.198619	9.19862	ADPribose	541.061	1	ADPribose	0	1	0	0.5	4	AFLpGSLVDVRpVR	11	0.0149791	1.19482	0.10917	0	0	1	0.399894
20210721_Sample2_DII_rS1_NAD	InjRep1	L_Welp_MR_R_Papenfuss_230721_100921_ExplI_rS1-DII_ADPRibModB_invitro2_0.0100_XLs.idXML	2	27435	2990.24	740.858	8.69319e-06	0	4	AFLPGSLVDVRPVRDTLHLEGK	ribosomalProteinS1	130	151	0	1.29606	0	127.086334228515625|0.012754891999066|1|PG-CO;129.10223388671875|0.014083960093558|1|y1-H2O1;136.061477661132813|1.0|1|MI:A';147.112518310546875|7.252499926835299e-03|1|y1;155.081207275390625|0.037523709237576|1|PG;183.149307250976563|7.50031229108572e-03|1|LP-CO;186.123458862304716|0.010109089314938|1|y2-H2O1;191.117691040039063|0.387811094522476|1|a2;201.122879028320313|5.963340867310762e-03|1|…	100	3.09487	0	0	740.857	3	107	194	87	0	0	-0.000960193	0.164741	16.1647	ADPribose	541.061	1	ADPribose	0	1	0	1.66667	3	AFLPGsLVDVRPVRDTLHLEGK	5	0.0111527	1.6453	0.0972973	0	0	1	0.436416
20210721_Sample2_DII_rS1_NAD	InjRep1	L_Welp_MR_R_Papenfuss_230721_100921_ExplI_rS1-DII_ADPRibModB_invitro2_0.0100_XLs.idXML	2	27440	2990.69	689.653	8.28609e-06	0	3	AFLPGSLVDVRPVR	ribosomalProteinS1	130	143	0	0.481764	0	127.086441040039063|0.013349054381251|1|PG-CO;136.0615234375|1.0|1|MI:A';155.0814208984375|0.046061456203461|1|PG;157.108383178710938|7.071866188198328e-03|1|y1-H2O1;173.128021240234375|5.999257322400808e-03|1|SL-CO;175.118728637695341|0.062577083706856|1|y1;183.149169921875|9.648137725889685e-03|1|LP-CO;185.16455078125|8.282497525215149e-03|1|LV-CO;191.117706298828125|0.588974475860596|1|a2;201.…	100	1.37824	0	0	689.654	2	209	299	90	0	0	0.00033225	0.193441	13.1934	ADPribose	541.061	1	ADPribose	0	1	0	1	3	AFLPGSLVdVRPVR	8	0.7057	1.10722	0.129167	0	0	1	0.553342
20210721_Sample2_DII_rS1_NAD	InjRep1	L_Welp_MR_R_Papenfuss_230721_100921_ExplI_rS1-DII_ADPRibModB_invitro2_0.0100_XLs.idXML	2	27545	3002.56	689.654	8.46459e-06	0	3	AFLPGSLVDVRPVR	ribosomalProteinS1	130	143	0	0.0466943	0	127.086463928222656|4.789801314473152e-03|1|PG-CO;136.061538696289063|1.0|1|MI:A';155.08135986328125|0.031967330724001|1|PG;157.108474731445313|5.47195365652442e-03|1|y1-H2O1;173.128158569335938|4.693174734711647e-03|1|SL-CO;175.1187744140625|0.063680596649647|1|y1;183.14910888671875|0.014225320890546|1|LP-CO;185.164840698242188|5.159962922334671e-03|1|LV-CO;191.117721557617188|0.600669980049133|…	100	1.12982	0	0	689.654	2	209	299	90	0	0	-3.22029e-05	0.1947	10.1947	ADPribose	541.061	1	ADPribose	0	1	0	0.666667	3	AFLPGSLVdVRPVR	8	0.612869	0.479888	0.122807	0	0	1	0.399592
20210721_Sample2_DII_rS1_NAD	InjRep1	L_Welp_MR_R_Papenfuss_230721_100921_ExplI_rS1-DII_ADPRibModB_invitro2_0.0100_XLs.idXML	2	27648	3014.13	689.654	8.36255e-06	0	3	AFLPGSLVDVRPVR	ribosomalProteinS1	130	143	0	0.388238	0	127.08621978759767|8.366536349058151e-03|1|PG-CO;136.06146240234375|1.0|1|MI:A';155.0814208984375|0.031127830967307|1|PG;173.128326416015625|7.925434969365597e-03|1|SL-CO;175.11871337890625|0.052411716431379|1|y1;183.14923095703125|0.010317426174879|1|LP-CO;185.16436767578125|9.61716752499342e-03|1|LV-CO;191.117599487304716|0.603383481502533|1|a2;201.122802734375|9.025461971759796e-03|1|SL;211.14…	100	1.52951	0	0	689.654	2	209	299	90	0	0	-0.00026775	0.194714	8.19471	ADPribose	541.061	1	ADPribose	0	1	0	0.666667	3	AFLpGSLVDVRpVR	11	0.0136864	1.03657	0.108225	0	0	1	0.32267
20210721_Sample2_DII_rS1_NAD	InjRep1	L_Welp_MR_R_Papenfuss_230721_100921_ExplI_rS1-DII_ADPRibModB_invitro2_0.0100_XLs.idXML	2	27738	3024.93	689.654	8.7239e-06	0	3	AFLPGSLVDVRPVR	ribosomalProteinS1	130	143	0	0.0418068	0	127.086555480957017|5.945136770606041e-03|1|PG-CO;136.061492919921875|1.0|1|MI:A';155.081390380859347|0.037266544997692|1|PG;157.1082763671875|5.947686731815338e-03|1|y1-H2O1;169.096420288085966|5.545767024159431e-03|1|VD-CO-H2O1;173.128173828125|8.909915573894978e-03|1|SL-CO;175.118698120117188|0.072312109172344|1|y1;183.149322509765625|0.011454161256552|1|LP-CO;185.164520263671875|4.40514273941…	100	2.26485	0	0	689.654	2	209	299	90	0	0	2.88322e-05	0.188434	8.18843	ADPribose	541.061	1	ADPribose	0	1	0	0.5	4	AfLPGSLVDVRPVR	1	0.0126615	2.06999	0.120536	0	0	1	0.322187
20210721_Sample2_DII_rS1_NAD	InjRep1	L_Welp_MR_R_Papenfuss_230721_100921_ExplI_rS1-DII_ADPRibModB_invitro2_0.0100_XLs.idXML	2	27837	3036.67	689.654	8.31855e-06	0	3	AFLPGSLVDVRPVR	ribosomalProteinS1	130	143	0	0.388238	0	127.086410522460938|0.011735948733985|1|PG-CO;136.061492919921875|1.0|1|MI:A';155.08135986328125|0.039273113012314|1|PG;173.128463745117188|5.833306349813938e-03|1|SL-CO;175.118804931640653|0.067678980529308|1|y1;183.14923095703125|0.012598398141563|1|LP-CO;185.164825439453125|8.801578544080257e-03|1|LV-CO;191.117630004882813|0.599804580211639|1|a2;201.123199462890625|8.019441738724709e-03|1|SL;2…	100	1.53393	0	0	689.654	2	209	299	90	0	0	-0.00026775	0.192026	10.192	ADPribose	541.061	1	ADPribose	0	1	0	0.75	4	AFLpGSLVDVRpVR	11	0.010547	0.598388	0.109375	0	0	1	0.399387
20210721_Sample2_DII_rS1_NAD	InjRep1	L_Welp_MR_R_Papenfuss_230721_100921_ExplI_rS1-DII_ADPRibModB_invitro2_0.0100_XLs.idXML	2	27944	3049.31	689.653	8.31855e-06	0	3	AFLPGSLVDVRPVR	ribosomalProteinS1	130	143	0	0.336764	0	127.086418151855469|7.123098708689213e-03|1|PG-CO;136.061538696289063|1.0|1|MI:A';155.08123779296875|0.029932357370853|1|PG;173.128341674804659|7.221794221550226e-03|1|SL-CO;175.118896484375|0.069739550352097|1|y1;183.148834228515625|0.0115732755512|1|LP-CO;187.086212158203125|6.197606679052115e-03|1|PG-CO+ribose-2H2O;191.117721557617188|0.623726844787598|1|a2;201.123153686523438|9.39504895359277…	100	1.82716	0	0	689.654	2	209	299	90	0	0	0.00023225	0.187643	10.1876	ADPribose	541.061	1	ADPribose	0	1	0	1	3	AFLPGSLVdVRPVR	8	0.731556	1.00167	0.112903	0	0	1	0.399049
20210721_Sample2_DII_rS1_NAD	InjRep1	L_Welp_MR_R_Papenfuss_230721_100921_ExplI_rS1-DII_ADPRibModB_invitro2_0.0100_XLs.idXML	2	28049	3061.67	689.654	8.31855e-06	0	3	AFLPGSLVDVRPVR	ribosomalProteinS1	130	143	0	0.243238	0	127.086181640625|9.149922057986259e-03|1|PG-CO;136.0615234375|1.0|1|MI:A';155.08135986328125|0.037195079028606|1|PG;158.092025756835938|0.025040669366717|1|y1-H3N1;173.1282958984375|6.923866458237171e-03|1|SL-CO;175.118728637695341|0.063692457973957|1|y1;183.149139404296875|9.591435082256794e-03|1|LP-CO;185.16455078125|0.010805523023009|1|LV-CO;187.086395263671875|0.017995992675424|1|PG-CO+ribose…	100	1.72321	0	0	689.654	2	209	299	90	0	0	-0.00016775	0.188342	11.1883	ADPribose	541.061	1	ADPribose	0	1	0	0.75	4	AFLPGSLVdVRPVR	8	0.487855	0.841415	0.117409	0	0	1	0.476026
20210721_Sample2_DII_rS1_NAD	InjRep1	L_Welp_MR_R_Papenfuss_230721_100921_ExplI_rS1-DII_ADPRibModB_invitro2_0.0100_XLs.idXML	2	28133	3071.71	689.653	8.28609e-06	0	3	AFLPGSLVDVRPVR	ribosomalProteinS1	130	143	0	0.484313	0	127.086372375488281|9.187402203679085e-03|1|PG-CO;136.061508178710938|1.0|1|MI:A';155.081207275390625|0.030893355607986|1|PG;173.128814697265625|8.90264380723238e-03|1|SL-CO;175.1187744140625|0.062895752489567|1|y1;183.149093627929688|9.330186061561108e-03|1|LP-CO;191.117691040039063|0.572673559188843|1|a2;201.123031616210938|9.859073907136915e-03|1|SL;211.144302368164063|8.959058672189713e-03|1|…	100	1.49904	0	0	689.654	2	209	299	90	0	0	0.000334008	0.188009	11.188	ADPribose	541.061	1	ADPribose	0	1	0	0.75	4	AFLpGSLVDVRpVR	11	0.0145864	1.60224	0.113821	0	0	1	0.476001
20210721_Sample2_DII_rS1_NAD	InjRep1	L_Welp_MR_R_Papenfuss_230721_100921_ExplI_rS1-DII_ADPRibModB_invitro2_0.0100_XLs.idXML	2	28216	3081.73	689.654	8.13378e-06	0	3	AFLPGSLVDVRPVR	ribosomalProteinS1	130	143	0	0.823239	0	127.086410522460938|5.392496474087238e-03|1|PG-CO;136.061431884765625|1.0|1|MI:A';155.081192016601563|0.034694068133831|1|PG;173.128524780273438|5.367156118154526e-03|1|SL-CO;175.118667602539063|0.069488652050495|1|y1;183.148834228515625|0.012165099382401|1|LP-CO;191.117568969726563|0.582688391208649|1|a2;201.123001098632813|7.951860316097736e-03|1|SL;211.144012451171875|9.663360193371773e-03|1|L…	100	1.16758	0	0	689.654	2	209	299	90	0	0	-0.00056775	0.199033	15.199	ADPribose	541.061	1	ADPribose	0	1	0	0.75	4	AFLPGSLVdVRPVR	8	0.603776	1.12244	0.127119	0	0	1	0.630695
20210721_Sample2_DII_rS1_NAD	InjRep1	L_Welp_MR_R_Papenfuss_230721_100921_ExplI_rS1-DII_ADPRibModB_invitro2_0.0100_XLs.idXML	2	28300	3091.95	689.655	8.28609e-06	0	3	AFLPGSLVDVRPVR	ribosomalProteinS1	130	143	0	1.55121	0	127.086441040039063|7.946398109197617e-03|1|PG-CO;136.0615234375|1.0|1|MI:A';155.081375122070313|0.039369747042656|1|PG;173.12847900390625|5.740555468946695e-03|1|SL-CO;175.118865966796875|0.076285116374493|1|y1;183.14910888671875|0.011524479836226|1|LP-CO;191.117691040039063|0.633349180221558|1|a2;201.123077392578125|9.793544188141825e-03|1|SL;211.144073486328125|7.665441371500492e-03|1|LP;219.1…	100	1.13088	0	0	689.654	2	209	299	90	0	0	-0.0010698	0.191328	12.1913	ADPribose	541.061	1	ADPribose	0	1	0	1.33333	3	AFLpGSLVDVRpVR	11	0.0166727	0.372704	0.0948276	0	0	1	0.553179
20210721_Sample2_DII_rS1_NAD	InjRep1	L_Welp_MR_R_Papenfuss_230721_100921_ExplI_rS1-DII_ADPRibModB_invitro2_0.0100_XLs.idXML	2	28337	3096.43	987.475	7.61992e-06	0	3	AFLPGSLVDVRPVRDTLHLEGK	ribosomalProteinS1	130	151	0	1.05226	0	127.086166381835938|7.339818868786097e-03|1|PG-CO;129.102066040039063|0.011239943094552|1|y1-H2O1;130.086288452148438|5.094576627016068e-03|1|y1-H3N1;136.061492919921875|1.0|1|MI:A';147.112472534179688|3.988198004662991e-03|1|y1;155.081329345703125|0.046873148530722|1|PG;186.123626708984375|9.063243865966795e-03|1|y2-H2O1;187.107742309570313|4.589234013110399e-03|1|VD-CO;191.11767578125|0.2113337…	100	2.30247	0	0	987.474	3	107	194	87	0	0	-0.00103908	0.0745432	20.0745	ADPribose	541.061	1	ADPribose	0	1	0	2.66667	3	AFLPGSLVdVRPVRdTLHLEGK	14	0.0372051	1.23896	0.135338	0	0	1	0.527359
20210721_Sample2_DII_rS1_NAD	InjRep1	L_Welp_MR_R_Papenfuss_230721_100921_ExplI_rS1-DII_ADPRibModB_invitro2_0.0100_XLs.idXML	2	28384	3101.97	689.654	8.58143e-06	0	3	AFLPGSLVDVRPVR	ribosomalProteinS1	130	143	0	0.0982374	0	127.086326599121094|9.676219895482063e-03|1|PG-CO;136.0615234375|1.0|1|MI:A';155.081436157226563|0.03494082018733|1|PG;173.1282958984375|0.011017736978829|1|SL-CO;175.118850708007813|0.073552832007408|1|y1;183.148941040039063|0.010498606599867|1|LP-CO;185.16455078125|0.011075875721872|1|LV-CO;191.117691040039063|0.643146216869354|1|a2;201.123550415039063|6.540060974657536e-03|1|SL;211.14379882812…	100	1.87051	0	0	689.654	2	209	299	90	0	0	-6.77498e-05	0.199379	12.1994	ADPribose	541.061	1	ADPribose	0	1	0	1	3	AFLPGSLVdVRPVR	8	0.601696	0.399903	0.0967742	0	0	1	0.476875
20210721_Sample2_DII_rS1_NAD	InjRep1	L_Welp_MR_R_Papenfuss_230721_100921_ExplI_rS1-DII_ADPRibModB_invitro2_0.0100_XLs.idXML	2	28421	3106.33	740.858	7.97589e-06	0	4	AFLPGSLVDVRPVRDTLHLEGK	ribosomalProteinS1	130	151	0	0.621163	0	127.086433410644531|9.67866275459528e-03|1|PG-CO;129.102142333984375|0.017754567787051|1|y1-H2O1;130.0859375|4.038436338305473e-03|1|y1-H3N1;136.061492919921875|1.0|1|MI:A';147.112823486328125|3.65514075383544e-03|1|y1;155.08123779296875|0.031104989349842|1|PG;173.128372192382813|4.670386668294668e-03|1|SL-CO;183.149261474609375|0.011251240037382|1|LP-CO;186.123641967773438|0.010326627641916|1|y2…	100	3.63571	0	0	740.857	3	107	194	87	0	0	-0.000460193	0.147992	21.148	ADPribose	541.061	1	ADPribose	0	1	0	2.66667	3	AFLPGSLVDVRPVRDTLhLEGK	17	0.502838	2.14944	0.137931	0	0	1	0.578476
20210721_Sample2_DII_rS1_NAD	InjRep1	L_Welp_MR_R_Papenfuss_230721_100921_ExplI_rS1-DII_ADPRibModB_invitro2_0.0100_XLs.idXML	2	28464	3111.38	1070.85	3.67227e-06	0	3	GGFTVELNGIRAFLPGSLVDVRPVR	ribosomalProteinS1	119	143	0	0.137169	0	115.050193786621094|3.599311923608184e-03|1|b2;136.061492919921875|0.96786379814148|1|MI:A';157.108291625976563|5.644203629344702e-03|1|y1-H2O1;158.092453002929688|2.933026757091284e-03|1|y1-H3N1;173.128311157226563|0.029083954170346|1|SL-CO;175.118789672851563|0.075768604874611|1|y1;183.112594604492188|8.194856345653534e-03|1|VE-CO-H2O1;191.118148803710938|4.92264237254858e-03|1|AF-CO;201.123107…	96.7864	1.39871	0	0	1070.85	2	3	12	9	0	0	-0.000146888	0.111214	32.1112	ADPribose	541.061	1	ADPribose	0	1	0	3	4	GGFTVELNGIrAFLPGSLVDVRPVR	10	0.556902	1.61863	0.213904	0	0	1	0.796301
20210721_Sample2_DII_rS1_NAD	InjRep1	L_Welp_MR_R_Papenfuss_230721_100921_ExplI_rS1-DII_ADPRibModB_invitro2_0.0100_XLs.idXML	2	28489	3114.2	689.654	8.24641e-06	0	3	AFLPGSLVDVRPVR	ribosomalProteinS1	130	143	0	0.388238	0	127.086448669433594|9.835463017225266e-03|1|PG-CO;136.061553955078125|1.0|1|MI:A';155.08123779296875|0.029641536995769|1|PG;173.12811279296875|6.003741640597582e-03|1|SL-CO;175.118850708007813|0.075831048190594|1|y1;183.14923095703125|0.016448201611638|1|LP-CO;185.164886474609375|0.012859032489359|1|LV-CO;191.11773681640625|0.591504573822022|1|a2;201.12322998046875|9.139467030763626e-03|1|SL;211.…	100	1.24367	0	0	689.654	2	209	299	90	0	0	-0.00026775	0.199864	14.1999	ADPribose	541.061	1	ADPribose	0	1	0	0.75	4	AFLPGSLVdVRPVR	8	0.539968	0.999715	0.107438	0	0	1	0.553836
20210721_Sample2_DII_rS1_NAD	InjRep1	L_Welp_MR_R_Papenfuss_230721_100921_ExplI_rS1-DII_ADPRibModB_invitro2_0.0100_XLs.idXML	2	28527	3118.74	740.858	7.82637e-06	0	4	AFLPGSLVDVRPVRDTLHLEGK	ribosomalProteinS1	130	151	0	1.16108	0	127.086227416992188|0.011435783468187|1|PG-CO;129.101913452148438|0.019891202449799|1|y1-H2O1;136.06134033203125|1.0|1|MI:A';147.112442016601563|7.63282785192132e-03|1|y1;155.081207275390625|0.035494305193424|1|PG;169.096771240234375|2.897331723943353e-03|1|VD-CO-H2O1;173.128128051757813|4.155844449996948e-03|1|SL-CO;183.14886474609375|0.012522931210697|1|LP-CO;186.123367309570313|8.7612150236964…	100	2.86858	0	0	740.857	3	107	194	87	0	0	-0.000860193	0.125592	16.1256	ADPribose	541.061	1	ADPribose	0	1	0	1.25	4	AFLpGSLVDVRpVRDTLHLEGK	11	0.00404037	2.00774	0.122257	0	0	1	0.482171
20210721_Sample2_DII_rS1_NAD	InjRep1	L_Welp_MR_R_Papenfuss_230721_100921_ExplI_rS1-DII_ADPRibModB_invitro2_0.0100_XLs.idXML	2	28545	3121.27	1070.85	4.2362e-06	0	3	GGFTVELNGIRAFLPGSLVDVRPVR	ribosomalProteinS1	119	143	0	0.137169	0	115.049842834472656|5.484343506395817e-03|1|b2;136.061569213867188|1.0|1|MI:A';157.108184814453125|7.740768138319254e-03|1|y1-H2O1;173.128326416015625|0.027429783716798|1|SL-CO;175.11883544921875|0.076864153146744|1|y1;177.102310180664063|5.397237371653318e-03|1|GF-CO;183.113021850585966|7.520148530602455e-03|1|VE-CO-H2O1;201.123291015625|0.023877762258053|1|SL;205.09686279296875|3.76588571816682…	100	1.15358	0	0	1070.85	2	3	12	9	0	0	-0.000146888	0.131573	33.1316	ADPribose	541.061	1	ADPribose	0	1	0	3	4	GGFTVELNGIrAFLPGSLVDVRPVR	10	0.750216	2.03891	0.216981	0	0	1	0.838816
20210721_Sample2_DII_rS1_NAD	InjRep1	L_Welp_MR_R_Papenfuss_230721_100921_ExplI_rS1-DII_ADPRibModB_invitro2_0.0100_XLs.idXML	2	28577	3124.77	689.653	8.54803e-06	0	3	AFLPGSLVDVRPVR	ribosomalProteinS1	130	143	0	1.35177	0	127.086532592773438|7.958383299410343e-03|1|PG-CO;136.061569213867188|1.0|1|MI:A';155.081512451171875|0.033159893006086|1|PG;173.12872314453125|7.716589607298374e-03|1|SL-CO;175.118865966796875|0.059352327138186|1|y1;183.148971557617188|8.903459645807743e-03|1|LP-CO;191.117782592773438|0.586718797683716|1|a2;201.123825073242188|0.010922074317932|1|SL;211.144317626953125|9.41414013504982e-03|1|LP;…	100	1.3096	0	0	689.654	2	209	299	90	0	0	0.00093225	0.18604	12.186	ADPribose	541.061	1	ADPribose	0	1	0	0.5	4	AFLPGSLVdVRPVR	8	0.738886	0.690833	0.107296	0	0	1	0.475849
20210721_Sample2_DII_rS1_NAD	InjRep1	L_Welp_MR_R_Papenfuss_230721_100921_ExplI_rS1-DII_ADPRibModB_invitro2_0.0100_XLs.idXML	2	28608	3128.68	740.857	8.11987e-06	0	4	AFLPGSLVDVRPVRDTLHLEGK	ribosomalProteinS1	130	151	0	0.486184	0	127.086112976074219|0.010836987756193|1|PG-CO;129.102218627929688|0.020614659413695|1|y1-H2O1;130.086105346679688|4.351689480245113e-03|1|y1-H3N1;136.0615234375|1.0|1|MI:A';147.112518310546875|7.452120538800955e-03|1|y1;155.081344604492188|0.033340658992529|1|PG;169.09698486328125|4.183699376881123e-03|1|VD-CO-H2O1;173.128677368164063|3.618155838921666e-03|1|SL-CO;183.149017333984375|0.0139688970…	100	3.67901	0	0	740.857	3	107	194	87	0	0	-0.000360193	0.160044	20.16	ADPribose	541.061	1	ADPribose	0	1	0	2	3	AFLPGSLVDVRPVRDTLHLeGK	19	0.632692	1.97096	0.129707	0	0	1	0.483812
20210721_Sample2_DII_rS1_NAD	InjRep1	L_Welp_MR_R_Papenfuss_230721_100921_ExplI_rS1-DII_ADPRibModB_invitro2_0.0100_XLs.idXML	2	28631	3131.35	1070.86	3.97379e-06	0	3	GGFTVELNGIRAFLPGSLVDVRPVR	ribosomalProteinS1	119	143	0	0.510703	0	115.049942016601563|4.95746498927474e-03|1|b2;136.061447143554688|0.948654174804688|1|MI:A';155.0811767578125|4.751523025333881e-03|1|PG;157.10821533203125|2.927168505266309e-03|1|y1-H2O1;158.092239379882813|3.711025463417172e-03|1|y1-H3N1;169.097183227539063|5.284372717142105e-03|1|VD-CO-H2O1;173.128280639648438|0.026346180588007|1|SL-CO;175.118728637695341|0.072323389351368|1|y1;183.11239624023…	94.8654	0.933551	0	0	1070.85	2	3	12	9	0	0	-0.000546888	0.112119	31.1121	ADPribose	541.061	1	ADPribose	0	1	0	2.4	5	GGFTVELNGIRaFLPGSLVDVRPVR	11	0.0382461	1.48541	0.179894	0	0	1	0.838005
20210721_Sample2_DII_rS1_NAD	InjRep1	L_Welp_MR_R_Papenfuss_230721_100921_ExplI_rS1-DII_ADPRibModB_invitro2_0.0100_XLs.idXML	2	28676	3136.67	689.654	8.80188e-06	0	3	AFLPGSLVDVRPVR	ribosomalProteinS1	130	143	0	0.0467629	0	127.086189270019531|9.947055019438269e-03|1|PG-CO;136.061477661132813|1.0|1|MI:A';155.081314086914034|0.035309705883265|1|PG;173.128692626953125|7.035510148853064e-03|1|SL-CO;175.118820190429688|0.050719369202852|1|y1;183.148971557617188|0.013650472275913|1|LP-CO;185.16455078125|7.984119467437267e-03|1|LV-CO;191.117630004882813|0.583818674087524|1|a2;201.123077392578125|0.021031618118286|1|SL;211…	100	1.82762	0	0	689.654	2	209	299	90	0	0	3.22502e-05	0.183691	12.1837	ADPribose	541.061	1	ADPribose	0	1	0	0.5	4	AFLPGSLVdVRPVR	8	0.53099	1.07521	0.0854701	0	0	1	0.475669
20210721_Sample2_DII_rS1_NAD	InjRep1	L_Welp_MR_R_Papenfuss_230721_100921_ExplI_rS1-DII_ADPRibModB_invitro2_0.0100_XLs.idXML	2	28695	3138.99	740.857	8.21939e-06	0	4	AFLPGSLVDVRPVRDTLHLEGK	ribosomalProteinS1	130	151	0	0.486184	0	127.086433410644531|8.738139644265175e-03|1|PG-CO;129.101882934570313|0.017386989668012|1|y1-H2O1;130.085968017578125|7.048472762107849e-03|1|y1-H3N1;136.061447143554688|1.0|1|MI:A';147.112533569335938|9.337990544736384e-03|1|y1;155.081466674804659|0.033491782844067|1|PG;173.128433227539063|2.909211441874504e-03|1|SL-CO;183.148910522460938|0.011297988705337|1|LP-CO;186.123443603515625|8.562247268…	100	2.97247	0	0	740.857	3	107	194	87	0	0	-0.000360193	0.161947	20.1619	ADPribose	541.061	1	ADPribose	0	1	0	2.66667	3	AFLPGSLVDVRPVRDtLHLEGK	15	0.638168	2.19401	0.125	0	0	1	0.531521
20210721_Sample2_DII_rS1_NAD	InjRep1	L_Welp_MR_R_Papenfuss_230721_100921_ExplI_rS1-DII_ADPRibModB_invitro2_0.0100_XLs.idXML	2	28715	3141.49	1070.86	3.40049e-06	0	3	GGFTVELNGIRAFLPGSLVDVRPVR	ribosomalProteinS1	119	143	0	0.230553	0	115.0498046875|4.01715375483036e-03|1|b2;136.06134033203125|0.905978322029114|1|MI:A';157.107833862304716|6.516138557344675e-03|1|y1-H2O1;169.096755981445313|2.852509496733546e-03|1|VD-CO-H2O1;173.127914428710938|0.029549706727266|1|SL-CO;175.118576049804659|0.06935591250658|1|y1;183.112335205078125|7.657019887119532e-03|1|VE-CO-H2O1;201.122879028320313|0.017541451379657|1|SL;219.112289428710938|…	90.5978	1.50082	0	0	1070.85	2	3	12	9	0	0	-0.000246888	0.105372	35.1054	ADPribose	541.061	1	ADPribose	0	1	0	2.4	5	GGFtVELNGIRAFLPGSLVDVRPVR	3	0.0624443	2.15443	0.204604	0	0	1	0.837724
20210721_Sample2_DII_rS1_NAD	InjRep1	L_Welp_MR_R_Papenfuss_230721_100921_ExplI_rS1-DII_ADPRibModB_invitro2_0.0100_XLs.idXML	2	28761	3147.05	689.654	7.5438e-06	0	3	AFLPGSLVDVRPVR	ribosomalProteinS1	130	143	0	0.0467629	0	127.086486816406236|9.724807925522327e-03|1|PG-CO;136.061569213867188|1.0|1|MI:A';155.081466674804659|0.029662797227502|1|PG;157.108413696289063|6.543072406202555e-03|1|y1-H2O1;169.096755981445313|7.398753426969051e-03|1|VD-CO-H2O1;173.128280639648438|0.011969706043601|1|SL-CO;175.11883544921875|0.064841538667679|1|y1;183.1490478515625|0.010865767486393|1|LP-CO;185.164657592773438|9.6937948837876…	100	1.51491	0	0	689.654	2	209	299	90	0	0	3.22502e-05	0.189357	17.1894	ADPribose	541.061	1	ADPribose	0	1	0	0.75	4	AFLpGSLVDVRPVR	3	0.546195	1.88554	0.123188	0	0	1	0.706874
20210721_Sample2_DII_rS1_NAD	InjRep1	L_Welp_MR_R_Papenfuss_230721_100921_ExplI_rS1-DII_ADPRibModB_invitro2_0.0100_XLs.idXML	2	28778	3149.17	740.857	8.45582e-06	0	4	AFLPGSLVDVRPVRDTLHLEGK	ribosomalProteinS1	130	151	0	0.351206	0	127.086463928222656|9.734285995364187e-03|1|PG-CO;129.102142333984375|0.021946037188172|1|y1-H2O1;136.0615234375|1.0|1|MI:A';147.112503051757813|5.432303994894028e-03|1|y1;155.081161499023438|0.047911580651999|1|PG;183.149032592773438|0.014543756842613|1|LP-CO;186.123199462890625|9.28198080509901e-03|1|y2-H2O1;191.117691040039063|0.520581424236298|1|a2;204.134063720703125|0.050837874412537|1|y2;2…	100	3.04633	0	0	740.857	3	107	194	87	0	0	-0.000260193	0.19905	17.199	ADPribose	541.061	1	ADPribose	0	1	0	1.66667	3	AFLpGSLVDVRpVRDTLHLEGK	11	0.0134261	1.17498	0.144654	0	0	1	0.485669
20210721_Sample2_DII_rS1_NAD	InjRep1	L_Welp_MR_R_Papenfuss_230721_100921_ExplI_rS1-DII_ADPRibModB_invitro2_0.0100_XLs.idXML	2	28797	3151.59	1070.85	6.11759e-06	0	3	GGFTVELNGIRAFLPGSLVDVRPVR	ribosomalProteinS1	119	143	0	0.516514	0	120.080665588378906|0.356502711772919|1|iF;136.061599731445313|1.0|1|MI:A';173.128738403320313|0.020668692886829|1|SL-CO;175.118881225585966|0.079980306327343|1|y1;201.123764038085966|0.026288641616702|1|SL;221.129104614257813|0.02082403935492|1|FT-CO;229.117706298828125|0.013461285270751|1|VE;231.112777709960938|0.020146606490016|1|FT-H2O1;249.12335205078125|0.043279863893986|1|FT;256.1774902343…	100	1.92545	0	0	1070.85	2	3	12	9	0	0	0.000553112	0.151261	24.1513	ADPribose	541.061	1	ADPribose	0	1	0	2	3	GGFtVELNGIRAFLPGSLVDVRPVR	3	0.0416354	1.50722	0.200837	0	0	1	0.631303
20210721_Sample2_DII_rS1_NAD	InjRep1	L_Welp_MR_R_Papenfuss_230721_100921_ExplI_rS1-DII_ADPRibModB_invitro2_0.0100_XLs.idXML	2	28845	3157.18	689.653	8.58143e-06	0	3	AFLPGSLVDVRPVR	ribosomalProteinS1	130	143	0	0.191763	0	127.086410522460938|7.237839046865702e-03|1|PG-CO;136.06158447265625|1.0|1|MI:A';155.081375122070313|0.026796761900187|1|PG;173.128204345703125|0.010332405567169|1|SL-CO;175.118927001953125|0.058950208127499|1|y1;183.149063110351563|0.013321115635335|1|LP-CO;191.1177978515625|0.594503462314606|1|a2;201.12322998046875|0.015446811914444|1|SL;211.144363403320313|0.012390982359648|1|LP;219.1127929687…	100	1.62091	0	0	689.654	2	209	299	90	0	0	0.00013225	0.175178	12.1752	ADPribose	541.061	1	ADPribose	0	1	0	0.5	4	AFLPGSLVdVRPVR	8	0.645853	0.488421	0.0963855	0	0	1	0.475014
20210721_Sample2_DII_rS1_NAD	InjRep1	L_Welp_MR_R_Papenfuss_230721_100921_ExplI_rS1-DII_ADPRibModB_invitro2_0.0100_XLs.idXML	2	28863	3159.43	740.857	8.17018e-06	0	4	AFLPGSLVDVRPVRDTLHLEGK	ribosomalProteinS1	130	151	0	0.216227	0	127.086441040039063|7.336490787565708e-03|1|PG-CO;129.1019287109375|0.018845422193408|1|y1-H2O1;130.085845947265625|7.172530516982079e-03|1|y1-H3N1;136.061538696289063|1.0|1|MI:A';147.11279296875|8.975092321634293e-03|1|y1;155.081558227539063|0.038483425974846|1|PG;183.149093627929688|0.01546638365835|1|LP-CO;186.123367309570313|9.709815494716168e-03|1|y2-H2O1;191.11773681640625|0.531533122062683…	100	2.78332	0	0	740.857	3	107	194	87	0	0	-0.000160193	0.188636	22.1886	ADPribose	541.061	1	ADPribose	0	1	0	2.66667	3	AFLPGSLVDVRPVRDTLHLeGK	19	0.405345	1.69421	0.123288	0	0	1	0.532792
20210721_Sample2_DII_rS1_NAD	InjRep1	L_Welp_MR_R_Papenfuss_230721_100921_ExplI_rS1-DII_ADPRibModB_invitro2_0.0100_XLs.idXML	2	28884	3162.11	1070.85	4.19692e-06	0	3	GGFTVELNGIRAFLPGSLVDVRPVR	ribosomalProteinS1	119	143	0	0.423131	0	115.05008697509767|4.188339691609144e-03|1|b2;136.061553955078125|1.0|1|MI:A';157.1082763671875|6.896146107465029e-03|1|y1-H2O1;169.096847534179688|5.13116642832756e-03|1|VD-CO-H2O1;173.128143310546875|0.030970545485616|1|SL-CO;175.118804931640653|0.077509149909019|1|y1;183.112945556640653|7.523271720856428e-03|1|VE-CO-H2O1;201.123214721679688|0.020264200866222|1|SL;214.118209838867188|6.18256907…	100	1.29311	0	0	1070.85	2	3	12	9	0	0	0.000453112	0.11347	32.1135	ADPribose	541.061	1	ADPribose	0	1	0	3	4	GGFTVELNGIRAFLPGsLVDVRPVR	16	0.0558372	1.29562	0.181818	0	0	1	0.796395
20210721_Sample2_DII_rS1_NAD	InjRep1	L_Welp_MR_R_Papenfuss_230721_100921_ExplI_rS1-DII_ADPRibModB_invitro2_0.0100_XLs.idXML	2	28927	3167.39	689.654	8.80188e-06	0	3	AFLPGSLVDVRPVR	ribosomalProteinS1	130	143	0	0.243238	0	127.086433410644531|7.028023712337017e-03|1|PG-CO;136.061492919921875|1.0|1|MI:A';155.081222534179688|0.038199506700039|1|PG;169.096893310546875|6.36644009500742e-03|1|VD-CO-H2O1;173.128616333007813|8.157125674188137e-03|1|SL-CO;175.118728637695341|0.065464928746223|1|y1;183.1490478515625|0.013013840653002|1|LP-CO;185.164596557617188|7.494178134948015e-03|1|LV-CO;191.117660522460938|0.57891386747…	100	1.3663	0	0	689.654	2	209	299	90	0	0	-0.00016775	0.191686	10.1917	ADPribose	541.061	1	ADPribose	0	1	0	0.75	4	AFLpGSLVDVRpVR	11	0.0107834	0.645919	0.0769231	0	0	1	0.39936
20210721_Sample2_DII_rS1_NAD	InjRep1	L_Welp_MR_R_Papenfuss_230721_100921_ExplI_rS1-DII_ADPRibModB_invitro2_0.0100_XLs.idXML	2	28947	3169.74	740.857	8.26153e-06	0	4	AFLPGSLVDVRPVRDTLHLEGK	ribosomalProteinS1	130	151	0	0.0537307	0	120.080665588378906|0.199465811252594|1|iF;127.086578369140625|7.291147951036692e-03|1|PG-CO;129.102096557617188|0.019483843818307|1|y1-H2O1;130.086517333984375|5.386144388467073e-03|1|y1-H3N1;136.061599731445313|1.0|1|MI:A';147.112319946289063|0.010292290709913|1|y1;155.081222534179688|0.03605443239212|1|PG;169.097198486328125|4.025038797408342e-03|1|VD-CO-H2O1;173.128814697265625|3.969680517911…	100	2.2436	0	0	740.857	3	107	194	87	0	0	3.98068e-05	0.172792	17.1728	ADPribose	541.061	1	ADPribose	0	1	0	1.66667	3	AFLPGSLVDVrPVrDTLHLEGK	13	0.0134691	1.67017	0.132701	0	0	1	0.484419
20210721_Sample2_DII_rS1_NAD	InjRep1	L_Welp_MR_R_Papenfuss_230721_100921_ExplI_rS1-DII_ADPRibModB_invitro2_0.0100_XLs.idXML	2	28969	3172.57	1070.86	6.08218e-06	0	3	GGFTVELNGIRAFLPGSLVDVRPVR	ribosomalProteinS1	119	143	0	0.604086	0	136.061538696289063|0.990404367446899|1|MI:A';155.081344604492188|4.286373034119606e-03|1|PG;157.108444213867188|5.747690796852112e-03|1|y1-H2O1;173.12841796875|0.034877926111221|1|SL-CO;175.118698120117188|0.089201174676418|1|y1;183.112289428710938|9.239926002919674e-03|1|VE-CO-H2O1;191.117752075195341|0.010020775720477|1|AF-CO;201.123214721679688|0.024653039872646|1|SL;214.11810302734375|5.7229…	99.0404	1.93577	0	0	1070.85	2	3	12	9	0	0	-0.000646888	0.138966	29.139	ADPribose	541.061	1	ADPribose	0	1	0	2.75	4	GGFtVELNGIRAFLPGSLVDVRPVR	3	0.0375338	1.49642	0.149206	0	0	1	0.714124
20210721_Sample2_DII_rS1_NAD	InjRep1	L_Welp_MR_R_Papenfuss_230721_100921_ExplI_rS1-DII_ADPRibModB_invitro2_0.0100_XLs.idXML	2	29031	3180.01	740.857	8.40338e-06	0	4	AFLPGSLVDVRPVRDTLHLEGK	ribosomalProteinS1	130	151	0	0.216227	0	127.08642578125|0.010828803293407|1|PG-CO;129.101837158203125|0.014034044928849|1|y1-H2O1;136.061492919921875|1.0|1|MI:A';147.112747192382813|0.010820272378623|1|y1;155.081390380859347|0.029128922149539|1|PG;173.128936767578125|7.613418158143759e-03|1|SL-CO;183.14862060546875|0.011775785125792|1|LP-CO;186.123626708984375|0.010389001108706|1|y2-H2O1;191.117660522460938|0.508156716823578|1|a2;204.1…	100	3.69628	0	0	740.857	3	107	194	87	0	0	-0.000160193	0.174533	19.1745	ADPribose	541.061	1	ADPribose	0	1	0	2	3	AFLPGSLVDVrPVrDTLHLEGK	13	0.0187664	1.50046	0.105991	0	0	1	0.532121
20210721_Sample2_DII_rS1_NAD	InjRep1	L_Welp_MR_R_Papenfuss_230721_100921_ExplI_rS1-DII_ADPRibModB_invitro2_0.0100_XLs.idXML	2	29097	3188.28	689.654	8.83654e-06	0	3	AFLPGSLVDVRPVR	ribosomalProteinS1	130	143	0	0.533238	0	127.086463928222656|7.158733904361725e-03|1|PG-CO;136.061447143554688|1.0|1|MI:A';155.081329345703125|0.033273212611675|1|PG;173.127944946289063|0.012491921894252|1|SL-CO;175.118698120117188|0.074165493249893|1|y1;183.149139404296875|0.010078315623105|1|LP-CO;191.11761474609375|0.643584549427033|1|a2;201.123245239257813|0.018051218241453|1|SL;211.143829345703125|0.014420325867832|1|LP;219.1125946…	100	1.61628	0	0	689.654	2	209	299	90	0	0	-0.00036775	0.211231	10.2112	ADPribose	541.061	1	ADPribose	0	1	0	0.5	4	AFlPGSlVDVRPVR	6	0.0247915	1.43849	0.0964467	0	0	1	0.323941
20210721_Sample2_DII_rS1_NAD	InjRep1	L_Welp_MR_R_Papenfuss_230721_100921_ExplI_rS1-DII_ADPRibModB_invitro2_0.0100_XLs.idXML	2	29138	3193.02	1070.85	7.02999e-06	0	3	GGFTVELNGIRAFLPGSLVDVRPVR	ribosomalProteinS1	119	143	0	0.609897	0	136.061569213867188|1.0|1|MI:A';173.12860107421875|0.025968676432967|1|SL-CO;175.118453979492188|0.08689097315073|1|y1;183.112686157226563|0.017196264117956|1|VE-CO-H2O1;191.118240356445313|0.019457040354609|1|AF-CO;201.122970581054688|0.028699278831482|1|SL;219.113067626953125|0.029618810862303|1|AF;221.128570556640653|0.017463417723775|1|FT-CO;231.113388061523438|0.019821247085929|1|FT-H2O1;233…	100	1.62721	0	0	1070.85	2	3	12	9	0	0	0.000653112	0.136543	21.1365	ADPribose	541.061	1	ADPribose	0	1	0	1.66667	3	GGFTVElNGIRAFlPGSlVDVRPVR	17	0.0482882	2.10538	0.146119	0	0	1	0.547356
20210721_Sample2_DII_rS1_NAD	InjRep1	L_Welp_MR_R_Papenfuss_230721_100921_ExplI_rS1-DII_ADPRibModB_invitro2_0.0100_XLs.idXML	2	29201	3200.53	740.857	8.63675e-06	0	4	AFLPGSLVDVRPVRDTLHLEGK	ribosomalProteinS1	130	151	0	0.486184	0	127.0863037109375|5.827530287206173e-03|1|PG-CO;129.101943969726563|0.01737954095006|1|y1-H2O1;136.0615234375|1.0|1|MI:A';147.112762451171875|0.01055702008307|1|y1;148.076065063476563|3.451493568718433e-03|1|iP+ribose-H2O;155.081268310546875|0.030778530985117|1|PG;169.0970458984375|3.784060245379806e-03|1|VD-CO-H2O1;183.149032592773438|0.012656054459512|1|LP-CO;186.123306274414034|6.7413640208542…	100	3.3936	0	0	740.857	3	107	194	87	0	0	-0.000360193	0.161582	14.1616	ADPribose	541.061	1	ADPribose	0	1	0	1.25	4	AFlPGSlVDVRPVRDTlHlEGK	18	0.0325082	0.867895	0.10917	0	0	1	0.388647
20210721_Sample2_DII_rS1_NAD	InjRep1	L_Welp_MR_R_Papenfuss_230721_100921_ExplI_rS1-DII_ADPRibModB_invitro2_0.0100_XLs.idXML	2	29207	3201.01	689.654	8.83654e-06	0	3	AFLPGSLVDVRPVR	ribosomalProteinS1	130	143	0	0.96824	0	127.086715698242188|7.28211272507906e-03|1|PG-CO;136.061538696289063|1.0|1|MI:A';155.081497192382813|0.038300752639771|1|PG;173.12847900390625|7.254335563629866e-03|1|SL-CO;175.118865966796875|0.074656866490841|1|y1;183.149185180664063|0.013228854164481|1|LP-CO;185.16485595703125|0.0156812928617|1|LV-CO;191.117706298828125|0.588985025882721|1|a2;201.122573852539063|5.702619440853596e-03|1|SL;213.…	100	1.19941	0	0	689.654	2	209	299	90	0	0	-0.00066775	0.179501	10.1795	ADPribose	541.061	1	ADPribose	0	1	0	1	3	AFLpGSLVDVRpVR	11	0.0160936	0.750406	0.102439	0	0	1	0.398423
20210721_Sample2_DII_rS1_NAD	InjRep1	L_Welp_MR_R_Papenfuss_230721_100921_ExplI_rS1-DII_ADPRibModB_invitro2_0.0100_XLs.idXML	2	29251	3206.28	1070.85	7.84635e-06	0	3	GGFTVELNGIRAFLPGSLVDVRPVR	ribosomalProteinS1	119	143	0	0.796664	0	120.080665588378906|0.036861997097731|1|iF;136.061614990234375|0.116915360093117|1|MI:A';155.08148193359375|3.299649571999908e-03|1|PG;169.097503662109375|2.491005696356297e-03|1|VD-CO-H2O1;171.113433837890625|2.66706757247448e-03|1|GI;175.118865966796875|0.013690952211618|1|y1;183.149276733398438|2.743144053965807e-03|1|LP-CO;191.117752075195341|0.013667641207576|1|AF-CO;201.123397827148438|3.10…	11.6915	0.234992	0	0	1070.85	2	3	12	9	0	0	0.000853112	0.0324877	17.0325	ADPribose	541.061	1	ADPribose	0	1	0	0.333333	6	GGFTVElNGIRAFlPGSlVDVRPVR	17	0.0141581	1.43333	0.0672269	0.000904691	0	1	0.41802
20210721_Sample2_DII_rS1_NAD	InjRep1	L_Welp_MR_R_Papenfuss_230721_100921_ExplI_rS1-DII_ADPRibModB_invitro2_0.0100_XLs.idXML	2	29425	3224.32	740.857	8.32628e-06	0	4	AFLPGSLVDVRPVRDTLHLEGK	ribosomalProteinS1	130	151	0	0.351206	0	136.0614013671875|0.298153847455978|1|MI:A';155.081344604492188|9.350367821753023e-03|1|PG;191.117538452148438|0.151397064328194|1|a2;204.133895874023438|0.017424875870347|1|y2;219.1124267578125|0.169765412807465|1|b2;224.102142333984375|8.609016425907612e-03|1|PGS-H2O1;242.113204956054688|0.013976796530187|1|PGS;309.191131591796875|5.210752598941326e-03|1|LPGS-CO-H2O1;315.165496826171932|6.36173…	29.8154	0.974615	0	0	740.857	3	107	194	87	0	0	-0.000260193	0.0655052	14.0655	ADPribose	541.061	1	ADPribose	0	1	0	1.33333	3	AFLpGSLVDVRpVRDTLHLEGK	11	0.00573621	1.51449	0.0881356	0	0	1	0.384072
20210721_Sample2_DII_rS1_NAD	InjRep1	L_Welp_MR_R_Papenfuss_230721_100921_ExplI_rS1-DII_ADPRibModB_invitro2_0.0100_XLs.idXML	2	29700	3259.26	740.856	7.79831e-06	0	4	AFLPGSLVDVRPVRDTLHLEGK	ribosomalProteinS1	130	151	0	1.13356	0	129.101974487304688|0.021307004615664|1|y1-H2O1;136.061431884765625|1.0|1|MI:A';155.081085205078125|0.034985322505236|1|PG;183.149078369140653|0.013217368163168|1|LP-CO;191.117568969726563|0.539108216762543|1|a2;204.134063720703125|0.05726832151413|1|y2;219.112548828125|0.644715428352356|1|b2;224.102706909179688|0.015387900173664|1|PGS-H2O1;233.16461181640625|0.011184150353074|1|FL-CO;242.1132812…	100	3.37235	0	0	740.857	3	107	194	87	0	0	0.000839807	0.119486	18.1195	ADPribose	541.061	1	ADPribose	0	1	0	1.66667	3	AFLPGSLVDVRPVRDtLHLEGK	15	1.01088	1.46344	0.111511	0	0	1	0.434261
20210721_Sample2_DII_rS1_NAD	InjRep1	L_Welp_MR_R_Papenfuss_230721_100921_ExplI_rS1-DII_ADPRibModB_invitro2_0.0100_XLs.idXML	2	29798	3270.51	740.857	8.31416e-06	0	4	AFLPGSLVDVRPVRDTLHLEGK	ribosomalProteinS1	130	151	0	0.0537307	0	129.101898193359375|0.012627498246729|1|y1-H2O1;136.061416625976563|0.668553233146668|1|MI:A';155.081298828125|0.021041626110673|1|PG;183.149017333984375|7.689861115068197e-03|1|LP-CO;191.1175537109375|0.358402013778687|1|a2;204.134033203125|0.035901140421629|1|y2;219.11248779296875|0.453966736793518|1|b2;224.102569580078125|0.012770924717188|1|PGS-H2O1;233.164718627929688|0.010238129645586|1|FL-…	66.8553	1.70921	0	0	740.857	3	107	194	87	0	0	3.98068e-05	0.111093	17.1111	ADPribose	541.061	1	ADPribose	0	1	0	1.33333	3	AFLPGSLVDVRPVRDTLhLEGK	17	0.103477	2.20804	0.0989011	0	0	1	0.433862
20210721_Sample2_DII_rS1_NAD	InjRep1	L_Welp_MR_R_Papenfuss_230721_100921_ExplI_rS1-DII_ADPRibModB_invitro2_0.0100_XLs.idXML	2	29910	3283.21	740.857	8.29706e-06	0	4	AFLPGSLVDVRPVRDTLHLEGK	ribosomalProteinS1	130	151	0	0.0812481	0	129.10198974609375|0.010268673300743|1|y1-H2O1;136.061431884765625|0.444487303495407|1|MI:A';155.081283569335938|0.015753980726004|1|PG;191.117599487304716|0.256332248449326|1|a2;204.134063720703125|0.026941206306219|1|y2;219.112518310546875|0.286247849464417|1|b2;224.102676391601563|0.010738486424088|1|PGS-H2O1;233.1644287109375|6.293872836977243e-03|1|FL-CO;242.113296508789063|0.031859092414379…	44.4487	1.40582	0	0	740.857	3	107	194	87	0	0	-6.01932e-05	0.0928633	14.0929	ADPribose	541.061	1	ADPribose	0	1	0	1.33333	3	AFLPGSLVDVRPVRDTLhLEGK	17	0.0564588	1.61038	0.0870968	0	0	1	0.385374
20210721_Sample2_DII_rS1_NAD	InjRep1	L_Welp_MR_R_Papenfuss_230721_100921_ExplI_rS1-DII_ADPRibModB_invitro2_0.0100_XLs.idXML	2	30012	3295.21	740.858	7.90891e-06	0	4	AFLPGSLVDVRPVRDTLHLEGK	ribosomalProteinS1	130	151	0	1.43104	0	136.061447143554688|0.413803458213806|1|MI:A';155.08135986328125|0.012342708185315|1|PG;183.1488037109375|9.281876496970654e-03|1|LP-CO;191.117599487304716|0.22828321158886|1|a2;204.133834838867188|0.019242297858|1|y2;219.112518310546875|0.264706462621689|1|b2;224.102935791015625|0.010242901742458|1|PGS-H2O1;242.113388061523438|0.021018052473664|1|PGS;309.191650390625|8.719244971871376e-03|1|LPGS…	41.3803	1.06866	0	0	740.857	3	107	194	87	0	0	-0.00106019	0.0914806	17.0915	ADPribose	541.061	1	ADPribose	0	1	0	1.33333	3	AFLPGSLVDVRPVRDTLhLEGK	17	0.0740752	2.35857	0.0985915	0	0	1	0.385309
20210721_Sample2_DII_rS1_NAD	InjRep1	L_Welp_MR_R_Papenfuss_230721_100921_ExplI_rS1-DII_ADPRibModB_invitro2_0.0100_XLs.idXML	2	30120	3308.45	987.474	5.46157e-06	0	3	AFLPGSLVDVRPVRDTLHLEGK	ribosomalProteinS1	130	151	0	0.179314	0	110.071243286132813|9.105811826884748e-03|1|iH;129.102188110351563|0.011864326894283|1|y1-H2O1;136.061447143554688|0.797531187534332|1|MI:A';147.112503051757813|7.710225414484739e-03|1|y1;155.081298828125|0.019029062241316|1|PG;183.1492919921875|7.924973033368588e-03|1|LP-CO;191.117599487304716|0.463874667882919|1|a2;204.134033203125|0.043609365820885|1|y2;207.112701416015625|0.010417006909847|1|…	79.7531	2.56367	0	0	987.474	3	107	194	87	0	0	-0.000177068	0.107118	25.1071	ADPribose	541.061	1	ADPribose	0	1	0	1.5	4	AFLPGSLVDVRPVRDTLHLEGk	21	1.72282	1.62285	0.159159	0.000597484	0	1	0.719387
20210721_Sample2_DII_rS1_NAD	InjRep1	L_Welp_MR_R_Papenfuss_230721_100921_ExplI_rS1-DII_ADPRibModB_invitro2_0.0100_XLs.idXML	2	30222	3320.28	987.473	6.19485e-06	0	3	AFLPGSLVDVRPVRDTLHLEGK	ribosomalProteinS1	130	151	0	0.97311	0	129.10205078125|0.014075492508709|1|y1-H2O1;136.06146240234375|0.818485617637634|1|MI:A';155.081329345703125|0.017744097858667|1|PG;183.14898681640625|7.730280980467796e-03|1|LP-CO;186.123321533203125|6.944253109395504e-03|1|y2-H2O1;191.11761474609375|0.453893035650253|1|a2;204.133987426757813|0.039800498634577|1|y2;207.112686157226563|9.79318842291832e-03|1|y1+ribose-2H2O;219.112579345703125|0.7…	81.8486	3.22179	0	0	987.474	3	107	194	87	0	0	0.00096092	0.0918143	23.0918	ADPribose	541.061	1	ADPribose	0	1	0	1.75	4	AFLPGSLVDVRPVRDTLHLEGk	21	1.95968	1.08557	0.144578	0	0	1	0.718658
20210721_Sample2_DII_rS1_NAD	InjRep1	L_Welp_MR_R_Papenfuss_230721_100921_ExplI_rS1-DII_ADPRibModB_invitro2_0.0100_XLs.idXML	2	30321	3331.93	740.857	8.21939e-06	0	4	AFLPGSLVDVRPVRDTLHLEGK	ribosomalProteinS1	130	151	0	0.278344	0	129.10198974609375|9.050768800079824e-03|1|y1-H2O1;136.0615234375|0.472137242555618|1|MI:A';155.081161499023438|0.013701796531677|1|PG;191.117721557617188|0.255306452512741|1|a2;204.134170532226563|0.022733736783266|1|y2;219.112625122070313|0.295862466096878|1|b2;224.1029052734375|0.012225220911205|1|PGS-H2O1;233.164871215820313|6.709190551191568e-03|1|FL-CO;242.113510131835938|0.031942404806614|…	47.2137	1.50753	0	0	740.857	3	107	194	87	0	0	0.000206213	0.0969196	18.0969	ADPribose	541.061	1	ADPribose	0	1	0	1.33333	3	AFLpGSLVDVRpVRDTLHLEGK	11	0.0506647	2.22401	0.0812721	0	0	1	0.433187
20210721_Sample2_DII_rS1_NAD	InjRep1	L_Welp_MR_R_Papenfuss_230721_100921_ExplI_rS1-DII_ADPRibModB_invitro2_0.0100_XLs.idXML	2	30421	3343.71	740.857	8.48278e-06	0	4	AFLPGSLVDVRPVRDTLHLEGK	ribosomalProteinS1	130	151	0	0.0812481	0	129.101974487304688|0.016094069927931|1|y1-H2O1;136.061416625976563|0.690202355384827|1|MI:A';155.081130981445313|0.022422822192311|1|PG;183.148910522460938|9.130737744271755e-03|1|LP-CO;191.1175537109375|0.374385923147202|1|a2;204.134033203125|0.037411868572235|1|y2;219.11248779296875|0.459731131792069|1|b2;224.102432250976563|0.01258862297982|1|PGS-H2O1;233.164810180664063|7.722586393356323e-03…	69.0202	2.11674	0	0	740.857	3	107	194	87	0	0	-6.01932e-05	0.107301	14.1073	ADPribose	541.061	1	ADPribose	0	1	0	1	4	AFLpGSLVDVRpVRDTLHLEGK	11	0.0481167	1.59221	0.0821429	0	0	1	0.386062
20210721_Sample2_DII_rS1_NAD	InjRep1	L_Welp_MR_R_Papenfuss_230721_100921_ExplI_rS1-DII_ADPRibModB_invitro2_0.0100_XLs.idXML	2	30512	3354.49	987.473	6.81664e-06	0	3	AFLPGSLVDVRPVRDTLHLEGK	ribosomalProteinS1	130	151	0	0.871841	0	129.10198974609375|0.01390759460628|1|y1-H2O1;136.061447143554688|1.0|1|MI:A';155.081314086914034|0.024115834385157|1|PG;186.123504638671875|0.010010850615799|1|y2-H2O1;191.117584228515625|0.524533033370972|1|a2;204.133941650390625|0.045450184494257|1|y2;219.112548828125|0.881611764431|1|b2;224.102645874023438|0.018590977415442|1|PGS-H2O1;233.16461181640625|7.57655780762434e-03|1|FL-CO;239.149246…	100	2.92323	0	0	987.474	3	107	194	87	0	0	0.00086092	0.100403	19.1004	ADPribose	541.061	1	ADPribose	0	1	0	1	4	AFLpGSLVDVRpVRDTLHLEGK	11	0.309038	1.30921	0.136364	0	0	1	0.57621
20210721_Sample2_DII_rS1_NAD	InjRep1	L_Welp_MR_R_Papenfuss_230721_100921_ExplI_rS1-DII_ADPRibModB_invitro2_0.0100_XLs.idXML	2	30516	3355.02	689.654	7.97332e-06	0	3	AFLPGSLVDVRPVR	ribosomalProteinS1	130	143	0	0.754704	0	136.061538696289063|1.0|1|MI:A';155.081375122070313|0.0326794013381|1|PG;175.11883544921875|0.060013704001904|1|y1;183.149185180664063|0.01306885946542|1|LP-CO;191.117721557617188|0.673269927501679|1|a2;219.112716674804659|0.784455299377441|1|b2;224.102493286132813|0.014575437642634|1|PGS-H2O1;233.163925170898438|0.014344591647387|1|FL-CO;239.149032592773438|0.016703736037016|1|VR-H3N1;242.113616…	100	1.37963	0	0	689.654	2	209	299	90	0	0	-0.000520484	0.158118	8.15812	ADPribose	541.061	1	ADPribose	0	1	0	1	3	AFLpGSLVDVRpVR	11	0.0304839	1.24788	0.119048	0	0	1	0.319855
20210721_Sample2_DII_rS1_NAD	InjRep1	L_Welp_MR_R_Papenfuss_230721_100921_ExplI_rS1-DII_ADPRibModB_invitro2_0.0100_XLs.idXML	2	30609	3366.11	689.652	8.09308e-06	0	3	AFLPGSLVDVRPVR	ribosomalProteinS1	130	143	0	1.93177	0	136.0615234375|1.0|1|MI:A';155.081451416015625|0.03002761490643|1|PG;175.1187744140625|0.059762861579657|1|y1;183.149002075195341|8.567648939788342e-03|1|LP-CO;191.117691040039063|0.620826244354248|1|a2;219.1126708984375|0.76259458065033|1|b2;224.102615356445313|0.015744717791677|1|PGS-H2O1;233.164810180664063|9.456371888518332e-03|1|FL-CO;239.149612426757813|0.012608172371984|1|VR-H3N1;242.11343…	100	1.10714	0	0	689.654	2	209	299	90	0	0	0.00133225	0.181269	8.18127	ADPribose	541.061	1	ADPribose	0	1	0	0.666667	3	AFLpGSLVDVRpVR	11	0.0226344	1.24638	0.132576	0	0	1	0.398559
20210721_Sample2_DII_rS1_NAD	InjRep1	L_Welp_MR_R_Papenfuss_230721_100921_ExplI_rS1-DII_ADPRibModB_invitro2_0.0100_XLs.idXML	2	30694	3376.41	689.654	8.69406e-06	0	3	AFLPGSLVDVRPVR	ribosomalProteinS1	130	143	0	0.678239	0	127.086395263671875|5.29723335057497e-03|1|PG-CO;136.061538696289063|1.0|1|MI:A';155.081314086914034|0.027464708313346|1|PG;157.108261108398438|6.042464170604944e-03|1|y1-H2O1;175.118850708007813|0.058828257024288|1|y1;183.149124145507813|6.331789772957563e-03|1|LP-CO;191.117721557617188|0.628132045269013|1|a2;211.143508911132813|0.012680740095675|1|LP;219.112716674804659|0.758305907249451|1|b2;2…	100	1.38189	0	0	689.654	2	209	299	90	0	0	-0.00046775	0.200343	10.2003	ADPribose	541.061	1	ADPribose	0	1	0	0.75	4	AFLpGSLVDVRpVR	11	0.0133894	0.923181	0.108333	0	0	1	0.400026
20210721_Sample2_DII_rS1_NAD	InjRep1	L_Welp_MR_R_Papenfuss_230721_100921_ExplI_rS1-DII_ADPRibModB_invitro2_0.0100_XLs.idXML	2	30810	3391.77	987.474	6.25935e-06	0	3	AFLPGSLVDVRPVRDTLHLEGK	ribosomalProteinS1	130	151	0	0.241124	0	127.086471557617188|0.010886961594224|1|PG-CO;129.102096557617188|0.019475743174553|1|y1-H2O1;136.0615234375|1.0|1|MI:A';155.081436157226563|0.023273184895515|1|PG;183.14898681640625|0.012220984324813|1|LP-CO;186.123184204101563|9.537446312606336e-03|1|y2-H2O1;191.117706298828125|0.546278595924377|1|a2;204.134063720703125|0.057296916842461|1|y2;219.1126708984375|0.863620281219482|1|b2;224.1024017…	100	3.57228	0	0	987.474	3	107	194	87	0	0	-0.000238103	0.124485	23.1245	ADPribose	541.061	1	ADPribose	0	1	0	2.33333	3	AFLPGSLVDVRPVRDtLHLEGK	15	2.06397	1.54728	0.165493	0	0	1	0.624976
20210721_Sample2_DII_rS1_NAD	InjRep1	L_Welp_MR_R_Papenfuss_230721_100921_ExplI_rS1-DII_ADPRibModB_invitro2_0.0100_XLs.idXML	2	30855	3397.83	495.54	7.52106e-06	0	3	RNNVVVSR	ribosomalProteinS1	164	171	0	0.0160324	0	115.086471557617188|0.081960014998913|1|b1-C1H2N2;136.061599731445313|1.0|1|MI:A';175.119308471679688|0.021556237712502|1|y1;229.092788696289063|0.013426125980914|1|NN;262.151580810546875|0.023859506472945|1|y2;328.16070556640625|7.129215635359287e-03|1|NNV;348.070465087890625|0.079473435878754|1|MI:G;361.219757080078125|0.035613566637039|1|y3;460.2882080078125|0.046449899673462|1|y4;463.26977539…	100	2.64954	0	0	495.54	2	38	55	17	0	0	7.94466e-06	0.0500472	14.05	ADPribose	541.061	1	ADPribose	0	1	0	2.33333	3	RNNVvVSR	4	0.0107499	1.31788	0.143885	0	0	1	1.00715
20210721_Sample2_DII_rS1_NAD	InjRep1	L_Welp_MR_R_Papenfuss_230721_100921_ExplI_rS1-DII_ADPRibModB_invitro2_0.0100_XLs.idXML	2	30859	3398.43	689.654	8.7239e-06	0	3	AFLPGSLVDVRPVR	ribosomalProteinS1	130	143	0	1.11324	0	136.061569213867188|1.0|1|MI:A';155.081344604492188|0.06684821844101|1|PG;175.11895751953125|0.049520168453455|1|y1;183.149169921875|6.990785710513592e-03|1|LP-CO;191.117782592773438|0.486085027456284|1|a2;201.122817993164063|6.513853091746569e-03|1|SL;219.112777709960938|0.546489417552948|1|b2;224.103103637695341|0.010691673494875|1|PGS-H2O1;233.164642333984375|7.055561523884535e-03|1|FL-CO;239.…	100	2.11268	0	0	689.654	2	209	299	90	0	0	-0.00076775	0.139476	10.1395	ADPribose	541.061	1	ADPribose	0	1	0	0.666667	3	AFLPGSLVdVRPVR	8	0.509301	0.468882	0.105263	0	0	1	0.395344
20210721_Sample2_DII_rS1_NAD	InjRep1	L_Welp_MR_R_Papenfuss_230721_100921_ExplI_rS1-DII_ADPRibModB_invitro2_0.0100_XLs.idXML	2	30881	3401.24	740.857	7.65433e-06	0	4	AFLPGSLVDVRPVRDTLHLEGK	ribosomalProteinS1	130	151	0	0.323688	0	127.086540222167969|7.93484877794981e-03|1|PG-CO;129.101974487304688|0.017863869667053|1|y1-H2O1;136.061508178710938|1.0|1|MI:A';147.112640380859347|9.191215038299561e-03|1|y1;155.0814208984375|0.032245829701424|1|PG;183.149139404296875|0.014519268646836|1|LP-CO;186.123397827148438|7.781018503010273e-03|1|y2-H2O1;191.117691040039063|0.507417440414429|1|a2;204.1341552734375|0.051999352872372|1|y2;…	100	3.25027	0	0	740.857	3	107	194	87	0	0	0.000239807	0.147474	22.1475	ADPribose	541.061	1	ADPribose	0	1	0	2.66667	3	AFLPGSLVDVRPVRDTLhLEGK	17	0.0393871	1.93071	0.125	0	0	1	0.530832
20210721_Sample2_DII_rS1_NAD	InjRep1	L_Welp_MR_R_Papenfuss_230721_100921_ExplI_rS1-DII_ADPRibModB_invitro2_0.0100_XLs.idXML	2	30943	3409.28	689.654	0.00368545	0	3	AFLPGSLVDVRPVR	ribosomalProteinS1	130	143	0	0.0467629	0	127.086463928222656|6.534968968480825e-03|1|PG-CO;136.061553955078125|1.0|1|MI:A';155.081207275390625|0.032668687403202|1|PG;175.118911743164063|0.053238853812218|1|y1;183.148635864257813|0.010443302802742|1|LP-CO;185.164901733398438|8.568136021494865e-03|1|LV-CO;191.117752075195341|0.467419296503067|1|a2;201.122848510742188|7.218385115265846e-03|1|SL;211.144149780273438|7.34279491007328e-03|1|LP…	100	1.71698	0	0	689.654	2	209	299	90	0	0	3.22502e-05	0.166384	8.16638	ADPribose	541.061	1	ADPribose	0	1	0	0.666667	3	AFLpGSLVDVRpVR	11	0.0118175	0.547706	0.0825243	0	0	1	0.320491
20210721_Sample2_DII_rS1_NAD	InjRep1	L_Welp_MR_R_Papenfuss_230721_100921_ExplI_rS1-DII_ADPRibModB_invitro2_0.0100_XLs.idXML	2	30953	3410.6	495.54	8.48079e-06	0	3	RNNVVVSR	ribosomalProteinS1	164	171	0	0.0398779	0	115.086479187011719|0.071369290351868|1|b1-C1H2N2;136.061599731445313|1.0|1|MI:A';175.118896484375|0.02480204962194|1|y1;229.092681884765625|0.010253133252263|1|NN;262.150848388671875|0.016013169661164|1|y2;348.0703125|0.065824627876282|1|MI:G;361.21966552734375|0.038115758448839|1|y3;460.287017822265625|0.04216144233942|1|y4;502.276458740234375|0.024924505501986|2|[M+2H-H2O] ribose-H2O;502.76861…	100	2.3631	0	0	495.54	2	38	55	17	0	0	1.97611e-05	0.0495008	14.0495	ADPribose	541.061	1	ADPribose	0	1	0	3.5	2	RNNVVVSR	-1	0	0.955125	0.0984848	0	0	1	1.00707
20210721_Sample2_DII_rS1_NAD	InjRep1	L_Welp_MR_R_Papenfuss_230721_100921_ExplI_rS1-DII_ADPRibModB_invitro2_0.0100_XLs.idXML	2	30960	3411.52	740.858	8.36104e-06	0	4	AFLPGSLVDVRPVRDTLHLEGK	ribosomalProteinS1	130	151	0	0.891121	0	127.086311340332031|0.010096155107021|1|PG-CO;129.101882934570313|0.020191166549921|1|y1-H2O1;136.061553955078125|1.0|1|MI:A';147.112640380859347|0.010745879262686|1|y1;155.081344604492188|0.041128378361464|1|PG;183.148849487304716|0.011567217297852|1|LP-CO;186.123443603515625|0.010011868551373|1|y2-H2O1;187.107315063476563|4.64630639180541e-03|1|VD-CO;191.117721557617188|0.553816914558411|1|a2;2…	100	3.08181	0	0	740.857	3	107	194	87	0	0	-0.000660193	0.155287	18.1553	ADPribose	541.061	1	ADPribose	0	1	0	1.66667	3	AFLPGSLVDVRPVRDTLhLEGK	17	0.0349209	1.56516	0.123016	0	0	1	0.483585
20210721_Sample2_DII_rS1_NAD	InjRep1	L_Welp_MR_R_Papenfuss_230721_100921_ExplI_rS1-DII_ADPRibModB_invitro2_0.0100_XLs.idXML	2	30965	3412.03	495.539	8.44952e-06	0	3	RNNVVVSR	ribosomalProteinS1	164	171	0	0.323955	0	115.086418151855469|0.059404883533716|1|b1-C1H2N2;136.061569213867188|1.0|1|MI:A';175.118881225585966|0.030983068048954|1|y1;229.093505859375|9.849240072071552e-03|1|NN;262.1510009765625|0.026850298047066|1|y2;348.070404052734375|0.088160812854767|1|MI:G;361.219451904296875|0.041497800499201|1|y3;460.287200927734375|0.053565736860037|1|y4;472.275238037109375|0.025010220706463|2|[M+2H];502.7695312…	100	3.38559	0	0	495.54	2	38	55	17	0	0	0.000160533	0.0474947	14.0475	ADPribose	541.061	1	ADPribose	0	1	0	3.5	2	RNNVVVSR	-1	0	0.991555	0.105691	0	0	1	1.00679
20210721_Sample2_DII_rS1_NAD	InjRep1	L_Welp_MR_R_Papenfuss_230721_100921_ExplI_rS1-DII_ADPRibModB_invitro2_0.0100_XLs.idXML	2	31023	3419.81	689.654	0.00368545	0	3	AFLPGSLVDVRPVR	ribosomalProteinS1	130	143	0	0.533238	0	127.086372375488281|0.011303409002721|1|PG-CO;136.061508178710938|1.0|1|MI:A';155.081130981445313|0.05157732963562|1|PG;175.11883544921875|0.045546643435955|1|y1;183.14892578125|5.026030354201794e-03|1|LP-CO;185.164779663085966|9.466833434998987e-03|1|LV-CO;191.117706298828125|0.469467729330063|1|a2;201.123458862304716|7.671298459172249e-03|1|SL;211.1439208984375|6.174747366458178e-03|1|LP;219.11…	100	1.938	0	0	689.654	2	209	299	90	0	0	-0.00036775	0.183115	8.18312	ADPribose	541.061	1	ADPribose	0	1	0	0.666667	3	AFLpGSLVDVRpVR	11	0.0116379	0.496502	0.0871795	0	0	1	0.321778
20210721_Sample2_DII_rS1_NAD	InjRep1	L_Welp_MR_R_Papenfuss_230721_100921_ExplI_rS1-DII_ADPRibModB_invitro2_0.0100_XLs.idXML	2	31045	3422.59	740.858	8.05057e-06	0	4	AFLPGSLVDVRPVRDTLHLEGK	ribosomalProteinS1	130	151	0	0.756142	0	127.086288452148438|0.010587878525257|1|PG-CO;129.101882934570313|0.01273038238287|1|y1-H2O1;130.086288452148438|6.227988284081221e-03|1|y1-H3N1;136.061508178710938|1.0|1|MI:A';147.1126708984375|8.957712911069393e-03|1|y1;155.081344604492188|0.040389452129602|1|PG;183.148956298828125|0.015859771519899|1|LP-CO;191.117691040039063|0.533310353755951|1|a2;204.134109497070313|0.056807920336723|1|y2;21…	100	2.8924	0	0	740.857	3	107	194	87	0	0	-0.000560193	0.163883	18.1639	ADPribose	541.061	1	ADPribose	0	1	0	1.66667	3	AFLpGSLVDVRpVRDTLHLEGK	11	0.0322131	2.14831	0.136564	0	0	1	0.483994
20210721_Sample2_DII_rS1_NAD	InjRep1	L_Welp_MR_R_Papenfuss_230721_100921_ExplI_rS1-DII_ADPRibModB_invitro2_0.0100_XLs.idXML	2	31069	3425.66	742.806	8.59003e-06	0	2	RNNVVVSR	ribosomalProteinS1	164	171	0	0.0750664	0	115.086509704589844|0.041834410279989|1|b1-C1H2N2;136.061630249023438|1.0|1|MI:A';175.119155883789063|0.035049349069595|1|y1;229.094314575195341|0.018073758110404|1|NN;262.15179443359375|0.043561384081841|1|y2;348.07061767578125|0.238167956471443|1|MI:G;361.217590332031307|0.036231718957424|1|y3;460.288879394531307|0.025666322559118|1|y4;560.26837158203125|0.128384321928024|2|[M+2H] ribose+HPO3;6…	100	0	0	0	742.806	2	38	55	17	0	0	-5.57597e-05	0.0250401	10.025	ADPribose	541.061	1	ADPribose	0	1	0	2	2	RNNVVVSR	-1	0	2.47	0.0952381	0	0	1	0.717863
20210721_Sample2_DII_rS1_NAD	InjRep1	L_Welp_MR_R_Papenfuss_230721_100921_ExplI_rS1-DII_ADPRibModB_invitro2_0.0100_XLs.idXML	2	31136	3434.78	740.857	8.01622e-06	0	4	AFLPGSLVDVRPVRDTLHLEGK	ribosomalProteinS1	130	151	0	0.351206	0	127.086456298828125|0.010161944665015|1|PG-CO;129.102005004882813|0.017924346029758|1|y1-H2O1;130.086029052734375|6.458229850977659e-03|1|y1-H3N1;136.0615234375|1.0|1|MI:A';147.112747192382813|0.012348866090178|1|y1;155.081268310546875|0.034272819757462|1|PG;183.149124145507813|0.014621038921177|1|LP-CO;186.123367309570313|8.217474445700645e-03|1|y2-H2O1;191.117691040039063|0.579864919185638|1|a2…	100	3.4006	0	0	740.857	3	107	194	87	0	0	-0.000260193	0.15902	20.159	ADPribose	541.061	1	ADPribose	0	1	0	1.66667	3	AFLPGSLVDVRPVRDTLhLEGK	17	0.0132267	1.72568	0.113821	0	0	1	0.483763
20210721_Sample2_DII_rS1_NAD	InjRep1	L_Welp_MR_R_Papenfuss_230721_100921_ExplI_rS1-DII_ADPRibModB_invitro2_0.0100_XLs.idXML	2	31220	3446.09	740.858	7.83817e-06	0	4	AFLPGSLVDVRPVRDTLHLEGK	ribosomalProteinS1	130	151	0	0.621163	0	127.086471557617188|0.010902306996286|1|PG-CO;129.102020263671875|0.016850519925356|1|y1-H2O1;130.086105346679688|3.417187603190541e-03|1|y1-H3N1;136.061508178710938|1.0|1|MI:A';147.112625122070313|8.250623010098934e-03|1|y1;155.08135986328125|0.037300672382116|1|PG;173.128677368164063|3.948849625885487e-03|1|SL-CO;183.148773193359347|0.015235210768878|1|LP-CO;186.123519897460938|0.01155103370547…	100	2.55494	0	0	740.857	3	107	194	87	0	0	-0.000460193	0.163676	19.1637	ADPribose	541.061	1	ADPribose	0	1	0	1.66667	3	AFLPGSLVDVRPVRDTLhLEGK	17	0.00424036	1.51611	0.115538	0	0	1	0.483985
20210721_Sample2_DII_rS1_NAD	InjRep1	L_Welp_MR_R_Papenfuss_230721_100921_ExplI_rS1-DII_ADPRibModB_invitro2_0.0100_XLs.idXML	2	31263	3451.92	689.655	0.00368541	0	3	AFLPGSLVDVRPVR	ribosomalProteinS1	130	143	0	2.12824	0	120.0806884765625|0.113228350877762|1|iF;136.06158447265625|1.0|1|MI:A';155.081649780273438|0.045661196112633|1|PG;175.119049072265625|0.035232219845057|1|y1;183.149276733398438|8.835876360535622e-03|1|LP-CO;191.117813110351563|0.337521612644196|1|a2;219.112823486328125|0.457773417234421|1|b2;240.134262084960938|6.417198106646538e-03|1|GSL-H2O1;242.114059448242188|0.030657881870866|1|PGS;327.2029…	100	1.5508	0	0	689.654	2	209	299	90	0	0	-0.00146775	0.180161	8.18016	ADPribose	541.061	1	ADPribose	0	1	0	1	2	AFLpGSLVDVRpVR	11	0.00900438	1.06086	0.117241	0.0212211	0	1	0.321551
20210721_Sample2_DII_rS1_NAD	InjRep1	L_Welp_MR_R_Papenfuss_230721_100921_ExplI_rS1-DII_ADPRibModB_invitro2_0.0100_XLs.idXML	2	31309	3458.02	740.857	7.93996e-06	0	4	AFLPGSLVDVRPVRDTLHLEGK	ribosomalProteinS1	130	151	0	0.351206	0	127.086380004882813|9.276237338781357e-03|1|PG-CO;129.102005004882813|0.014819412492216|1|y1-H2O1;130.086196899414063|4.397318232804537e-03|1|y1-H3N1;136.061477661132813|1.0|1|MI:A';147.112472534179688|9.683546610176563e-03|1|y1;155.081329345703125|0.038425572216511|1|PG;183.1488037109375|0.012444349937141|1|LP-CO;186.1231689453125|0.010402253828943|1|y2-H2O1;191.117660522460938|0.566576719284058…	100	2.73173	0	0	740.857	3	107	194	87	0	0	-0.000260193	0.157111	18.1571	ADPribose	541.061	1	ADPribose	0	1	0	1.66667	3	AFLPGSLVDVRPVRDTLHLeGK	19	0.793026	1.65082	0.132479	0	0	1	0.483672
20210721_Sample2_DII_rS1_NAD	InjRep1	L_Welp_MR_R_Papenfuss_230721_100921_ExplI_rS1-DII_ADPRibModB_invitro2_0.0100_XLs.idXML	2	31389	3469.03	740.857	8.88078e-06	0	4	AFLPGSLVDVRPVRDTLHLEGK	ribosomalProteinS1	130	151	0	0.351206	0	127.086212158203125|0.0110651133582|1|PG-CO;129.1019287109375|0.020792594179511|1|y1-H2O1;130.085586547851563|8.675351738929749e-03|1|y1-H3N1;136.06146240234375|1.0|1|MI:A';155.081207275390625|0.028388509526849|1|PG;183.148818969726563|0.015086610801518|1|LP-CO;191.117645263671875|0.512326240539551|1|a2;204.134140014648438|0.048045612871647|1|y2;211.1446533203125|0.01139357406646|1|LP;219.1125946…	100	3.18136	0	0	740.857	3	107	194	87	0	0	-0.000260193	0.16591	14.1659	ADPribose	541.061	1	ADPribose	0	1	0	1.33333	3	AFLPGSLVDVRPVRDTLHLEGK	-1	0	1.21547	0.110465	0	0	1	0.388853
20210721_Sample2_DII_rS1_NAD	InjRep2	L_Welp_MR_R_Papenfuss_230721_110921_ExplI_rS1-DII_ADPRibModB_invitro2_0.0100_XLs.idXML	2	4260	688.175	547.573	8.02541e-06	0	3	RNNVVVSRR	ribosomalProteinS1	164	172	0	0.705921	0	112.086692810058594|0.013432983309031|1|a1-H3N1;115.086593627929702|7.210905198007822e-03|1|b1-C1H2N2;136.061599731445313|1.0|1|MI:A';157.108245849609375|0.012870766222477|1|y1-H2O1;175.118911743164063|0.124566547572613|1|y1;348.070404052734375|0.062184449285269|1|MI:G;385.19427490234375|9.389905259013176e-03|1|b3;484.2633056640625|0.010577648878098|1|b4;541.81304931640625|0.057258736342192|2|[M+…	100	0.735815	0	0	547.573	2	8	15	7	0	0	0.000386544	0.0414945	8.04149	ADPribose	541.061	1	ADPribose	0	1	0	2.5	2	RNNVVVSRR	-1	0	1.1596	0.154639	0	0	1	0.880187
20210721_Sample2_DII_rS1_NAD	InjRep2	L_Welp_MR_R_Papenfuss_230721_110921_ExplI_rS1-DII_ADPRibModB_invitro2_0.0100_XLs.idXML	2	4332	697.915	547.573	7.87123e-06	0	3	RNNVVVSRR	ribosomalProteinS1	164	172	0	0.0371323	0	112.086746215820327|0.019152775406837|1|a1-H3N1;115.086357116699219|0.01586970500648|1|b1-C1H2N2;136.06158447265625|1.0|1|MI:A';157.108123779296875|0.021791508421302|1|y1-H2O1;175.118881225585966|0.139889732003212|1|y1;328.16278076171875|6.777075119316578e-03|1|NNV;348.07049560546875|0.19686421751976|1|MI:G;472.274658203125|0.052180893719196|2|y8;517.32177734375|0.013904873281717|1|y4;541.8116455…	100	1.41221	0	0	547.573	2	8	15	7	0	0	2.03327e-05	0.0564868	11.0565	ADPribose	541.061	1	ADPribose	0	1	0	1	2	RNNVVVSRR	-1	0	2.12511	0.227848	0	0	1	0.632061
20210721_Sample2_DII_rS1_NAD	InjRep2	L_Welp_MR_R_Papenfuss_230721_110921_ExplI_rS1-DII_ADPRibModB_invitro2_0.0100_XLs.idXML	2	4415	709	547.573	7.52883e-06	0	3	RNNVVVSRR	ribosomalProteinS1	164	172	0	0.371527	0	112.086799621582031|0.021225513890386|1|a1-H3N1;115.086380004882813|0.042147360742092|1|b1-C1H2N2;136.061538696289063|1.0|1|MI:A';140.081222534179688|7.391247432678938e-03|1|b1-H3N1;157.108505249023438|0.013786382041872|1|y1-H2O1;175.1187744140625|0.133246228098869|1|y1;229.093002319335938|7.584530394524336e-03|1|NN;254.12506103515625|8.87167826294899e-03|1|b2-H3N1;328.16204833984375|5.9137213975…	100	1.36648	0	0	547.573	2	8	15	7	0	0	0.000203438	0.0728725	15.0729	ADPribose	541.061	1	ADPribose	0	1	0	1	3	RNNVVVSRR	-1	0	1.28227	0.235294	0	0	1	0.884109
20210721_Sample2_DII_rS1_NAD	InjRep2	L_Welp_MR_R_Papenfuss_230721_110921_ExplI_rS1-DII_ADPRibModB_invitro2_0.0100_XLs.idXML	2	4499	720.286	547.573	7.38107e-06	0	3	RNNVVVSRR	ribosomalProteinS1	164	172	0	0.0371323	0	112.086868286132813|0.01473805680871|1|a1-H3N1;115.086380004882813|0.030403669923544|1|b1-C1H2N2;136.061553955078125|1.0|1|MI:A';157.108139038085966|0.024420820176601|1|y1-H2O1;175.11865234375|0.128264620900154|1|y1;348.0701904296875|0.264565259218216|1|MI:G;418.2506103515625|0.011302214115858|1|y3;425.8826904296875|0.034184120595455|3|[M+3H] ribose+HPO3;463.268157958984375|0.073343195021153|2|b8…	100	0.872508	0	0	547.573	2	8	15	7	0	0	2.03327e-05	0.0654814	12.0655	ADPribose	541.061	1	ADPribose	0	1	0	1.5	2	RNNVVVSRR	-1	0	2.70406	0.244186	0	0	1	0.633185
20210721_Sample2_DII_rS1_NAD	InjRep2	L_Welp_MR_R_Papenfuss_230721_110921_ExplI_rS1-DII_ADPRibModB_invitro2_0.0100_XLs.idXML	2	4586	732.034	547.573	7.55059e-06	0	3	RNNVVVSRR	ribosomalProteinS1	164	172	0	0.0371323	0	112.086746215820327|0.024370942264795|1|a1-H3N1;115.086341857910156|0.023250602185726|1|b1-C1H2N2;136.061477661132813|1.0|1|MI:A';157.108154296875|0.017750782892108|1|y1-H2O1;175.118606567382813|0.126865431666374|1|y1;348.070159912109375|0.233225807547569|1|MI:G;367.219543457031307|0.024618346244097|3|[M+3H];393.221008300781307|0.02760642580688|3|[M+3H] ribose-H2O;418.252838134765625|8.5486760362…	100	1.55059	0	0	547.573	2	8	15	7	0	0	2.03327e-05	0.0454847	10.0455	ADPribose	541.061	1	ADPribose	0	1	0	0.5	2	RNNVVVSRR	-1	0	2.09317	0.173913	0	0	1	0.505686
20210721_Sample2_DII_rS1_NAD	InjRep2	L_Welp_MR_R_Papenfuss_230721_110921_ExplI_rS1-DII_ADPRibModB_invitro2_0.0100_XLs.idXML	2	4589	732.371	742.806	4.34448e-06	0	2	NNVVVSRR	ribosomalProteinS1	165	172	0	0.89675	0	136.06146240234375|1.0|1|MI:A';157.1077880859375|4.083523061126471e-03|1|y1-H2O1;171.148971557617188|5.495326593518257e-03|1|VV-CO;175.11871337890625|0.148417323827744|1|y1;184.0714111328125|0.057453852146864|1|a2-H3N1;186.123565673828125|0.013877679593861|1|NV-CO;201.097885131835938|0.030211374163628|1|a2;212.06622314453125|0.073132753372192|1|b2-H3N1;214.118255615234375|0.013513343408704|1|NV;2…	100	1.67545	0	0	742.806	1	3	7	4	0	0	-0.000666111	0.0984947	6.09849	ADPribose	541.061	1	ADPribose	0	1	0	1.33333	3	NnVVVSRR	1	0.043946	0.997188	0.202703	0	0	1	0.728356
20210721_Sample2_DII_rS1_NAD	InjRep2	L_Welp_MR_R_Papenfuss_230721_110921_ExplI_rS1-DII_ADPRibModB_invitro2_0.0100_XLs.idXML	2	4667	743.023	742.805	5.46727e-06	0	2	NNVVVSRR	ribosomalProteinS1	165	172	0	0.661557	0	136.061614990234375|1.0|1|MI:A';175.118789672851563|0.185902714729309|1|y1;184.071609497070313|0.042576171457767|1|a2-H3N1;199.143280029296875|0.011211688630283|1|VV;201.09814453125|0.023655593395233|1|a2;212.066421508789063|0.075312994420528|1|b2-H3N1;214.118911743164063|0.022352615371346|1|NV;229.0931396484375|0.455261498689652|1|b2;289.198028564453125|0.013164075091481|1|y2-C1H2N2;300.16714477…	100	1.38259	0	0	742.806	1	3	7	4	0	0	0.000491408	0.118452	6.11845	ADPribose	541.061	1	ADPribose	0	1	0	1.33333	3	NnVVVSRR	1	0.0383938	0.490712	0.229167	0	0	1	0.731207
20210721_Sample2_DII_rS1_NAD	InjRep2	L_Welp_MR_R_Papenfuss_230721_110921_ExplI_rS1-DII_ADPRibModB_invitro2_0.0100_XLs.idXML	2	4673	743.695	547.574	8.81152e-06	0	3	RNNVVVSRR	ribosomalProteinS1	164	172	0	1.78322	0	112.086784362792983|9.142344817519188e-03|1|a1-H3N1;115.086555480957017|9.1885169968009e-03|1|b1-C1H2N2;136.061630249023438|0.296721637248993|1|MI:A';157.108200073242188|5.525754764676094e-03|1|y1-H2O1;175.118911743164063|0.091419279575348|1|y1;328.161376953125|2.769984072074294e-03|1|NNV;348.070343017578125|0.059008572250605|1|MI:G;374.23822021484375|4.514673724770546e-03|1|y3-C1H2N1O1;463.76309…	29.6722	0	0	0	547.573	2	8	15	7	0	0	-0.000976445	0.0409507	5.04095	ADPribose	541.061	1	ADPribose	0	1	0	0.333333	3	RNNVVVSRR	-1	0	0.953072	0.1	0	0	1	0.255119
20210721_Sample2_DII_rS1_NAD	InjRep2	L_Welp_MR_R_Papenfuss_230721_110921_ExplI_rS1-DII_ADPRibModB_invitro2_0.0100_XLs.idXML	2	4754	753.54	742.806	4.70137e-06	0	2	NNVVVSRR	ribosomalProteinS1	165	172	0	0.0892704	0	136.061599731445313|1.0|1|MI:A';175.118911743164063|0.161477863788605|1|y1;184.071624755859347|0.043974552303553|1|a2-H3N1;186.123260498046875|6.53827516362071e-03|1|NV-CO;201.098175048828125|0.026340624317527|1|a2;212.066574096679688|0.070046834647655|1|b2-H3N1;229.09320068359375|0.392538070678711|1|b2;283.140777587890625|0.014476294629276|1|a3-H3N1;289.19915771484375|0.013798313215375|1|y2-C1H2…	100	1.79007	0	0	742.806	1	3	7	4	0	0	6.63106e-05	0.0849888	6.08499	ADPribose	541.061	1	ADPribose	0	1	0	1.33333	3	NNvVVSRR	2	0.0555623	1.33213	0.162037	0	0	1	0.726427
20210721_Sample2_DII_rS1_NAD	InjRep2	L_Welp_MR_R_Papenfuss_230721_110921_ExplI_rS1-DII_ADPRibModB_invitro2_0.0100_XLs.idXML	2	4809	760.071	742.806	7.87823e-06	0	2	RNNVVVSR	ribosomalProteinS1	164	171	0	0.257683	0	112.086730957031236|0.017765406519175|1|a1-H3N1;115.086608886718764|0.100789994001389|1|b1-C1H2N2;129.113037109375|8.111276663839817e-03|1|a1;136.061676025390625|1.0|1|MI:A';157.107879638671875|6.980120670050383e-03|1|y1-H2O1;175.11895751953125|0.097826525568962|1|y1;229.093170166015625|0.062946997582912|1|NN;245.12335205078125|9.387767873704432e-03|1|y2-H3N1;262.1513671875|0.067755416035652|1|y2…	100	1.18209	0	0	742.806	2	54	74	20	0	0	0.000191408	0.0388496	13.0388	ADPribose	541.061	1	ADPribose	0	1	0	2.5	2	RNNVVVSR	-1	0	1.57078	0.0921053	0	0	1	0.862693
20210721_Sample2_DII_rS1_NAD	InjRep2	L_Welp_MR_R_Papenfuss_230721_110921_ExplI_rS1-DII_ADPRibModB_invitro2_0.0100_XLs.idXML	2	4825	762.214	682.258	6.73214e-06	0	2	FTGVDRK	ribosomalProteinS1	506	512	0	0.0164641	0	120.0806884765625|0.03181254118681|1|a1;129.102142333984375|0.014929237775505|1|y1-H2O1;130.086380004882813|5.102903582155705e-03|1|y1-H3N1;136.061630249023438|0.562295317649841|1|MI:A';147.11279296875|0.01128350943327|1|y1;221.128692626953125|0.026757605373859|1|a2;225.12322998046875|3.229360794648528e-03|1|y1+ribose-H2O;249.123748779296875|0.019152343273163|1|b2;261.1923828125|5.038200411945581…	56.2295	1.35969	0	0	682.258	1	1	25	24	0	0	1.12328e-05	0.0376866	6.03769	ADPribose	541.061	1	ADPribose	0	1	0	1.33333	3	FtGVDRK	1	0.0097652	2.59287	0.140541	0	0	1	1.00628
20210721_Sample2_DII_rS1_NAD	InjRep2	L_Welp_MR_R_Papenfuss_230721_110921_ExplI_rS1-DII_ADPRibModB_invitro2_0.0100_XLs.idXML	2	4843	764.622	742.806	5.09308e-06	0	2	RNNVVVSR	ribosomalProteinS1	164	171	0	0.157235	0	115.086509704589844|0.101430378854275|1|b1-C1H2N2;136.061691284179688|0.449226975440979|1|MI:A';158.0921630859375|7.949664257466793e-03|1|y1-H3N1;175.119049072265625|0.050024889409542|1|y1;245.124649047851563|0.014482683502138|1|y2-H3N1;262.151397705078125|0.108956284821033|1|y2;328.161529541015625|9.15841106325388e-03|1|NNV;348.070556640625|0.242600470781326|1|MI:G;361.219573974609318|0.11397083…	44.9227	0	0	0	742.806	2	54	74	20	0	0	-0.000116795	0.0666887	15.0667	ADPribose	541.061	1	ADPribose	0	1	0	3.5	2	RNNVvVSR	4	0.013429	1.25126	0.25	0	0	1	1.00953
20210721_Sample2_DII_rS1_NAD	InjRep2	L_Welp_MR_R_Papenfuss_230721_110921_ExplI_rS1-DII_ADPRibModB_invitro2_0.0100_XLs.idXML	2	4926	775.315	742.805	6.05282e-06	0	2	RNNVVVSR	ribosomalProteinS1	164	171	0	0.930806	0	115.086563110351563|0.091670788824558|1|b1-C1H2N2;136.06170654296875|0.453948557376862|1|MI:A';158.092742919921875|0.013693601824343|1|y1-H3N1;175.118881225585966|0.062689051032066|1|y1;245.125076293945313|0.015294590033591|1|y2-H3N1;262.151397705078125|0.120782613754272|1|y2;328.161773681640625|7.996692322194576e-03|1|NNV;348.070556640625|0.257821589708328|1|MI:G;361.219696044921875|0.0994963571…	45.3949	0	0	0	742.806	2	54	74	20	0	0	0.000691408	0.0700627	14.0701	ADPribose	541.061	1	ADPribose	0	1	0	3.5	2	RNNVvVSR	4	0.0274235	1.12645	0.254545	0	0	1	1.01001
20210721_Sample2_DII_rS1_NAD	InjRep2	L_Welp_MR_R_Papenfuss_230721_110921_ExplI_rS1-DII_ADPRibModB_invitro2_0.0100_XLs.idXML	2	5006	785.474	742.805	6.94464e-06	0	2	RNNVVVSR	ribosomalProteinS1	164	171	0	0.661557	0	115.086502075195313|0.119980692863464|1|b1-C1H2N2;136.061660766601563|0.478083163499832|1|MI:A';175.119430541992188|0.060047540813684|1|y1;245.124588012695341|0.032399069517851|1|y2-H3N1;262.151275634765625|0.125507339835167|1|y2;348.070587158203125|0.264995366334915|1|MI:G;361.219451904296875|0.112927943468094|1|y3;460.28851318359375|0.117735847830772|1|y4;502.274108886718693|0.025674279779196|2…	47.8083	1.63325	0	0	742.806	2	54	74	20	0	0	0.000491408	0.0756167	15.0756	ADPribose	541.061	1	ADPribose	0	1	0	3.5	2	RNNVvVSR	4	0.0170054	1.14909	0.225806	0	0	1	1.0108
20210721_Sample2_DII_rS1_NAD	InjRep2	L_Welp_MR_R_Papenfuss_230721_110921_ExplI_rS1-DII_ADPRibModB_invitro2_0.0100_XLs.idXML	2	5059	792.182	547.573	8.19911e-06	0	3	RNNVVVSRR	ribosomalProteinS1	164	172	0	0.148597	0	112.086738586425781|0.029545947909355|1|a1-H3N1;129.11334228515625|6.600233726203442e-03|1|a1;136.06158447265625|1.0|1|MI:A';175.118881225585966|0.157911106944084|1|y1;214.118408203125|0.013800133019686|1|NV;348.070281982421875|0.291617333889008|1|MI:G;367.219573974609318|0.067922882735729|3|[M+3H];419.879119873046875|0.017365241423249|3|[M+3H-H2O] ribose+HPO3;425.88226318359375|0.087458781898022…	100	0	0	0	547.573	2	8	15	7	0	0	8.13678e-05	0.036902	8.0369	ADPribose	541.061	1	ADPribose	0	1	0	0.666667	3	RNNVVVSRR	-1	0	2.39066	0.12069	0	0	1	0.504613
20210721_Sample2_DII_rS1_NAD	InjRep2	L_Welp_MR_R_Papenfuss_230721_110921_ExplI_rS1-DII_ADPRibModB_invitro2_0.0100_XLs.idXML	2	5090	796.468	742.805	6.00431e-06	0	2	RNNVVVSR	ribosomalProteinS1	164	171	0	0.796181	0	115.086410522460938|0.105706699192524|1|b1-C1H2N2;136.0616455078125|0.491557329893112|1|MI:A';175.119049072265625|0.055537849664688|1|y1;245.1243896484375|0.013488264754415|1|y2-H3N1;262.15118408203125|0.087178833782673|1|y2;328.16241455078125|0.01564384996891|1|NNV;348.07037353515625|0.298679828643799|1|MI:G;361.219573974609318|0.111034072935581|1|y3;460.2880859375|0.089110255241394|1|y4;472.274…	49.1557	0	0	0	742.806	2	54	74	20	0	0	0.000591408	0.0611372	14.0611	ADPribose	541.061	1	ADPribose	0	1	0	3.5	2	RNNvvvSR	5	0.00781868	1.05367	0.22314	0	0	1	1.00873
20210721_Sample2_DII_rS1_NAD	InjRep2	L_Welp_MR_R_Papenfuss_230721_110921_ExplI_rS1-DII_ADPRibModB_invitro2_0.0100_XLs.idXML	2	5121	800.013	656.96	7.43438e-06	0	3	LDQKRNNVVVSR	ribosomalProteinS1	160	171	0	1.42547	0	136.061599731445313|1.0|1|MI:A';158.092208862304716|2.646100940182805e-03|1|y1-H3N1;175.118927001953125|0.025777220726013|1|y1;201.122955322265625|4.189562052488327e-03|1|a2;229.118759155273438|5.706712603569031e-03|1|b2;240.134292602539063|8.390565402805805e-03|1|QK-H3N1;244.093521118164063|2.859434811398387e-03|1|DQ;244.140594482421875|1.926430268213153e-03|1|y2-H2O1;245.124359130859347|5.07385…	100	1.2838	0	0	656.961	1	2	7	5	0	0	0.000936477	0.0630087	16.063	ADPribose	541.061	1	ADPribose	0	1	0	2.33333	3	LDqKRNNVVVSR	2	0.0112473	0.873986	0.165	0	0	1	0.82391
20210721_Sample2_DII_rS1_NAD	InjRep2	L_Welp_MR_R_Papenfuss_230721_110921_ExplI_rS1-DII_ADPRibModB_invitro2_0.0100_XLs.idXML	2	5177	807.07	742.806	6.05282e-06	0	2	RNNVVVSR	ribosomalProteinS1	164	171	0	0.40374	0	112.086898803710938|0.011865602806211|1|a1-H3N1;115.086463928222656|0.076518304646015|1|b1-C1H2N2;136.061569213867188|0.527573108673096|1|MI:A';175.11865234375|0.070331551134586|1|y1;229.094161987304716|0.010510524734855|1|NN;245.12481689453125|0.018218450248241|1|y2-H3N1;262.15081787109375|0.107807204127312|1|y2;328.16180419921875|0.01162267755717|1|NNV;348.070343017578125|0.283115893602371|1|MI…	52.7573	0	0	0	742.806	2	54	74	20	0	0	-0.0002999	0.0578746	14.0579	ADPribose	541.061	1	ADPribose	0	1	0	3.5	2	RNNVvVSR	4	0.0192777	1.27696	0.226891	0	0	1	1.00827
20210721_Sample2_DII_rS1_NAD	InjRep2	L_Welp_MR_R_Papenfuss_230721_110921_ExplI_rS1-DII_ADPRibModB_invitro2_0.0100_XLs.idXML	2	5217	811.961	656.961	7.59824e-06	0	3	LDQKRNNVVVSR	ribosomalProteinS1	160	171	0	0.512172	0	136.06146240234375|1.0|1|MI:A';157.107742309570313|4.1012829169631e-03|1|y1-H2O1;175.118392944335938|0.022060139104724|1|y1;229.118133544921875|3.217142540961504e-03|1|b2;240.13409423828125|5.48643060028553e-03|1|QK-H3N1;244.092239379882813|4.23178356140852e-03|1|DQ;245.124282836914034|4.454383626580238e-03|1|y2-H3N1;257.16015625|5.444626789540052e-03|1|QK;262.151641845703125|0.02495189011097|1|y…	100	1.275	0	0	656.961	1	2	7	5	0	0	0.000336477	0.0622712	16.0623	ADPribose	541.061	1	ADPribose	0	1	0	2.33333	3	LDQKRNNVVVSR	-1	0	1.29334	0.17037	0	0	1	0.823843
20210721_Sample2_DII_rS1_NAD	InjRep2	L_Welp_MR_R_Papenfuss_230721_110921_ExplI_rS1-DII_ADPRibModB_invitro2_0.0100_XLs.idXML	2	5259	817.33	742.806	5.19271e-06	0	2	RNNVVVSR	ribosomalProteinS1	164	171	0	0.321572	0	112.086898803710938|0.0117417126894|1|a1-H3N1;115.086395263671875|0.112710371613503|1|b1-C1H2N2;136.061492919921875|0.687983214855194|1|MI:A';229.093475341796875|0.010977095924318|1|NN;245.124435424804659|0.012571736238897|1|y2-H3N1;262.15118408203125|0.129218921065331|1|y2;328.16082763671875|0.015881452709436|1|NNV;348.070037841796875|0.348267465829849|1|MI:G;361.219390869140625|0.12901611626148…	68.7983	1.04811	0	0	742.806	2	54	74	20	0	0	-0.000238865	0.0521954	12.0522	ADPribose	541.061	1	ADPribose	0	1	0	3	2	RNNVVVSR	-1	0	1.28661	0.208333	0	0	1	0.864599
20210721_Sample2_DII_rS1_NAD	InjRep2	L_Welp_MR_R_Papenfuss_230721_110921_ExplI_rS1-DII_ADPRibModB_invitro2_0.0100_XLs.idXML	2	5348	828.594	742.806	5.39881e-06	0	2	RNNVVVSR	ribosomalProteinS1	164	171	0	0.253607	0	112.086753845214844|4.781019873917103e-03|1|a1-H3N1;115.086524963378906|0.090147383511066|1|b1-C1H2N2;136.061660766601563|0.529804766178131|1|MI:A';175.118988037109375|0.074849002063274|1|y1;229.093307495117188|0.014225752092898|1|NN;245.124618530273438|0.012611189857125|1|y2-H3N1;262.151336669921875|0.097117252647877|1|y2;328.16204833984375|0.017739344388247|1|NNV;344.191009521484375|6.332224234…	52.9805	0	0	0	742.806	2	54	74	20	0	0	0.000188381	0.0468629	14.0469	ADPribose	541.061	1	ADPribose	0	1	0	2.33333	3	RNNVVVSR	-1	0	0.831412	0.166667	0	0	1	1.00669
20210721_Sample2_DII_rS1_NAD	InjRep2	L_Welp_MR_R_Papenfuss_230721_110921_ExplI_rS1-DII_ADPRibModB_invitro2_0.0100_XLs.idXML	2	5518	849.531	742.805	5.60451e-06	0	2	RNNVVVSR	ribosomalProteinS1	164	171	0	0.746618	0	112.086677551269531|6.734434049576521e-03|1|a1-H3N1;115.086418151855469|0.124863766133785|1|b1-C1H2N2;136.061538696289063|0.521495401859283|1|MI:A';175.118759155273438|0.072572611272335|1|y1;229.09295654296875|0.022436909377575|1|NN;244.140350341796875|8.493788540363312e-03|1|y2-H2O1;245.124420166015625|0.017585260793567|1|y2-H3N1;262.15118408203125|0.108928844332695|1|y2;328.16156005859375|0.026…	52.1495	0	0	0	742.806	2	54	74	20	0	0	0.000554592	0.0512579	15.0513	ADPribose	541.061	1	ADPribose	0	1	0	2.33333	3	RNNVVVSR	-1	0	1.39492	0.194805	0	0	1	1.00732
20210721_Sample2_DII_rS1_NAD	InjRep2	L_Welp_MR_R_Papenfuss_230721_110921_ExplI_rS1-DII_ADPRibModB_invitro2_0.0100_XLs.idXML	2	5607	860.384	742.807	5.43583e-06	0	2	RNNVVVSR	ribosomalProteinS1	164	171	0	1.06109	0	112.086822509765625|5.295134149491787e-03|1|a1-H3N1;115.086570739746094|0.022042462602258|1|b1-C1H2N2;136.061614990234375|0.200987443327904|1|MI:A';158.092422485351563|4.796463996171951e-03|1|y1-H3N1;175.118972778320313|0.028388464823365|1|y1;229.092941284179688|7.728365249931812e-03|1|NN;245.124420166015625|0.012580550275743|1|y2-H3N1;262.15130615234375|0.041288860142231|1|y2;328.162139892578125…	20.0987	0	0	0	742.806	2	54	74	20	0	0	-0.000788182	0.0455064	15.0455	ADPribose	541.061	1	ADPribose	0	1	0	2.33333	3	RNNVVVSr	7	0.0138168	0.999949	0.252033	0	0	1	1.0065
20210721_Sample2_DII_rS1_NAD	InjRep2	L_Welp_MR_R_Papenfuss_230721_110921_ExplI_rS1-DII_ADPRibModB_invitro2_0.0100_XLs.idXML	2	5652	865.829	514.236	7.91818e-06	0	3	VIKLDQKR	ribosomalProteinS1	157	164	0	0.588489	0	129.102127075195313|0.203840553760529|1|iK(C6H13N2O);136.061599731445313|1.0|1|MI:A';175.1187744140625|0.06970626860857|1|y1;185.164794921875|0.114944331347942|1|a2;195.14886474609375|7.41446390748024e-03|1|b2-H2O1;213.159469604492188|0.023734884336591|1|b2;242.187042236328125|9.264840744435787e-03|1|IK;344.191925048828068|5.441717803478241e-03|1|DQK-CO;348.0704345703125|0.197512030601501|1|MI:G;…	100	0	0	0	514.236	2	27	33	6	0	0	-0.000302622	0.0610716	10.0611	ADPribose	541.061	1	ADPribose	0	1	0	1.5	2	VIKLdQKR	4	0.127406	2.16731	0.15	0	0	1	0.72301
20210721_Sample2_DII_rS1_NAD	InjRep2	L_Welp_MR_R_Papenfuss_230721_110921_ExplI_rS1-DII_ADPRibModB_invitro2_0.0100_XLs.idXML	2	5706	872.493	742.806	5.67859e-06	0	2	RNNVVVSR	ribosomalProteinS1	164	171	0	0.0750664	0	112.086578369140625|5.138129461556673e-03|1|a1-H3N1;115.086456298828125|9.600930847227572e-03|1|b1-C1H2N2;136.061553955078125|0.148293808102608|1|MI:A';157.108322143554688|2.9886479023844e-03|1|y1-H2O1;158.092193603515625|2.305737463757396e-03|1|y1-H3N1;175.118820190429688|0.030218962579966|1|y1;245.124237060546875|8.251136168837547e-03|1|y2-H3N1;262.151397705078125|0.024598635733128|1|y2;344.192…	14.8294	0	0	0	742.806	2	54	74	20	0	0	-5.57597e-05	0.0510956	16.0511	ADPribose	541.061	1	ADPribose	0	1	0	3.5	2	RnNVVVSR	1	0.0140678	1.87616	0.274336	0	0	1	1.0073
20210721_Sample2_DII_rS1_NAD	InjRep2	L_Welp_MR_R_Papenfuss_230721_110921_ExplI_rS1-DII_ADPRibModB_invitro2_0.0100_XLs.idXML	2	5790	882.87	742.806	6.01087e-06	0	2	RNNVVVSR	ribosomalProteinS1	164	171	0	0.157235	0	112.086700439453125|4.610225558280945e-03|1|a1-H3N1;115.086372375488281|0.034510940313339|1|b1-C1H2N2;136.061508178710938|0.272866457700729|1|MI:A';175.118820190429688|0.043616164475679|1|y1;229.093048095703125|0.011184327304363|1|NN;245.123809814453125|9.803727269172669e-03|1|y2-H3N1;262.15130615234375|0.056242171674967|1|y2;328.160125732421875|8.634412661194801e-03|1|NNV;348.070159912109375|0.1…	27.2866	0	0	0	742.806	2	54	74	20	0	0	-0.000116795	0.0492221	15.0492	ADPribose	541.061	1	ADPribose	0	1	0	3.5	2	RNNVvVSR	4	0.00724484	1.1365	0.20438	0	0	1	1.00703
20210721_Sample2_DII_rS1_NAD	InjRep2	L_Welp_MR_R_Papenfuss_230721_110921_ExplI_rS1-DII_ADPRibModB_invitro2_0.0100_XLs.idXML	2	5801	883.97	514.236	6.01411e-06	0	3	VIKLDQKR	ribosomalProteinS1	157	164	0	1.0944	0	136.061447143554688|1.0|1|MI:A';158.091995239257813|2.248684642836452e-03|1|y1-H3N1;175.118850708007813|0.038888439536095|1|y1;185.164581298828125|0.169314235448837|1|a2;195.149200439453125|9.754068218171597e-03|1|b2-H2O1;197.164443969726563|7.631891872733831e-03|1|IK-CO-H3N1;213.159576416015625|0.037966184318066|1|b2;242.186431884765625|0.017172440886497|1|IK;291.17071533203125|1.877810573205352…	100	0.310093	0	0	514.236	2	27	33	6	0	0	-0.000562778	0.105496	14.1055	ADPribose	541.061	1	ADPribose	0	1	0	1.66667	3	VIKLdQKR	4	0.36539	1.27007	0.245033	0	0	1	0.729357
20210721_Sample2_DII_rS1_NAD	InjRep2	L_Welp_MR_R_Papenfuss_230721_110921_ExplI_rS1-DII_ADPRibModB_invitro2_0.0100_XLs.idXML	2	5808	884.972	664.755	6.71982e-06	0	2	NNVVVSR	ribosomalProteinS1	165	171	0	0.387281	0	136.061477661132813|1.0|1|MI:A';158.092041015625|1.65607500821352e-03|1|y1-H3N1;175.11871337890625|0.026201331987977|1|y1;244.139938354492188|1.772506162524223e-03|1|y2-H2O1;245.124374389648438|3.518466139212251e-03|1|y2-H3N1;262.151153564453125|0.027763672173023|1|y2;307.10369873046875|2.605847315862775e-03|1|b2+ribose-H2O;328.1602783203125|2.214731648564339e-03|1|b3;343.20770263671875|1.5527229…	100	0.30623	0	0	664.755	1	129	138	9	0	0	-0.000257447	0.0476045	14.0476	ADPribose	541.061	1	ADPribose	0	1	0	3	2	NnVVVSR	1	0.0128355	1.6246	0.235294	0	0	1	1.00793
20210721_Sample2_DII_rS1_NAD	InjRep2	L_Welp_MR_R_Papenfuss_230721_110921_ExplI_rS1-DII_ADPRibModB_invitro2_0.0100_XLs.idXML	2	5880	893.865	742.806	6.36506e-06	0	2	RNNVVVSR	ribosomalProteinS1	164	171	0	0.68469	0	112.086837768554688|0.014730349183083|1|a1-H3N1;115.086410522460938|0.095412842929363|1|b1-C1H2N2;136.061553955078125|0.937301814556122|1|MI:A';157.107574462890625|0.010785424150527|1|y1-H2O1;158.092559814453125|0.010725495405495|1|y1-H3N1;175.1187744140625|0.101906657218933|1|y1;229.092926025390625|0.028193350881338|1|NN;245.125030517578125|0.023262798786163|1|y2-H3N1;262.151336669921875|0.07950…	93.7302	0	0	0	742.806	2	54	74	20	0	0	-0.000508592	0.0410019	15.041	ADPribose	541.061	1	ADPribose	0	1	0	2.33333	3	RNNVvVSR	4	0.0367163	2.03972	0.188406	0	0	1	1.00586
20210721_Sample2_DII_rS1_NAD	InjRep2	L_Welp_MR_R_Papenfuss_230721_110921_ExplI_rS1-DII_ADPRibModB_invitro2_0.0100_XLs.idXML	2	5897	895.945	664.755	7.24741e-06	0	2	NNVVVSR	ribosomalProteinS1	165	171	0	0.0200173	0	136.06146240234375|1.0|1|MI:A';157.107650756835938|2.378113334998488e-03|1|y1-H2O1;175.118865966796875|0.023249121382833|1|y1;244.13995361328125|3.041364951059222e-03|1|y2-H2O1;245.123779296875|3.327519167214632e-03|1|y2-H3N1;262.15118408203125|0.023009898141026|1|y2;307.103790283203125|3.500062972307205e-03|1|b2+ribose-H2O;344.19256591796875|2.509576501324773e-03|1|y3-H3N1;348.070037841796875|0.…	100	0.382248	0	0	664.755	1	129	138	9	0	0	-1.33066e-05	0.0420713	13.0421	ADPribose	541.061	1	ADPribose	0	1	0	3	2	NnVVVSR	1	0.0121054	1.2436	0.352941	0	0	1	1.00701
20210721_Sample2_DII_rS1_NAD	InjRep2	L_Welp_MR_R_Papenfuss_230721_110921_ExplI_rS1-DII_ADPRibModB_invitro2_0.0100_XLs.idXML	2	5910	897.466	514.236	8.82816e-06	0	3	VIKLDQKR	ribosomalProteinS1	157	164	0	1.67779	0	136.061569213867188|1.0|1|MI:A';175.118560791015625|0.071194089949131|1|y1;185.164764404296875|0.185273006558418|1|a2;201.1234130859375|0.035661976784468|1|LD-CO;213.159698486328125|0.04605096578598|1|b2;229.118637084960938|0.012319958768785|1|LD;348.0701904296875|0.241045072674751|1|MI:G;433.2493896484375|0.02989711239934|2|y6+ribose-H2O;489.790344238281307|0.028085295110941|2|y7+ribose-H2O;539.…	100	0	0	0	514.236	2	27	33	6	0	0	-0.000862778	0.0633003	3.0633	ADPribose	541.061	1	ADPribose	0	1	0	2	2	VIKLDQKR	-1	0	1.2524	0.101852	0	0	1	0.294757
20210721_Sample2_DII_rS1_NAD	InjRep2	L_Welp_MR_R_Papenfuss_230721_110921_ExplI_rS1-DII_ADPRibModB_invitro2_0.0100_XLs.idXML	2	5959	903.867	742.806	5.38809e-06	0	2	NNVVVSRR	ribosomalProteinS1	165	172	0	0.157235	0	136.0615234375|1.0|1|MI:A';175.118728637695341|0.098768346011639|1|y1;229.093231201171875|0.014509200118482|1|b2;301.185943603515625|8.033133111894131e-03|1|VSR-C1H2N2;348.070159912109375|0.589574456214905|1|MI:G;358.232513427734375|0.023783015087247|2|y6;406.172027587890625|0.013298056088388|1|b3+ribose-H2O;415.252593994140625|0.078043729066849|2|y7;418.25189208984375|0.060946211218834|1|y3;427.…	100	0	0	0	742.806	1	3	7	4	0	0	-0.000116795	0.0280791	11.0281	ADPribose	541.061	1	ADPribose	0	1	0	1	3	NNvVVSRR	2	0.0246737	0.624505	0.210884	0	0	1	0.718297
20210721_Sample2_DII_rS1_NAD	InjRep2	L_Welp_MR_R_Papenfuss_230721_110921_ExplI_rS1-DII_ADPRibModB_invitro2_0.0100_XLs.idXML	2	5986	906.944	664.755	7.1391e-06	0	2	NNVVVSR	ribosomalProteinS1	165	171	0	0.111833	0	136.061431884765625|1.0|1|MI:A';158.0919189453125|3.732499200850725e-03|1|y1-H3N1;175.118560791015625|0.032295614480972|1|y1;214.1185302734375|2.299848245456815e-03|1|NV;245.124343872070313|6.611903198063375e-03|1|y2-H3N1;262.150909423828125|0.021716360002756|1|y2;307.103759765625|6.765313912183046e-03|1|b2+ribose-H2O;328.1627197265625|3.859169781208038e-03|1|b3;344.1912841796875|2.41964007727801…	100	0.341399	0	0	664.755	1	129	138	9	0	0	-7.43418e-05	0.0440369	13.044	ADPribose	541.061	1	ADPribose	0	1	0	3	2	NnVVVSR	1	0.0222181	1.81818	0.184874	0	0	1	1.00734
20210721_Sample2_DII_rS1_NAD	InjRep2	L_Welp_MR_R_Papenfuss_230721_110921_ExplI_rS1-DII_ADPRibModB_invitro2_0.0100_XLs.idXML	2	6015	910.537	514.236	6.71787e-06	0	3	VIKLDQKR	ribosomalProteinS1	157	164	0	0.00496666	0	129.102081298828125|0.093472555279732|1|iK(C6H13N2O);136.061508178710938|1.0|1|MI:A';150.090988159179688|0.015444158576429|1|a1+ribose-H2O;175.11865234375|0.064691163599491|1|y1;185.164718627929688|0.044521745294333|1|a2;213.1593017578125|0.012579692527652|1|b2;229.1182861328125|5.239165388047695e-03|1|LD;242.185791015625|3.566142870113254e-03|1|IK;263.175567626953125|0.037484019994736|1|a2+ribos…	100	0.677926	0	0	514.236	2	27	33	6	0	0	2.55404e-06	0.142301	17.1423	ADPribose	541.061	1	ADPribose	0	1	0	2.33333	3	vIKLDQKR	0	0.0895095	1.59176	0.163522	0	0	1	1.02033
20210721_Sample2_DII_rS1_NAD	InjRep2	L_Welp_MR_R_Papenfuss_230721_110921_ExplI_rS1-DII_ADPRibModB_invitro2_0.0100_XLs.idXML	2	6052	915.154	742.806	5.99385e-06	0	2	RNNVVVSR	ribosomalProteinS1	164	171	0	0.157235	0	112.086776733398438|0.015302055515349|1|a1-H3N1;115.086265563964844|0.110338933765888|1|b1-C1H2N2;136.061492919921875|0.906543612480164|1|MI:A';175.118499755859347|0.119120731949806|1|y1;229.093338012695341|0.0377825088799|1|NN;262.150848388671875|0.122788652777672|1|y2;348.070098876953125|0.50266569852829|1|MI:G;361.219055175781307|0.106982976198196|1|y3;460.2879638671875|0.133454442024231|1|y4;…	90.6544	0	0	0	742.806	2	54	74	20	0	0	-0.000116795	0.0500654	13.0501	ADPribose	541.061	1	ADPribose	0	1	0	2.5	2	RNNVVVSR	-1	0	1.40671	0.205128	0	0	1	0.864295
20210721_Sample2_DII_rS1_NAD	InjRep2	L_Welp_MR_R_Papenfuss_230721_110921_ExplI_rS1-DII_ADPRibModB_invitro2_0.0100_XLs.idXML	2	6141	925.987	514.236	5.17575e-06	0	3	VIKLDQKR	ribosomalProteinS1	157	164	0	0.12208	0	136.06146240234375|1.0|1|MI:A';150.090499877929688|3.870643209666014e-03|1|a1+ribose-H2O;175.118698120117188|0.066162928938866|1|y1;179.117477416992188|0.011455819010735|1|iK+ribose-H2O;185.164581298828125|0.157563179731369|1|a2;195.149002075195341|3.748880000784993e-03|1|b2-H2O1;197.164627075195341|4.604975692927837e-03|1|IK-CO-H3N1;207.112457275390625|3.748606657609344e-03|1|iK(C6H13N2O)ribose-…	100	0.637009	1.08267	0	514.236	2	27	33	6	0	0	-6.2778e-05	0.153045	14.153	ADPribose	541.061	1	ADPribose	0	1	0	2	3	VIKLdQKR	4	0.247939	1.72058	0.275449	0	0	1	0.879006
20210721_Sample2_DII_rS1_NAD	InjRep2	L_Welp_MR_R_Papenfuss_230721_110921_ExplI_rS1-DII_ADPRibModB_invitro2_0.0100_XLs.idXML	2	6163	928.533	742.806	6.96645e-06	0	2	RNNVVVSR	ribosomalProteinS1	164	171	0	0.40374	0	112.086830139160156|0.015146974474192|1|a1-H3N1;115.0865478515625|0.073176369071007|1|b1-C1H2N2;136.061447143554688|0.552025973796845|1|MI:A';175.118820190429688|0.068507164716721|1|y1;201.097320556640653|0.011727875098586|1|NN-CO;229.093292236328125|0.02836630679667|1|NN;262.15087890625|0.084316618740559|1|y2;328.160736083984375|0.01548386272043|1|NNV;348.069915771484375|0.235430717468262|1|MI:G…	55.2026	0	0	0	742.806	2	54	74	20	0	0	-0.0002999	0.042039	14.042	ADPribose	541.061	1	ADPribose	0	1	0	3.5	2	RNNvvvSR	5	0.0309567	1.86914	0.183486	0	0	1	1.00601
20210721_Sample2_DII_rS1_NAD	InjRep2	L_Welp_MR_R_Papenfuss_230721_110921_ExplI_rS1-DII_ADPRibModB_invitro2_0.0100_XLs.idXML	2	6164	928.668	664.755	7.9442e-06	0	2	NNVVVSR	ribosomalProteinS1	165	171	0	0.714511	0	136.061447143554688|1.0|1|MI:A';175.118667602539063|0.105119794607162|1|y1;229.093338012695341|5.983549635857344e-03|1|b2;262.15093994140625|0.019112536683679|1|y2;348.069976806640625|0.394319653511047|1|MI:G;361.219573974609318|0.029714427888393|1|y3;460.2867431640625|0.024216851219535|1|y4;559.35491943359375|0.014567465521395|1|y5;673.39923095703125|0.011147025041282|1|y6;770.4139404296875|0.04…	100	0	0	0	664.755	1	129	138	9	0	0	0.000474975	0.0494444	13.0494	ADPribose	541.061	1	ADPribose	0	1	0	3	2	NNVVVSR	-1	0	1.13513	0.2	0	0	1	1.00824
20210721_Sample2_DII_rS1_NAD	InjRep2	L_Welp_MR_R_Papenfuss_230721_110921_ExplI_rS1-DII_ADPRibModB_invitro2_0.0100_XLs.idXML	2	6243	937.834	514.236	8.02481e-06	0	3	VIKLDQKR	ribosomalProteinS1	157	164	0	0.944562	0	129.102081298828125|0.182457700371742|1|iK(C6H13N2O);136.061492919921875|1.0|1|MI:A';175.11871337890625|0.170550867915154|1|y1;179.11798095703125|0.013636222109199|1|iK+ribose-H2O;185.164596557617188|0.573541760444641|1|a2;201.123641967773438|0.010893197730184|1|LD-CO;213.15960693359375|0.167531758546829|1|b2;242.186676025390625|0.02454562485218|1|IK;303.21484375|0.019985700026155|1|y2;348.070281…	100	0	13.5818	0	514.236	2	27	33	6	0	0.94406	-0.000485727	0.218248	14.2182	ADPribose	541.061	1	ADPribose	0	1	0	2	3	VIkLDQKR	2	0.145923	1.27637	0.136364	0	0	1	0.888321
20210721_Sample2_DII_rS1_NAD	InjRep2	L_Welp_MR_R_Papenfuss_230721_110921_ExplI_rS1-DII_ADPRibModB_invitro2_0.0100_XLs.idXML	2	6267	940.66	742.807	7.37306e-06	0	2	RNNVVVSR	ribosomalProteinS1	164	171	0	0.978919	0	112.086845397949219|0.02110568806529|1|a1-H3N1;115.086380004882813|0.085381925106049|1|b1-C1H2N2;136.0615234375|0.75575590133667|1|MI:A';175.11865234375|0.108663327991962|1|y1;229.0931396484375|0.028163902461529|1|NN;262.1502685546875|0.11176709830761|1|y2;348.069854736328125|0.323533594608307|1|MI:G;361.219543457031307|0.115979306399822|1|y3;460.28765869140625|0.094379410147667|1|y4;472.27310180…	75.5756	0	0	0	742.806	2	54	74	20	0	0	-0.000727146	0.0522651	14.0523	ADPribose	541.061	1	ADPribose	0	1	0	3.5	2	RNNVvVSR	4	0.0503624	1.50969	0.17757	0	0	1	1.00747
20210721_Sample2_DII_rS1_NAD	InjRep2	L_Welp_MR_R_Papenfuss_230721_110921_ExplI_rS1-DII_ADPRibModB_invitro2_0.0100_XLs.idXML	2	6656	985.39	664.755	6.07109e-06	0	2	NNVVVSR	ribosomalProteinS1	165	171	0	0.530879	0	136.061447143554688|1.0|1|MI:A';157.107864379882813|1.91263179294765e-03|1|y1-H2O1;158.092041015625|2.202994888648391e-03|1|y1-H3N1;175.118728637695341|0.020882414653897|1|y1;193.060577392578125|7.89876445196569e-04|1|b1+ribose-H2O;199.14385986328125|1.508518704213202e-03|1|VV;244.140518188476563|2.083355560898781e-03|1|y2-H2O1;245.124435424804659|2.804281888529658e-03|1|y2-H3N1;262.151123046875|…	100	0.163633	0	0	664.755	1	129	138	9	0	0	0.000352904	0.0309981	13.031	ADPribose	541.061	1	ADPribose	0	1	0	2	3	nNVVVSR	0	0.0277819	0.863583	0.22293	0	0	1	1.00517
20210721_Sample2_DII_rS1_NAD	InjRep2	L_Welp_MR_R_Papenfuss_230721_110921_ExplI_rS1-DII_ADPRibModB_invitro2_0.0100_XLs.idXML	2	6658	985.657	692.798	5.24218e-06	0	2	VIKLDQK	ribosomalProteinS1	157	163	0	1.55491	0	129.102066040039063|0.056748870760202|1|y1-H2O1;130.0859375|5.262202583253384e-03|1|y1-H3N1;136.061492919921875|1.0|1|MI:A';147.112762451171875|5.590956658124924e-03|1|y1;185.1646728515625|0.037440981715918|1|a2;213.159408569335938|0.014663398265839|1|b2;225.1234130859375|8.050204254686832e-03|1|y1+ribose-H2O;242.185714721679688|3.680008929222822e-03|1|IK;257.1607666015625|3.452154342085123e-03|1…	100	1.02115	0	0	692.799	1	176	184	8	0	0	0.00107724	0.038633	15.0386	ADPribose	541.061	1	ADPribose	0	1	0	1.66667	3	VIKLDQk	6	0.142907	2.26957	0.252874	0	0	1	0.839772
20210721_Sample2_DII_rS1_NAD	InjRep2	L_Welp_MR_R_Papenfuss_230721_110921_ExplI_rS1-DII_ADPRibModB_invitro2_0.0100_XLs.idXML	2	6747	996.208	664.754	6.76934e-06	0	2	NNVVVSR	ribosomalProteinS1	165	171	0	1.90812	0	136.061477661132813|1.0|1|MI:A';157.108291625976563|1.568963518366218e-03|1|y1-H2O1;158.092269897460938|2.062713261693716e-03|1|y1-H3N1;175.118759155273438|0.024213081225753|1|y1;244.140838623046875|1.601157244294882e-03|1|y2-H2O1;245.123992919921875|2.693518996238709e-03|1|y2-H3N1;262.151214599609375|0.018804680556059|1|y2;307.103363037109375|4.269819241017103e-03|1|b2+ribose-H2O;328.16122436523…	100	0.132345	0	0	664.755	1	129	138	9	0	0	0.00126843	0.0341449	13.0341	ADPribose	541.061	1	ADPribose	0	1	0	3	2	NnVVVSR	1	0.0239069	0.735906	0.243902	0	0	1	1.00569
20210721_Sample2_DII_rS1_NAD	InjRep2	L_Welp_MR_R_Papenfuss_230721_110921_ExplI_rS1-DII_ADPRibModB_invitro2_0.0100_XLs.idXML	2	6751	996.622	692.798	5.16007e-06	0	2	VIKLDQK	ribosomalProteinS1	157	163	0	0.88324	0	129.102066040039063|0.053261164575815|1|y1-H2O1;136.061569213867188|1.0|1|MI:A';147.112823486328125|3.639781149104238e-03|1|y1;179.117919921875|3.410717472434044e-03|1|iK+ribose-H2O;185.164871215820313|0.020305586978793|1|a2;197.164901733398438|2.364699728786945e-03|1|IK-CO-H3N1;213.159591674804659|8.089923299849033e-03|1|b2;225.123153686523438|6.87264371663332e-03|1|y1+ribose-H2O;242.18612670898…	100	0.514313	0	0	692.799	1	176	184	8	0	0	0.000611908	0.0384045	15.0384	ADPribose	541.061	1	ADPribose	0	1	0	1.25	4	VIKLDQk	6	0.128692	1.69831	0.288462	0	0	1	0.839734
20210721_Sample2_DII_rS1_NAD	InjRep2	L_Welp_MR_R_Papenfuss_230721_110921_ExplI_rS1-DII_ADPRibModB_invitro2_0.0100_XLs.idXML	2	6849	1007.81	692.799	5.19434e-06	0	2	VIKLDQK	ribosomalProteinS1	157	163	0	0.762016	0	129.101943969726563|0.043421804904938|1|y1-H2O1;136.061447143554688|1.0|1|MI:A';147.112701416015625|3.486862638965249e-03|1|y1;185.164779663085966|0.012010984122753|1|a2;197.1639404296875|3.351507242769003e-03|1|IK-CO-H3N1;213.159713745117188|5.570628214627504e-03|1|b2;225.12322998046875|5.011606961488724e-03|1|y1+ribose-H2O;242.185577392578125|3.153499448671937e-03|1|IK;258.14447021484375|4.8029…	100	0	0	0	692.799	1	176	184	8	0	0	0.000527924	0.0384183	13.0384	ADPribose	541.061	1	ADPribose	0	1	0	2.5	2	VIKLDQk	6	0.156655	1.36595	0.378641	0	0	1	0.839736
20210721_Sample2_DII_rS1_NAD	InjRep2	L_Welp_MR_R_Papenfuss_230721_110921_ExplI_rS1-DII_ADPRibModB_invitro2_0.0100_XLs.idXML	2	6856	1008.43	664.755	7.34113e-06	0	2	NNVVVSR	ribosomalProteinS1	165	171	0	0.163615	0	136.061492919921875|1.0|1|MI:A';158.09234619140625|2.029878785833716e-03|1|y1-H3N1;175.118865966796875|0.020071014761925|1|y1;245.1246337890625|3.980407025665045e-03|1|y2-H3N1;262.151123046875|0.021420503035188|1|y2;307.10369873046875|2.863040426746011e-03|1|b2+ribose-H2O;344.191986083984375|4.143251106142998e-03|1|y3-H3N1;348.070068359375|0.59358286857605|1|MI:G;361.219146728515625|0.01922152377…	100	0.231377	0	0	664.755	1	129	138	9	0	0	0.000108764	0.0326729	12.0327	ADPribose	541.061	1	ADPribose	0	1	0	2	3	NnVVVSR	1	0.0211914	1.4653	0.27381	0	0	1	1.00545
20210721_Sample2_DII_rS1_NAD	InjRep2	L_Welp_MR_R_Papenfuss_230721_110921_ExplI_rS1-DII_ADPRibModB_invitro2_0.0100_XLs.idXML	2	6934	1017.98	692.799	4.80637e-06	0	2	VIKLDQK	ribosomalProteinS1	157	163	0	0.321519	0	129.101959228515625|0.035845186561346|1|y1-H2O1;130.08612060546875|5.443854723125696e-03|1|y1-H3N1;136.06146240234375|1.0|1|MI:A';147.112503051757813|3.860620083287358e-03|1|y1;179.117752075195341|4.346537869423628e-03|1|iK+ribose-H2O;185.16473388671875|9.207258000969889e-03|1|a2;201.122848510742188|2.828081836923957e-03|1|LD-CO;207.112960815429688|2.447889652103186e-03|1|y1+ribose-2H2O;213.15946…	100	0.393753	0	0	692.799	1	176	184	8	0	0	0.000222748	0.0340696	14.0341	ADPribose	541.061	1	ADPribose	0	1	0	1.66667	3	VIKLDQk	6	0.075734	1.03084	0.335714	0	0	1	0.839012
20210721_Sample2_DII_rS1_NAD	InjRep2	L_Welp_MR_R_Papenfuss_230721_110921_ExplI_rS1-DII_ADPRibModB_invitro2_0.0100_XLs.idXML	2	6946	1019.36	742.806	8.64041e-06	0	2	RNNVVVSR	ribosomalProteinS1	164	171	0	0.568077	0	115.086532592773438|0.041550800204277|1|b1-C1H2N2;136.0615234375|1.0|1|MI:A';175.118759155273438|0.096063151955605|1|y1;229.09271240234375|0.022780448198318|1|NN;262.150604248046875|0.089405030012131|1|y2;285.192626953125|0.012980803847313|1|NVV-CO;328.1614990234375|0.013400141149759|1|NNV;348.069976806640625|0.309291750192642|1|MI:G;361.218963623046875|0.057938609272242|1|y3;460.287902832031307|…	100	0	0	0	742.806	2	54	74	20	0	0	-0.000421971	0.0446512	14.0447	ADPribose	541.061	1	ADPribose	0	1	0	3.5	2	RnNVVVSR	1	0.0401944	1.48017	0.0819672	0	0	1	1.00638
20210721_Sample2_DII_rS1_NAD	InjRep2	L_Welp_MR_R_Papenfuss_230721_110921_ExplI_rS1-DII_ADPRibModB_invitro2_0.0100_XLs.idXML	2	7016	1027.78	692.799	4.94544e-06	0	2	VIKLDQK	ribosomalProteinS1	157	163	0	0.207077	0	129.101943969726563|0.026530893519521|1|y1-H2O1;130.085693359375|3.908357582986355e-03|1|y1-H3N1;136.061416625976563|1.0|1|MI:A';147.112640380859347|4.448456224054098e-03|1|y1;185.164276123046875|4.503554198890924e-03|1|a2;213.15972900390625|3.49778076633811e-03|1|b2;242.18646240234375|3.915131557732821e-03|1|IK;257.1614990234375|0.011458835564554|1|y2-H2O1;258.145172119140625|0.020221186801791|1…	100	0.708173	0	0	692.799	1	176	184	8	0	0	-0.000143463	0.0538531	16.0539	ADPribose	541.061	1	ADPribose	0	1	0	2	3	ViKLDQK	1	0.0957667	0.881188	0.377358	0	0	1	1.00898
20210721_Sample2_DII_rS1_NAD	InjRep2	L_Welp_MR_R_Papenfuss_230721_110921_ExplI_rS1-DII_ADPRibModB_invitro2_0.0100_XLs.idXML	2	7053	1032.17	742.808	9.00708e-06	0	2	RNNVVVSR	ribosomalProteinS1	164	171	0	2.70445	0	112.087165832519531|0.026045694947243|1|a1-H3N1;115.086616516113281|0.038166638463736|1|b1-C1H2N2;136.0615234375|1.0|1|MI:A';175.11865234375|0.123724035918713|1|y1;262.150848388671875|0.056182492524385|1|y2;348.070465087890625|0.261828303337097|1|MI:G;361.219940185546875|0.059347040951252|1|y3;460.287078857421875|0.060291197150946|1|y4;551.75469970703125|0.048656117171049|2|[M+2H-NH3] ribose+HPO3…	100	0	0	0	742.806	2	54	74	20	0	0	-0.00200888	0.038407	10.0384	ADPribose	541.061	1	ADPribose	0	1	0	2	2	RNNVVVSR	-1	0	1.66799	0.0650407	0	0	1	0.719772
20210721_Sample2_DII_rS1_NAD	InjRep2	L_Welp_MR_R_Papenfuss_230721_110921_ExplI_rS1-DII_ADPRibModB_invitro2_0.0100_XLs.idXML	2	7108	1038.63	692.799	7.64998e-06	0	2	VIKLDQK	ribosomalProteinS1	157	163	0	0.559475	0	129.10205078125|0.028766077011824|1|y1-H2O1;130.086380004882813|6.545847747474909e-03|1|y1-H3N1;136.061508178710938|1.0|1|MI:A';185.164596557617188|0.012626216746867|1|a2;257.161224365234375|9.728449396789074e-03|1|y2-H2O1;258.143951416015625|0.019196270033717|1|y2-H3N1;263.17535400390625|0.011024041101336|1|a2+ribose-H2O;275.172088623046875|0.014431891962886|1|y2;291.1697998046875|7.258457131683…	100	0	0	0	692.799	1	176	184	8	0	0	-0.000387603	0.0322622	8.03226	ADPribose	541.061	1	ADPribose	0	1	0	2	2	ViKLDQK	1	0.0478338	2.44343	0.261905	0	0	1	0.672044
20210721_Sample2_DII_rS1_NAD	InjRep2	L_Welp_MR_R_Papenfuss_230721_110921_ExplI_rS1-DII_ADPRibModB_invitro2_0.0100_XLs.idXML	2	7156	1044.3	727.273	6.62702e-06	0	2	DTLHLEGK	ribosomalProteinS1	144	151	0	0.0545966	0	129.102081298828125|9.841564111411572e-03|1|y1-H2O1;130.086090087890625|5.937029607594013e-03|1|y1-H3N1;136.061416625976563|1.0|1|MI:A';147.112335205078125|3.886946011334658e-03|1|y1;197.128204345703125|3.471756586804986e-03|1|LE-CO-H2O1;199.071121215820313|3.71977873146534e-03|1|b2-H2O1;204.134078979492188|0.01618673093617|1|y2;215.1385498046875|2.597626298666e-03|1|TL;217.081436157226563|4.4274…	100	0.720042	0	0	727.273	1	297	309	12	0	0	-3.97067e-05	0.0480806	18.0481	ADPribose	541.061	1	ADPribose	0	1	0	2.33333	3	DTLHLEGK	-1	0	1.87113	0.150538	0	0	1	1.00687
20210721_Sample2_DII_rS1_NAD	InjRep2	L_Welp_MR_R_Papenfuss_230721_110921_ExplI_rS1-DII_ADPRibModB_invitro2_0.0100_XLs.idXML	2	7251	1055.86	727.274	6.42561e-06	0	2	DTLHLEGK	ribosomalProteinS1	144	151	0	1.15661	0	129.1019287109375|0.019861105829477|1|y1-H2O1;130.0863037109375|5.287978798151016e-03|1|y1-H3N1;136.0614013671875|1.0|1|MI:A';147.112686157226563|0.011880548670888|1|y1;197.12811279296875|4.918517544865608e-03|1|LE-CO-H2O1;199.0709228515625|5.485990550369024e-03|1|b2-H2O1;204.133895874023438|0.013900047168136|1|y2;215.138015747070313|9.845868684351444e-03|1|TL;223.154815673828125|4.96881315484643…	100	0.987197	0	0	727.273	1	297	309	12	0	0	-0.000841172	0.0439713	16.044	ADPribose	541.061	1	ADPribose	0	1	0	2	3	DTLHLeGK	5	0.0070472	1.73293	0.174497	0	0	1	0.863424
20210721_Sample2_DII_rS1_NAD	InjRep2	L_Welp_MR_R_Papenfuss_230721_110921_ExplI_rS1-DII_ADPRibModB_invitro2_0.0100_XLs.idXML	2	7361	1068.3	692.799	5.50602e-06	0	2	VIKLDQK	ribosomalProteinS1	157	163	0	0.497718	0	129.102066040039063|0.014725574292243|1|y1-H2O1;136.06146240234375|1.0|1|MI:A';147.112655639648438|5.103753879666328e-03|1|y1;179.1177978515625|5.152283236384392e-03|1|iK+ribose-H2O;185.164520263671875|9.490390308201311e-03|1|a2;213.159591674804659|4.107561893761158e-03|1|b2;225.123046875|4.265639465302229e-03|1|y1+ribose-H2O;257.160888671875|7.118160836398602e-03|1|y2-H2O1;258.145233154296875|0.…	100	0.39829	0	0	692.799	1	176	184	8	0	0	0.000344818	0.0372174	14.0372	ADPribose	541.061	1	ADPribose	0	1	0	2.5	2	VIkLDQK	2	0.122656	1.07832	0.31405	0	0	1	0.839536
20210721_Sample2_DII_rS1_NAD	InjRep2	L_Welp_MR_R_Papenfuss_230721_110921_ExplI_rS1-DII_ADPRibModB_invitro2_0.0100_XLs.idXML	2	7455	1079.99	692.799	5.54423e-06	0	2	VIKLDQK	ribosomalProteinS1	157	163	0	0.409618	0	129.102020263671875|0.019946377724409|1|y1-H2O1;136.061370849609375|1.0|1|MI:A';147.112442016601563|6.510863080620766e-03|1|y1;185.164398193359347|9.109191596508026e-03|1|a2;213.159423828125|4.639492370188236e-03|1|b2;225.123245239257813|4.849652759730816e-03|1|y1+ribose-H2O;257.1605224609375|7.414727937430143e-03|1|y2-H2O1;258.1446533203125|0.014250664971769|1|y2-H3N1;263.175201416015625|1.95052…	100	0.36061	0	0	692.799	1	176	184	8	0	0	0.000283783	0.0359077	13.0359	ADPribose	541.061	1	ADPribose	0	1	0	1.66667	3	ViKLDQK	1	0.105551	1.49028	0.293651	0	0	1	0.839318
20210721_Sample2_DII_rS1_NAD	InjRep2	L_Welp_MR_R_Papenfuss_230721_110921_ExplI_rS1-DII_ADPRibModB_invitro2_0.0100_XLs.idXML	2	7567	1093.42	727.273	4.56171e-06	0	2	DTLHLEGK	ribosomalProteinS1	144	151	0	0.0808891	0	129.101882934570313|9.022274054586887e-03|1|y1-H2O1;136.061447143554688|1.0|1|MI:A';147.112472534179688|3.707892028614879e-03|1|y1;189.086685180664063|4.566799849271774e-03|1|a2;197.128494262695341|2.866880968213081e-03|1|LE-CO-H2O1;204.134033203125|7.758158724755049e-03|1|y2;217.081649780273438|7.19763059169054e-03|1|b2;223.155670166015625|2.744622994214296e-03|1|LH-CO;225.122802734375|2.8286895…	100	1.10298	0	0	727.273	1	297	309	12	0	0	5.88285e-05	0.0959293	15.0959	ADPribose	541.061	1	ADPribose	0	1	0	1.33333	3	DTLHLeGK	5	0.0550035	1.20358	0.316176	0	0	1	0.870847
20210721_Sample2_DII_rS1_NAD	InjRep2	L_Welp_MR_R_Papenfuss_230721_110921_ExplI_rS1-DII_ADPRibModB_invitro2_0.0100_XLs.idXML	2	7667	1104.8	727.273	5.54796e-06	0	2	DTLHLEGK	ribosomalProteinS1	144	151	0	0.0545966	0	129.10186767578125|9.162161499261856e-03|1|y1-H2O1;136.0614013671875|1.0|1|MI:A';186.123779296875|3.522831713780761e-03|1|y2-H2O1;189.086883544921875|6.704290397465229e-03|1|a2;204.133819580078125|6.547091994434595e-03|1|y2;217.081863403320313|6.448346190154552e-03|1|b2;223.15570068359375|4.760702140629292e-03|1|LH-CO;251.15008544921875|8.858600631356239e-03|1|LH;282.144256591796875|5.25237666442…	100	1.09386	0	0	727.273	1	297	309	12	0	0	-3.97067e-05	0.0900775	11.0901	ADPribose	541.061	1	ADPribose	0	1	0	2	2	DTLHLeGK	5	0.057391	1.22301	0.319328	0	0	1	0.870011
20210721_Sample2_DII_rS1_NAD	InjRep2	L_Welp_MR_R_Papenfuss_230721_110921_ExplI_rS1-DII_ADPRibModB_invitro2_0.0100_XLs.idXML	2	7759	1116.05	727.273	5.65501e-06	0	2	DTLHLEGK	ribosomalProteinS1	144	151	0	0.197173	0	110.071243286132813|0.496707230806351|1|iH;129.102188110351563|0.01066455617547|1|y1-H2O1;130.086029052734375|0.025531327351928|1|y1-H3N1;136.061691284179688|1.0|1|MI:A';189.087295532226563|0.012482601217926|1|a2;197.12847900390625|6.758197210729122e-03|1|LE-CO-H2O1;199.071212768554688|0.014623930677772|1|b2-H2O1;204.134033203125|0.012207193300128|1|y2;215.139556884765625|0.01628714799881|1|TL;21…	100	1.43814	0	0	727.273	1	297	309	12	0	0	0.000143399	0.0367952	10.0368	ADPribose	541.061	1	ADPribose	0	1	0	0.75	4	DTLHLeGK	5	0.0806384	1.11288	0.115254	0.093782	0	1	0.719542
20210721_Sample2_DII_rS1_NAD	InjRep2	L_Welp_MR_R_Papenfuss_230721_110921_ExplI_rS1-DII_ADPRibModB_invitro2_0.0100_XLs.idXML	2	7972	1142.76	727.271	4.31737e-06	0	2	DTLHLEGK	ribosomalProteinS1	144	151	0	2.79879	0	129.101913452148438|0.010251083411276|1|y1-H2O1;130.085800170898438|3.123718546703458e-03|1|y1-H3N1;136.0615234375|1.0|1|MI:A';147.1129150390625|8.373338729143143e-03|1|y1;179.117767333984375|2.335495548322797e-03|1|iK+ribose-H2O;186.123489379882813|3.158809151500464e-03|1|y2-H2O1;197.128158569335938|3.681006841361523e-03|1|LE-CO-H2O1;199.071121215820313|2.04120553098619e-03|1|b2-H2O1;204.1342163…	100	0.549334	0	0	727.273	1	297	309	12	0	0	0.00203549	0.0947404	15.0947	ADPribose	541.061	1	ADPribose	0	1	0	2	3	DTLHLEgK	6	0.116319	1.22481	0.214953	0	0	1	1.01353
20210721_Sample2_DII_rS1_NAD	InjRep2	L_Welp_MR_R_Papenfuss_230721_110921_ExplI_rS1-DII_ADPRibModB_invitro2_0.0100_XLs.idXML	2	8047	1152.33	727.272	5.80126e-06	0	2	DTLHLEGK	ribosomalProteinS1	144	151	0	2.14339	0	129.10211181640625|6.485011428594589e-03|1|y1-H2O1;136.061508178710938|1.0|1|MI:A';147.11236572265625|4.384296014904976e-03|1|y1;204.133544921875|5.194746889173985e-03|1|y2;215.139007568359347|2.623489126563072e-03|1|TL;223.155303955078125|4.148678388446569e-03|1|LH-CO;225.122894287109375|5.905890837311745e-03|1|LE-H2O1;243.133926391601563|3.090246580541134e-03|1|LE;251.14996337890625|9.532234631…	100	0	0	0	727.273	1	297	309	12	0	0	0.00155883	0.100661	10.1007	ADPribose	541.061	1	ADPribose	0	1	0	1.66667	3	DTLHLeGK	5	0.0887153	1.39829	0.242188	0	0	1	0.585809
20210721_Sample2_DII_rS1_NAD	InjRep2	L_Welp_MR_R_Papenfuss_230721_110921_ExplI_rS1-DII_ADPRibModB_invitro2_0.0100_XLs.idXML	2	8146	1164.3	727.273	6.6888e-06	0	2	DTLHLEGK	ribosomalProteinS1	144	151	0	0.905888	0	110.071189880371094|0.060091055929661|1|iH;129.102020263671875|4.593978170305491e-03|1|y1-H2O1;136.06158447265625|1.0|1|MI:A';204.134078979492188|3.511181334033608e-03|1|y2;223.15576171875|6.677672266960144e-03|1|LH-CO;225.12298583984375|5.153755657374859e-03|1|LE-H2O1;251.150146484375|0.016699349507689|1|LH;282.1448974609375|0.011028235778213|1|LEG-H2O1;348.070343017578125|0.797381937503815|1|MI…	100	0	0	0	727.273	1	297	309	12	0	0	0.000658828	0.0978175	6.09782	ADPribose	541.061	1	ADPribose	0	1	0	3	2	DTLHLeGK	5	0.0961029	0.933745	0.252525	0	0	1	0.585402
20210721_Sample2_DII_rS1_NAD	InjRep2	L_Welp_MR_R_Papenfuss_230721_110921_ExplI_rS1-DII_ADPRibModB_invitro2_0.0100_XLs.idXML	2	8234	1175.06	727.273	5.81217e-06	0	2	DTLHLEGK	ribosomalProteinS1	144	151	0	0.0808891	0	110.071205139160156|0.097583152353764|1|iH;129.102081298828125|0.013054325245321|1|y1-H2O1;130.086135864257813|6.095054559409618e-03|1|y1-H3N1;136.061660766601563|1.0|1|MI:A';147.112869262695341|0.014595350250602|1|y1;189.087509155273438|4.10474743694067e-03|1|a2;197.12890625|4.726269282400608e-03|1|LE-CO-H2O1;204.134750366210938|8.50579421967268e-03|1|y2;215.13934326171875|6.711866706609726e-03|…	100	0.424532	0	0	727.273	1	297	309	12	0	0	5.88285e-05	0.0781083	9.07811	ADPribose	541.061	1	ADPribose	0	1	0	1	4	DTLHLeGK	5	0.0731003	0.905835	0.168539	0.0240936	0	1	0.725444
20210721_Sample2_DII_rS1_NAD	InjRep2	L_Welp_MR_R_Papenfuss_230721_110921_ExplI_rS1-DII_ADPRibModB_invitro2_0.0100_XLs.idXML	2	8487	1205.8	602.592	7.9349e-06	0	3	PVRDTLHLEGK	ribosomalProteinS1	141	151	0	0.0641579	0	129.10211181640625|0.025964297354221|1|y1-H2O1;130.085952758789063|5.678688175976276e-03|1|y1-H3N1;136.061538696289063|1.0|1|MI:A';147.1126708984375|0.012254077941179|1|y1;169.133392333984375|0.0308354832232|1|a2;186.123519897460938|0.011890436522663|1|y2-H2O1;197.128402709960938|0.021253468468785|1|LE-CO-H2O1;204.134201049804659|0.039684440940619|1|y2;214.155563354492188|5.153321661055088e-03|1|…	100	0.931831	0	0	602.592	2	7	12	5	0	0	-3.8661e-05	0.0726078	15.0726	ADPribose	541.061	1	ADPribose	0	1	0	1.66667	3	PVrDTLHLEGK	2	0.00384286	1.06975	0.116667	0	0	1	0.807261
20210721_Sample2_DII_rS1_NAD	InjRep2	L_Welp_MR_R_Papenfuss_230721_110921_ExplI_rS1-DII_ADPRibModB_invitro2_0.0100_XLs.idXML	2	8558	1214.27	727.273	5.89986e-06	0	2	DTLHLEGK	ribosomalProteinS1	144	151	0	0.448943	0	129.102081298828125|0.011637310497463|1|y1-H2O1;136.061538696289063|1.0|1|MI:A';189.086837768554688|7.923764176666737e-03|1|a2;199.071243286132813|0.014525725506246|1|b2-H2O1;204.134140014648438|0.011408622376621|1|y2;215.13861083984375|0.011406124569476|1|TL;217.082183837890625|0.012575027532876|1|b2;243.134490966796875|0.013079770840704|1|LE;251.150390625|0.013368812389672|1|LH;282.144958496093…	100	1.52452	0	0	727.273	1	297	309	12	0	0	0.000326504	0.0327257	17.0327	ADPribose	541.061	1	ADPribose	0	1	0	1.5	4	DTlHLEGK	2	0.0282352	1.69301	0.118852	0	0	1	1.00468
20210721_Sample2_DII_rS1_NAD	InjRep2	L_Welp_MR_R_Papenfuss_230721_110921_ExplI_rS1-DII_ADPRibModB_invitro2_0.0100_XLs.idXML	2	8592	1218.35	602.592	7.29373e-06	0	3	PVRDTLHLEGK	ribosomalProteinS1	141	151	0	0.205474	0	129.102066040039063|0.020582035183907|1|y1-H2O1;130.086151123046875|4.846507683396339e-03|1|y1-H3N1;136.061538696289063|1.0|1|MI:A';147.112457275390625|7.988297380506992e-03|1|y1;169.133438110351563|0.031599443405867|1|a2;186.12347412109375|0.011063711717725|1|y2-H2O1;187.10760498046875|2.233318751677871e-03|1|y2-H3N1;197.128448486328125|0.022912614047527|1|LE-CO-H2O1;204.1341552734375|0.03711102…	100	1.02134	0	0	602.592	2	7	12	5	0	0	-0.000123817	0.0697411	16.0697	ADPribose	541.061	1	ADPribose	0	1	0	1.66667	3	PVRdTLHLEGK	3	0.00851438	1.18716	0.170103	0.00110888	0	1	0.806974
20210721_Sample2_DII_rS1_NAD	InjRep2	L_Welp_MR_R_Papenfuss_230721_110921_ExplI_rS1-DII_ADPRibModB_invitro2_0.0100_XLs.idXML	2	8686	1230.09	903.383	8.81509e-06	0	2	PVRDTLHLEGK	ribosomalProteinS1	141	151	0	1.7126	0	110.071205139160156|0.334611743688583|1|iH;129.10223388671875|0.013089216314256|1|y1-H2O1;136.061630249023438|0.302169173955917|1|MI:A';189.0870361328125|0.0129878167063|1|DT-CO;197.128677368164063|0.03454727679491|1|LE-CO-H2O1;199.0711669921875|0.025055781006813|1|DT-H2O1;204.134979248046875|0.011069316416979|1|y2;215.138992309570313|0.172208786010742|1|TL;217.082199096679688|0.020979071035981|1…	30.2169	0	0	0	903.385	2	7	12	5	0	0	0.00154713	0.00905016	9.00905	ADPribose	541.061	1	ADPribose	0	1	0	0.666667	3	PVRDTLHLEGK	-1	0	3.7663	0.057971	0.0334651	0	1	0.500905
20210721_Sample2_DII_rS1_NAD	InjRep2	L_Welp_MR_R_Papenfuss_230721_110921_ExplI_rS1-DII_ADPRibModB_invitro2_0.0100_XLs.idXML	2	12952	1729.65	1054.42	5.76185e-06	0	2	AYEDAETVTGVINGK	ribosomalProteinS1	102	116	0	0.850232	0	129.10211181640625|0.010342381894588|1|y1-H2O1;136.06146240234375|1.0|1|MI:A';187.07061767578125|5.688574630767107e-03|1|DA;201.086196899414034|5.301659926772118e-03|1|AE;207.112579345703125|0.054180938750505|1|a2;235.107635498046875|0.049571502953768|1|b2;293.1131591796875|0.0115259392187|1|YE;300.16766357421875|5.854879971593618e-03|1|y3-H2O1;316.1134033203125|0.020657822489738|1|EDA;318.176147…	100	0.786885	0	0	1054.42	2	215	222	7	0	0	0.000896498	0.0962819	20.0963	ADPribose	541.061	1	ADPribose	0	1	0	1.66667	3	AYEDAETVTGVINgK	13	0.097755	2.19344	0.288732	0	0	1	0.792592
20210721_Sample2_DII_rS1_NAD	InjRep2	L_Welp_MR_R_Papenfuss_230721_110921_ExplI_rS1-DII_ADPRibModB_invitro2_0.0100_XLs.idXML	2	13142	1751.53	1054.42	7.64732e-06	0	2	AYEDAETVTGVINGK	ribosomalProteinS1	102	116	0	0.470875	0	129.10211181640625|0.016640670597553|1|y1-H2O1;136.061538696289063|1.0|1|MI:A';186.123458862304716|9.102095849812033e-03|1|y2-H2O1;201.08660888671875|0.010670309886336|1|AE;201.122451782226563|6.490375846624374e-03|1|TV;207.11273193359375|0.055571474134922|1|a2;235.107574462890625|0.032580778002739|1|b2;258.14361572265625|8.298280648887157e-03|1|TGV;293.113189697265625|7.044834084808826e-03|1|YE;…	100	0	0	0	1054.42	2	215	222	7	0	0	0.000496498	0.0716223	11.0716	ADPribose	541.061	1	ADPribose	0	1	0	1.75	4	AYEDAETVtGVINGK	8	0.022034	1.99303	0.234234	0	0	1	0.719402
20210721_Sample2_DII_rS1_NAD	InjRep2	L_Welp_MR_R_Papenfuss_230721_110921_ExplI_rS1-DII_ADPRibModB_invitro2_0.0100_XLs.idXML	2	13537	1793.79	1054.42	0	0	2	AYEDAETVTGVINGK	ribosomalProteinS1	102	116	0	0.701649	0	129.102218627929688|2.583616646006703e-03|1|y1-H2O1;136.061660766601563|1.0|1|MI:A';147.112640380859347|2.401025732979178e-03|1|y1;162.091522216796875|1.382886082865298e-03|1|iK(C5H10N1)ribose-H2O;179.117950439453125|1.386045943945646e-03|1|iK+ribose-H2O;201.086639404296875|5.787589587271214e-03|1|AE;201.123489379882813|2.100254409015179e-03|1|TV;204.134368896484375|3.913468215614557e-03|1|y2;207…	100	0.581107	0	0	1054.42	2	215	222	7	0	0	-0.00073983	0.088638	35.0886	ADPribose	541.061	1	ADPribose	0	1	0	1.85714	7	AYEDAETVTGVINGk	14	0.395774	0.947334	0.295681	0	0	1	0.934903
20210721_Sample2_DII_rS1_NAD	InjRep2	L_Welp_MR_R_Papenfuss_230721_110921_ExplI_rS1-DII_ADPRibModB_invitro2_0.0100_XLs.idXML	2	13662	1807.79	1054.42	1.12609e-06	0	2	AYEDAETVTGVINGK	ribosomalProteinS1	102	116	0	0.571827	0	129.102294921875|0.018140641972423|1|y1-H2O1;130.086135864257813|3.034061519429088e-03|1|y1-H3N1;136.061660766601563|1.0|1|MI:A';147.112701416015625|0.011064487509429|1|y1;186.123565673828125|4.06563188880682e-03|1|y2-H2O1;187.070709228515625|1.89173046965152e-03|1|DA;201.087066650390625|2.904830733314157e-03|1|AE;204.134414672851563|0.030298082157969|1|y2;207.112930297851563|0.022578025236726|1|…	100	0.834339	0	0	1054.42	2	215	222	7	0	0	0.000602944	0.156905	37.1569	ADPribose	541.061	1	ADPribose	0	1	0	3.25	4	AYEDAETVTGVINgK	13	0.119086	1.51391	0.321429	0	0	1	0.939779
20210721_Sample2_DII_rS1_NAD	InjRep2	L_Welp_MR_R_Papenfuss_230721_110921_ExplI_rS1-DII_ADPRibModB_invitro2_0.0100_XLs.idXML	2	14114	1855.75	1054.42	5.56805e-06	0	2	AYEDAETVTGVINGK	ribosomalProteinS1	102	116	0	0.951713	0	129.102020263671875|9.667857550084593e-03|1|y1-H2O1;136.06158447265625|1.0|1|MI:A';147.112777709960938|3.605033503845334e-03|1|y1;204.134124755859347|7.314066868275404e-03|1|y2;207.11273193359375|5.198075901716948e-03|1|a2;258.14581298828125|2.948669949546456e-03|1|TGV;285.123382568359375|2.578241750597954e-03|1|a2+ribose-H2O;301.15045166015625|6.161803379654884e-03|1|y3-H3N1;313.1190185546875|4.…	100	0	0	0	1054.42	2	215	222	7	0	0	-0.0010035	0.085377	25.0854	ADPribose	541.061	1	ADPribose	0	1	0	6	2	AyEDAETVTGVINGK	1	0.0923906	1.56928	0.34188	0	0	1	0.93467
20210721_Sample2_DII_rS1_NAD	InjRep2	L_Welp_MR_R_Papenfuss_230721_110921_ExplI_rS1-DII_ADPRibModB_invitro2_0.0100_XLs.idXML	2	14216	1867.97	1054.42	7.30208e-06	0	2	AYEDAETVTGVINGK	ribosomalProteinS1	102	116	0	0.376036	0	129.101699829101563|0.011795998550951|1|y1-H2O1;136.061492919921875|1.0|1|MI:A';147.112686157226563|7.012441288679838e-03|1|y1;204.133987426757813|0.012168603949249|1|y2;235.107833862304716|6.795789115130901e-03|1|b2;258.1444091796875|7.253802847117186e-03|1|TGV;318.176910400390682|0.027778021991253|1|y3;348.07000732421875|0.844788670539856|1|MI:G;414.235870361328125|7.664302363991737e-03|1|y4-H3…	100	0	0	0	1054.42	2	215	222	7	0	0	0.000396498	0.0752135	23.0752	ADPribose	541.061	1	ADPribose	0	1	0	3.5	2	AYEDAETVTgVINgK	13	0.0265427	0.963257	0.247312	0	0	1	0.862515
20210721_Sample2_DII_rS1_NAD	InjRep2	L_Welp_MR_R_Papenfuss_230721_110921_ExplI_rS1-DII_ADPRibModB_invitro2_0.0100_XLs.idXML	2	14890	1950.07	1054.42	7.48113e-06	0	2	AYEDAETVTGVINGK	ribosomalProteinS1	102	116	0	0.565714	0	129.101959228515625|0.012001725845039|1|y1-H2O1;136.061477661132813|1.0|1|MI:A';147.11236572265625|9.889261797070503e-03|1|y1;204.134368896484375|7.820428349077702e-03|1|y2;258.144927978515625|6.467085331678391e-03|1|TGV;318.177093505859375|0.015020178630948|1|y3;348.070037841796875|0.753327250480652|1|MI:G;387.202392578125|0.011085933074355|1|VIN+ribose-2H2O;431.260833740234375|0.016494028270245…	100	0	0	0	1054.42	2	215	222	7	0	0	0.000596498	0.0447174	20.0447	ADPribose	541.061	1	ADPribose	0	1	0	3.5	2	AYEDAETVTGViNGK	11	0.0110859	1.4312	0.190909	0	0	1	0.71748
20210721_Sample2_DII_rS1_NAD	InjRep2	L_Welp_MR_R_Papenfuss_230721_110921_ExplI_rS1-DII_ADPRibModB_invitro2_0.0100_XLs.idXML	2	14970	1959.73	636.883	7.60211e-06	0	5	VYDIEVVELVPRGSLEHHHHHH	ModB	201	222	0	0.097213	0	136.061447143554688|1.0|1|MI:A';139.049850463867188|0.029383050277829|1|y1-H3N1;156.076507568359347|0.104600645601749|1|y1;171.148895263671875|0.030208308249712|1|VV-CO;183.112396240234375|0.018400901928544|1|VE-CO-H2O1;185.164520263671875|9.419512003660202e-03|1|LV-CO;199.143890380859347|0.017840929329395|1|VV;201.123077392578125|0.250292927026749|1|SL;211.107223510742188|8.460726588964462e-03|1…	100	2.73965	0	0	636.883	2	0	5	5	0	0	6.19133e-05	0.12809	20.1281	ADPribose	541.061	1	ADPribose	0	1	0	1.5	4	VYDIeVVeLVPRGSLeHHHHHH	15	0.00513416	1.49295	0.116608	0	0	1	0.625147
20210721_Sample2_DII_rS1_NAD	InjRep2	L_Welp_MR_R_Papenfuss_230721_110921_ExplI_rS1-DII_ADPRibModB_invitro2_0.0100_XLs.idXML	2	14999	1963.32	773.833	6.84597e-06	0	2	ELEFKVIK	ribosomalProteinS1	152	159	0	0.207953	0	102.054626464843764|6.025997921824455e-03|1|a1;129.101898193359375|0.020807037129998|1|y1-H2O1;136.0614013671875|1.0|1|MI:A';147.112548828125|0.016654891893268|1|y1;197.128250122070313|6.576002575457096e-03|1|a2-H2O1;207.112701416015625|0.018083546310663|1|y1+ribose-2H2O;215.138885498046875|0.012829364277422|1|a2;225.123550415039063|7.880976423621178e-03|1|b2-H2O1;243.133987426757813|7.2837038896…	100	0	0	0	773.833	1	2	3	1	0	0	-0.000160921	0.0263476	8.02635	ADPribose	541.061	1	ADPribose	0	1	0	1.5	2	ELEFKVIk	7	0.0452124	2.17208	0.27451	0	0	1	0.860907
20210721_Sample2_DII_rS1_NAD	InjRep2	L_Welp_MR_R_Papenfuss_230721_110921_ExplI_rS1-DII_ADPRibModB_invitro2_0.0100_XLs.idXML	2	15048	1969.22	636.883	7.5025e-06	0	5	VYDIEVVELVPRGSLEHHHHHH	ModB	201	222	0	0.216817	0	136.061447143554688|1.0|1|MI:A';139.04986572265625|0.028025206178427|1|y1-H3N1;156.076492309570313|0.099381893873215|1|y1;171.1490478515625|0.029934795573354|1|VV-CO;183.112838745117188|0.016572531312704|1|VE-CO-H2O1;185.164520263671875|4.936981480568647e-03|1|LV-CO;199.143936157226563|0.02614313736558|1|VV;201.123046875|0.224987015128136|1|SL;211.107528686523438|7.649829145520926e-03|1|VE-H2O1;2…	100	2.8048	0	0	636.883	2	0	5	5	0	0	-0.000138087	0.144558	20.1446	ADPribose	541.061	1	ADPribose	0	1	0	1.5	4	VYDIEVVELVPRGSLEhhhhhh	21	0.00260865	1.59227	0.155556	0	0	1	0.625931
20210721_Sample2_DII_rS1_NAD	InjRep2	L_Welp_MR_R_Papenfuss_230721_110921_ExplI_rS1-DII_ADPRibModB_invitro2_0.0100_XLs.idXML	2	15097	1975.14	1070.75	8.38147e-06	0	3	YTYEDTDGLDSERTDNLM(Oxidation)M(Oxidation)IVR	ModB	150	171	0	0.411248	0	136.06158447265625|1.0|1|MI:A';175.118743896484375|0.077363140881062|1|y1;219.112533569335938|6.170207634568214e-03|1|a2-H2O1;237.123443603515625|0.124608471989632|1|a2;247.107925415039063|0.05374763533473|1|b2-H2O1;265.118499755859375|0.121886879205704|1|b2;274.187591552734375|0.020447766408324|1|y2;275.102264404296875|7.634731475263834e-03|1|YE-H2O1;293.1138916015625|0.034411963075399|1|YE;293.…	100	2.59402	0	0	1070.75	1	3	17	14	0	0	0.000440343	0.0755739	20.0756	ADPribose	541.061	1	ADPribose	0	1	0	1.66667	3	YTYEDTDGLDSERTDNLmmIVR	18	0.0307852	2.3286	0.0885417	0	0	1	0.575027
20210721_Sample2_DII_rS1_NAD	InjRep2	L_Welp_MR_R_Papenfuss_230721_110921_ExplI_rS1-DII_ADPRibModB_invitro2_0.0100_XLs.idXML	2	15132	1979.42	636.883	7.28955e-06	0	5	VYDIEVVELVPRGSLEHHHHHH	ModB	201	222	0	0.216817	0	100.07588958740233|2.543316688388586e-03|1|b1;136.0615234375|1.0|1|MI:A';139.050079345703125|0.025829911231995|1|y1-H3N1;156.07659912109375|0.103392109274864|1|y1;171.1490478515625|0.030544795095921|1|VV-CO;183.112762451171875|0.014549025334418|1|VE-CO-H2O1;185.16448974609375|8.957725018262863e-03|1|LV-CO;199.143890380859347|0.025644201785326|1|VV;201.123138427734375|0.240481302142143|1|SL;211.10…	100	2.64584	0	0	636.883	2	0	5	5	0	0	-0.000138087	0.140534	21.1405	ADPribose	541.061	1	ADPribose	0	1	0	1.5	4	VYDiEVVELVPRGSLEHHHHHH	3	0.0112414	1.6629	0.118705	0	0	1	0.673359
20210721_Sample2_DII_rS1_NAD	InjRep2	L_Welp_MR_R_Papenfuss_230721_110921_ExplI_rS1-DII_ADPRibModB_invitro2_0.0100_XLs.idXML	2	15216	1989.31	636.882	7.65594e-06	0	5	VYDIEVVELVPRGSLEHHHHHH	ModB	201	222	0	0.254228	0	136.06158447265625|1.0|1|MI:A';136.075439453125|0.366612076759338|1|iY;139.050140380859375|0.02547244168818|1|y1-H3N1;156.07666015625|0.097384087741375|1|y1;171.149154663085966|0.028323672711849|1|VV-CO;173.1282958984375|8.891856297850609e-03|1|SL-CO;183.1129150390625|0.015733206644654|1|VE-CO-H2O1;185.164993286132813|0.015294032171369|1|LV-CO;199.144088745117188|0.020864026620984|1|VV;201.123275…	100	2.63021	0	0	636.883	2	0	5	5	0	0	0.000161913	0.116272	20.1163	ADPribose	541.061	1	ADPribose	0	1	0	1.5	4	VYDIEVVElVPRGSlEHHHHHH	14	0.0118108	1.60509	0.11284	0	0	1	0.624584
20210721_Sample2_DII_rS1_NAD	InjRep2	L_Welp_MR_R_Papenfuss_230721_110921_ExplI_rS1-DII_ADPRibModB_invitro2_0.0100_XLs.idXML	2	15313	2000.14	795.854	7.98054e-06	0	4	VYDIEVVELVPRGSLEHHHHHH	ModB	201	222	0	2.9861	0	100.075767517089844|0.010547802783549|1|b1;136.061538696289063|1.0|1|MI:A';139.050048828125|0.029779218137264|1|y1-H3N1;156.07659912109375|0.077119693160057|1|y1;171.1490478515625|0.034395176917315|1|VV-CO;199.144149780273438|0.018430318683386|1|VV;201.12322998046875|0.190945580601692|1|SL;211.107620239257813|0.014659454114735|1|VE-H2O1;212.139266967773438|0.031077014282346|1|GSL-CO-H2O1;215.1392…	100	3.79658	0	0	795.851	2	0	5	5	0	0	-0.00237649	0.104659	19.1047	ADPribose	541.061	1	ADPribose	0	1	0	1.75	4	VYDIEVVElVPRGSlEHHHHHH	14	0.0318348	1.94794	0.0982906	0	0	1	0.624031
20210721_Sample2_DII_rS1_NAD	InjRep2	L_Welp_MR_R_Papenfuss_230721_110921_ExplI_rS1-DII_ADPRibModB_invitro2_0.0100_XLs.idXML	2	16105	2091.11	965.927	6.7908e-06	0	2	VKGGFTVELNGIR	ribosomalProteinS1	117	129	0	0.687474	0	129.102066040039063|0.011053352616727|1|iK(C6H13N2O);136.061599731445313|0.879328727722168|1|MI:A';175.118988037109375|0.022940704599023|1|y1;207.112930297851563|6.632876582443714e-03|1|iK(C6H13N2O)ribose-H2O;278.186248779296875|5.026841536164284e-03|1|a2+ribose-H2O;305.089111328125|3.950614016503096e-03|1|iK(C6H13N2O)ribose+HPO3;306.182220458984375|0.013892410323024|1|b2+ribose-H2O;345.224395751…	87.9329	0	0	0	965.927	2	151	155	4	0	0	-0.000664049	0.0716266	18.0716	ADPribose	541.061	1	ADPribose	0	1	0	2.5	2	VkGGFTVELNGIR	1	0.0410798	1.15781	0.270833	0	0	1	0.755969
20210721_Sample2_DII_rS1_NAD	InjRep2	L_Welp_MR_R_Papenfuss_230721_110921_ExplI_rS1-DII_ADPRibModB_invitro2_0.0100_XLs.idXML	2	16208	2103.21	965.927	6.78815e-06	0	2	VKGGFTVELNGIR	ribosomalProteinS1	117	129	0	0.568478	0	129.102081298828125|0.031253650784492|1|iK(C6H13N2O);136.061477661132813|0.92260205745697|1|MI:A';175.11865234375|0.029879454523325|1|y1;207.112747192382813|0.010569884441793|1|iK(C6H13N2O)ribose-H2O;211.144546508789063|4.896774422377348e-03|1|b2-H3N1;306.181243896484375|0.024831486865878|1|b2+ribose-H2O;345.223968505859375|0.017054472118616|1|y3;348.07000732421875|1.0|1|MI:G;404.158447265625|0.0…	92.2602	0	0	0	965.927	2	151	155	4	0	0	-0.000549108	0.0932774	20.0933	ADPribose	541.061	1	ADPribose	0	1	0	3	2	VkGGFTVELNGIR	1	0.0499083	1.47494	0.23301	0	0	1	0.841106
20210721_Sample2_DII_rS1_NAD	InjRep2	L_Welp_MR_R_Papenfuss_230721_110921_ExplI_rS1-DII_ADPRibModB_invitro2_0.0100_XLs.idXML	2	16403	2125.32	644.287	8.44777e-06	0	3	VKGGFTVELNGIR	ribosomalProteinS1	117	129	0	0.699291	0	136.06146240234375|0.364362180233002|1|MI:A';158.0919189453125|6.993128452450037e-03|1|y1-H3N1;175.118698120117188|0.134126126766205|1|y1;183.14874267578125|0.015704987570643|1|a2-H3N1;186.123489379882813|7.100953254848719e-03|1|KG;201.12310791015625|9.784563444554806e-03|1|TV;211.143951416015625|8.816545829176903e-03|1|b2-H3N1;228.17010498046875|0.016936156898737|1|b2;345.224456787109375|8.52875…	36.4362	1.41909	0	0	644.287	2	151	155	4	0	0	-0.000450544	0.0376009	17.0376	ADPribose	541.061	1	ADPribose	0	1	0	2	3	VKGGFTVELNGIR	-1	0	1.71673	0.0893855	0	0	1	0.836467
20210721_Sample2_DII_rS1_NAD	InjRep2	L_Welp_MR_R_Papenfuss_230721_110921_ExplI_rS1-DII_ADPRibModB_invitro2_0.0100_XLs.idXML	2	16429	2128.21	644.287	9.16765e-06	0	3	VKGGFTVELNGIR	ribosomalProteinS1	117	129	0	0.387181	0	136.061355590820313|0.207942008972168|1|MI:A';173.128067016601563|5.474495235830545e-03|1|TV-CO;175.118545532226563|0.11415359377861|1|y1;183.14910888671875|8.252334780991077e-03|1|a2-H3N1;186.123641967773438|5.572503432631493e-03|1|KG;201.123031616210938|6.36548874899745e-03|1|TV;211.14385986328125|5.61263645067811e-03|1|b2-H3N1;215.1392822265625|3.194270888343453e-03|1|EL-CO;228.169921875|6.265…	20.7942	0.447885	0	0	644.287	2	151	155	4	0	0	0.000249456	0.0229622	13.023	ADPribose	541.061	1	ADPribose	0	1	0	0.75	4	VKgGFTVELNGIR	2	0.00235825	2.18732	0.0377358	0	0	1	0.501913
20210721_Sample2_DII_rS1_NAD	InjRep2	L_Welp_MR_R_Papenfuss_230721_110921_ExplI_rS1-DII_ADPRibModB_invitro2_0.0100_XLs.idXML	2	16572	2145.78	1065.42	6.11416e-06	0	3	YTYEDTDGLDSERTDNLM(Oxidation)MIVR	ModB	150	171	0	0.0957462	0	136.061431884765625|1.0|1|MI:A';136.07525634765625|0.281995087862015|1|a1;157.10870361328125|3.741358406841755e-03|1|y1-H2O1;175.118637084960938|0.064709350466728|1|y1;217.081680297851563|5.689577665179968e-03|1|DT;219.112350463867188|4.618041217327118e-03|1|a2-H2O1;237.123138427734375|0.134354516863823|1|a2;247.10748291015625|0.051823042333126|1|b2-H2O1;265.118316650390625|0.120478473603725|1|b2…	100	2.97924	0	0	1065.42	1	3	17	14	0	0	0.00010201	0.143971	26.144	ADPribose	541.061	1	ADPribose	0	1	0	2.25	4	YtYEDTDGLDSERTDNLMMIVR	1	0.0157923	1.67696	0.148699	0	0	1	0.863999
20210721_Sample2_DII_rS1_NAD	InjRep2	L_Welp_MR_R_Papenfuss_230721_110921_ExplI_rS1-DII_ADPRibModB_invitro2_0.0100_XLs.idXML	2	16671	2157.54	1065.42	7.0296e-06	0	3	YTYEDTDGLDSERTDNLM(Oxidation)MIVR	ModB	150	171	0	0.279694	0	136.061477661132813|1.0|1|MI:A';136.075332641601563|0.283540785312653|1|a1;158.092208862304716|3.58953233808279e-03|1|y1-H3N1;175.118637084960938|0.087456367909908|1|y1;217.081588745117188|8.24323296546936e-03|1|DT;237.123275756835938|0.137163266539574|1|a2;247.107406616210938|0.051161877810955|1|b2-H2O1;265.1182861328125|0.122591376304626|1|b2;274.1873779296875|0.030028758570552|1|y2;293.1127014…	100	2.73966	0	0	1065.42	1	3	17	14	0	0	-0.00029799	0.143639	25.1436	ADPribose	541.061	1	ADPribose	0	1	0	2.25	4	YtYEDTDGLDSERTDNLMMIVR	1	0.019514	1.78226	0.128514	0	0	1	0.816364
20210721_Sample2_DII_rS1_NAD	InjRep2	L_Welp_MR_R_Papenfuss_230721_110921_ExplI_rS1-DII_ADPRibModB_invitro2_0.0100_XLs.idXML	2	17612	2259.28	1065.42	7.39144e-06	0	3	YTYEDTDGLDSERTDNLM(Oxidation)MIVR	ModB	150	171	0	0.842853	0	136.0616455078125|1.0|1|MI:A';136.075485229492188|0.246987119317055|1|a1;175.11895751953125|0.072910256683826|1|y1;219.11297607421875|0.014631413854659|1|a2-H2O1;237.1234130859375|0.119322180747986|1|a2;247.108184814453125|0.051641747355461|1|b2-H2O1;265.11865234375|0.114329546689987|1|b2;274.1873779296875|0.036548189818859|1|y2;293.113189697265625|0.041556619107723|1|YE;343.128021240234375|0.010…	100	2.5513	0	0	1065.42	1	3	17	14	0	0	-0.00089799	0.140167	23.1402	ADPribose	541.061	1	ADPribose	0	1	0	3	3	YTYEdTdGLdSERTdNLMMIVR	14	0.0195135	1.27384	0.146067	0	0	1	0.768579
20210721_Sample2_DII_rS1_NAD	InjRep2	L_Welp_MR_R_Papenfuss_230721_110921_ExplI_rS1-DII_ADPRibModB_invitro2_0.0100_XLs.idXML	2	17777	2277.77	852.344	6.54938e-06	0	2	GGFTVELNGIR	ribosomalProteinS1	119	129	0	0.831628	0	136.061492919921875|1.0|1|MI:A';158.0921630859375|1.403737114742398e-03|1|y1-H3N1;173.128265380859347|2.972559537738562e-03|1|TV-CO;175.118804931640653|0.027589103206992|1|y1;201.123031616210938|2.913409378379583e-03|1|TV;288.2027587890625|3.750722855329514e-03|1|y2;328.199310302734375|1.117379986681044e-03|1|y3-H3N1;330.166107177734375|1.131304539740086e-03|1|TVE;345.224334716796875|0.0200173724…	100	0.252676	0	0	852.345	1	196	200	4	0	0	0.000708834	0.0445171	18.0445	ADPribose	541.061	1	ADPribose	0	1	0	4	2	GGFTVELNGIR	-1	0	1.23415	0.174863	0	0	1	0.904452
20210721_Sample2_DII_rS1_NAD	InjRep2	L_Welp_MR_R_Papenfuss_230721_110921_ExplI_rS1-DII_ADPRibModB_invitro2_0.0100_XLs.idXML	2	17900	2292.37	852.345	5.49607e-06	0	2	GGFTVELNGIR	ribosomalProteinS1	119	129	0	0.401977	0	136.061431884765625|1.0|1|MI:A';173.1280517578125|3.95582802593708e-03|1|TV-CO;175.11865234375|0.040209393948317|1|y1;193.059738159179688|1.761358231306076e-03|1|b2+ribose-H2O;249.123367309570313|1.817038631998003e-03|1|FT;262.11907958984375|7.662427145987749e-03|1|b3;288.20263671875|6.055454257875681e-03|1|y2;312.133270263671875|2.610033843666315e-03|1|a3+ribose-H2O;340.12933349609375|2.49763438…	100	0.736489	0	0	852.345	1	196	200	4	0	0	0.000342623	0.0583498	22.0583	ADPribose	541.061	1	ADPribose	0	1	0	3.33333	3	GgFTVELNGIR	1	0.0438269	1.39835	0.215385	0	0	1	1.00583
20210721_Sample2_DII_rS1_NAD	InjRep2	L_Welp_MR_R_Papenfuss_230721_110921_ExplI_rS1-DII_ADPRibModB_invitro2_0.0100_XLs.idXML	2	17964	2299.87	1065.42	5.88849e-06	0	3	YTYEDTDGLDSERTDNLMM(Oxidation)IVR	ModB	150	171	0	1.70713	0	136.061538696289063|1.0|1|MI:A';136.075393676757813|0.265593141317368|1|a1;175.118728637695341|0.072839789092541|1|y1;176.99432373046875|3.308880608528852e-03|1|MI:ribose+HPO3;217.0816650390625|5.288677290081978e-03|1|DT;219.11212158203125|7.27758975699544e-03|1|a2-H2O1;237.12335205078125|0.129174545407295|1|a2;247.107635498046875|0.053125903010368|1|b2-H2O1;257.16070556640625|2.444984158501029e-…	100	3.17182	0	0	1065.42	1	3	17	14	0	0	0.00181881	0.138956	25.139	ADPribose	541.061	1	ADPribose	0	1	0	3	3	YtYEDTDGLDSERTDNLMMIVR	1	0.0242046	1.49097	0.181818	0.00042381	0	1	0.816141
20210721_Sample2_DII_rS1_NAD	InjRep2	L_Welp_MR_R_Papenfuss_230721_110921_ExplI_rS1-DII_ADPRibModB_invitro2_0.0100_XLs.idXML	2	17983	2302.29	852.344	5.0888e-06	0	2	GGFTVELNGIR	ribosomalProteinS1	119	129	0	1.4045	0	120.080635070800781|0.038479898124933|1|iF;136.0615234375|1.0|1|MI:A';158.092391967773438|2.197901951149106e-03|1|y1-H3N1;173.128341674804659|4.46171872317791e-03|1|TV-CO;175.11883544921875|0.037529014050961|1|y1;201.1236572265625|2.094380324706435e-03|1|TV;229.118194580078125|1.659748260863125e-03|1|VE;231.112106323242188|1.472622039727867e-03|1|FT-H2O1;244.107574462890625|2.151350257918239e-03|…	100	1.01797	0	0	852.345	1	196	200	4	0	0	0.00119712	0.059528	22.0595	ADPribose	541.061	1	ADPribose	0	1	0	3.33333	3	GGFtVELNGIR	3	0.0303287	1.11483	0.211009	0	0	1	1.00595
20210721_Sample2_DII_rS1_NAD	InjRep2	L_Welp_MR_R_Papenfuss_230721_110921_ExplI_rS1-DII_ADPRibModB_invitro2_0.0100_XLs.idXML	2	18069	2312.5	852.344	6.65774e-06	0	2	GGFTVELNGIR	ribosomalProteinS1	119	129	0	0.688411	0	136.061477661132813|1.0|1|MI:A';158.091934204101563|2.35334993340075e-03|1|y1-H3N1;173.128158569335938|5.079724360257387e-03|1|TV-CO;175.118728637695341|0.042776364833117|1|y1;215.13909912109375|6.505044642835856e-03|1|EL-CO;249.123565673828125|3.575739916414023e-03|1|FT;262.118438720703125|3.873219713568688e-03|1|b3;288.20294189453125|7.553163450211287e-03|1|y2;345.155609130859375|7.645128294825…	100	1.09828	0	0	852.345	1	196	200	4	0	0	0.000586764	0.0565101	18.0565	ADPribose	541.061	1	ADPribose	0	1	0	2	3	GGFtVELNGIR	3	0.0254053	1.07487	0.234483	0	0	1	0.905651
20210721_Sample2_DII_rS1_NAD	InjRep2	L_Welp_MR_R_Papenfuss_230721_110921_ExplI_rS1-DII_ADPRibModB_invitro2_0.0100_XLs.idXML	2	18093	2315.45	1065.42	6.68209e-06	0	3	YTYEDTDGLDSERTDNLMM(Oxidation)IVR	ModB	150	171	0	1.87909	0	136.061553955078125|1.0|1|MI:A';175.118850708007813|0.080826245248318|1|y1;199.070571899414034|3.28384293243289e-03|1|DT-H2O1;217.082061767578125|4.265593830496073e-03|1|DT;219.112869262695341|9.719300083816052e-03|1|a2-H2O1;237.1234130859375|0.13594114780426|1|a2;247.107528686523438|0.052332479506731|1|b2-H2O1;265.11846923828125|0.118511475622654|1|b2;274.18743896484375|0.037640269845724|1|y2;29…	100	2.4485	0	0	1065.42	1	3	17	14	0	0	0.00200201	0.0954686	25.0955	ADPribose	541.061	1	ADPribose	0	1	0	3	3	YTYEDTDGLDSErTDNLMMIVr	21	0.0174812	2.06327	0.143443	0	0	1	0.766451
20210721_Sample2_DII_rS1_NAD	InjRep2	L_Welp_MR_R_Papenfuss_230721_110921_ExplI_rS1-DII_ADPRibModB_invitro2_0.0100_XLs.idXML	2	18323	2342.04	1065.42	6.40028e-06	0	3	YTYEDTDGLDSERTDNLMM(Oxidation)IVR	ModB	150	171	0	0.373554	0	136.061538696289063|1.0|1|MI:A';136.075393676757813|0.265079200267792|1|a1;169.133575439453125|7.036131806671619e-03|1|LM-CO-C1H4S1;175.11871337890625|0.072824038565159|1|y1;217.08184814453125|4.396331962198019e-03|1|DT;219.112518310546875|7.75627000257373e-03|1|a2-H2O1;237.123321533203125|0.124696619808674|1|a2;245.07708740234375|4.511658102273941e-03|1|ED;247.107681274414034|0.052185051143169|1…	100	2.70217	0	0	1065.42	1	3	17	14	0	0	-0.00039799	0.129735	25.1297	ADPribose	541.061	1	ADPribose	0	1	0	2.25	4	YtYEDTDGLDSERTDNLMMIVR	1	0.0173238	2.10901	0.132203	0	0	1	0.815702
20210721_Sample2_DII_rS1_NAD	InjRep2	L_Welp_MR_R_Papenfuss_230721_110921_ExplI_rS1-DII_ADPRibModB_invitro2_0.0100_XLs.idXML	2	18406	2352.1	1065.42	7.49856e-06	0	3	YTYEDTDGLDSERTDNLMM(Oxidation)IVR	ModB	150	171	0	0.561273	0	136.061538696289063|1.0|1|MI:A';136.075363159179688|0.262352049350739|1|a1;158.092361450195341|7.470127660781145e-03|1|y1-H3N1;169.133407592773438|0.113789044320583|1|LM-CO-C1H4S1;175.1187744140625|0.075396098196507|1|y1;197.128082275390625|0.029777927324176|1|LM-C1H4S1;217.0816650390625|8.245839737355709e-03|1|DT;219.113235473632813|4.154652822762728e-03|1|a2-H2O1;237.123321533203125|0.129367366…	100	2.5571	0	0	1065.42	1	3	17	14	0	0	-0.00059799	0.0813204	21.0813	ADPribose	541.061	1	ADPribose	0	1	0	2.33333	3	YTYEdTdGLdSERTdNLMMIVR	14	0.0663146	1.8895	0.0986842	0	0	1	0.670539
20210721_Sample2_DII_rS1_NAD	InjRep2	L_Welp_MR_R_Papenfuss_230721_110921_ExplI_rS1-DII_ADPRibModB_invitro2_0.0100_XLs.idXML	2	18515	2364.7	1065.42	7.75974e-06	0	3	YTYEDTDGLDSERTDNLMM(Oxidation)IVR	ModB	150	171	0	0.185834	0	136.061569213867188|1.0|1|MI:A';136.07537841796875|0.277995139360428|1|a1;158.091690063476563|5.690394900739193e-03|1|y1-H3N1;169.133560180664063|0.024855632334948|1|LM-CO-C1H4S1;175.118865966796875|0.078128352761269|1|y1;197.12835693359375|6.352750584483147e-03|1|LM-C1H4S1;219.112091064453125|6.388358771800995e-03|1|a2-H2O1;237.123321533203125|0.14419823884964|1|a2;247.108108520507813|0.04574055…	100	2.74819	0	0	1065.42	1	3	17	14	0	0	-0.00019799	0.100861	20.1009	ADPribose	541.061	1	ADPribose	0	1	0	2.33333	3	YTYEdTDGLDSERTDNLMMIVR	4	0.037161	2.20607	0.101887	0	0	1	0.623851
20210721_Sample2_DII_rS1_NAD	InjRep2	L_Welp_MR_R_Papenfuss_230721_110921_ExplI_rS1-DII_ADPRibModB_invitro2_0.0100_XLs.idXML	2	18613	2376.04	1065.42	7.45293e-06	0	3	YTYEDTDGLDSERTDNLMM(Oxidation)IVR	ModB	150	171	0	0.748993	0	136.061569213867188|1.0|1|MI:A';136.075393676757813|0.277100712060928|1|a1;169.133377075195341|0.017174419015646|1|LM-CO-C1H4S1;175.118865966796875|0.086255468428135|1|y1;197.1278076171875|8.886938914656639e-03|1|LM-C1H4S1;237.123077392578125|0.128956064581871|1|a2;247.107620239257813|0.046092137694359|1|b2-H2O1;258.144622802734375|9.071757085621355e-03|1|DGL-CO;265.1185302734375|0.12413578480482…	100	1.74659	0	0	1065.42	1	3	17	14	0	0	-0.00079799	0.119621	21.1196	ADPribose	541.061	1	ADPribose	0	1	0	1.66667	3	YTYEdTdGLdSERTdNLMMIVR	14	0.0344495	2.15952	0.106383	0	0	1	0.767601
20210721_Sample2_DII_rS1_NAD	InjRep2	L_Welp_MR_R_Papenfuss_230721_110921_ExplI_rS1-DII_ADPRibModB_invitro2_0.0100_XLs.idXML	2	18831	2401.02	1065.42	8.54773e-06	0	3	YTYEDTDGLDSERTDNLMM(Oxidation)IVR	ModB	150	171	0	0.00188625	0	136.061508178710938|1.0|1|MI:A';136.0753173828125|0.264632493257523|1|a1;175.118637084960938|0.092218868434429|1|y1;217.08160400390625|0.011141028255224|1|DT;219.111709594726563|9.892667643725872e-03|1|a2-H2O1;237.12335205078125|0.134264096617699|1|a2;247.107894897460938|0.058696381747723|1|b2-H2O1;265.11865234375|0.105676792562008|1|b2;274.18701171875|0.018245816230774|1|y2;293.111907958984375|0…	100	3.92694	0	0	1065.42	1	3	17	14	0	0	2.00964e-06	0.132056	18.1321	ADPribose	541.061	1	ADPribose	0	1	0	2.5	2	YTYEdTdGLdSERTdNLMMIVR	14	0.0454284	3.15078	0.110294	0	0	1	0.577717
20210721_Sample2_DII_rS1_NAD	InjRep2	L_Welp_MR_R_Papenfuss_230721_110921_ExplI_rS1-DII_ADPRibModB_invitro2_0.0100_XLs.idXML	2	18835	2401.55	1033.98	7.31949e-06	0	2	AFLPGSLVDVRPVR	ribosomalProteinS1	130	143	0	1.19912	0	136.0615234375|0.280645132064819|1|MI:A';155.081710815429688|0.015268844552338|1|PG;175.119125366210938|0.022537579759955|1|y1;191.117660522460938|0.155920580029488|1|a2;219.112686157226563|0.347891271114349|1|b2;224.102737426757813|0.016817320138216|1|PGS-H2O1;242.114105224609375|0.031901076436043|1|PGS;297.12335205078125|0.015136537142098|1|b2+ribose-H2O;314.186737060546875|0.010077551938593|1|…	28.0645	1.34551	0	0	1033.98	2	169	255	86	0	0	-0.00123986	0.0760156	15.076	ADPribose	541.061	1	ADPribose	0	1	0	1	2	AfLPGSLVDVRPVR	1	0.0151365	1.13152	0.131429	0	0	1	0.544309
20210721_Sample2_DII_rS1_NAD	InjRep2	L_Welp_MR_R_Papenfuss_230721_110921_ExplI_rS1-DII_ADPRibModB_invitro2_0.0100_XLs.idXML	2	18889	2407.79	740.858	8.32875e-06	0	4	AFLPGSLVDVRPVRDTLHLEGK	ribosomalProteinS1	130	151	0	1.0261	0	127.086326599121094|0.013854973018169|1|PG-CO;129.101882934570313|0.035180240869522|1|y1-H2O1;130.085968017578125|0.019398860633373|1|y1-H3N1;136.06146240234375|1.0|1|MI:A';147.112655639648438|0.030889216810465|1|y1;155.081283569335938|0.041165709495544|1|PG;169.133193969726563|9.052291512489321e-03|1|PV-CO;183.14935302734375|0.014497661031783|1|LP-CO;185.164810180664063|0.022126143798232|1|LV-CO…	100	2.40854	0	0	740.857	3	90	161	71	0	0.42656	-0.000760193	0.140068	20.1401	ADPribose	541.061	1	ADPribose	0	1	0	2	4	AFLPGSLVdVRPVRdTLHLEGK	14	0.178068	2.05785	0.0909091	0	0	1	0.530479
20210721_Sample2_DII_rS1_NAD	InjRep2	L_Welp_MR_R_Papenfuss_230721_110921_ExplI_rS1-DII_ADPRibModB_invitro2_0.0100_XLs.idXML	2	18932	2412.74	689.654	8.21128e-06	0	3	AFLPGSLVDVRPVR	ribosomalProteinS1	130	143	0	0.533238	0	127.086555480957017|5.139696877449751e-03|1|PG-CO;136.061492919921875|0.352338373661041|1|MI:A';155.081451416015625|0.017577124759555|1|PG;175.118637084960938|0.012671452946961|1|y1;191.11761474609375|0.431911766529083|1|a2;201.123092651367188|0.029270607978106|1|SL;219.11260986328125|0.401333659887314|1|b2;224.102890014648438|5.987804848700762e-03|1|PGS-H2O1;233.164886474609375|5.394791718572378…	35.2338	0.527527	0	0	689.654	2	169	255	86	0	0	-0.00036775	0.101955	12.102	ADPribose	541.061	1	ADPribose	0	1	0	0.75	4	AFLpGSLVDVRpVR	11	0.0345682	1.8491	0.0662252	0	0	1	0.469381
20210721_Sample2_DII_rS1_NAD	InjRep2	L_Welp_MR_R_Papenfuss_230721_110921_ExplI_rS1-DII_ADPRibModB_invitro2_0.0100_XLs.idXML	2	19030	2423.88	689.653	8.3113e-06	0	3	AFLPGSLVDVRPVR	ribosomalProteinS1	130	143	0	0.481764	0	127.086616516113281|7.737956941127777e-03|1|PG-CO;136.061508178710938|1.0|1|MI:A';155.081558227539063|0.030999302864075|1|PG;173.128189086914034|3.930197563022375e-03|1|SL-CO;175.1187744140625|0.059603217989206|1|y1;183.148956298828125|0.01342751365155|1|LP-CO;191.117691040039063|0.667754292488098|1|a2;201.12255859375|6.00329739972949e-03|1|SL;211.143936157226563|9.531428106129168e-03|1|LP;214.11…	100	1.42029	0	0	689.654	2	169	255	86	0	0	0.00033225	0.238738	9.23874	ADPribose	541.061	1	ADPribose	0	1	0	1	3	AFLpGSLVDVRpVR	11	0.0120703	1.48321	0.114679	0	0	1	0.40298
20210721_Sample2_DII_rS1_NAD	InjRep2	L_Welp_MR_R_Papenfuss_230721_110921_ExplI_rS1-DII_ADPRibModB_invitro2_0.0100_XLs.idXML	2	19135	2435.7	689.653	8.03465e-06	0	3	AFLPGSLVDVRPVR	ribosomalProteinS1	130	143	0	0.191763	0	120.0806884765625|0.202221721410751|1|iF;127.086647033691406|8.073708042502403e-03|1|PG-CO;136.0616455078125|1.0|1|MI:A';155.081619262695341|0.032144751399755|1|PG;157.108352661132813|5.73025131598115e-03|1|y1-H2O1;173.127685546875|3.599699353799224e-03|1|SL-CO;175.118927001953125|0.068827755749226|1|y1;183.149124145507813|0.010395168326795|1|LP-CO;191.11785888671875|0.680545270442963|1|a2;201.12…	100	1.46991	0	0	689.654	2	169	255	86	0	0	0.00013225	0.24573	12.2457	ADPribose	541.061	1	ADPribose	0	1	0	1.33333	3	AFLPGSLVDVrPVR	10	0.564291	1.57716	0.165	0.0261198	0	1	0.480441
20210721_Sample2_DII_rS1_NAD	InjRep2	L_Welp_MR_R_Papenfuss_230721_110921_ExplI_rS1-DII_ADPRibModB_invitro2_0.0100_XLs.idXML	2	19219	2445.58	1033.98	7.9921e-06	0	2	AFLPGSLVDVRPVR	ribosomalProteinS1	130	143	0	0.928591	0	120.080978393554688|0.077655993402004|1|iF;136.061599731445313|0.660811066627503|1|MI:A';175.118545532226563|0.11907109618187|1|y1;191.117843627929688|0.266247123479843|1|a2;219.11285400390625|0.779769361019135|1|b2;224.103256225585966|0.033116139471531|1|PGS-H2O1;242.113693237304716|0.066726244986057|1|PGS;268.166168212890625|0.029745111241937|1|VDV-CO-H2O1;327.203216552734375|0.039255663752556|…	66.0811	0	0	0	1033.98	2	169	255	86	0	0	0.000960142	0.154973	9.15497	ADPribose	541.061	1	ADPribose	0	1	0	1	2	AFLPGSLVDVRPVR	-1	0	2.0892	0.151261	0.00642574	0	1	0.550383
20210721_Sample2_DII_rS1_NAD	InjRep2	L_Welp_MR_R_Papenfuss_230721_110921_ExplI_rS1-DII_ADPRibModB_invitro2_0.0100_XLs.idXML	2	19303	2455.59	689.653	8.58086e-06	0	3	AFLPGSLVDVRPVR	ribosomalProteinS1	130	143	0	0.916765	0	127.086181640625|7.158306427299976e-03|1|PG-CO;136.06146240234375|1.0|1|MI:A';155.081344604492188|0.032019034028053|1|PG;157.107940673828125|3.49487247876823e-03|1|y1-H2O1;173.128692626953125|5.374806933104992e-03|1|SL-CO;175.118759155273438|0.051841914653778|1|y1;183.148849487304716|0.011628535576165|1|LP-CO;191.117599487304716|0.641990542411804|1|a2;211.143829345703125|7.250422611832619e-03|1|L…	100	1.14864	0	0	689.654	2	169	255	86	0	0	0.00063225	0.245746	9.24575	ADPribose	541.061	1	ADPribose	0	1	0	1	3	AFLpGSLVDVRpVR	11	0.0104039	1.34483	0.132275	0	0	1	0.403519
20210721_Sample2_DII_rS1_NAD	InjRep2	L_Welp_MR_R_Papenfuss_230721_110921_ExplI_rS1-DII_ADPRibModB_invitro2_0.0100_XLs.idXML	2	19310	2456.09	1060.08	5.59353e-06	0	3	YTYEDTDGLDSERTDNLMMIVR	ModB	150	171	0	0.720391	0	136.061355590820313|1.0|1|MI:A';136.07513427734375|0.257268905639648|1|a1;157.108123779296875|7.033201865851879e-03|1|y1-H2O1;158.092208862304716|2.436861163005233e-03|1|y1-H3N1;175.11859130859375|0.079408831894398|1|y1;217.081314086914034|3.565623192116618e-03|1|DT;219.112503051757813|0.031459592282772|1|a2-H2O1;237.123031616210938|0.133684024214745|1|a2;245.076461791992188|1.956560416147113e-03…	100	2.50478	0	0	1060.09	1	3	17	14	0	0	0.000763676	0.130865	26.1309	ADPribose	541.061	1	ADPribose	0	1	0	2.25	4	YtYEDTDGLDSERTDNLMMIVR	1	0.0224224	1.30574	0.158038	0	0	1	0.815755
20210721_Sample2_DII_rS1_NAD	InjRep2	L_Welp_MR_R_Papenfuss_230721_110921_ExplI_rS1-DII_ADPRibModB_invitro2_0.0100_XLs.idXML	2	19366	2462.86	987.473	8.25905e-06	0	3	AFLPGSLVDVRPVRDTLHLEGK	ribosomalProteinS1	130	151	0	0.568035	0	136.0615234375|1.0|1|MI:A';155.081451416015625|0.021962026134133|1|PG;191.117721557617188|0.47078350186348|1|a2;204.134368896484375|0.043959759175777|1|y2;219.112716674804659|0.975778222084045|1|b2;233.164657592773438|0.013117272406816|1|FL-CO;242.113510131835938|0.035475384443998|1|PGS;314.186798095703125|0.011486116796732|1|b3-H2O1;327.202911376953125|0.018166277557611|1|LPGS-CO;332.19668579101…	100	4.40575	0	0	987.474	3	90	161	71	0	0	0.00056092	0.166018	18.166	ADPribose	541.061	1	ADPribose	0	1	0	1.33333	3	AFLPGSLvDvRPvRDTLHLEGK	12	0.00779583	1.59042	0.134715	0	0	1	0.579334
20210721_Sample2_DII_rS1_NAD	InjRep2	L_Welp_MR_R_Papenfuss_230721_110921_ExplI_rS1-DII_ADPRibModB_invitro2_0.0100_XLs.idXML	2	19387	2465.44	689.654	8.70058e-06	0	3	AFLPGSLVDVRPVR	ribosomalProteinS1	130	143	0	0.533238	0	120.080642700195313|0.211974918842316|1|iF;127.086471557617188|8.915109559893608e-03|1|PG-CO;136.061569213867188|1.0|1|MI:A';148.0755615234375|4.22384450212121e-03|1|iP+ribose-H2O;155.081298828125|0.03646619617939|1|PG;157.108474731445313|4.962099716067314e-03|1|y1-H2O1;173.128509521484375|4.683613777160645e-03|1|SL-CO;175.118850708007813|0.052069034427404|1|y1;183.149215698242188|9.9739097058773…	100	1.48647	0	0	689.654	2	169	255	86	0	0	-0.00036775	0.233399	9.2334	ADPribose	541.061	1	ADPribose	0	1	0	0.666667	3	AFLpGSLVDVRpVR	11	0.0170623	1.23147	0.109453	0	0	1	0.402569
20210721_Sample2_DII_rS1_NAD	InjRep2	L_Welp_MR_R_Papenfuss_230721_110921_ExplI_rS1-DII_ADPRibModB_invitro2_0.0100_XLs.idXML	2	19409	2467.98	1060.08	5.75519e-06	0	3	YTYEDTDGLDSERTDNLMMIVR	ModB	150	171	0	0.626059	0	136.061553955078125|1.0|1|MI:A';136.075347900390625|0.267611056566238|1|a1;157.108230590820313|5.236401222646236e-03|1|y1-H2O1;158.092239379882813|3.545779269188643e-03|1|y1-H3N1;169.13330078125|0.025271089747548|1|LM-CO-C1H4S1;175.11883544921875|0.074384309351444|1|y1;176.994384765625|2.394264563918114e-03|1|MI:ribose+HPO3;197.128189086914034|5.187803879380226e-03|1|LM-C1H4S1;217.0819091796875|5…	100	2.70922	0	0	1060.09	1	3	17	14	0	0	0.000663676	0.13535	26.1353	ADPribose	541.061	1	ADPribose	0	1	0	3	3	YtYEDTDGLDSERTDNLMMIVR	1	0.0267705	0.702749	0.140401	0	0	1	0.815969
20210721_Sample2_DII_rS1_NAD	InjRep2	L_Welp_MR_R_Papenfuss_230721_110921_ExplI_rS1-DII_ADPRibModB_invitro2_0.0100_XLs.idXML	2	19450	2473.18	740.856	8.52921e-06	0	4	AFLPGSLVDVRPVRDTLHLEGK	ribosomalProteinS1	130	151	0	0.863603	0	127.086647033691406|0.012933856807649|1|PG-CO;129.101974487304688|0.016908163204789|1|y1-H2O1;136.061569213867188|1.0|1|MI:A';147.112991333007813|7.947289384901524e-03|1|y1;155.08148193359375|0.030548887327313|1|PG;169.096633911132813|5.509775597602129e-03|1|VD-CO-H2O1;183.14886474609375|0.016354840248823|1|LP-CO;186.123580932617188|5.569563712924719e-03|1|y2-H2O1;191.117767333984375|0.6232548952…	100	2.93155	0	0	740.857	3	90	161	71	0	0	0.000639807	0.235742	18.2357	ADPribose	541.061	1	ADPribose	0	1	0	2.66667	3	AFLPGSLVdVRPVRdTLHLEGK	14	0.0144919	1.80392	0.119048	0	0	1	0.487416
20210721_Sample2_DII_rS1_NAD	InjRep2	L_Welp_MR_R_Papenfuss_230721_110921_ExplI_rS1-DII_ADPRibModB_invitro2_0.0100_XLs.idXML	2	19471	2475.73	689.654	8.70058e-06	0	3	AFLPGSLVDVRPVR	ribosomalProteinS1	130	143	0	0.678239	0	127.086410522460938|8.661528117954731e-03|1|PG-CO;136.061553955078125|1.0|1|MI:A';155.081390380859347|0.039768531918526|1|PG;173.1279296875|3.823944134637713e-03|1|SL-CO;175.11883544921875|0.064893506467342|1|y1;183.149139404296875|0.012356578372419|1|LP-CO;185.164199829101563|3.290701191872358e-03|1|LV-CO;191.11773681640625|0.596631586551666|1|a2;201.12347412109375|5.109771620482206e-03|1|SL;211…	100	1.39996	0	0	689.654	2	169	255	86	0	0	-0.00046775	0.225468	10.2255	ADPribose	541.061	1	ADPribose	0	1	0	1	3	AFLpGSLVDVRpVR	11	0.014722	0.920226	0.0985915	0	0	1	0.401959
20210721_Sample2_DII_rS1_NAD	InjRep2	L_Welp_MR_R_Papenfuss_230721_110921_ExplI_rS1-DII_ADPRibModB_invitro2_0.0100_XLs.idXML	2	19534	2483.4	987.473	6.91236e-06	0	3	AFLPGSLVDVRPVRDTLHLEGK	ribosomalProteinS1	130	151	0	0.97311	0	129.102096557617188|0.017282772809267|1|y1-H2O1;136.061477661132813|0.972565114498138|1|MI:A';155.081039428710938|0.013791483826935|1|PG;183.148330688476563|8.642147295176983e-03|1|LP-CO;191.117630004882813|0.532733738422394|1|a2;204.134017944335938|0.049989100545645|1|y2;219.11260986328125|1.0|1|b2;224.102340698242188|0.010851325467229|1|PGS-H2O1;233.164306640625|8.551381528377533e-03|1|FL-CO;24…	97.2565	3.43628	0	0	987.474	3	90	161	71	0	0	0.00096092	0.153324	25.1533	ADPribose	541.061	1	ADPribose	0	1	0	2.33333	3	AFlPGSlVDVRPVRDTlHlEGK	18	0.0151032	1.78477	0.186047	0	0	1	0.673968
20210721_Sample2_DII_rS1_NAD	InjRep2	L_Welp_MR_R_Papenfuss_230721_110921_ExplI_rS1-DII_ADPRibModB_invitro2_0.0100_XLs.idXML	2	19553	2485.55	1060.09	8.23345e-06	0	3	YTYEDTDGLDSERTDNLMMIVR	ModB	150	171	0	0.0342649	0	136.0615234375|1.0|1|MI:A';136.075286865234375|0.202512800693512|1|a1;169.133575439453125|0.020788503810763|1|LM-CO-C1H4S1;175.118804931640653|0.073868870735168|1|y1;217.0823974609375|8.548226207494736e-03|1|DT;219.112472534179688|0.069087378680706|1|a2-H2O1;237.12298583984375|0.091360986232758|1|a2;247.1075439453125|0.045178685337305|1|b2-H2O1;265.118408203125|0.107597604393959|1|b2;274.18740844…	100	2.57376	0	0	1060.09	1	3	17	14	0	0	-3.63237e-05	0.0874473	20.0874	ADPribose	541.061	1	ADPribose	0	1	0	3	3	YtYEDtDGLDSERtDNLMMIVR	13	0.0116926	1.55189	0.081448	0	0	1	0.623212
20210721_Sample2_DII_rS1_NAD	InjRep2	L_Welp_MR_R_Papenfuss_230721_110921_ExplI_rS1-DII_ADPRibModB_invitro2_0.0100_XLs.idXML	2	19555	2485.88	689.653	8.816e-06	0	3	AFLPGSLVDVRPVR	ribosomalProteinS1	130	143	0	0.481764	0	120.080696105957017|0.217968136072159|1|iF;127.086738586425781|6.331599783152342e-03|1|PG-CO;136.061630249023438|1.0|1|MI:A';155.081497192382813|0.029874172061682|1|PG;157.108535766601563|5.432336125522852e-03|1|y1-H2O1;173.128128051757813|5.482719279825687e-03|1|SL-CO;175.118820190429688|0.060787867754698|1|y1;183.149261474609375|0.011106953956187|1|LP-CO;191.11785888671875|0.667391180992127|1|a…	100	1.99463	0	0	689.654	2	169	255	86	0	0	0.00033225	0.217055	8.21706	ADPribose	541.061	1	ADPribose	0	1	0	0.666667	3	AFLpGSLVDVRpVR	11	0.0186865	0.733637	0.100503	0.0264422	0	1	0.324389
20210721_Sample2_DII_rS1_NAD	InjRep2	L_Welp_MR_R_Papenfuss_230721_110921_ExplI_rS1-DII_ADPRibModB_invitro2_0.0100_XLs.idXML	2	19616	2492.91	987.473	9.04535e-06	0	3	AFLPGSLVDVRPVRDTLHLEGK	ribosomalProteinS1	130	151	0	0.669304	0	110.071418762207017|0.040290873497725|1|iH;120.080650329589844|0.150933369994164|1|iF;129.102264404296875|0.014822804369032|1|y1-H2O1;136.061569213867188|1.0|1|MI:A';155.081466674804659|0.032006718218327|1|PG;191.1177978515625|0.512351214885712|1|a2;204.134475708007813|0.04393507912755|1|y2;219.112823486328125|0.85937637090683|1|b2;224.103271484375|0.031744044274092|1|PGS-H2O1;233.164749145507813…	100	3.05794	0	0	987.474	3	90	161	71	0	0	0.00066092	0.159452	11.1595	ADPribose	541.061	1	ADPribose	0	1	0	1.33333	3	AFLPGSLVDVrPVrDTLHLEGK	13	0.0830543	1.56762	0.0983607	0.00393127	0	1	0.340926
20210721_Sample2_DII_rS1_NAD	InjRep2	L_Welp_MR_R_Papenfuss_230721_110921_ExplI_rS1-DII_ADPRibModB_invitro2_0.0100_XLs.idXML	2	19618	2493.25	987.473	7.60342e-06	0	3	AFLPGSLVDVRPVRDTLHLEGK	ribosomalProteinS1	130	151	0	1.07438	0	120.080627441406236|0.119257219135761|1|iF;129.101974487304688|0.015049098059535|1|y1-H2O1;136.06158447265625|0.865926444530487|1|MI:A';147.11297607421875|7.561419159173965e-03|1|y1;155.081466674804659|0.01893724873662|1|PG;183.14923095703125|7.916757836937904e-03|1|LP-CO;191.117782592773438|0.498508363962173|1|a2;204.134140014648438|0.053914651274681|1|y2;211.144775390625|0.011212985031307|1|LP;…	86.5926	3.05957	0	0	987.474	3	90	161	71	0	0	0.00106092	0.172734	22.1727	ADPribose	541.061	1	ADPribose	0	1	0	2	3	AFLPGSLVDVrPVrDTLHLEGK	13	0.0221928	1.4721	0.152632	0	0	1	0.627273
20210721_Sample2_DII_rS1_NAD	InjRep2	L_Welp_MR_R_Papenfuss_230721_110921_ExplI_rS1-DII_ADPRibModB_invitro2_0.0100_XLs.idXML	2	19641	2496.15	689.654	8.09586e-06	0	3	AFLPGSLVDVRPVR	ribosomalProteinS1	130	143	0	1.25824	0	120.080703735351563|0.22197662293911|1|iF;127.086509704589844|8.618035353720188e-03|1|PG-CO;136.061630249023438|1.0|1|MI:A';155.081436157226563|0.03358057141304|1|PG;175.118911743164063|0.063341334462166|1|y1;183.149124145507813|0.011221059598029|1|LP-CO;191.11785888671875|0.627463519573212|1|a2;201.123245239257813|6.432715803384781e-03|1|SL;211.143997192382813|8.928260765969753e-03|1|LP;219.1128…	100	1.90498	0	0	689.654	2	169	255	86	0	0	-0.00086775	0.206597	12.2066	ADPribose	541.061	1	ADPribose	0	1	0	1.33333	3	AFLpGSLVDVRpVR	11	0.0206152	0.813909	0.109705	0.0272028	0	1	0.477431
20210721_Sample2_DII_rS1_NAD	InjRep2	L_Welp_MR_R_Papenfuss_230721_110921_ExplI_rS1-DII_ADPRibModB_invitro2_0.0100_XLs.idXML	2	19702	2503.73	740.856	8.56849e-06	0	4	AFLPGSLVDVRPVRDTLHLEGK	ribosomalProteinS1	130	151	0	0.863603	0	110.071281433105469|0.012375285848975|1|iH;120.080696105957017|0.17214035987854|1|iF;127.086357116699219|0.011290174908936|1|PG-CO;129.102081298828125|0.01767348870635|1|y1-H2O1;136.061630249023438|1.0|1|MI:A';147.112808227539063|5.786905996501446e-03|1|y1;155.081329345703125|0.042067404836416|1|PG;183.149368286132813|8.734151721000671e-03|1|LP-CO;186.123886108398438|0.012614541687071|1|y2-H2O1;1…	100	2.6521	0	0	740.857	3	90	161	71	0	0	0.000639807	0.221799	14.2218	ADPribose	541.061	1	ADPribose	0	1	0	1.66667	3	AFLPGSLVDVrPVrDTLHLEGK	13	0.0261057	0.75081	0.122093	0.0269311	0	1	0.391514
20210721_Sample2_DII_rS1_NAD	InjRep2	L_Welp_MR_R_Papenfuss_230721_110921_ExplI_rS1-DII_ADPRibModB_invitro2_0.0100_XLs.idXML	2	19723	2506.34	689.654	8.25195e-06	0	3	AFLPGSLVDVRPVR	ribosomalProteinS1	130	143	0	1.25824	0	120.080642700195313|0.21446718275547|1|iF;127.086563110351563|6.211118772625923e-03|1|PG-CO;136.06158447265625|1.0|1|MI:A';155.081405639648438|0.031615491956472|1|PG;157.108352661132813|7.248542737215757e-03|1|y1-H2O1;175.118667602539063|0.060384511947632|1|y1;183.1492919921875|9.27965622395277e-03|1|LP-CO;191.1177978515625|0.612393856048584|1|a2;214.1190185546875|5.403541959822178e-03|1|PGS-CO;2…	100	1.3615	0	0	689.654	2	169	255	86	0	0	-0.00086775	0.243001	12.243	ADPribose	541.061	1	ADPribose	0	1	0	0.666667	3	AFLpGSLVDVRpVR	11	0.00684141	1.49244	0.161491	0	0	1	0.403308
20210721_Sample2_DII_rS1_NAD	InjRep2	L_Welp_MR_R_Papenfuss_230721_110921_ExplI_rS1-DII_ADPRibModB_invitro2_0.0100_XLs.idXML	2	19786	2514.2	740.857	8.22677e-06	0	4	AFLPGSLVDVRPVRDTLHLEGK	ribosomalProteinS1	130	151	0	0.728625	0	120.080657958984375|0.19442230463028|1|iF;127.086273193359375|0.010882596485317|1|PG-CO;129.102035522460938|0.020826051011682|1|y1-H2O1;136.061599731445313|1.0|1|MI:A';147.112655639648438|0.010533632710576|1|y1;155.081344604492188|0.033360939472914|1|PG;173.128662109375|5.893853027373552e-03|1|SL-CO;183.149017333984375|0.015027716755867|1|LP-CO;186.123870849609375|9.440676309168341e-03|1|y2-H2O1;…	100	2.71189	0	0	740.857	3	90	161	71	0	0	0.000539807	0.227108	16.2271	ADPribose	541.061	1	ADPribose	0	1	0	1.66667	3	AFLPGSLvDvRPvRDTLHLEGK	12	0.00812543	1.4301	0.147541	0.0273496	0	1	0.439386
20210721_Sample2_DII_rS1_NAD	InjRep2	L_Welp_MR_R_Papenfuss_230721_110921_ExplI_rS1-DII_ADPRibModB_invitro2_0.0100_XLs.idXML	2	19809	2517.02	1033.98	6.02575e-06	0	2	AFLPGSLVDVRPVR	ribosomalProteinS1	130	143	0	0.15488	0	120.0806884765625|0.112133711576462|1|iF;127.086486816406236|4.70519857481122e-03|1|PG-CO;136.061614990234375|0.667265355587006|1|MI:A';155.081222534179688|0.023900358006358|1|PG;157.108535766601563|5.273527000099421e-03|1|y1-H2O1;175.118942260742188|0.10497373342514|1|y1;183.149261474609375|5.575979128479958e-03|1|LP-CO;191.117813110351563|0.356575429439545|1|a2;214.118392944335938|8.36443249136…	66.7265	1.10105	0	0	1033.98	2	169	255	86	0	0	0.000160142	0.0983376	11.0983	ADPribose	541.061	1	ADPribose	0	1	0	1.25	4	AFLPGSLVDVRPvR	12	0.930528	1.11589	0.129231	0.00686585	0	1	0.622949
20210721_Sample2_DII_rS1_NAD	InjRep2	L_Welp_MR_R_Papenfuss_230721_110921_ExplI_rS1-DII_ADPRibModB_invitro2_0.0100_XLs.idXML	2	19870	2524.69	740.856	8.65992e-06	0	4	AFLPGSLVDVRPVRDTLHLEGK	ribosomalProteinS1	130	151	0	1.80845	0	127.086265563964844|9.218057617545128e-03|1|PG-CO;129.1021728515625|0.016480376943946|1|y1-H2O1;136.0615234375|1.0|1|MI:A';147.11260986328125|5.990359466522932e-03|1|y1;155.08154296875|0.036215133965015|1|PG;183.149063110351563|0.010578066110611|1|LP-CO;191.117721557617188|0.544912278652191|1|a2;204.134292602539063|0.051429990679026|1|y2;211.144302368164063|0.014305983670056|1|LP;219.112701416015…	100	2.81748	0	0	740.857	3	90	161	71	0	0	0.00133981	0.2381	16.2381	ADPribose	541.061	1	ADPribose	0	1	0	1.66667	3	AFLpGSLVDVRpVRDTLHLEGK	11	0.00665929	1.12952	0.146853	0	0	1	0.43991
20210721_Sample2_DII_rS1_NAD	InjRep2	L_Welp_MR_R_Papenfuss_230721_110921_ExplI_rS1-DII_ADPRibModB_invitro2_0.0100_XLs.idXML	2	19892	2527.29	689.654	8.43486e-06	0	3	AFLPGSLVDVRPVR	ribosomalProteinS1	130	143	0	0.577701	0	127.086639404296875|6.763126235455275e-03|1|PG-CO;136.061538696289063|1.0|1|MI:A';155.081390380859347|0.029574425891042|1|PG;157.107803344726563|4.224894102662802e-03|1|y1-H2O1;173.1282958984375|6.461936980485916e-03|1|SL-CO;175.118804931640653|0.056029755622149|1|y1;183.149215698242188|0.012695319019258|1|LP-CO;191.117721557617188|0.590871036052704|1|a2;201.123260498046875|6.550041493028402e-03|…	100	1.59526	0	0	689.654	2	169	255	86	0	0	-0.000398414	0.209317	10.2093	ADPribose	541.061	1	ADPribose	0	1	0	1	3	AFLpGSLVDVRpVR	11	0.0124622	1.72547	0.117117	0	0	1	0.400717
20210721_Sample2_DII_rS1_NAD	InjRep2	L_Welp_MR_R_Papenfuss_230721_110921_ExplI_rS1-DII_ADPRibModB_invitro2_0.0100_XLs.idXML	2	19953	2534.82	740.856	8.42385e-06	0	4	AFLPGSLVDVRPVRDTLHLEGK	ribosomalProteinS1	130	151	0	1.13356	0	127.086585998535156|7.661378011107445e-03|1|PG-CO;129.102035522460938|0.021668860688806|1|y1-H2O1;130.086074829101563|4.549117758870125e-03|1|y1-H3N1;136.061538696289063|1.0|1|MI:A';147.112823486328125|6.7853769287467e-03|1|y1;155.081497192382813|0.030585858970881|1|PG;183.149276733398438|0.017260234802961|1|LP-CO;186.123611450195341|9.505082853138449e-03|1|y2-H2O1;191.11773681640625|0.5092501640…	100	2.80337	0	0	740.857	3	90	161	71	0	0	0.000839807	0.199837	17.1998	ADPribose	541.061	1	ADPribose	0	1	0	1.66667	3	AFLPGSLvDvRPvRDTLHLEGK	12	0.0109326	1.08325	0.114833	0	0	1	0.485707
20210721_Sample2_DII_rS1_NAD	InjRep2	L_Welp_MR_R_Papenfuss_230721_110921_ExplI_rS1-DII_ADPRibModB_invitro2_0.0100_XLs.idXML	2	19974	2537.46	689.654	7.88166e-06	0	3	AFLPGSLVDVRPVR	ribosomalProteinS1	130	143	0	0.533238	0	127.086158752441406|4.575075581669807e-03|1|PG-CO;136.061492919921875|1.0|1|MI:A';155.081283569335938|0.025748360902071|1|PG;173.128326416015625|4.183958284556866e-03|1|SL-CO;175.11871337890625|0.051881160587072|1|y1;183.148727416992188|5.652807187289001e-03|1|LP-CO;191.117706298828125|0.379478573799133|1|a2;211.143844604492188|9.8921163007617e-03|1|LP;219.112655639648438|0.535577654838562|1|b2;2…	100	1.28774	0	0	689.654	2	169	255	86	0	0	-0.00036775	0.205658	12.2057	ADPribose	541.061	1	ADPribose	0	1	0	0.666667	3	AFLPGSLVDVrPVR	10	0.361319	1.6573	0.154696	0	0	1	0.400435
20210721_Sample2_DII_rS1_NAD	InjRep2	L_Welp_MR_R_Papenfuss_230721_110921_ExplI_rS1-DII_ADPRibModB_invitro2_0.0100_XLs.idXML	2	20038	2545.17	740.857	8.68968e-06	0	4	AFLPGSLVDVRPVRDTLHLEGK	ribosomalProteinS1	130	151	0	0.323688	0	110.071228027343764|0.01248746458441|1|iH;127.086608886718764|8.357197046279907e-03|1|PG-CO;129.102005004882813|0.020311499014497|1|y1-H2O1;136.061477661132813|1.0|1|MI:A';155.081344604492188|0.02805270627141|1|PG;183.148727416992188|0.016425587236881|1|LP-CO;186.123565673828125|0.011864914558828|1|y2-H2O1;191.117660522460938|0.551137685775757|1|a2;204.134033203125|0.057274706661701|1|y2;211.1432…	100	2.93907	0	0	740.857	3	90	161	71	0	0	0.000239807	0.233175	16.2332	ADPribose	541.061	1	ADPribose	0	1	0	1.33333	3	AFLPGSLVDVRPVRDTLHLEGK	-1	0	1.76	0.139706	0.00195466	0	1	0.439675
20210721_Sample2_DII_rS1_NAD	InjRep2	L_Welp_MR_R_Papenfuss_230721_110921_ExplI_rS1-DII_ADPRibModB_invitro2_0.0100_XLs.idXML	2	20060	2547.77	689.654	6.97756e-06	0	3	AFLPGSLVDVRPVR	ribosomalProteinS1	130	143	0	0.823239	0	127.086692810058594|7.71967088803649e-03|1|PG-CO;130.065109252929688|2.811772981658578e-03|1|iP+ribose-2H2O;136.061553955078125|1.0|1|MI:A';155.081466674804659|0.023555213585496|1|PG;173.128707885742188|4.726745188236237e-03|1|SL-CO;175.118804931640653|0.059012297540903|1|y1;183.149154663085966|9.910500608384608e-03|1|LP-CO;191.117752075195341|0.462929159402847|1|a2;201.123397827148438|7.90898595…	100	1.13162	0	0	689.654	2	169	255	86	0	0	-0.00056775	0.190834	17.1908	ADPribose	541.061	1	ADPribose	0	1	0	1.66667	3	AFLPGSLVdVRPVR	8	0.518653	2.31141	0.16318	0	0	1	0.706987
20210721_Sample2_DII_rS1_NAD	InjRep2	L_Welp_MR_R_Papenfuss_230721_110921_ExplI_rS1-DII_ADPRibModB_invitro2_0.0100_XLs.idXML	2	20122	2555.24	987.475	7.96027e-06	0	3	AFLPGSLVDVRPVRDTLHLEGK	ribosomalProteinS1	130	151	0	1.15353	0	129.101974487304688|0.010948670096695|1|y1-H2O1;136.061553955078125|0.883802711963654|1|MI:A';155.081100463867188|0.017896106466651|1|PG;169.0968017578125|0.012285808101296|1|VD-CO-H2O1;191.117691040039063|0.53592050075531|1|a2;204.134063720703125|0.042358934879303|1|y2;219.112701416015625|1.0|1|b2;224.102630615234375|0.011151506565511|1|PGS-H2O1;233.1651611328125|8.935334160923958e-03|1|FL-CO;24…	88.3803	2.70745	0	0	987.474	3	90	161	71	0	0	-0.00113908	0.18899	21.189	ADPribose	541.061	1	ADPribose	0	1	0	2	3	AFLpGSLVDVRpVRDTLHLEGK	11	0.031635	1.3411	0.142857	0	0	1	0.580428
20210721_Sample2_DII_rS1_NAD	InjRep2	L_Welp_MR_R_Papenfuss_230721_110921_ExplI_rS1-DII_ADPRibModB_invitro2_0.0100_XLs.idXML	2	20147	2557.87	689.654	8.3113e-06	0	3	AFLPGSLVDVRPVR	ribosomalProteinS1	130	143	0	0.0467629	0	127.086288452148438|9.635572321712973e-03|1|PG-CO;136.061447143554688|1.0|1|MI:A';155.081253051757813|0.031315881758928|1|PG;157.108154296875|5.402782466262579e-03|1|y1-H2O1;173.12823486328125|6.352720782160759e-03|1|SL-CO;175.118576049804659|0.068703703582287|1|y1;183.148712158203125|7.30012496933341e-03|1|LP-CO;191.11761474609375|0.59199470281601|1|a2;211.144088745117188|6.251984741538763e-03|1…	100	1.34641	0	0	689.654	2	169	255	86	0	0	3.22502e-05	0.223101	10.2231	ADPribose	541.061	1	ADPribose	0	1	0	0.666667	3	AFLpGSLVDVRpVR	11	0.01131	2.111	0.141304	0	0	1	0.401777
20210721_Sample2_DII_rS1_NAD	InjRep2	L_Welp_MR_R_Papenfuss_230721_110921_ExplI_rS1-DII_ADPRibModB_invitro2_0.0100_XLs.idXML	2	20206	2565.25	740.857	8.08161e-06	0	4	AFLPGSLVDVRPVRDTLHLEGK	ribosomalProteinS1	130	151	0	0.0537307	0	127.086372375488281|0.01032951939851|1|PG-CO;129.102081298828125|0.014270279556513|1|y1-H2O1;130.08599853515625|3.537510056048632e-03|1|y1-H3N1;136.0614013671875|1.0|1|MI:A';147.112625122070313|9.948503226041794e-03|1|y1;155.08123779296875|0.042056567966938|1|PG;173.128021240234375|4.637611098587513e-03|1|SL-CO;183.148910522460938|0.010958575643599|1|LP-CO;186.123489379882813|7.12035596370697e-03…	100	3.6388	0	0	740.857	3	90	161	71	0	0	3.98068e-05	0.187044	20.187	ADPribose	541.061	1	ADPribose	0	1	0	2.33333	3	AFLpGSLVDVRpVRDTLHLEGK	11	0.0135076	2.33281	0.134199	0	0	1	0.485097
20210721_Sample2_DII_rS1_NAD	InjRep2	L_Welp_MR_R_Papenfuss_230721_110921_ExplI_rS1-DII_ADPRibModB_invitro2_0.0100_XLs.idXML	2	20227	2567.89	689.654	8.43486e-06	0	3	AFLPGSLVDVRPVR	ribosomalProteinS1	130	143	0	0.243238	0	127.086151123046875|8.292163722217083e-03|1|PG-CO;136.061416625976563|1.0|1|MI:A';155.081298828125|0.03244399279356|1|PG;173.128097534179688|4.015345126390457e-03|1|SL-CO;175.118682861328125|0.060409307479858|1|y1;183.148635864257813|0.010811454616487|1|LP-CO;185.164566040039063|5.684473551809788e-03|1|LV-CO;191.1175537109375|0.607914328575134|1|a2;201.122909545898438|7.550457958132029e-03|1|SL;2…	100	1.04546	0	0	689.654	2	169	255	86	0	0	-0.00016775	0.210275	11.2103	ADPribose	541.061	1	ADPribose	0	1	0	1	3	AFLPGSLVdVRPVR	8	0.645487	1.06232	0.0954545	0	0	1	0.477713
20210721_Sample2_DII_rS1_NAD	InjRep2	L_Welp_MR_R_Papenfuss_230721_110921_ExplI_rS1-DII_ADPRibModB_invitro2_0.0100_XLs.idXML	2	20289	2575.38	740.857	8.34102e-06	0	4	AFLPGSLVDVRPVRDTLHLEGK	ribosomalProteinS1	130	151	0	0.188709	0	127.086257934570327|7.830087095499039e-03|1|PG-CO;129.101882934570313|0.021643988788128|1|y1-H2O1;136.061431884765625|1.0|1|MI:A';147.112625122070313|0.010057181119919|1|y1;155.081344604492188|0.037228137254715|1|PG;173.128707885742188|4.76374663412571e-03|1|SL-CO;183.14892578125|0.014138449914753|1|LP-CO;186.12359619140625|4.81042917817831e-03|1|y2-H2O1;191.117568969726563|0.548291862010956|1|a2…	100	3.46195	0	0	740.857	3	90	161	71	0	0	0.000139807	0.206477	20.2065	ADPribose	541.061	1	ADPribose	0	1	0	2	3	AFLPGSLVDVrPVrDTLHLEGK	13	0.0115196	2.09092	0.127551	0	0	1	0.486023
20210721_Sample2_DII_rS1_NAD	InjRep2	L_Welp_MR_R_Papenfuss_230721_110921_ExplI_rS1-DII_ADPRibModB_invitro2_0.0100_XLs.idXML	2	20313	2578.23	689.654	8.84255e-06	0	3	AFLPGSLVDVRPVR	ribosomalProteinS1	130	143	0	0.533238	0	127.086341857910156|8.095973171293736e-03|1|PG-CO;136.061416625976563|1.0|1|MI:A';155.081130981445313|0.032982844859362|1|PG;173.128494262695341|6.086227018386126e-03|1|SL-CO;175.118515014648438|0.058842666447163|1|y1;183.148880004882813|0.015525160357356|1|LP-CO;185.16448974609375|5.926028825342655e-03|1|LV-CO;191.117568969726563|0.619600355625153|1|a2;201.123016357421875|7.724147289991379e-03|1…	100	1.77496	0	0	689.654	2	169	255	86	0	0	-0.00036775	0.218381	8.21838	ADPribose	541.061	1	ADPribose	0	1	0	0.666667	3	AFLpGSLVDVRpVR	11	0.0115604	1.61767	0.0969388	0	0	1	0.324491
20210721_Sample2_DII_rS1_NAD	InjRep2	L_Welp_MR_R_Papenfuss_230721_110921_ExplI_rS1-DII_ADPRibModB_invitro2_0.0100_XLs.idXML	2	20373	2585.69	740.857	8.28071e-06	0	4	AFLPGSLVDVRPVRDTLHLEGK	ribosomalProteinS1	130	151	0	0.0812481	0	127.086647033691406|6.153639871627092e-03|1|PG-CO;129.101837158203125|0.017791554331779|1|y1-H2O1;136.06146240234375|1.0|1|MI:A';147.112869262695341|8.307670243084431e-03|1|y1;155.081283569335938|0.035541269928217|1|PG;183.148956298828125|0.018735144287348|1|LP-CO;186.123550415039063|6.163307465612888e-03|1|y2-H2O1;191.117630004882813|0.537105977535248|1|a2;204.133956909179688|0.056212663650513|1…	100	3.30545	0	0	740.857	3	90	161	71	0	0	-6.01932e-05	0.218904	20.2189	ADPribose	541.061	1	ADPribose	0	1	0	2.66667	3	AFLPGSLVDVRPVRDtLHLEGK	15	0.327983	1.7412	0.13587	0	0	1	0.534234
20210721_Sample2_DII_rS1_NAD	InjRep2	L_Welp_MR_R_Papenfuss_230721_110921_ExplI_rS1-DII_ADPRibModB_invitro2_0.0100_XLs.idXML	2	20395	2588.23	689.654	8.816e-06	0	3	AFLPGSLVDVRPVR	ribosomalProteinS1	130	143	0	0.0466943	0	127.086242675781236|0.0102284764871|1|PG-CO;136.061447143554688|1.0|1|MI:A';155.081192016601563|0.029522575438023|1|PG;173.128311157226563|4.7882623039186e-03|1|SL-CO;175.118621826171875|0.068755120038986|1|y1;183.149017333984375|0.014885137788951|1|LP-CO;191.11761474609375|0.599410772323608|1|a2;201.1229248046875|9.741753339767456e-03|1|SL;211.1439208984375|9.268005378544332e-03|1|LP;219.1126098…	100	0.986162	0	0	689.654	2	169	255	86	0	0	-3.22029e-05	0.209805	8.2098	ADPribose	541.061	1	ADPribose	0	1	0	0.666667	3	AFLPgSLVDVRPVR	4	0.0125269	1.44813	0.0990099	0	0	1	0.323831
20210721_Sample2_DII_rS1_NAD	InjRep2	L_Welp_MR_R_Papenfuss_230721_110921_ExplI_rS1-DII_ADPRibModB_invitro2_0.0100_XLs.idXML	2	20458	2596.12	740.857	8.29313e-06	0	4	AFLPGSLVDVRPVRDTLHLEGK	ribosomalProteinS1	130	151	0	0.351206	0	127.086540222167969|0.012001298367977|1|PG-CO;129.1019287109375|0.016779556870461|1|y1-H2O1;136.0614013671875|1.0|1|MI:A';147.112716674804659|8.181073702871799e-03|1|y1;155.0810546875|0.039741955697536|1|PG;169.097259521484375|5.096265114843845e-03|1|VD-CO-H2O1;173.128311157226563|4.23460965976119e-03|1|SL-CO;183.1490478515625|0.01295458804816|1|LP-CO;186.123458862304716|0.01219332870096|1|y2-H2O…	100	3.19905	0	0	740.857	3	90	161	71	0	0	-0.000260193	0.173415	14.1734	ADPribose	541.061	1	ADPribose	0	1	0	1	3	AFLpGSLVDVRpVRDTLHLEGK	11	0.0381606	2.51644	0.12844	0	0	1	0.341591
20210721_Sample2_DII_rS1_NAD	InjRep2	L_Welp_MR_R_Papenfuss_230721_110921_ExplI_rS1-DII_ADPRibModB_invitro2_0.0100_XLs.idXML	2	20482	2598.78	689.654	8.70058e-06	0	3	AFLPGSLVDVRPVR	ribosomalProteinS1	130	143	0	0.823239	0	127.086364746093764|0.010507270693779|1|PG-CO;136.061386108398438|1.0|1|MI:A';155.08099365234375|0.040900770574808|1|PG;169.096466064453125|5.461981054395437e-03|1|VD-CO-H2O1;173.128448486328125|5.125052761286497e-03|1|SL-CO;175.11859130859375|0.066266462206841|1|y1;183.14892578125|0.013763930648565|1|LP-CO;191.117523193359347|0.632867157459259|1|a2;201.123092651367188|9.63415764272213e-03|1|SL;2…	100	1.2539	0	0	689.654	2	169	255	86	0	0	-0.00056775	0.206502	8.2065	ADPribose	541.061	1	ADPribose	0	1	0	0.666667	3	AFLpGSLVDVRpVR	11	0.0163695	2.55437	0.113208	0	0	1	0.323577
20210721_Sample2_DII_rS1_NAD	InjRep2	L_Welp_MR_R_Papenfuss_230721_110921_ExplI_rS1-DII_ADPRibModB_invitro2_0.0100_XLs.idXML	2	20542	2606.5	740.857	7.98853e-06	0	4	AFLPGSLVDVRPVRDTLHLEGK	ribosomalProteinS1	130	151	0	0.351206	0	127.0863037109375|7.89644755423069e-03|1|PG-CO;129.101943969726563|0.016055967658758|1|y1-H2O1;130.08575439453125|3.852057736366987e-03|1|y1-H3N1;136.0614013671875|1.0|1|MI:A';147.112411499023438|9.363547898828983e-03|1|y1;155.081222534179688|0.03713820874691|1|PG;169.096572875976563|3.091852879151702e-03|1|VD-CO-H2O1;183.149002075195341|0.011876025237143|1|LP-CO;186.123428344726563|0.01033928804…	100	2.93934	0	0	740.857	3	90	161	71	0	0	-0.000260193	0.173914	21.1739	ADPribose	541.061	1	ADPribose	0	1	0	2.66667	3	AFlPGSlVDVRPVRDTlHlEGK	18	0.009015	2.48991	0.142241	0	0	1	0.57971
20210721_Sample2_DII_rS1_NAD	InjRep2	L_Welp_MR_R_Papenfuss_230721_110921_ExplI_rS1-DII_ADPRibModB_invitro2_0.0100_XLs.idXML	2	20564	2608.84	689.654	8.67001e-06	0	3	AFLPGSLVDVRPVR	ribosomalProteinS1	130	143	0	0.96824	0	127.086128234863281|0.010246149264276|1|PG-CO;136.061431884765625|1.0|1|MI:A';155.08123779296875|0.048165738582611|1|PG;175.11871337890625|0.067540198564529|1|y1;183.148727416992188|0.013162080198526|1|LP-CO;185.164886474609375|4.318729508668184e-03|1|LV-CO;191.1175537109375|0.607375919818878|1|a2;201.122833251953125|0.012851600535214|1|SL;211.143768310546875|7.083868607878685e-03|1|LP;219.112518…	100	1.634	0	0	689.654	2	169	255	86	0	0	-0.00066775	0.207422	9.20742	ADPribose	541.061	1	ADPribose	0	1	0	0.666667	3	AFLpGSLVDVRpVR	11	0.0143379	1.3378	0.0878049	0	0	1	0.400571
20210721_Sample2_DII_rS1_NAD	InjRep2	L_Welp_MR_R_Papenfuss_230721_110921_ExplI_rS1-DII_ADPRibModB_invitro2_0.0100_XLs.idXML	2	20625	2616.68	740.857	8.42587e-06	0	4	AFLPGSLVDVRPVRDTLHLEGK	ribosomalProteinS1	130	151	0	0.486184	0	127.086456298828125|0.010355002246797|1|PG-CO;129.10198974609375|0.019614744931459|1|y1-H2O1;136.061431884765625|1.0|1|MI:A';147.112640380859347|6.865786854177713e-03|1|y1;155.08123779296875|0.035306461155415|1|PG;173.128067016601563|5.591899622231722e-03|1|SL-CO;183.148880004882813|0.015179265290499|1|LP-CO;186.123397827148438|8.494772017002106e-03|1|y2-H2O1;191.117584228515625|0.538328230381012…	100	3.55745	0	0	740.857	3	90	161	71	0	0	-0.000360193	0.178688	18.1787	ADPribose	541.061	1	ADPribose	0	1	0	1.66667	3	AFLPGSLVDVrPVrDTLHLEGK	13	0.0178489	2.4842	0.109589	0	0	1	0.484699
20210721_Sample2_DII_rS1_NAD	InjRep2	L_Welp_MR_R_Papenfuss_230721_110921_ExplI_rS1-DII_ADPRibModB_invitro2_0.0100_XLs.idXML	2	20649	2619.48	689.653	8.43486e-06	0	3	AFLPGSLVDVRPVR	ribosomalProteinS1	130	143	0	1.35177	0	127.086265563964844|0.011392533779144|1|PG-CO;136.061447143554688|1.0|1|MI:A';155.081329345703125|0.032054681330919|1|PG;157.108993530273438|4.614055622369051e-03|1|y1-H2O1;173.128372192382813|4.614887293428183e-03|1|SL-CO;175.118682861328125|0.061044357717037|1|y1;183.149017333984375|0.011759446002543|1|LP-CO;191.117599487304716|0.624464213848114|1|a2;201.122970581054688|7.035029120743275e-03|1|…	100	1.10518	0	0	689.654	2	169	255	86	0	0	0.00093225	0.208896	10.2089	ADPribose	541.061	1	ADPribose	0	1	0	0.75	4	AFLpGSLVDVRpVR	11	0.0172036	1.34764	0.118367	0	0	1	0.400684
20210721_Sample2_DII_rS1_NAD	InjRep2	L_Welp_MR_R_Papenfuss_230721_110921_ExplI_rS1-DII_ADPRibModB_invitro2_0.0100_XLs.idXML	2	20652	2619.84	1398.1	7.765e-06	0	4	AFNYSDHISDIILSSPNTEFKYTYEDTDGLDSERTDNLM(Oxidation)M(Oxidation)IVR	ModB	129	171	0	0.750746	0	136.0615234375|0.35734099149704|1|MI:A';175.118606567382813|0.180475905537605|1|y1;212.10333251953125|0.028737027198076|1|PN;219.113250732421875|0.04439627379179|1|b2;274.187835693359375|0.082907594740391|1|y2;276.1705322265625|0.030417311936617|1|FK;333.15570068359375|0.077029280364513|1|b3;348.069793701171932|0.336808204650879|1|MI:G;387.27105712890625|0.05300185084343|1|y3;429.235107421875|0.0…	35.7341	0	0	0	1398.1	1	0	1	1	0	0	-0.00104962	0.159252	25.1593	ADPribose	541.061	1	ADPribose	0	1	0	2.5	2	AFNYSDHISDIILSSpNTEFKYTYEDTDGLDSERTDNLMMIVR	15	0.207981	1.87069	0.198347	0	0	1	0.456173
20210721_Sample2_DII_rS1_NAD	InjRep2	L_Welp_MR_R_Papenfuss_230721_110921_ExplI_rS1-DII_ADPRibModB_invitro2_0.0100_XLs.idXML	2	20711	2627.34	740.857	8.32875e-06	0	4	AFLPGSLVDVRPVRDTLHLEGK	ribosomalProteinS1	130	151	0	0.0812481	0	127.086479187011719|9.023186750710012e-03|1|PG-CO;129.10198974609375|0.019104044884443|1|y1-H2O1;130.085784912109375|3.96653451025486e-03|1|y1-H3N1;136.061508178710938|1.0|1|MI:A';147.112701416015625|4.675823729485273e-03|1|y1;155.081283569335938|0.035271644592285|1|PG;183.14935302734375|0.014536960050464|1|LP-CO;186.12359619140625|8.956888690590859e-03|1|y2-H2O1;191.117691040039063|0.53594624996…	100	2.89346	0	0	740.857	3	90	161	71	0	0	-6.01932e-05	0.191599	20.1916	ADPribose	541.061	1	ADPribose	0	1	0	1.66667	3	AFLPGSLVDVrPVrDTLHLEGK	13	0.0161807	0.755286	0.125581	0	0	1	0.485314
20210721_Sample2_DII_rS1_NAD	InjRep2	L_Welp_MR_R_Papenfuss_230721_110921_ExplI_rS1-DII_ADPRibModB_invitro2_0.0100_XLs.idXML	2	20734	2630.02	689.654	8.70058e-06	0	3	AFLPGSLVDVRPVR	ribosomalProteinS1	130	143	0	0.388238	0	136.061477661132813|1.0|1|MI:A';155.08123779296875|0.034114394336939|1|PG;175.1185302734375|0.066815756261349|1|y1;183.14935302734375|0.013206849806011|1|LP-CO;185.164306640625|7.765189278870821e-03|1|LV-CO;191.11767578125|0.613004267215729|1|a2;201.123001098632813|0.010687046684325|1|SL;211.143630981445313|0.011160596273839|1|LP;219.112655639648438|0.777417600154877|1|b2;224.102401733398438|9.04…	100	1.62701	0	0	689.654	2	169	255	86	0	0	-0.00026775	0.216089	10.2161	ADPribose	541.061	1	ADPribose	0	1	0	1	3	AFLpGSLVDVRpVR	11	0.0105058	1.5205	0.104396	0	0	1	0.401238
20210721_Sample2_DII_rS1_NAD	InjRep2	L_Welp_MR_R_Papenfuss_230721_110921_ExplI_rS1-DII_ADPRibModB_invitro2_0.0100_XLs.idXML	2	20795	2637.73	740.857	8.36939e-06	0	4	AFLPGSLVDVRPVRDTLHLEGK	ribosomalProteinS1	130	151	0	0.216227	0	110.071243286132813|9.54950787127018e-03|1|iH;127.086242675781236|0.010819828137755|1|PG-CO;129.10198974609375|0.016363630071282|1|y1-H2O1;136.061492919921875|1.0|1|MI:A';147.11260986328125|8.488558232784271e-03|1|y1;155.081375122070313|0.034313671290874|1|PG;183.148849487304716|0.014954502694309|1|LP-CO;186.123550415039063|0.010040339082479|1|y2-H2O1;191.117660522460938|0.544008791446686|1|a2;20…	100	3.12365	0	0	740.857	3	90	161	71	0	0	-0.000160193	0.192495	14.1925	ADPribose	541.061	1	ADPribose	0	1	0	1.66667	3	AFLPGSLVdVRPVRdTLHLEGK	14	0.0156231	1.33359	0.139785	0.00121557	0	1	0.390119
20210721_Sample2_DII_rS1_NAD	InjRep2	L_Welp_MR_R_Papenfuss_230721_110921_ExplI_rS1-DII_ADPRibModB_invitro2_0.0100_XLs.idXML	2	20824	2641.16	689.654	8.84255e-06	0	3	AFLPGSLVDVRPVR	ribosomalProteinS1	130	143	0	0.533238	0	127.086204528808594|7.875494658946991e-03|1|PG-CO;136.061447143554688|1.0|1|MI:A';155.0811767578125|0.041160345077515|1|PG;169.096527099609375|7.499180268496275e-03|1|VD-CO-H2O1;173.128082275390625|8.345312438905239e-03|1|SL-CO;175.118667602539063|0.07081538438797|1|y1;183.148712158203125|9.387285448610784e-03|1|LP-CO;185.16448974609375|7.497992366552353e-03|1|LV-CO;187.107452392578125|0.01511122…	100	1.69343	0	0	689.654	2	169	255	86	0	0	-0.00036775	0.197034	8.19703	ADPribose	541.061	1	ADPribose	0	1	0	0.666667	3	AFLpGSLVDVRpVR	11	0.0149608	1.04342	0.0931373	0	0	1	0.322849
20210721_Sample2_DII_rS1_NAD	InjRep2	L_Welp_MR_R_Papenfuss_230721_110921_ExplI_rS1-DII_ADPRibModB_invitro2_0.0100_XLs.idXML	2	20877	2648.22	740.857	7.82786e-06	0	4	AFLPGSLVDVRPVRDTLHLEGK	ribosomalProteinS1	130	151	0	0.351206	0	127.086364746093764|9.001792408525944e-03|1|PG-CO;129.101974487304688|0.02124554477632|1|y1-H2O1;130.0859375|6.414642091840506e-03|1|y1-H3N1;136.061447143554688|1.0|1|MI:A';147.112442016601563|9.070136584341526e-03|1|y1;155.081161499023438|0.034744098782539|1|PG;169.096603393554688|4.333173390477896e-03|1|VD-CO-H2O1;183.149124145507813|0.017412295565009|1|LP-CO;186.1236572265625|6.210896652191877…	100	2.8913	0	0	740.857	3	90	161	71	0	0	-0.000260193	0.179771	20.1798	ADPribose	541.061	1	ADPribose	0	1	0	1.66667	3	AFLPGSLvDvRPvRDTLHLEGK	12	0.00947779	2.02666	0.137931	0	0	1	0.53237
20210721_Sample2_DII_rS1_NAD	InjRep2	L_Welp_MR_R_Papenfuss_230721_110921_ExplI_rS1-DII_ADPRibModB_invitro2_0.0100_XLs.idXML	2	20906	2651.58	689.654	7.53195e-06	0	3	AFLPGSLVDVRPVR	ribosomalProteinS1	130	143	0	0.388238	0	127.086036682128906|5.007601343095303e-03|1|PG-CO;136.06146240234375|1.0|1|MI:A';145.060516357421875|4.476985428482294e-03|1|GS;155.081344604492188|0.029290780425072|1|PG;157.108474731445313|3.962407819926739e-03|1|y1-H2O1;173.1278076171875|4.385147243738174e-03|1|SL-CO;175.118621826171875|0.056766595691442|1|y1;183.149185180664063|9.302890859544275e-03|1|LP-CO;187.107437133789063|6.4915642142295…	100	1.26705	0	0	689.654	2	169	255	86	0	0	-0.00026775	0.204223	15.2042	ADPribose	541.061	1	ADPribose	0	1	0	1	3	AFLPGSLVdVRPVR	8	0.526706	1.66263	0.146919	0	0	1	0.631094
20210721_Sample2_DII_rS1_NAD	InjRep2	L_Welp_MR_R_Papenfuss_230721_110921_ExplI_rS1-DII_ADPRibModB_invitro2_0.0100_XLs.idXML	2	20961	2658.79	740.857	7.89179e-06	0	4	AFLPGSLVDVRPVRDTLHLEGK	ribosomalProteinS1	130	151	0	0.323688	0	110.071228027343764|7.668699603527784e-03|1|iH;120.080665588378906|0.212218552827835|1|iF;127.086410522460938|0.01212820596993|1|PG-CO;129.102066040039063|0.021662289276719|1|y1-H2O1;136.061553955078125|1.0|1|MI:A';147.112991333007813|0.010249935090542|1|y1;155.081451416015625|0.047293402254581|1|PG;173.128570556640653|5.133030470460653e-03|1|SL-CO;183.148834228515625|0.010891306214035|1|LP-CO;18…	100	3.40464	0	0	740.857	3	90	161	71	0	0	0.000239807	0.236296	21.2363	ADPribose	541.061	1	ADPribose	0	1	0	1.66667	3	AFLPGSLVdVRPVRdTLHLEGK	14	0.0270461	1.39134	0.140449	0.0309933	0	1	0.535062
20210721_Sample2_DII_rS1_NAD	InjRep2	L_Welp_MR_R_Papenfuss_230721_110921_ExplI_rS1-DII_ADPRibModB_invitro2_0.0100_XLs.idXML	2	20991	2662.46	689.652	8.13222e-06	0	3	AFLPGSLVDVRPVR	ribosomalProteinS1	130	143	0	2.07677	0	120.080635070800781|0.212972715497017|1|iF;127.086654663085938|7.3284562677145e-03|1|PG-CO;136.061569213867188|1.0|1|MI:A';155.081329345703125|0.031967893242836|1|PG;175.118972778320313|0.072127319872379|1|y1;183.1494140625|7.330718450248241e-03|1|LP-CO;191.117767333984375|0.564703345298767|1|a2;201.1231689453125|7.508956361562014e-03|1|SL;211.144119262695341|0.012354746460915|1|LP;219.1127777099…	100	1.19217	0	0	689.654	2	169	255	86	0	0	0.00143225	0.213594	10.2136	ADPribose	541.061	1	ADPribose	0	1	0	0.666667	3	AFLPGSLVdVRPVR	8	0.451239	0.94178	0.12	0	0	1	0.401046
20210721_Sample2_DII_rS1_NAD	InjRep2	L_Welp_MR_R_Papenfuss_230721_110921_ExplI_rS1-DII_ADPRibModB_invitro2_0.0100_XLs.idXML	2	21046	2669.42	740.857	8.28071e-06	0	4	AFLPGSLVDVRPVRDTLHLEGK	ribosomalProteinS1	130	151	0	0.323688	0	110.071228027343764|0.011604034341872|1|iH;127.086624145507813|7.125995121896267e-03|1|PG-CO;129.102249145507813|0.020642330870032|1|y1-H2O1;130.085861206054688|4.927513655275106e-03|1|y1-H3N1;136.061538696289063|1.0|1|MI:A';147.1124267578125|8.43318272382021e-03|1|y1;155.081222534179688|0.031607389450073|1|PG;169.096786499023438|4.858171101659536e-03|1|VD-CO-H2O1;183.1485595703125|0.011822546832…	100	3.52593	0	0	740.857	3	90	161	71	0	0	0.000239807	0.187575	18.1876	ADPribose	541.061	1	ADPribose	0	1	0	1.66667	3	AFLPGSLVdVRPVRdTLHLEGK	14	0.00540249	1.79197	0.12037	0.00136203	0	1	0.485123
20210721_Sample2_DII_rS1_NAD	InjRep2	L_Welp_MR_R_Papenfuss_230721_110921_ExplI_rS1-DII_ADPRibModB_invitro2_0.0100_XLs.idXML	2	21072	2672.45	689.654	9.17315e-06	0	3	AFLPGSLVDVRPVR	ribosomalProteinS1	130	143	0	0.678239	0	136.061538696289063|1.0|1|MI:A';155.081146240234375|0.028100933879614|1|PG;173.128097534179688|0.010647884570062|1|SL-CO;175.118743896484375|0.063417114317417|1|y1;183.148712158203125|7.608348038047552e-03|1|LP-CO;185.164871215820313|0.010057829320431|1|LV-CO;191.11773681640625|0.520670592784882|1|a2;201.123321533203125|0.013906244188547|1|SL;211.143722534179688|8.09897668659687e-03|1|LP;219.1127…	100	2.03154	0	0	689.654	2	169	255	86	0	0	-0.00046775	0.199255	8.19925	ADPribose	541.061	1	ADPribose	0	1	0	1	2	AFLpGSLVDVRpVR	11	0.0140576	0.784111	0.110497	0	0	1	0.32302
20210721_Sample2_DII_rS1_NAD	InjRep2	L_Welp_MR_R_Papenfuss_230721_110921_ExplI_rS1-DII_ADPRibModB_invitro2_0.0100_XLs.idXML	2	21131	2679.75	740.857	8.01059e-06	0	4	AFLPGSLVDVRPVRDTLHLEGK	ribosomalProteinS1	130	151	0	0.351206	0	127.086273193359375|0.010232088156044|1|PG-CO;129.102310180664063|0.01717371493578|1|y1-H2O1;136.061508178710938|1.0|1|MI:A';147.112747192382813|0.011518233455718|1|y1;155.081375122070313|0.035452961921692|1|PG;169.096832275390625|5.527370609343052e-03|1|VD-CO-H2O1;183.148895263671875|8.901076391339302e-03|1|LP-CO;186.123321533203125|0.012396357022226|1|y2-H2O1;191.11767578125|0.578436017036438|1…	100	3.24639	0	0	740.857	3	90	161	71	0	0	-0.000260193	0.178306	18.1783	ADPribose	541.061	1	ADPribose	0	1	0	1.33333	3	AFLpGSLVDVRpVRDTLHLEGK	11	0.0381232	2.49345	0.133621	0	0	1	0.437062
20210721_Sample2_DII_rS1_NAD	InjRep2	L_Welp_MR_R_Papenfuss_230721_110921_ExplI_rS1-DII_ADPRibModB_invitro2_0.0100_XLs.idXML	2	21201	2688.56	689.654	8.92649e-06	0	3	AFLPGSLVDVRPVR	ribosomalProteinS1	130	143	0	0.312198	0	120.080642700195313|0.190395474433899|1|iF;136.061538696289063|1.0|1|MI:A';155.081466674804659|0.0329336412251|1|PG;173.128280639648438|5.654602777212858e-03|1|SL-CO;175.1187744140625|0.067140683531761|1|y1;183.148696899414034|0.011281497776508|1|LP-CO;185.165023803710938|5.73107972741127e-03|1|LV-CO;191.11773681640625|0.527814388275147|1|a2;201.123336791992188|0.010311282239854|1|SL;211.14329528…	100	0.909521	0	0	689.654	2	169	255	86	0	0	-0.000215308	0.207501	10.2075	ADPribose	541.061	1	ADPribose	0	1	0	0.666667	3	AFLpGSLVDVRpVR	11	0.0123754	1.21246	0.0904255	0	0	1	0.400577
20210721_Sample2_DII_rS1_NAD	InjRep2	L_Welp_MR_R_Papenfuss_230721_110921_ExplI_rS1-DII_ADPRibModB_invitro2_0.0100_XLs.idXML	2	21215	2690.33	740.857	8.26318e-06	0	4	AFLPGSLVDVRPVRDTLHLEGK	ribosomalProteinS1	130	151	0	0.486184	0	127.086166381835938|0.011419096030295|1|PG-CO;129.101760864257813|0.021412491798401|1|y1-H2O1;136.061431884765625|1.0|1|MI:A';147.112274169921875|7.172520738095045e-03|1|y1;155.081283569335938|0.040252186357975|1|PG;183.14892578125|0.018145764246583|1|LP-CO;186.122970581054688|0.010802019387484|1|y2-H2O1;191.117584228515625|0.586370527744293|1|a2;204.13397216796875|0.054194465279579|1|y2;211.1434…	100	2.95532	0	0	740.857	3	90	161	71	0	0	-0.000360193	0.169888	16.1699	ADPribose	541.061	1	ADPribose	0	1	0	1.66667	3	AFLPGSLvDvRPvRDTLHLEGK	12	0.0219859	1.518	0.113122	0	0	1	0.436661
20210721_Sample2_DII_rS1_NAD	InjRep2	L_Welp_MR_R_Papenfuss_230721_110921_ExplI_rS1-DII_ADPRibModB_invitro2_0.0100_XLs.idXML	2	21284	2699.19	689.654	9.06846e-06	0	3	AFLPGSLVDVRPVR	ribosomalProteinS1	130	143	0	0.0982374	0	127.086265563964844|0.01471883431077|1|PG-CO;136.0614013671875|1.0|1|MI:A';155.08123779296875|0.034592095762491|1|PG;175.118621826171875|0.054094914346933|1|y1;183.14923095703125|0.010450666770339|1|LP-CO;185.164688110351563|7.080042734742165e-03|1|LV-CO;191.117538452148438|0.6215780377388|1|a2;201.123275756835938|0.011999978683889|1|SL;211.143463134765625|7.695606444031e-03|1|LP;219.112487792968…	100	1.62424	0	0	689.654	2	169	255	86	0	0	-6.77498e-05	0.209618	8.20962	ADPribose	541.061	1	ADPribose	0	1	0	0.666667	3	AFLpGSLVDVRpVR	11	0.0107234	1.21467	0.0822785	0	0	1	0.323817
20210721_Sample2_DII_rS1_NAD	InjRep2	L_Welp_MR_R_Papenfuss_230721_110921_ExplI_rS1-DII_ADPRibModB_invitro2_0.0100_XLs.idXML	2	21301	2701.33	987.474	7.29976e-06	0	3	AFLPGSLVDVRPVRDTLHLEGK	ribosomalProteinS1	130	151	0	0.647187	0	129.101837158203125|0.011676187627017|1|y1-H2O1;136.061325073242188|1.0|1|MI:A';155.080886840820313|0.019934615120292|1|PG;169.096893310546875|6.024214904755354e-03|1|VD-CO-H2O1;183.148635864257813|7.231147494167089e-03|1|LP-CO;186.122848510742188|6.098662037402391e-03|1|y2-H2O1;191.117431640625|0.552012205123901|1|a2;204.133895874023438|0.025823663920164|1|y2;219.11236572265625|0.920844435691834…	100	3.31133	0	0	987.474	3	90	161	71	0	0	-0.00063908	0.134288	20.1343	ADPribose	541.061	1	ADPribose	0	1	0	1	3	AFlPGSlVDVRPVRDTlHlEGK	18	0.0182418	2.1503	0.165254	0	0	1	0.625442
20210721_Sample2_DII_rS1_NAD	InjRep2	L_Welp_MR_R_Papenfuss_230721_110921_ExplI_rS1-DII_ADPRibModB_invitro2_0.0100_XLs.idXML	2	21367	2709.87	689.654	9.09543e-06	0	3	AFLPGSLVDVRPVR	ribosomalProteinS1	130	143	0	0.823239	0	136.061492919921875|1.0|1|MI:A';155.081207275390625|0.032758470624685|1|PG;173.12835693359375|0.010429124347866|1|SL-CO;175.118637084960938|0.062140587717295|1|y1;183.14874267578125|0.012594578787684|1|LP-CO;185.164352416992188|9.173373691737652e-03|1|LV-CO;191.117645263671875|0.598033845424652|1|a2;211.143997192382813|6.011695601046085e-03|1|LP;219.112640380859347|0.761210978031159|1|b2;233.1641…	100	1.65357	0	0	689.654	2	169	255	86	0	0	-0.00056775	0.189843	6.18984	ADPribose	541.061	1	ADPribose	0	1	0	0.666667	3	AFLpGSLVDVRpVR	11	0.0132607	0.822488	0.108974	0	0	1	0.322296
20210721_Sample2_DII_rS1_NAD	InjRep2	L_Welp_MR_R_Papenfuss_230721_110921_ExplI_rS1-DII_ADPRibModB_invitro2_0.0100_XLs.idXML	2	21384	2712.15	987.474	6.6362e-06	0	3	AFLPGSLVDVRPVRDTLHLEGK	ribosomalProteinS1	130	151	0	0.343381	0	127.086349487304688|5.66247059032321e-03|1|PG-CO;129.101776123046875|9.975481778383257e-03|1|y1-H2O1;136.061447143554688|1.0|1|MI:A';147.112213134765625|6.57070055603981e-03|1|y1;155.08135986328125|0.028749037533998|1|PG;169.0966796875|4.679853096604347e-03|1|VD-CO-H2O1;183.14935302734375|9.40530002117157e-03|1|LP-CO;186.123123168945313|6.074860226362944e-03|1|y2-H2O1;191.11761474609375|0.5724614…	100	2.68115	0	0	987.474	3	90	161	71	0	0	-0.00033908	0.155806	27.1558	ADPribose	541.061	1	ADPribose	0	1	0	2.66667	3	AFLPGSLVDVRPVRDtLHLEGK	15	1.62482	1.9756	0.171103	0	0	1	0.769324
20210721_Sample2_DII_rS1_NAD	InjRep2	L_Welp_MR_R_Papenfuss_230721_110921_ExplI_rS1-DII_ADPRibModB_invitro2_0.0100_XLs.idXML	2	21454	2721.09	689.654	8.78049e-06	0	3	AFLPGSLVDVRPVR	ribosomalProteinS1	130	143	0	0.0982374	0	136.06146240234375|1.0|1|MI:A';155.0811767578125|0.043589632958174|1|PG;173.128250122070313|0.014218685217202|1|SL-CO;175.118850708007813|0.083225645124912|1|y1;183.1488037109375|0.016417937353253|1|LP-CO;191.11761474609375|0.613608956336975|1|a2;201.12298583984375|0.01438470557332|1|SL;213.159576416015625|7.970642298460007e-03|1|LV;219.112594604492188|0.813028872013092|1|b2;224.103805541992188|0…	100	2.19243	0	0	689.654	2	169	255	86	0	0	-6.77498e-05	0.208189	11.2082	ADPribose	541.061	1	ADPribose	0	1	0	0.666667	3	AFLpGSLVDVRpVR	11	0.0126075	1.32804	0.120253	0	0	1	0.477553
20210721_Sample2_DII_rS1_NAD	InjRep2	L_Welp_MR_R_Papenfuss_230721_110921_ExplI_rS1-DII_ADPRibModB_invitro2_0.0100_XLs.idXML	2	21466	2722.71	740.858	8.26318e-06	0	4	AFLPGSLVDVRPVRDTLHLEGK	ribosomalProteinS1	130	151	0	0.756142	0	127.086318969726563|9.736483916640282e-03|1|PG-CO;129.102249145507813|0.010815987363458|1|y1-H2O1;136.061431884765625|0.77921199798584|1|MI:A';147.112686157226563|6.733333691954613e-03|1|y1;155.081344604492188|0.025354348123074|1|PG;173.128204345703125|3.621051320806146e-03|1|SL-CO;183.148895263671875|0.010868616402149|1|LP-CO;186.123733520507813|7.885298691689968e-03|1|y2-H2O1;191.11758422851562…	77.9212	2.28921	0	0	740.857	3	90	161	71	0	0	-0.000560193	0.146899	18.1469	ADPribose	541.061	1	ADPribose	0	1	0	1.66667	3	AFLPGSLVDVrPVrDTLHLEGK	13	0.0093482	1.57475	0.122881	0	0	1	0.483186
20210721_Sample2_DII_rS1_NAD	InjRep2	L_Welp_MR_R_Papenfuss_230721_110921_ExplI_rS1-DII_ADPRibModB_invitro2_0.0100_XLs.idXML	2	21534	2731.43	689.654	9.17315e-06	0	3	AFLPGSLVDVRPVR	ribosomalProteinS1	130	143	0	0.533238	0	136.06146240234375|1.0|1|MI:A';155.081008911132813|0.039216514676809|1|PG;175.118972778320313|0.069849990308285|1|y1;183.148971557617188|0.011207084171474|1|LP-CO;185.165237426757813|8.424066938459873e-03|1|LV-CO;191.117660522460938|0.636851847171784|1|a2;201.123031616210938|0.023221392184496|1|SL;211.144439697265625|0.012199657037854|1|LP;219.112594604492188|0.758536040782929|1|b2;224.1030731201…	100	1.08304	0	0	689.654	2	169	255	86	0	0	-0.00036775	0.212968	8.21297	ADPribose	541.061	1	ADPribose	0	1	0	0.666667	3	AFLpGSLVDVRpVR	11	0.0121765	1.04244	0.083871	0	0	1	0.324074
20210721_Sample2_DII_rS1_NAD	InjRep2	L_Welp_MR_R_Papenfuss_230721_110921_ExplI_rS1-DII_ADPRibModB_invitro2_0.0100_XLs.idXML	2	21571	2736.23	740.858	8.08161e-06	0	4	AFLPGSLVDVRPVRDTLHLEGK	ribosomalProteinS1	130	151	0	0.891121	0	127.086181640625|7.974589243531227e-03|1|PG-CO;129.102127075195313|0.011047276668251|1|y1-H2O1;136.061447143554688|0.850448966026306|1|MI:A';147.112747192382813|7.360678631812334e-03|1|y1;155.081207275390625|0.035927847027779|1|PG;173.12811279296875|4.448015242815018e-03|1|SL-CO;183.148910522460938|8.383153006434441e-03|1|LP-CO;186.123458862304716|0.012008536607027|1|y2-H2O1;191.117599487304716|0…	85.0449	1.96485	0	0	740.857	3	90	161	71	0	0	-0.000660193	0.158814	20.1588	ADPribose	541.061	1	ADPribose	0	1	0	2	3	AFLPGSLvDvRPvRDTLHLEGK	12	0.0147258	1.52111	0.126829	0	0	1	0.483753
20210721_Sample2_DII_rS1_NAD	InjRep2	L_Welp_MR_R_Papenfuss_230721_110921_ExplI_rS1-DII_ADPRibModB_invitro2_0.0100_XLs.idXML	2	21617	2742.2	689.654	9.17315e-06	0	3	AFLPGSLVDVRPVR	ribosomalProteinS1	130	143	0	0.678239	0	127.086463928222656|0.011835446581244|1|PG-CO;136.061447143554688|1.0|1|MI:A';155.081008911132813|0.042599909007549|1|PG;173.12750244140625|9.362897835671902e-03|1|SL-CO;175.118453979492188|0.073978804051876|1|y1;191.117599487304716|0.614459753036499|1|a2;201.122283935546875|9.924991056323052e-03|1|SL;219.112533569335938|0.798856854438782|1|b2;224.10284423828125|0.011992610059679|1|PGS-H2O1;242.1…	100	1.62103	0	0	689.654	2	169	255	86	0	0	-0.00046775	0.21109	8.21109	ADPribose	541.061	1	ADPribose	0	1	0	1	2	AFLPGSLVdVRPVR	8	0.0269974	1.56555	0.100671	0	0	1	0.32393
20210721_Sample2_DII_rS1_NAD	InjRep2	L_Welp_MR_R_Papenfuss_230721_110921_ExplI_rS1-DII_ADPRibModB_invitro2_0.0100_XLs.idXML	2	21700	2752.79	689.654	8.95797e-06	0	3	AFLPGSLVDVRPVR	ribosomalProteinS1	130	143	0	0.823239	0	127.086112976074219|0.011672957800329|1|PG-CO;136.061492919921875|1.0|1|MI:A';155.081314086914034|0.02853499352932|1|PG;173.128494262695341|0.010195268318057|1|SL-CO;175.118453979492188|0.058257300406694|1|y1;183.148956298828125|0.012078383006155|1|LP-CO;191.117645263671875|0.602780342102051|1|a2;219.112625122070313|0.785434901714325|1|b2;224.102630615234375|0.012380307540298|1|PGS-H2O1;233.16528…	100	1.71004	0	0	689.654	2	169	255	86	0	0	-0.00056775	0.194287	8.19429	ADPribose	541.061	1	ADPribose	0	1	0	0.666667	3	AFLPGSLVdVRPVR	8	0.125363	1.82591	0.108974	0	0	1	0.322637
20210721_Sample2_DII_rS1_NAD	InjRep2	L_Welp_MR_R_Papenfuss_230721_110921_ExplI_rS1-DII_ADPRibModB_invitro2_0.0100_XLs.idXML	2	21739	2757.59	740.857	8.08161e-06	0	4	AFLPGSLVDVRPVRDTLHLEGK	ribosomalProteinS1	130	151	0	0.486184	0	127.086410522460938|9.864242747426031e-03|1|PG-CO;129.102066040039063|0.020556148141623|1|y1-H2O1;136.061477661132813|1.0|1|MI:A';147.11260986328125|0.012927233241498|1|y1;155.081253051757813|0.043726872652769|1|PG;173.128555297851563|4.284660331904888e-03|1|SL-CO;183.148651123046875|0.01838480681181|1|LP-CO;186.123428344726563|0.012315320782363|1|y2-H2O1;191.117645263671875|0.583442091941834|1|a…	100	2.44836	0	0	740.857	3	90	161	71	0	0	-0.000360193	0.193511	20.1935	ADPribose	541.061	1	ADPribose	0	1	0	1.66667	3	AFLPGSLVDVRPVRDTLHLEGK	-1	0	1.76058	0.141463	0	0	1	0.485405
20210721_Sample2_DII_rS1_NAD	InjRep2	L_Welp_MR_R_Papenfuss_230721_110921_ExplI_rS1-DII_ADPRibModB_invitro2_0.0100_XLs.idXML	2	21787	2763.49	689.653	8.92649e-06	0	3	AFLPGSLVDVRPVR	ribosomalProteinS1	130	143	0	0.481764	0	120.080627441406236|0.247826009988785|1|iF;127.086593627929702|0.016557492315769|1|PG-CO;136.06158447265625|1.0|1|MI:A';155.081314086914034|0.039239540696144|1|PG;175.1187744140625|0.064879313111305|1|y1;183.148941040039063|0.011844622902572|1|LP-CO;185.16473388671875|9.267278015613556e-03|1|LV-CO;191.117767333984375|0.597540080547333|1|a2;219.112777709960938|0.76110166311264|1|b2;224.10313415527…	100	0.966237	0	0	689.654	2	169	255	86	0	0	0.00033225	0.21102	10.211	ADPribose	541.061	1	ADPribose	0	1	0	0.666667	3	AFLpGSLVDVRpVR	11	0.0248216	0.420332	0.0833333	0	0	1	0.400848
20210721_Sample2_DII_rS1_NAD	InjRep2	L_Welp_MR_R_Papenfuss_230721_110921_ExplI_rS1-DII_ADPRibModB_invitro2_0.0100_XLs.idXML	2	21823	2768.22	740.857	8.15322e-06	0	4	AFLPGSLVDVRPVRDTLHLEGK	ribosomalProteinS1	130	151	0	0.323688	0	127.086288452148438|9.715753607451916e-03|1|PG-CO;129.102066040039063|0.01963241584599|1|y1-H2O1;130.086181640625|6.047697272151709e-03|1|y1-H3N1;136.061508178710938|1.0|1|MI:A';147.112701416015625|0.012232431210577|1|y1;155.081298828125|0.041483137756586|1|PG;183.148880004882813|0.012811121530831|1|LP-CO;186.123580932617188|7.580880075693131e-03|1|y2-H2O1;191.11767578125|0.548319280147553|1|a2;2…	100	2.64726	0	0	740.857	3	90	161	71	0	0	0.000239807	0.151789	16.1518	ADPribose	541.061	1	ADPribose	0	1	0	1.25	4	AFLPGSLVDVRPVRDTLHLeGK	19	0.862224	1.42439	0.106529	0	0	1	0.435799
20210721_Sample2_DII_rS1_NAD	InjRep2	L_Welp_MR_R_Papenfuss_230721_110921_ExplI_rS1-DII_ADPRibModB_invitro2_0.0100_XLs.idXML	2	21873	2774.31	689.654	8.63084e-06	0	3	AFLPGSLVDVRPVR	ribosomalProteinS1	130	143	0	0.0467629	0	127.086753845214844|0.013339967466891|1|PG-CO;136.061538696289063|1.0|1|MI:A';155.0814208984375|0.040440883487463|1|PG;175.118682861328125|0.070023596286774|1|y1;185.164535522460938|0.013500973582268|1|LV-CO;191.11773681640625|0.550303637981415|1|a2;201.123641967773438|0.012573378160596|1|SL;219.112716674804659|0.737378060817719|1|b2;224.10333251953125|0.018042320385575|1|PGS-H2O1;242.11344909667…	100	1.51575	0	0	689.654	2	169	255	86	0	0	3.22502e-05	0.20104	13.201	ADPribose	541.061	1	ADPribose	0	1	0	0.666667	3	AFLPgSLVDVRPVR	4	0.0285846	1.74561	0.118421	0	0	1	0.477003
20210721_Sample2_DII_rS1_NAD	InjRep2	L_Welp_MR_R_Papenfuss_230721_110921_ExplI_rS1-DII_ADPRibModB_invitro2_0.0100_XLs.idXML	2	21907	2778.65	740.858	8.42587e-06	0	4	AFLPGSLVDVRPVRDTLHLEGK	ribosomalProteinS1	130	151	0	0.621163	0	120.080642700195313|0.209927096962929|1|iF;127.086158752441406|8.810617960989475e-03|1|PG-CO;129.102203369140625|0.019814480096102|1|y1-H2O1;136.06158447265625|1.0|1|MI:A';147.112808227539063|0.010606249794364|1|y1;155.081329345703125|0.031863566488028|1|PG;183.149078369140653|0.015096514485776|1|LP-CO;186.12371826171875|8.251932449638844e-03|1|y2-H2O1;191.117767333984375|0.538390755653381|1|a2;2…	100	2.50529	0	0	740.857	3	90	161	71	0	0	-0.000460193	0.164351	18.1644	ADPribose	541.061	1	ADPribose	0	1	0	1.66667	3	AFLpGSLVDVRpVRDTLHLEGK	11	0.00456064	0.99233	0.11157	0	0	1	0.436398
20210721_Sample2_DII_rS1_NAD	InjRep2	L_Welp_MR_R_Papenfuss_230721_110921_ExplI_rS1-DII_ADPRibModB_invitro2_0.0100_XLs.idXML	2	21954	2784.65	689.653	9.17315e-06	0	3	AFLPGSLVDVRPVR	ribosomalProteinS1	130	143	0	1.06177	0	127.086494445800781|9.520002640783789e-03|1|PG-CO;130.065231323242188|0.036612421274185|1|iP+ribose-2H2O;136.061599731445313|1.0|1|MI:A';155.081375122070313|0.046495512127876|1|PG;169.096405029296875|0.011601256206632|1|VD-CO-H2O1;175.119171142578125|0.076988451182842|1|y1;183.149002075195341|0.018234997987747|1|LP-CO;191.117813110351563|0.559900343418121|1|a2;201.123382568359347|0.02108284644782…	100	0	0	0	689.654	2	169	255	86	0	0	0.00073225	0.198971	8.19897	ADPribose	541.061	1	ADPribose	0	1	0	1	2	AFLpGSLVDVRpVR	11	0.0552683	1.59555	0.0895522	0	0	1	0.322998
20210721_Sample2_DII_rS1_NAD	InjRep2	L_Welp_MR_R_Papenfuss_230721_110921_ExplI_rS1-DII_ADPRibModB_invitro2_0.0100_XLs.idXML	2	21990	2789.36	740.857	8.13607e-06	0	4	AFLPGSLVDVRPVRDTLHLEGK	ribosomalProteinS1	130	151	0	0.486184	0	120.080650329589844|0.206176906824112|1|iF;127.086418151855469|0.011149065569043|1|PG-CO;129.102005004882813|0.013820832595229|1|y1-H2O1;130.0859375|4.991161171346903e-03|1|y1-H3N1;136.06158447265625|1.0|1|MI:A';147.112640380859347|0.010005787946284|1|y1;155.081298828125|0.035234324634075|1|PG;183.149032592773438|0.013686337508261|1|LP-CO;186.123336791992188|9.167363867163658e-03|1|y2-H2O1;191.11…	100	2.99181	0	0	740.857	3	90	161	71	0	0	-0.000360193	0.180005	20.18	ADPribose	541.061	1	ADPribose	0	1	0	1.66667	3	AFLPGSLVDVRPVRDTLHLeGK	19	0.511754	1.55811	0.133047	0	0	1	0.484762
20210721_Sample2_DII_rS1_NAD	InjRep2	L_Welp_MR_R_Papenfuss_230721_110921_ExplI_rS1-DII_ADPRibModB_invitro2_0.0100_XLs.idXML	2	22040	2795.55	689.654	9.03118e-06	0	3	AFLPGSLVDVRPVR	ribosomalProteinS1	130	143	0	1.25824	0	127.086555480957017|0.014367368072271|1|PG-CO;130.065032958984375|0.041258685290813|1|iP+ribose-2H2O;136.061508178710938|1.0|1|MI:A';155.081344604492188|0.052298817783594|1|PG;173.128463745117188|9.111878462135792e-03|1|SL-CO;175.11865234375|0.063392966985703|1|y1;183.149322509765625|9.699059650301932e-03|1|LP-CO;185.165023803710938|9.131599217653276e-03|1|LV-CO;191.117691040039063|0.568491518497…	100	2.51466	0	0	689.654	2	169	255	86	0	0	-0.00086775	0.187148	10.1871	ADPribose	541.061	1	ADPribose	0	1	0	1	3	AFLpGSLVDVRpVR	11	0.0546146	1.4236	0.0967742	0	0	1	0.399011
20210721_Sample2_DII_rS1_NAD	InjRep2	L_Welp_MR_R_Papenfuss_230721_110921_ExplI_rS1-DII_ADPRibModB_invitro2_0.0100_XLs.idXML	2	22075	2800.1	740.857	8.58596e-06	0	4	AFLPGSLVDVRPVRDTLHLEGK	ribosomalProteinS1	130	151	0	0.351206	0	127.086189270019531|0.010855386033654|1|PG-CO;129.102096557617188|0.021993607282639|1|y1-H2O1;136.061508178710938|1.0|1|MI:A';155.081314086914034|0.032754860818386|1|PG;183.148956298828125|0.018024453893304|1|LP-CO;186.124130249023438|8.555791340768337e-03|1|y2-H2O1;187.107833862304716|7.569917943328619e-03|1|VD-CO;191.117691040039063|0.565985083580017|1|a2;201.123260498046875|6.816474720835686e-…	100	3.69965	0	0	740.857	3	90	161	71	0	0	-0.000260193	0.184906	16.1849	ADPribose	541.061	1	ADPribose	0	1	0	1.33333	3	AFLPGSLVDVrPVrDTLHLEGK	13	0.0110126	1.71431	0.115578	0	0	1	0.389757
20210721_Sample2_DII_rS1_NAD	InjRep2	L_Welp_MR_R_Papenfuss_230721_110921_ExplI_rS1-DII_ADPRibModB_invitro2_0.0100_XLs.idXML	2	22125	2806.42	689.654	9.17315e-06	0	3	AFLPGSLVDVRPVR	ribosomalProteinS1	130	143	0	0.0982374	0	127.086441040039063|0.010876756161451|1|PG-CO;130.065017700195313|0.053879473358393|1|iP+ribose-2H2O;136.061569213867188|1.0|1|MI:A';155.081390380859347|0.034035615622997|1|PG;175.118927001953125|0.067050881683826|1|y1;183.149261474609375|9.789942763745785e-03|1|LP-CO;191.117752075195341|0.572096645832062|1|a2;211.14422607421875|7.564059924334288e-03|1|LP;219.11279296875|0.766492605209351|1|b2;22…	100	1.55306	0	0	689.654	2	169	255	86	0	0	-6.77498e-05	0.21204	8.21204	ADPribose	541.061	1	ADPribose	0	1	0	1	2	AFLpGSLVDVRpVR	11	0.0670811	0.35118	0.107914	0	0	1	0.324003
20210721_Sample2_DII_rS1_NAD	InjRep2	L_Welp_MR_R_Papenfuss_230721_110921_ExplI_rS1-DII_ADPRibModB_invitro2_0.0100_XLs.idXML	2	22158	2810.71	740.858	8.31359e-06	0	4	AFLPGSLVDVRPVRDTLHLEGK	ribosomalProteinS1	130	151	0	0.756142	0	127.086456298828125|0.010809971950948|1|PG-CO;129.102005004882813|0.023161981254816|1|y1-H2O1;136.061492919921875|1.0|1|MI:A';147.112380981445313|0.010189471766353|1|y1;155.081405639648438|0.034135587513447|1|PG;169.097549438476563|3.942739684134722e-03|1|VD-CO-H2O1;173.128189086914034|3.843018086627126e-03|1|SL-CO;183.149002075195341|0.016026679426432|1|LP-CO;186.123626708984375|6.56502693891525…	100	3.17548	0	0	740.857	3	90	161	71	0	0	-0.000560193	0.150281	16.1503	ADPribose	541.061	1	ADPribose	0	1	0	1.66667	3	AFlPGSlVDVRPVRDTlHlEGK	18	0.0144427	1.89308	0.112554	0	0	1	0.435728
20210721_Sample2_DII_rS1_NAD	InjRep2	L_Welp_MR_R_Papenfuss_230721_110921_ExplI_rS1-DII_ADPRibModB_invitro2_0.0100_XLs.idXML	2	22209	2817.35	689.654	9.03118e-06	0	3	AFLPGSLVDVRPVR	ribosomalProteinS1	130	143	0	0.243238	0	130.064987182617188|0.016853414475918|1|iP+ribose-2H2O;136.0615234375|0.604387044906616|1|MI:A';155.081329345703125|0.018310818821192|1|PG;175.11871337890625|0.037922158837318|1|y1;183.149093627929688|6.193102337419987e-03|1|LP-CO;185.16455078125|9.457784704864023e-03|1|LV-CO;191.117691040039063|0.330448150634766|1|a2;201.122543334960938|6.108339875936508e-03|1|SL;219.11273193359375|0.42197778820…	60.4387	1.19221	0	0	689.654	2	169	255	86	0	0	-0.00016775	0.163158	8.16316	ADPribose	541.061	1	ADPribose	0	1	0	0.666667	3	AFLpGSLVDVRpVR	11	0.0261633	1.07301	0.0921053	0	0	1	0.397166
20210721_Sample2_DII_rS1_NAD	InjRep2	L_Welp_MR_R_Papenfuss_230721_110921_ExplI_rS1-DII_ADPRibModB_invitro2_0.0100_XLs.idXML	2	22244	2821.82	740.857	8.03605e-06	0	4	AFLPGSLVDVRPVRDTLHLEGK	ribosomalProteinS1	130	151	0	0.0537307	0	127.086280822753906|0.010696259327233|1|PG-CO;129.102142333984375|0.033430978655815|1|y1-H2O1;136.061553955078125|1.0|1|MI:A';147.112655639648438|0.023562459275126|1|y1;155.081390380859347|0.041454095393419|1|PG;173.127944946289063|5.314703565090895e-03|1|SL-CO;183.149169921875|0.01934970729053|1|LP-CO;186.123641967773438|9.747806005179882e-03|1|y2-H2O1;191.117752075195341|0.55991667509079|1|a2;2…	100	2.79308	0	0	740.857	3	90	161	71	0	0	3.98068e-05	0.173239	22.1732	ADPribose	541.061	1	ADPribose	0	1	0	2.33333	3	AFLpGSLVDVRPVRDTLHLEGK	3	0.381654	1.37273	0.115942	0	0	1	0.532059
20210721_Sample2_DII_rS1_NAD	InjRep2	L_Welp_MR_R_Papenfuss_230721_110921_ExplI_rS1-DII_ADPRibModB_invitro2_0.0100_XLs.idXML	2	22291	2827.99	689.653	9.17315e-06	0	3	AFLPGSLVDVRPVR	ribosomalProteinS1	130	143	0	0.191763	0	136.061538696289063|0.535965323448181|1|MI:A';155.081390380859347|0.016429159790277|1|PG;169.097213745117188|6.576338317245245e-03|1|VD-CO-H2O1;175.118850708007813|0.039015039801598|1|y1;183.149124145507813|0.010272204875946|1|LP-CO;185.1644287109375|7.885989733040333e-03|1|LV-CO;191.117721557617188|0.331364661455154|1|a2;201.12359619140625|5.411492194980383e-03|1|SL;219.112716674804659|0.4007388…	53.5965	0.652239	0	0	689.654	2	169	255	86	0	0	0.00013225	0.158765	8.15877	ADPribose	541.061	1	ADPribose	0	1	0	0.666667	3	AFLPGSLVDVRPVR	-1	0	0.890463	0.0779221	0	0	1	0.319905
20210721_Sample2_DII_rS1_NAD	InjRep2	L_Welp_MR_R_Papenfuss_230721_110921_ExplI_rS1-DII_ADPRibModB_invitro2_0.0100_XLs.idXML	2	22329	2832.7	740.857	7.9754e-06	0	4	AFLPGSLVDVRPVRDTLHLEGK	ribosomalProteinS1	130	151	0	0.486184	0	127.086364746093764|0.011723080649972|1|PG-CO;129.102142333984375|0.02720107883215|1|y1-H2O1;130.086181640625|0.010761559940875|1|y1-H3N1;136.061477661132813|1.0|1|MI:A';147.112457275390625|0.02309980802238|1|y1;155.08123779296875|0.037497468292713|1|PG;173.128250122070313|3.83989023976028e-03|1|SL-CO;183.149002075195341|0.016856720671058|1|LP-CO;186.122909545898438|6.245951168239117e-03|1|y2-H2O…	100	3.37258	0	0	740.857	3	90	161	71	0	0	-0.000360193	0.15697	20.157	ADPribose	541.061	1	ADPribose	0	1	0	1.25	4	AFLPGSLVDVRPVRDTLhLEGK	17	0.0187851	1.46373	0.126016	0	0	1	0.483665
20210721_Sample2_DII_rS1_NAD	InjRep2	L_Welp_MR_R_Papenfuss_230721_110921_ExplI_rS1-DII_ADPRibModB_invitro2_0.0100_XLs.idXML	2	22376	2839.12	689.654	8.92649e-06	0	3	AFLPGSLVDVRPVR	ribosomalProteinS1	130	143	0	0.388238	0	120.080650329589844|0.321865051984787|1|iF;130.065017700195313|0.018266405910254|1|iP+ribose-2H2O;136.06158447265625|1.0|1|MI:A';155.081634521484375|0.024618538096547|1|PG;175.119003295898438|0.065800026059151|1|y1;185.164993286132813|0.011703907512128|1|LV-CO;191.117813110351563|0.596823930740357|1|a2;201.123275756835938|0.012778064236045|1|SL;219.112808227539063|0.784603536128998|1|b2;224.10301…	100	1.48444	0	0	689.654	2	169	255	86	0	0	-0.00026775	0.193537	10.1935	ADPribose	541.061	1	ADPribose	0	1	0	0.666667	3	AFLpGSLVDVRpVR	11	0.0321065	0.575429	0.0887574	0	0	1	0.399503
20210721_Sample2_DII_rS1_NAD	InjRep2	L_Welp_MR_R_Papenfuss_230721_110921_ExplI_rS1-DII_ADPRibModB_invitro2_0.0100_XLs.idXML	2	22411	2843.5	740.857	8.47137e-06	0	4	AFLPGSLVDVRPVRDTLHLEGK	ribosomalProteinS1	130	151	0	0.351206	0	110.071220397949219|0.011848282068968|1|iH;127.086402893066406|0.012483225204051|1|PG-CO;129.101898193359375|0.02427058108151|1|y1-H2O1;136.061492919921875|1.0|1|MI:A';147.112594604492188|0.016108626499772|1|y1;155.081283569335938|0.041154447942972|1|PG;183.148941040039063|0.01209088601172|1|LP-CO;186.12347412109375|0.011522375047207|1|y2-H2O1;191.117645263671875|0.579694211483002|1|a2;204.134048…	100	2.84397	0	0	740.857	3	90	161	71	0	0	-0.000260193	0.171922	14.1719	ADPribose	541.061	1	ADPribose	0	1	0	1.66667	3	AFLpGSLVDVRpVRDTLHLEGK	11	0.0235667	1.00414	0.105991	0.00128489	0	1	0.389139
20210721_Sample2_DII_rS1_NAD	InjRep2	L_Welp_MR_R_Papenfuss_230721_110921_ExplI_rS1-DII_ADPRibModB_invitro2_0.0100_XLs.idXML	2	22459	2849.79	689.654	9.10705e-06	0	3	AFLPGSLVDVRPVR	ribosomalProteinS1	130	143	0	0.533238	0	127.086624145507813|0.012297864072025|1|PG-CO;136.061508178710938|1.0|1|MI:A';155.081436157226563|0.046935025602579|1|PG;175.118972778320313|0.069576449692249|1|y1;183.14886474609375|0.018098592758179|1|LP-CO;185.164871215820313|0.013489662669599|1|LV-CO;191.117691040039063|0.624047219753265|1|a2;201.12298583984375|0.012010296806693|1|SL;211.143661499023438|0.013610085472465|1|LP;219.112731933593…	100	2.09458	0	0	689.654	2	169	255	86	0	0	-0.00036775	0.213289	9.21329	ADPribose	541.061	1	ADPribose	0	1	0	1	2	AFlPGSlVDVRPVR	6	0.0122034	0.582819	0.0813008	0	0	1	0.401022
20210721_Sample2_DII_rS1_NAD	InjRep2	L_Welp_MR_R_Papenfuss_230721_110921_ExplI_rS1-DII_ADPRibModB_invitro2_0.0100_XLs.idXML	2	22495	2854.42	740.857	7.86543e-06	0	4	AFLPGSLVDVRPVRDTLHLEGK	ribosomalProteinS1	130	151	0	0.351206	0	110.071273803710938|0.013991739600897|1|iH;127.086509704589844|7.175287697464228e-03|1|PG-CO;129.101806640625|0.0211331397295|1|y1-H2O1;130.086151123046875|4.006118047982454e-03|1|y1-H3N1;136.061508178710938|1.0|1|MI:A';147.112686157226563|0.011220037005842|1|y1;155.081436157226563|0.036249022930861|1|PG;169.097198486328125|4.608990158885717e-03|1|VD-CO-H2O1;183.148757934570313|0.012618989683688|…	100	2.80549	0	0	740.857	3	90	161	71	0	0	-0.000260193	0.162147	20.1621	ADPribose	541.061	1	ADPribose	0	1	0	1.66667	3	AFLPGSLVDVRPVRDTLhLEGK	17	0.0335207	1.76498	0.150685	0.00140598	0	1	0.483912
20210721_Sample2_DII_rS1_NAD	InjRep2	L_Welp_MR_R_Papenfuss_230721_110921_ExplI_rS1-DII_ADPRibModB_invitro2_0.0100_XLs.idXML	2	22544	2860.92	689.654	9.06846e-06	0	3	AFLPGSLVDVRPVR	ribosomalProteinS1	130	143	0	0.96824	0	127.086097717285156|9.642737917602062e-03|1|PG-CO;136.061492919921875|1.0|1|MI:A';155.081436157226563|0.038523204624653|1|PG;175.11907958984375|0.048630241304636|1|y1;183.148330688476563|0.013992642052472|1|LP-CO;191.117691040039063|0.59857976436615|1|a2;211.144683837890625|0.013217526488006|1|LP;219.112655639648438|0.750838279724121|1|b2;233.165115356445313|0.013240727595985|1|FL-CO;242.11346435…	100	0	1.03786	0	689.654	2	169	255	86	0	0	-0.00066775	0.196359	8.19636	ADPribose	541.061	1	ADPribose	0	1	0	0.666667	3	AFLPGSLvDvRPvR	12	0.0133668	0.732362	0.0955882	0	0	1	0.322797
20210721_Sample2_DII_rS1_NAD	InjRep2	L_Welp_MR_R_Papenfuss_230721_110921_ExplI_rS1-DII_ADPRibModB_invitro2_0.0100_XLs.idXML	2	22579	2865.65	740.858	8.22677e-06	0	4	AFLPGSLVDVRPVRDTLHLEGK	ribosomalProteinS1	130	151	0	0.621163	0	127.086212158203125|8.680067956447601e-03|1|PG-CO;129.102066040039063|0.013398545794189|1|y1-H2O1;130.0860595703125|3.795265220105648e-03|1|y1-H3N1;136.061477661132813|1.0|1|MI:A';147.112640380859347|0.013446999713778|1|y1;155.081283569335938|0.032479915767908|1|PG;183.148849487304716|0.011875823140144|1|LP-CO;186.123703002929688|9.339871816337109e-03|1|y2-H2O1;191.117645263671875|0.5563320517539…	100	2.70847	0	0	740.857	3	90	161	71	0	0	-0.000460193	0.1526	17.1526	ADPribose	541.061	1	ADPribose	0	1	0	1.25	4	AFLPGSLVDVRPVRDTLHLeGK	19	0.884378	1.76238	0.117886	0	0	1	0.483457
20210721_Sample2_DII_rS1_NAD	InjRep2	L_Welp_MR_R_Papenfuss_230721_110921_ExplI_rS1-DII_ADPRibModB_invitro2_0.0100_XLs.idXML	2	22664	2876.81	740.858	8.28071e-06	0	4	AFLPGSLVDVRPVRDTLHLEGK	ribosomalProteinS1	130	151	0	0.621163	0	127.086410522460938|0.012985685840249|1|PG-CO;129.10186767578125|0.016879880800843|1|y1-H2O1;130.0855712890625|4.305104725062847e-03|1|y1-H3N1;136.061447143554688|1.0|1|MI:A';147.112594604492188|6.774512585252523e-03|1|y1;155.081039428710938|0.03222992643714|1|PG;169.09674072265625|5.537569988518953e-03|1|VD-CO-H2O1;183.148788452148438|0.014075066894293|1|LP-CO;186.12335205078125|8.93371738493442…	100	2.61924	0	0	740.857	3	90	161	71	0	0	-0.000460193	0.165982	20.166	ADPribose	541.061	1	ADPribose	0	1	0	1.66667	3	AFLpGSLVDVRpVRDTLHLEGK	11	0.0136548	2.24479	0.128319	0	0	1	0.484094
20210721_Sample2_DII_rS1_NAD	InjRep2	L_Welp_MR_R_Papenfuss_230721_110921_ExplI_rS1-DII_ADPRibModB_invitro2_0.0100_XLs.idXML	2	22709	2882.91	689.654	9.17315e-06	0	3	AFLPGSLVDVRPVR	ribosomalProteinS1	130	143	0	0.0466943	0	136.0615234375|1.0|1|MI:A';155.081375122070313|0.029791831970215|1|PG;173.128311157226563|0.013465514406562|1|SL-CO;175.11932373046875|0.068501718342304|1|y1;191.117660522460938|0.660073399543762|1|a2;219.112686157226563|0.754254758358002|1|b2;224.102142333984375|0.01191227324307|1|PGS-H2O1;230.174911499023438|0.018958222121|1|y2-C1H2N1O1;233.165451049804659|0.018789026886225|1|FL-CO;242.11378479…	100	2.03198	0	0	689.654	2	169	255	86	0	0	-3.22029e-05	0.215508	8.21551	ADPribose	541.061	1	ADPribose	0	1	0	1	2	AFLPGSLvDvRPvR	12	0.0725637	0.995088	0.0854701	0	0	1	0.32427
20210721_Sample2_DII_rS1_NAD	InjRep2	L_Welp_MR_R_Papenfuss_230721_110921_ExplI_rS1-DII_ADPRibModB_invitro2_0.0100_XLs.idXML	2	22747	2887.89	740.857	7.9754e-06	0	4	AFLPGSLVDVRPVRDTLHLEGK	ribosomalProteinS1	130	151	0	0.216227	0	127.086372375488281|0.012556397356093|1|PG-CO;129.101974487304688|0.012633481994271|1|y1-H2O1;136.061492919921875|1.0|1|MI:A';147.113037109375|5.657223518937826e-03|1|y1;155.081222534179688|0.038835164159536|1|PG;169.097030639648438|5.709400866180658e-03|1|VD-CO-H2O1;183.149154663085966|0.011313078925014|1|LP-CO;186.124099731445313|8.956831879913807e-03|1|y2-H2O1;191.117660522460938|0.52111315727…	100	2.94013	0	0	740.857	3	90	161	71	0	0	-0.000160193	0.154465	18.1545	ADPribose	541.061	1	ADPribose	0	1	0	1	3	AFLPGSLvDvRPvRDTLHLEGK	12	0.00707201	1.85264	0.12605	0.000362097	0	1	0.435927
20210721_Sample2_DII_rS1_NAD	InjRep2	L_Welp_MR_R_Papenfuss_230721_110921_ExplI_rS1-DII_ADPRibModB_invitro2_0.0100_XLs.idXML	2	22791	2893.86	689.654	9.10705e-06	0	3	AFLPGSLVDVRPVR	ribosomalProteinS1	130	143	0	0.388238	0	130.065872192382813|0.012484233826399|1|iP+ribose-2H2O;136.0615234375|1.0|1|MI:A';155.081405639648438|0.031804606318474|1|PG;173.128372192382813|0.014162368141115|1|SL-CO;175.118850708007813|0.093047142028809|1|y1;185.164825439453125|0.012861481867731|1|LV-CO;191.117721557617188|0.583376467227936|1|a2;201.122940063476563|0.03639779984951|1|SL;211.1439208984375|0.012712038122118|1|LP;219.112716674…	100	0	0	0	689.654	2	169	255	86	0	0	-0.00026775	0.197303	10.1973	ADPribose	541.061	1	ADPribose	0	1	0	1	2	AFLpGSLVDVRpVR	11	0.0508281	0.703007	0.0882353	0	0	1	0.399793
20210721_Sample2_DII_rS1_NAD	InjRep2	L_Welp_MR_R_Papenfuss_230721_110921_ExplI_rS1-DII_ADPRibModB_invitro2_0.0100_XLs.idXML	2	22832	2899.24	740.857	8.13607e-06	0	4	AFLPGSLVDVRPVRDTLHLEGK	ribosomalProteinS1	130	151	0	0.486184	0	127.086380004882813|8.20455513894558e-03|1|PG-CO;129.101974487304688|0.019807210192084|1|y1-H2O1;136.061492919921875|1.0|1|MI:A';147.112472534179688|6.206579972058535e-03|1|y1;155.081405639648438|0.037015080451965|1|PG;173.12811279296875|4.236805718392134e-03|1|SL-CO;183.14892578125|0.015517785213888|1|LP-CO;191.117660522460938|0.529780745506287|1|a2;204.134140014648438|0.048981580883265|1|y2;211…	100	2.91418	0	0	740.857	3	90	161	71	0	0	-0.000360193	0.157896	19.1579	ADPribose	541.061	1	ADPribose	0	1	0	1.66667	3	AFLPGSLVDVrPVrDTLHLEGK	13	0.0108829	1.18194	0.113445	0	0	1	0.483709
20210721_Sample2_DII_rS1_NAD	InjRep2	L_Welp_MR_R_Papenfuss_230721_110921_ExplI_rS1-DII_ADPRibModB_invitro2_0.0100_XLs.idXML	2	22877	2905.33	689.654	8.58254e-06	0	3	AFLPGSLVDVRPVR	ribosomalProteinS1	130	143	0	0.223697	0	127.086364746093764|0.010496559552848|1|PG-CO;136.061508178710938|1.0|1|MI:A';155.081314086914034|0.037604629993439|1|PG;173.128326416015625|0.023959374055266|1|SL-CO;175.11846923828125|0.068724185228348|1|y1;191.117660522460938|0.604205012321472|1|a2;201.122817993164063|0.012713076546788|1|SL;219.1126708984375|0.778833031654358|1|b2;230.174911499023438|0.016647312790155|1|y2-C1H2N1O1;242.1136932…	100	2.01413	0	0	689.654	2	169	255	86	0	0	-0.000154273	0.22156	12.2216	ADPribose	541.061	1	ADPribose	0	1	0	1	2	AFLPGSLvDvRPvR	12	0.0578212	1.64456	0.110236	0	0	1	0.401658
20210721_Sample2_DII_rS1_NAD	InjRep2	L_Welp_MR_R_Papenfuss_230721_110921_ExplI_rS1-DII_ADPRibModB_invitro2_0.0100_XLs.idXML	2	22915	2910.31	740.857	7.9754e-06	0	4	AFLPGSLVDVRPVRDTLHLEGK	ribosomalProteinS1	130	151	0	0.351206	0	127.086235046386719|8.908816613256931e-03|1|PG-CO;129.101882934570313|0.017891723662615|1|y1-H2O1;130.086334228515625|3.462157910689712e-03|1|y1-H3N1;136.061447143554688|1.0|1|MI:A';147.112518310546875|0.011213399469852|1|y1;155.081451416015625|0.039289999753237|1|PG;173.128143310546875|3.427348332479596e-03|1|SL-CO;183.148895263671875|0.011877757497132|1|LP-CO;186.123504638671875|7.7473176643252…	100	2.49914	0	0	740.857	3	90	161	71	0	0	-0.000260193	0.162115	20.1621	ADPribose	541.061	1	ADPribose	0	1	0	2	3	AFLPGSLVDVRPVRDtLHLEGK	15	0.515554	2.23057	0.133603	0	0	1	0.48391
20210721_Sample2_DII_rS1_NAD	InjRep2	L_Welp_MR_R_Papenfuss_230721_110921_ExplI_rS1-DII_ADPRibModB_invitro2_0.0100_XLs.idXML	2	22963	2916.67	689.654	9.17315e-06	0	3	AFLPGSLVDVRPVR	ribosomalProteinS1	130	143	0	0.0418068	0	127.086608886718764|0.01398734562099|1|PG-CO;136.061508178710938|1.0|1|MI:A';155.081207275390625|0.035628736019135|1|PG;175.11883544921875|0.084766171872616|1|y1;191.11761474609375|0.630945026874542|1|a2;219.112625122070313|0.741540610790253|1|b2;242.113540649414034|0.059911336749792|1|PGS;327.2022705078125|0.028752518817782|1|LPGS-CO;332.196624755859375|0.094792172312737|1|b3;337.187347412109375…	100	0	0	0	689.654	2	169	255	86	0	0	2.88322e-05	0.181233	8.18123	ADPribose	541.061	1	ADPribose	0	1	0	0.666667	3	AFLPGSLVDVRPVR	-1	0	0.714814	0.0916667	0	0	1	0.321633
20210721_Sample2_DII_rS1_NAD	InjRep2	L_Welp_MR_R_Papenfuss_230721_110921_ExplI_rS1-DII_ADPRibModB_invitro2_0.0100_XLs.idXML	2	23001	2921.63	740.857	7.45477e-06	0	4	AFLPGSLVDVRPVRDTLHLEGK	ribosomalProteinS1	130	151	0	0.486184	0	110.071205139160156|0.016668871045113|1|iH;127.086372375488281|9.563805535435677e-03|1|PG-CO;129.101974487304688|0.021838568150997|1|y1-H2O1;136.061477661132813|1.0|1|MI:A';147.112548828125|8.484897203743458e-03|1|y1;155.081298828125|0.038473337888718|1|PG;173.128173828125|5.366862285882235e-03|1|SL-CO;183.149459838867188|0.017008060589433|1|LP-CO;186.12322998046875|9.745392017066481e-03|1|y2-H2O…	100	3.25821	0	0	740.857	3	90	161	71	0	0	-0.000360193	0.168235	21.1682	ADPribose	541.061	1	ADPribose	0	1	0	1.66667	3	AFLPGSLVDVRPVRDTLHLEGK	-1	0	2.21288	0.148936	0.00170826	0	1	0.531821
20210721_Sample2_DII_rS1_NAD	InjRep2	L_Welp_MR_R_Papenfuss_230721_110921_ExplI_rS1-DII_ADPRibModB_invitro2_0.0100_XLs.idXML	2	23049	2928.17	689.653	8.95797e-06	0	3	AFLPGSLVDVRPVR	ribosomalProteinS1	130	143	0	0.336764	0	127.0860595703125|0.017750965431333|1|PG-CO;136.061538696289063|1.0|1|MI:A';155.081573486328125|0.048412632197142|1|PG;175.118804931640653|0.066311851143837|1|y1;185.16546630859375|0.014730509370565|1|LV-CO;191.117721557617188|0.624128460884094|1|a2;201.12359619140625|0.011280882172287|1|SL;219.112701416015625|0.763536214828491|1|b2;224.103485107421875|0.013078370131552|1|PGS-H2O1;233.16438293457…	100	2.38798	0	0	689.654	2	169	255	86	0	0	0.00023225	0.204827	8.20483	ADPribose	541.061	1	ADPribose	0	1	0	1	3	AFLPGSLVDVRPVR	-1	0	1.30148	0.104478	0	0	1	0.323448
20210721_Sample2_DII_rS1_NAD	InjRep2	L_Welp_MR_R_Papenfuss_230721_110921_ExplI_rS1-DII_ADPRibModB_invitro2_0.0100_XLs.idXML	2	23086	2932.78	740.858	8.13607e-06	0	4	AFLPGSLVDVRPVRDTLHLEGK	ribosomalProteinS1	130	151	0	0.756142	0	127.086128234863281|6.939355749636889e-03|1|PG-CO;129.102066040039063|0.017434680834413|1|y1-H2O1;130.086105346679688|5.539335310459137e-03|1|y1-H3N1;136.061447143554688|1.0|1|MI:A';147.112625122070313|8.28954204916954e-03|1|y1;155.081253051757813|0.03364111110568|1|PG;183.1488037109375|0.013239022344351|1|LP-CO;186.1236572265625|6.520481314510107e-03|1|y2-H2O1;191.117599487304716|0.5208408832550…	100	3.30294	0	0	740.857	3	90	161	71	0	0	-0.000560193	0.159773	19.1598	ADPribose	541.061	1	ADPribose	0	1	0	1.66667	3	AFLpGSLVDVRpVRDTLHLEGK	11	0.00638786	1.98388	0.12	0	0	1	0.483799
20210721_Sample2_DII_rS1_NAD	InjRep2	L_Welp_MR_R_Papenfuss_230721_110921_ExplI_rS1-DII_ADPRibModB_invitro2_0.0100_XLs.idXML	2	23132	2938.94	689.654	0.00376865	0	3	AFLPGSLVDVRPVR	ribosomalProteinS1	130	143	0	0.0467629	0	120.080650329589844|0.220321550965309|1|iF;136.06158447265625|1.0|1|MI:A';155.081710815429688|0.034848421812057|1|PG;175.118545532226563|0.067430026829243|1|y1;185.164642333984375|0.01851181127131|1|LV-CO;191.117752075195341|0.627763330936432|1|a2;211.14459228515625|0.017433308064938|1|LP;219.112716674804659|0.717723369598389|1|b2;224.10308837890625|0.017928820103407|1|PGS-H2O1;233.16543579101562…	100	0	0	0	689.654	2	169	255	86	0	0	3.22502e-05	0.196803	8.1968	ADPribose	541.061	1	ADPribose	0	1	0	1	2	AFLpGSLVDVRpVR	11	0.0204843	1.53682	0.0892857	0	0	1	0.322831
20210721_Sample2_DII_rS1_NAD	InjRep2	L_Welp_MR_R_Papenfuss_230721_110921_ExplI_rS1-DII_ADPRibModB_invitro2_0.0100_XLs.idXML	2	23168	2943.57	740.858	7.9754e-06	0	4	AFLPGSLVDVRPVRDTLHLEGK	ribosomalProteinS1	130	151	0	1.0261	0	120.080650329589844|0.201933845877647|1|iF;127.086524963378906|8.835761807858944e-03|1|PG-CO;129.102005004882813|0.018126379698515|1|y1-H2O1;130.08612060546875|4.416661337018013e-03|1|y1-H3N1;136.06158447265625|1.0|1|MI:A';147.11279296875|7.934459485113621e-03|1|y1;155.08148193359375|0.042367402464151|1|PG;173.128341674804659|3.500091843307018e-03|1|SL-CO;183.149139404296875|0.013565450906754|1|L…	100	2.86287	0	0	740.857	3	90	161	71	0	0	-0.000760193	0.157486	19.1575	ADPribose	541.061	1	ADPribose	0	1	0	1.66667	3	AFLpGSLVDVRpVRDTLHLEGK	11	0.0035933	1.32437	0.122047	0	0	1	0.48369
20210721_Sample2_DII_rS1_NAD	InjRep2	L_Welp_MR_R_Papenfuss_230721_110921_ExplI_rS1-DII_ADPRibModB_invitro2_0.0100_XLs.idXML	2	23216	2950.03	689.654	8.88518e-06	0	3	AFLPGSLVDVRPVR	ribosomalProteinS1	130	143	0	0.400699	0	120.080665588378906|0.297210454940796|1|iF;136.061569213867188|1.0|1|MI:A';155.081573486328125|0.046284414827824|1|PG;173.128677368164063|0.027283320203424|1|SL-CO;175.118988037109375|0.069207936525345|1|y1;191.117782592773438|0.602276682853699|1|a2;201.1236572265625|0.02163315191865|1|SL;219.11279296875|0.759370386600494|1|b2;233.165023803710938|0.022374842315912|1|FL-CO;240.135360717773438|0.02…	100	1.60681	0	0	689.654	2	169	255	86	0	0	-0.000276344	0.203514	10.2035	ADPribose	541.061	1	ADPribose	0	1	0	1	2	AFlPGSlVDVRPVR	6	0.0179771	0.33636	0.116071	0.0342431	0	1	0.40027
20210721_Sample2_DII_rS1_NAD	InjRep2	L_Welp_MR_R_Papenfuss_230721_110921_ExplI_rS1-DII_ADPRibModB_invitro2_0.0100_XLs.idXML	2	23252	2954.64	740.857	8.32875e-06	0	4	AFLPGSLVDVRPVRDTLHLEGK	ribosomalProteinS1	130	151	0	0.351206	0	127.086723327636719|7.783092092722654e-03|1|PG-CO;129.102340698242188|0.019665578380227|1|y1-H2O1;136.061553955078125|1.0|1|MI:A';147.11273193359375|8.212422020733356e-03|1|y1;155.081497192382813|0.039207872003317|1|PG;183.149017333984375|0.016088293865323|1|LP-CO;186.123199462890625|5.825897678732872e-03|1|y2-H2O1;191.11773681640625|0.580643177032471|1|a2;204.134185791015625|0.052552010864019|1|…	100	2.3771	0	0	740.857	3	90	161	71	0	0	-0.000260193	0.163246	18.1632	ADPribose	541.061	1	ADPribose	0	1	0	1.66667	3	AFLPgSLVDVRPVRDTLHLEgK	20	0.0273671	1.6961	0.0978723	0	0	1	0.436345
20210721_Sample2_DII_rS1_NAD	InjRep2	L_Welp_MR_R_Papenfuss_230721_110921_ExplI_rS1-DII_ADPRibModB_invitro2_0.0100_XLs.idXML	2	23299	2960.92	689.654	9.03118e-06	0	3	AFLPGSLVDVRPVR	ribosomalProteinS1	130	143	0	0.0418068	0	136.06158447265625|1.0|1|MI:A';155.08135986328125|0.02750526741147|1|PG;173.12835693359375|0.02044172398746|1|SL-CO;175.119247436523438|0.03512791916728|1|y1;183.1494140625|0.018138265237212|1|LP-CO;191.117813110351563|0.633409976959229|1|a2;219.112823486328125|0.740220248699188|1|b2;233.165496826171875|0.018056510016322|1|FL-CO;240.135345458984375|0.012691712938249|1|GSL-H2O1;242.113616943359347…	100	1.49058	0	0	689.654	2	169	255	86	0	0	2.88322e-05	0.205905	10.2059	ADPribose	541.061	1	ADPribose	0	1	0	1	2	AFLPGSLvDvRPvR	12	0.0137036	1.3922	0.101695	0	0	1	0.400454
20210721_Sample2_DII_rS1_NAD	InjRep2	L_Welp_MR_R_Papenfuss_230721_110921_ExplI_rS1-DII_ADPRibModB_invitro2_0.0100_XLs.idXML	2	23336	2965.69	740.857	8.65992e-06	0	4	AFLPGSLVDVRPVRDTLHLEGK	ribosomalProteinS1	130	151	0	0.486184	0	127.086372375488281|9.581444784998894e-03|1|PG-CO;129.101837158203125|0.022380083799362|1|y1-H2O1;136.061538696289063|1.0|1|MI:A';147.11273193359375|7.009532768279314e-03|1|y1;155.08123779296875|0.038881495594978|1|PG;183.148757934570313|0.010693780146539|1|LP-CO;186.123733520507813|0.010120140388608|1|y2-H2O1;187.106903076171875|5.530743859708309e-03|1|VD-CO;191.117721557617188|0.61370313167572|…	100	3.61893	0	0	740.857	3	90	161	71	0	0	-0.000360193	0.176774	16.1768	ADPribose	541.061	1	ADPribose	0	1	0	1.66667	3	AFLPGSLVDVrPVrDTLHLEGK	13	0.0101811	0.995349	0.114833	0	0	1	0.436989
20210721_Sample2_DII_rS1_NAD	InjRep2	L_Welp_MR_R_Papenfuss_230721_110921_ExplI_rS1-DII_ADPRibModB_invitro2_0.0100_XLs.idXML	2	23383	2972.01	689.653	8.96105e-06	0	3	AFLPGSLVDVRPVR	ribosomalProteinS1	130	143	0	0.336764	0	120.080642700195313|0.399496644735336|1|iF;136.061614990234375|1.0|1|MI:A';155.08123779296875|0.034021489322186|1|PG;175.119171142578125|0.060816116631031|1|y1;191.117767333984375|0.58269464969635|1|a2;211.143844604492188|0.018466586247087|1|LP;219.112808227539063|0.74041074514389|1|b2;242.113815307617188|0.075844824314117|1|PGS;258.146026611328125|0.019584473222494|1|GSL;274.187591552734375|0.01…	100	3.09758	0	0	689.654	2	169	255	86	0	0	0.00023225	0.195163	12.1952	ADPribose	541.061	1	ADPribose	0	1	0	1	3	AFLPGSLVDVRPVR	-1	0	1.31242	0.0826446	0	0	1	0.476551
20210721_Sample2_DII_rS1_NAD	InjRep2	L_Welp_MR_R_Papenfuss_230721_110921_ExplI_rS1-DII_ADPRibModB_invitro2_0.0100_XLs.idXML	2	23420	2976.76	740.857	8.42587e-06	0	4	AFLPGSLVDVRPVRDTLHLEGK	ribosomalProteinS1	130	151	0	0.351206	0	120.080642700195313|0.210868775844574|1|iF;127.086524963378906|0.011663742363453|1|PG-CO;129.1021728515625|0.020634043961763|1|y1-H2O1;136.061569213867188|1.0|1|MI:A';147.113082885742188|7.625075522810221e-03|1|y1;155.081329345703125|0.032077290117741|1|PG;173.128097534179688|5.753092467784882e-03|1|SL-CO;183.149246215820313|0.014509853906929|1|LP-CO;186.12335205078125|8.259561844170094e-03|1|y2-…	100	2.67059	0	0	740.857	3	90	161	71	0	0	-0.000260193	0.157988	18.158	ADPribose	541.061	1	ADPribose	0	1	0	2	3	AFLPGSLVDVrPVrDTLHLEGK	13	0.0145337	1.87253	0.105023	0	0	1	0.483714
20210721_Sample2_DII_rS1_NAD	InjRep2	L_Welp_MR_R_Papenfuss_230721_110921_ExplI_rS1-DII_ADPRibModB_invitro2_0.0100_XLs.idXML	2	23465	2982.8	689.654	9.06846e-06	0	3	AFLPGSLVDVRPVR	ribosomalProteinS1	130	143	0	0.0467629	0	120.080635070800781|0.440144300460815|1|iF;136.061569213867188|1.0|1|MI:A';145.0606689453125|0.012990460731089|1|GS;155.081314086914034|0.03048150986433|1|PG;173.12811279296875|0.015213128179312|1|SL-CO;175.118820190429688|0.07825193554163|1|y1;191.1177978515625|0.608601629734039|1|a2;215.102890014648438|0.014571106061339|1|VD;219.112777709960938|0.70549076795578|1|b2;224.102752685546875|0.020770…	100	0	0	0	689.654	2	169	255	86	0	0	3.22502e-05	0.172276	8.17228	ADPribose	541.061	1	ADPribose	0	1	0	1	2	AFLpGSLVDVRpVR	11	0.0169807	0.642812	0.0802469	0	0	1	0.320944
20210721_Sample2_DII_rS1_NAD	InjRep2	L_Welp_MR_R_Papenfuss_230721_110921_ExplI_rS1-DII_ADPRibModB_invitro2_0.0100_XLs.idXML	2	23478	2984.57	740.858	8.7844e-06	0	4	AFLPGSLVDVRPVRDTLHLEGK	ribosomalProteinS1	130	151	0	1.43104	0	110.071220397949219|0.02909280359745|1|iH;120.080650329589844|0.231618210673332|1|iF;127.086524963378906|0.016220420598984|1|PG-CO;129.102035522460938|0.030701652169228|1|y1-H2O1;130.065322875976563|8.649026975035667e-03|1|iP+ribose-2H2O;136.061614990234375|1.0|1|MI:A';147.113128662109375|8.334435522556305e-03|1|y1;155.0814208984375|0.057288125157356|1|PG;183.1488037109375|0.014353077858686|1|LP-…	100	4.47393	0	0	740.857	3	90	161	71	0	0	-0.00106019	0.138444	16.1384	ADPribose	541.061	1	ADPribose	0	1	0	1.66667	3	AFLPGSLVDVrPVrDTLHLEGK	13	0.0353227	1.46716	0.0728155	0.00279775	0	1	0.435164
20210721_Sample2_DII_rS1_NAD	InjRep2	L_Welp_MR_R_Papenfuss_230721_110921_ExplI_rS1-DII_ADPRibModB_invitro2_0.0100_XLs.idXML	2	23503	2987.65	740.858	8.7084e-06	0	4	AFLPGSLVDVRPVRDTLHLEGK	ribosomalProteinS1	130	151	0	0.891121	0	120.080650329589844|0.218367516994476|1|iF;127.086868286132813|9.32491570711136e-03|1|PG-CO;129.102035522460938|0.016911324113607|1|y1-H2O1;136.061599731445313|1.0|1|MI:A';155.081344604492188|0.037637203931808|1|PG;186.123245239257813|0.016298381611705|1|y2-H2O1;191.117767333984375|0.556087136268616|1|a2;201.122817993164063|9.090609848499298e-03|1|SL;204.133880615234375|0.036483824253082|1|y2;219…	100	2.22785	0	0	740.857	3	90	161	71	0	0	-0.000660193	0.177079	14.1771	ADPribose	541.061	1	ADPribose	0	1	0	2	2	AFLPGSLVDVRPVRDTLHLEGK	-1	0	2.19523	0.125749	0	0	1	0.389385
20210721_Sample2_DII_rS1_NAD	InjRep2	L_Welp_MR_R_Papenfuss_230721_110921_ExplI_rS1-DII_ADPRibModB_invitro2_0.0100_XLs.idXML	2	23589	2998.54	740.858	8.32875e-06	0	4	AFLPGSLVDVRPVRDTLHLEGK	ribosomalProteinS1	130	151	0	0.875039	0	120.080657958984375|0.181068167090416|1|iF;127.086196899414063|7.076303940266371e-03|1|PG-CO;129.102005004882813|0.020985223352909|1|y1-H2O1;130.086029052734375|5.75299421325326e-03|1|y1-H3N1;136.061553955078125|1.0|1|MI:A';147.11248779296875|9.570707567036152e-03|1|y1;155.081344604492188|0.041907925158739|1|PG;183.14849853515625|0.013362401165068|1|LP-CO;186.12359619140625|6.792110856622458e-03|…	100	3.21047	0	0	740.857	3	90	161	71	0	0	-0.000648279	0.15778	18.1578	ADPribose	541.061	1	ADPribose	0	1	0	2	3	AFLPGSLvDvRPvRDTLHLEGK	12	0.0164463	1.50503	0.109091	0.0211592	0	1	0.436085
20210721_Sample2_DII_rS1_NAD	InjRep2	L_Welp_MR_R_Papenfuss_230721_110921_ExplI_rS1-DII_ADPRibModB_invitro2_0.0100_XLs.idXML	2	23601	3000.13	689.654	9.10705e-06	0	3	AFLPGSLVDVRPVR	ribosomalProteinS1	130	143	0	0.243238	0	120.080718994140625|0.267452985048294|1|iF;127.086799621582031|0.017776366323233|1|PG-CO;136.061614990234375|1.0|1|MI:A';155.081527709960938|0.039144147187471|1|PG;175.118881225585966|0.075512446463108|1|y1;183.14898681640625|0.014756211079657|1|LP-CO;185.164169311523438|0.018145037814975|1|LV-CO;191.117828369140653|0.566010355949402|1|a2;201.123031616210938|0.014372633770108|1|SL;211.14506530761…	100	0	0	0	689.654	2	169	255	86	0	0	-0.00016775	0.21683	8.21683	ADPribose	541.061	1	ADPribose	0	1	0	1	2	AFLPGSLVDVRPVR	-1	0	0.523803	0.101852	0.0341167	0	1	0.324372
20210721_Sample2_DII_rS1_NAD	InjRep2	L_Welp_MR_R_Papenfuss_230721_110921_ExplI_rS1-DII_ADPRibModB_invitro2_0.0100_XLs.idXML	2	23614	3001.85	689.653	0.00376865	0	3	AFLPGSLVDVRPVR	ribosomalProteinS1	130	143	0	0.30731	0	136.061569213867188|1.0|1|MI:A';155.081100463867188|0.018380707129836|1|PG;175.119094848632813|0.061674144119024|1|y1;191.11773681640625|0.544736504554749|1|a2;201.12298583984375|0.020573040470481|1|SL;219.112747192382813|0.763226866722107|1|b2;242.114181518554688|0.031377732753754|1|PGS;258.144989013671875|0.022724648937583|1|GSL;327.20245361328125|0.032472278922796|1|LPGS-CO;332.196868896484375…	100	0	0	0	689.654	2	169	255	86	0	0	0.000211938	0.205553	8.20555	ADPribose	541.061	1	ADPribose	0	1	0	0.666667	3	AFLPGSLVDVRPVR	-1	0	0.814722	0.0733945	0	0	1	0.323504
20210721_Sample2_DII_rS1_NAD	InjRep2	L_Welp_MR_R_Papenfuss_230721_110921_ExplI_rS1-DII_ADPRibModB_invitro2_0.0100_XLs.idXML	2	23696	3012.48	689.654	0.00733533	0	3	AFLPGSLVDVRPVR	ribosomalProteinS1	130	143	0	0.0467629	0	136.061599731445313|1.0|1|MI:A';155.081451416015625|0.030357953161001|1|PG;175.1185302734375|0.068374194204807|1|y1;191.117828369140653|0.599089503288269|1|a2;219.112808227539063|0.778713703155518|1|b2;233.163665771484375|0.013972267508507|1|FL-CO;242.113555908203125|0.044098783284426|1|PGS;327.202728271484375|0.032167002558708|1|LPGS-CO;332.197021484375|0.079372987151146|1|b3;348.070465087890625…	100	2.33357	0	0	689.654	2	169	255	86	0	0	3.22502e-05	0.223674	8.22367	ADPribose	541.061	1	ADPribose	0	1	0	1	2	AFLPGSLVDVRPVR	-1	0	0.997817	0.076087	0	0	1	0.324898
20210721_Sample2_DII_rS1_NAD	InjRep2	L_Welp_MR_R_Papenfuss_230721_110921_ExplI_rS1-DII_ADPRibModB_invitro2_0.0100_XLs.idXML	2	23778	3022.69	689.654	0.00733532	0	3	AFLPGSLVDVRPVR	ribosomalProteinS1	130	143	0	0.243238	0	120.080642700195313|0.245454326272011|1|iF;136.061553955078125|1.0|1|MI:A';155.08154296875|0.042134810239077|1|PG;175.119094848632813|0.060464806854725|1|y1;185.164443969726563|0.01539580244571|1|LV-CO;191.11773681640625|0.577881038188934|1|a2;219.11279296875|0.759675920009613|1|b2;224.102630615234375|0.013802009634674|1|PGS-H2O1;233.164688110351563|0.015643939375877|1|FL-CO;242.113265991210938|0…	100	2.35835	0	0	689.654	2	169	255	86	0	0	-0.00016775	0.212934	6.21293	ADPribose	541.061	1	ADPribose	0	1	0	1	2	AFLPGSLVDVRPVR	-1	0	0.867085	0.0952381	0	0	1	0.324072
20210721_Sample2_DII_rS1_NAD	InjRep2	L_Welp_MR_R_Papenfuss_230721_110921_ExplI_rS1-DII_ADPRibModB_invitro2_0.0100_XLs.idXML	2	23862	3033.66	689.654	9.17315e-06	0	3	AFLPGSLVDVRPVR	ribosomalProteinS1	130	143	0	0.388238	0	136.061508178710938|1.0|1|MI:A';155.081497192382813|0.030749319121242|1|PG;173.128707885742188|0.016248958185315|1|SL-CO;175.118698120117188|0.063109368085861|1|y1;191.117645263671875|0.553898930549622|1|a2;201.12310791015625|0.021734803915024|1|SL;211.14422607421875|0.010376303456724|1|LP;219.112655639648438|0.711478769779205|1|b2;242.113037109375|0.071277417242527|1|PGS;327.202667236328125|0.04…	100	0	0	0	689.654	2	169	255	86	0	0	-0.00026775	0.216431	8.21643	ADPribose	541.061	1	ADPribose	0	1	0	1	2	AFLPGSLVDVRPVR	-1	0	0.970781	0.0916667	0	0	1	0.324341
20210721_Sample2_DII_rS1_NAD	InjRep2	L_Welp_MR_R_Papenfuss_230721_110921_ExplI_rS1-DII_ADPRibModB_invitro2_0.0100_XLs.idXML	2	23949	3044.93	689.654	8.73553e-06	0	3	AFLPGSLVDVRPVR	ribosomalProteinS1	130	143	0	0.0982374	0	120.080673217773438|0.263090640306473|1|iF;136.061508178710938|1.0|1|MI:A';155.081512451171875|0.048631265759468|1|PG;175.118560791015625|0.091768503189087|1|y1;183.148910522460938|0.021438490599394|1|LP-CO;191.117691040039063|0.594978511333466|1|a2;219.112701416015625|0.772692739963532|1|b2;242.113800048828125|0.079777993261814|1|PGS;258.1453857421875|0.015727182850242|1|GSL;274.186309814453125|…	100	1.6559	0	0	689.654	2	169	255	86	0	0	-6.77498e-05	0.2056	11.2056	ADPribose	541.061	1	ADPribose	0	1	0	1.5	2	AFLPGSLVDVRPVR	-1	0	1.41545	0.119266	0.0311398	0	1	0.477354
20210721_Sample2_DII_rS1_NAD	InjRep2	L_Welp_MR_R_Papenfuss_230721_110921_ExplI_rS1-DII_ADPRibModB_invitro2_0.0100_XLs.idXML	2	24031	3055.59	689.653	9.17315e-06	0	3	AFLPGSLVDVRPVR	ribosomalProteinS1	130	143	0	0.395812	0	136.0615234375|1.0|1|MI:A';155.0814208984375|0.046148557215929|1|PG;175.119094848632813|0.042049083858728|1|y1;191.117721557617188|0.552561163902283|1|a2;219.112747192382813|0.813322424888611|1|b2;224.1033935546875|0.022379679605365|1|PGS-H2O1;242.113983154296875|0.065704040229321|1|PGS;327.201690673828068|0.035628817975521|1|LPGS-CO;332.196502685546875|0.076466456055641|1|b3;348.070220947265625|…	100	0	0	0	689.654	2	169	255	86	0	0	0.000272973	0.215121	8.21512	ADPribose	541.061	1	ADPribose	0	1	0	1	2	AFLPGSLVDVRPVR	-1	0	0.956923	0.0989011	0	0	1	0.32424
20210721_Sample2_DII_rS1_NAD	InjRep2	L_Welp_MR_R_Papenfuss_230721_110921_ExplI_rS1-DII_ADPRibModB_invitro2_0.0100_XLs.idXML	2	24117	3066.88	689.654	9.17315e-06	0	3	AFLPGSLVDVRPVR	ribosomalProteinS1	130	143	0	0.533238	0	136.061508178710938|1.0|1|MI:A';155.081405639648438|0.046075917780399|1|PG;175.118896484375|0.051053632050753|1|y1;191.117660522460938|0.689396619796753|1|a2;201.123458862304716|0.012860402464867|1|SL;214.117568969726563|0.01455757021904|1|PGS-CO;219.1126708984375|0.825036704540253|1|b2;242.113296508789063|0.065273299813271|1|PGS;309.19268798828125|0.016096223145723|1|LPGS-CO-H2O1;327.20257568359…	100	1.46247	0	0	689.654	2	169	255	86	0	0	-0.00036775	0.216087	8.21609	ADPribose	541.061	1	ADPribose	0	1	0	1	2	AFLPGSLVDVrPVR	10	0.368451	0.489114	0.0956522	0	0	1	0.324314
20210721_Sample2_DII_rS1_NAD	InjRep2	L_Welp_MR_R_Papenfuss_230721_110921_ExplI_rS1-DII_ADPRibModB_invitro2_0.0100_XLs.idXML	2	24201	3077.87	689.654	9.03118e-06	0	3	AFLPGSLVDVRPVR	ribosomalProteinS1	130	143	0	0.678239	0	120.080673217773438|0.275834292173386|1|iF;136.06158447265625|1.0|1|MI:A';155.081802368164063|0.040731903165579|1|PG;175.119003295898438|0.050550267100334|1|y1;191.1177978515625|0.549054026603699|1|a2;219.112777709960938|0.743032276630402|1|b2;224.102706909179688|0.019689148291945|1|PGS-H2O1;233.165008544921875|0.019570464268327|1|FL-CO;242.113937377929688|0.045852847397327|1|PGS;327.202301025390…	100	2.18608	0	0	689.654	2	169	255	86	0	0	-0.00046775	0.204514	8.20451	ADPribose	541.061	1	ADPribose	0	1	0	1	2	AFLPgSLVDVRPVR	4	0.0754545	1.11944	0.112245	0.0350991	0	1	0.323424
20210721_Sample2_DII_rS1_NAD	InjRep2	L_Welp_MR_R_Papenfuss_230721_110921_ExplI_rS1-DII_ADPRibModB_invitro2_0.0100_XLs.idXML	2	24281	3088.54	689.653	9.17315e-06	0	3	AFLPGSLVDVRPVR	ribosomalProteinS1	130	143	0	0.838318	0	136.061569213867188|1.0|1|MI:A';155.081192016601563|0.037445351481438|1|PG;175.118988037109375|0.047349721193314|1|y1;187.086669921875|0.025305854156613|1|PG-CO+ribose-2H2O;191.117752075195341|0.615068018436432|1|a2;219.11279296875|0.800611734390259|1|b2;242.113739013671875|0.053163733333349|1|PGS;258.14556884765625|0.028764169663191|1|GSL;327.203094482421875|0.024218879640102|1|LPGS-CO;332.19644…	100	0	0	0	689.654	2	169	255	86	0	0	0.000578149	0.196648	8.19665	ADPribose	541.061	1	ADPribose	0	1	0	1	2	AFLPgSLVDVRPVR	4	0.0253059	0.903667	0.102041	0	0	1	0.322819
20210721_Sample2_DII_rS1_NAD	InjRep2	L_Welp_MR_R_Papenfuss_230721_110921_ExplI_rS1-DII_ADPRibModB_invitro2_0.0100_XLs.idXML	2	24382	3102.06	1033.98	9.08706e-06	0	2	AFLPGSLVDVRPVR	ribosomalProteinS1	130	143	0	1.29583	0	120.0809326171875|0.144531205296516|1|iF;136.061614990234375|0.821103453636169|1|MI:A';175.118621826171875|0.132055968046188|1|y1;191.118270874023438|0.218691781163216|1|a2;219.112380981445313|0.420212656259537|1|b2;242.11370849609375|0.075236521661282|1|PGS;332.1971435546875|0.13474352657795|1|b3;348.07000732421875|0.229171991348267|1|MI:G;371.240539550781307|0.212619408965111|1|y3;454.266143798…	82.1103	0	0	0	1033.98	2	169	255	86	0	0	-0.00133986	0.0971002	6.0971	ADPribose	541.061	1	ADPribose	0	1	0	2	1	AFLPGSLVDVRPVR	-1	0	1.43761	0.12963	0.0125491	0	1	0.315162
20210721_Sample2_DII_rS1_NAD	InjRep2	L_Welp_MR_R_Papenfuss_230721_110921_ExplI_rS1-DII_ADPRibModB_invitro2_0.0100_XLs.idXML	2	24474	3114.49	689.654	9.17315e-06	0	3	AFLPGSLVDVRPVR	ribosomalProteinS1	130	143	0	0.243238	0	127.086601257324219|0.018456265330315|1|PG-CO;136.06158447265625|1.0|1|MI:A';155.08123779296875|0.028245287016034|1|PG;175.119064331054688|0.08361341804266|1|y1;191.117782592773438|0.6302370429039|1|a2;211.144927978515625|0.022027622908354|1|LP;219.112823486328125|0.791491806507111|1|b2;242.11395263671875|0.063222505152225|1|PGS;258.1434326171875|0.017483428120613|1|GSL;327.20269775390625|0.02878…	100	0	0	0	689.654	2	169	255	86	0	0	-0.00016775	0.223902	8.2239	ADPribose	541.061	1	ADPribose	0	1	0	1	2	AFLPGSLVDVRPVR	-1	0	0.579576	0.10989	0	0	1	0.324916
20210721_Sample2_DII_rS1_NAD	InjRep2	L_Welp_MR_R_Papenfuss_230721_110921_ExplI_rS1-DII_ADPRibModB_invitro2_0.0100_XLs.idXML	2	24557	3125.67	689.654	9.17315e-06	0	3	AFLPGSLVDVRPVR	ribosomalProteinS1	130	143	0	0.400699	0	136.061553955078125|1.0|1|MI:A';155.0814208984375|0.032534882426262|1|PG;175.118972778320313|0.07299592345953|1|y1;191.117828369140653|0.649977564811707|1|a2;219.112762451171875|0.799082636833191|1|b2;233.165206909179688|0.020665127784014|1|FL-CO;242.1136474609375|0.057698100805283|1|PGS;258.14593505859375|0.018118541687727|1|GSL;327.20294189453125|0.04318680986762|1|LPGS-CO;332.19720458984375|0.…	100	0	0	0	689.654	2	169	255	86	0	0	-0.000276344	0.208855	8.20885	ADPribose	541.061	1	ADPribose	0	1	0	1	2	AFLPGSLVDVRPVR	-1	0	1.29307	0.123711	0	0	1	0.323758
20210721_Sample2_DII_rS1_NAD	InjRep2	L_Welp_MR_R_Papenfuss_230721_110921_ExplI_rS1-DII_ADPRibModB_invitro2_0.0100_XLs.idXML	2	24641	3136.92	689.654	8.88518e-06	0	3	AFLPGSLVDVRPVR	ribosomalProteinS1	130	143	0	0.388238	0	120.080680847167969|0.218781962990761|1|iF;127.086669921875|0.014911126345396|1|PG-CO;136.061599731445313|1.0|1|MI:A';155.081298828125|0.020933615043759|1|PG;173.127960205078125|0.015452853403986|1|SL-CO;175.119186401367188|0.070649228990078|1|y1;191.11773681640625|0.606018662452698|1|a2;211.144317626953125|0.015419884584844|1|LP;219.112777709960938|0.809338986873627|1|b2;224.103805541992188|0.01…	100	0	0	0	689.654	2	169	255	86	0	0	-0.00026775	0.222486	10.2225	ADPribose	541.061	1	ADPribose	0	1	0	2	1	AFLPGSLVDVRPVR	-1	0	1.30525	0.12	0.0275442	0	1	0.40173
20210721_Sample2_DII_rS1_NAD	InjRep2	L_Welp_MR_R_Papenfuss_230721_110921_ExplI_rS1-DII_ADPRibModB_invitro2_0.0100_XLs.idXML	2	24661	3139.54	740.858	8.12056e-06	0	4	AFLPGSLVDVRPVRDTLHLEGK	ribosomalProteinS1	130	151	0	1.29606	0	120.080635070800781|0.198756009340286|1|iF;127.086112976074219|6.745995488017798e-03|1|PG-CO;129.102081298828125|0.01912084966898|1|y1-H2O1;136.061553955078125|1.0|1|MI:A';147.112564086914034|8.012177422642708e-03|1|y1;155.081375122070313|0.034074291586876|1|PG;183.14874267578125|0.013322450220585|1|LP-CO;186.123687744140653|9.105166420340538e-03|1|y2-H2O1;191.117767333984375|0.500518977642059|1|…	100	3.48897	0	0	740.857	3	90	161	71	0	0	-0.000960193	0.147666	18.1477	ADPribose	541.061	1	ADPribose	0	1	0	1.66667	3	AFLPGSLVDVRPVRDTLhLEGK	17	0.184725	1.86304	0.139241	0	0	1	0.483222
20210721_Sample2_DII_rS1_NAD	InjRep2	L_Welp_MR_R_Papenfuss_230721_110921_ExplI_rS1-DII_ADPRibModB_invitro2_0.0100_XLs.idXML	2	24669	3140.57	1070.86	6.264e-06	0	3	GGFTVELNGIRAFLPGSLVDVRPVR	ribosomalProteinS1	119	143	0	0.697469	0	120.080635070800781|0.352743595838547|1|iF;136.061553955078125|0.939899325370789|1|MI:A';173.12835693359375|0.02420194260776|1|SL-CO;175.118850708007813|0.074033953249455|1|y1;177.102142333984375|5.759561900049448e-03|1|GF-CO;183.112991333007813|6.522228009998798e-03|1|VE-CO-H2O1;201.1234130859375|0.023120237514377|1|SL;214.118270874023438|5.720966961234808e-03|1|PGS-CO;221.12860107421875|0.01933…	93.9899	1.39219	0	0	1070.85	2	3	9	6	0	0	-0.000746888	0.124899	29.1249	ADPribose	541.061	1	ADPribose	0	1	0	1.5	4	GGFtVELNGIRAFLPGSLVDVRPVR	3	0.0559804	1.53228	0.142857	0	0	1	0.713537
20210721_Sample2_DII_rS1_NAD	InjRep2	L_Welp_MR_R_Papenfuss_230721_110921_ExplI_rS1-DII_ADPRibModB_invitro2_0.0100_XLs.idXML	2	24725	3148.27	689.654	9.17315e-06	0	3	AFLPGSLVDVRPVR	ribosomalProteinS1	130	143	0	0.678239	0	136.061538696289063|1.0|1|MI:A';155.081527709960938|0.048189472407103|1|PG;175.118881225585966|0.067694760859013|1|y1;183.14984130859375|0.014206754043698|1|LP-CO;191.117706298828125|0.557652175426483|1|a2;211.14410400390625|0.01439568772912|1|LP;219.112762451171875|0.770169615745544|1|b2;242.113311767578125|0.051160972565413|1|PGS;309.192535400390682|0.028333213180304|1|LPGS-CO-H2O1;327.20245361…	100	2.15682	0	0	689.654	2	169	255	86	0	0	-0.00046775	0.204763	8.20476	ADPribose	541.061	1	ADPribose	0	1	0	1	2	AFLPGSLVDVRPVR	-1	0	0.913998	0.0961538	0	0	1	0.323443
20210721_Sample2_DII_rS1_NAD	InjRep2	L_Welp_MR_R_Papenfuss_230721_110921_ExplI_rS1-DII_ADPRibModB_invitro2_0.0100_XLs.idXML	2	24741	3150.54	1070.86	4.31941e-06	0	3	GGFTVELNGIRAFLPGSLVDVRPVR	ribosomalProteinS1	119	143	0	0.230553	0	120.080627441406236|0.34807550907135|1|iF;136.061538696289063|1.0|1|MI:A';157.108123779296875|6.341870874166489e-03|1|y1-H2O1;173.127792358398438|0.027848662808537|1|SL-CO;175.11883544921875|0.074019938707352|1|y1;183.112838745117188|7.78994569554925e-03|1|VE-CO-H2O1;201.123306274414034|0.023923750966787|1|SL;221.12872314453125|0.018858250230551|1|FT-CO;229.11798095703125|0.010480681434274|1|VE;2…	100	1.24993	0	0	1070.85	2	3	9	6	0	0	-0.000246888	0.128534	29.1285	ADPribose	541.061	1	ADPribose	0	1	0	3.66667	3	GGFtVELNGIRAFLPGSLVDVRPVR	3	0.0592028	1.45432	0.210356	0	0	1	0.713689
20210721_Sample2_DII_rS1_NAD	InjRep2	L_Welp_MR_R_Papenfuss_230721_110921_ExplI_rS1-DII_ADPRibModB_invitro2_0.0100_XLs.idXML	2	24746	3150.94	740.857	8.18359e-06	0	4	AFLPGSLVDVRPVRDTLHLEGK	ribosomalProteinS1	130	151	0	0.486184	0	127.086364746093764|0.011184819974005|1|PG-CO;129.10198974609375|0.021933160722256|1|y1-H2O1;136.061538696289063|1.0|1|MI:A';147.112594604492188|0.011177685111761|1|y1;155.081192016601563|0.035208649933338|1|PG;183.14898681640625|0.012169207446277|1|LP-CO;186.123626708984375|7.52819050103426e-03|1|y2-H2O1;191.117721557617188|0.517217695713043|1|a2;204.134124755859347|0.060145765542984|1|y2;211.14…	100	3.82381	0	0	740.857	3	90	161	71	0	0	-0.000360193	0.158927	20.1589	ADPribose	541.061	1	ADPribose	0	1	0	1.66667	3	AFLPGSLVDVRPVRDTLhLEGK	17	0.0744742	2.05211	0.122172	0	0	1	0.483758
20210721_Sample2_DII_rS1_NAD	InjRep2	L_Welp_MR_R_Papenfuss_230721_110921_ExplI_rS1-DII_ADPRibModB_invitro2_0.0100_XLs.idXML	2	24807	3159.23	689.654	0.00733533	0	3	AFLPGSLVDVRPVR	ribosomalProteinS1	130	143	0	0.533238	0	136.06146240234375|1.0|1|MI:A';155.081527709960938|0.038858633488417|1|PG;175.119003295898438|0.075375258922577|1|y1;185.164962768554688|0.016969226300716|1|LV-CO;191.117630004882813|0.58648294210434|1|a2;219.112625122070313|0.838241159915924|1|b2;242.113250732421875|0.042870156466961|1|PGS;332.1971435546875|0.074728429317474|1|b3;348.06982421875|0.197422087192535|1|MI:G;355.196197509765625|0.061…	100	0	0	0	689.654	2	169	255	86	0	0	-0.00036775	0.21786	8.21786	ADPribose	541.061	1	ADPribose	0	1	0	1	2	AFLPGSLVDVRPVR	-1	0	0.716322	0.0869565	0	0	1	0.324451
20210721_Sample2_DII_rS1_NAD	InjRep2	L_Welp_MR_R_Papenfuss_230721_110921_ExplI_rS1-DII_ADPRibModB_invitro2_0.0100_XLs.idXML	2	24829	3162.1	740.857	8.08161e-06	0	4	AFLPGSLVDVRPVRDTLHLEGK	ribosomalProteinS1	130	151	0	0.351206	0	127.086288452148438|0.012942801229656|1|PG-CO;129.102020263671875|0.019756959751248|1|y1-H2O1;136.061416625976563|1.0|1|MI:A';147.112762451171875|4.479597322642803e-03|1|y1;155.08123779296875|0.042398802936077|1|PG;183.149002075195341|0.011195285245776|1|LP-CO;186.123275756835938|9.923364967107773e-03|1|y2-H2O1;191.117568969726563|0.491230905056|1|a2;204.1341552734375|0.060526698827744|1|y2;211.1…	100	3.14973	0	0	740.857	3	90	161	71	0	0	-0.000260193	0.162424	20.1624	ADPribose	541.061	1	ADPribose	0	1	0	2.33333	3	AFLPGSLVDVRPVRDtLHLEGK	15	0.707651	1.48484	0.119658	0	0	1	0.483925
[truncated: 113 more rows]
[truncated: 45 more columns]
