# Supplementary material for: A viral ADP-ribosyltransferase attaches RNA chains to host proteins
Source: Nature. 2023 Aug 16;620(7976):1054–62. doi: 10.1038/s41586-023-06429-2 (PMC10468400; doi:10.1038/s41586-023-06429-2)
Supplement: Supplementary file 6 — Genes identified to contribute to the RNAylome by RNAylomeSeq. [file 41586_2023_6429_MOESM6_ESM.xlsx]

## Sheet: Sheet1
Supplementary Table 4: Genes identified to contribute to the RNAylome by RNAylomeSeq.
An excerpt from the counts table is presented. Hits are calculated based on the mean read counts for each gene among T4 WT and R73A, G74A (MUT) samples for each replicate individually. For a hit, the log2 Fold Change (LFC) between WT and MUT sample is to be greater than 1.5 and the log2 transformed mean expression greater than -0.5. Hits are indicated as “+” for individual replicates. Read distri…
Hits are calculated based on the mean read counts for each gene among T4 WT and R73A, G74A (MUT) samples for each replicate individually. For a hit, the Log2 Fold Change (LFC) between WT and MUT sample is to be greater than 1.5 and the log2 transformed mean expression greater than -0.5.
Hits are indicated as + for individual replicates. Read distribution for hits is presented in column “IGV” and the existence of corresponding NAD-capped transcripts is indicated in column “NAD-capped RNA?”. Raw read counts are shown in WT_R1 – MUT_R3.
Some hits are present in all replicates, some in one or two replicates only. This is correlated with read depth. Thus, for selected hits (EDF 7e) qPCR validation was pursued to monitor that actual hits reflect an enrichment in T4 WT samples compared to MUT samples.
Importantly, for the majority of protein_coding and ncRNA genes, reads initiate with an adenosine or contain an adenosine no more than 2 nt away from the read start.
tRNA and rRNA (which more likely represent the background) hits are more abundant in replicates 2 and 3. Especially in replicate 3, the fraction of RNAI reads varies comparing WT and MUT samples, which may explain this variation from the background.
The RNAylomeSeq protocol still yields a library with a high fraction (~ 90 %) of adapter dimers which reduce overall read depth. Thus, Illumina sequencing was chosen in combination with PAGE library purification to obtain a comparably high coverage on non-adapter dimer molecules.
Zhang et al, 2021: Use of NAD tagSeq II to identify growth phase-dependent alterations in E. coli RNA NAD+ capping, Zhang et al., 2021, PNAS.
Cahova et al., 2015: NAD captureSeq indicates NAD as a bacterial cap for a subset of regulatory RNAs, Cahova et al., 2015, Nature.
Geneid	Replicate_1	Replicate_2	Replicate_3	Gene name	gene biotype	WT_R1	WT_R2	WT_R3	MUT_R1	MUT_R2	MUT_R3	IGV	NAD-capped RNA?
gene-b0113	+	-	-	pdhR	protein_coding	13	0	0	0	0	1	5'-UTR + 5'-mRNA-fragment	Zhang et al., 2021
gene-b0664	+	+	-	glnX	tRNA	4	7	0	0	0	0
gene-b0827	+	-	-	moeA	protein_coding	6	0	0	2	0	0
gene-b1094	+	+	+	acpP	protein_coding	13	10	6	0	0	1	5'-UTR fragments + part of gene body	Zhang et al., 2021; Cahova et al., 2015
gene-b1666	+	-	-	valW	tRNA	3	1	3	0	0	0
gene-b2621	+	+	-	ssrA	ncRNA	11	4	1	0	0	0
gene-b4443	+	-	-	gcvB	ncRNA	11	102	4	3	114	32		Zhang et al., 2021; Cahova et al., 2015
gene-b3080	+	-	-	ygjK	protein_coding	3	0	0	0	0	0
gene-b3416	+	-	-	malQ	protein_coding	9	0	0	0	0	0	reads within gene body
gene-b4452	+	-	-	gadY	ncRNA	18	0	0	0	0	0	full coverage, +1A TSS	Cahova et al., 2015
gene-b4554	+	-	-	yibT	protein_coding	4	0	0	0	0	0		Zhang et al., 2021
gene-b3955	+	-	-	eptC	protein_coding	25	3	0	0	0	0	5'-UTR fragment
gene-b3985	+	-	-	rplJ	protein_coding	8	0	0	0	0	0
gene-b4139	+	-	-	aspA	protein_coding	31	0	0	0	0	0	5'-UTR fragment	Zhang et al., 2021; Cahova et al., 2015
gene-b4396	+	-	-	rob	protein_coding	34	0	0	0	0	0	5'-UTR + 5'-mRNA-fragment	Zhang et al., 2021
gene-T4p122	+	-	-	ipIII	protein_coding	45	0	0	0	0	0
gene-T4t005	+	-	-	NA	tRNA	3	0	4	0	0	0
gene-T4p243	+	-	+	32	protein_coding	3	5	8	0	3	0	in gene body
gene-b0206	-	+	+	aspU	tRNA	45	80	85	91	22	0
gene-b0209	-	+	-	yafD	protein_coding	0	17	0	0	0	118	5'-UTR + 5'-mRNA-fragment	Zhang et al., 2021
gene-b0244	-	+	-	thrW	tRNA	0	9	3	0	0	1
gene-b0431	-	+	-	cyoB	protein_coding	0	5	0	0	0	0
gene-b0475	-	+	-	hemH	protein_coding	0	26	0	0	0	0	5'-UTR + 5'-mRNA-fragment
gene-b0672	-	+	+	leuW	tRNA	8	76	62	49	23	1
gene-b0929	-	+	-	ompF	protein_coding	0	22	0	0	0	0	5'-UTR + 5'-mRNA-fragment
gene-b4740	-	+	-	ymgM	protein_coding	0	28	0	0	0	0	5'-UTR + 5'-mRNA-fragment
gene-b1320	-	+	-	ycjW	protein_coding	0	4	0	0	0	0
gene-b4426	-	+	-	mcaS	ncRNA	0	14	0	0	0	9		Cahova et al., 2015
gene-b1907	-	+	-	tyrP	protein_coding	0	10	0	0	0	0
gene-b1909	-	+	-	leuZ	tRNA	0	19	3	1	0	0
gene-b1911	-	+	-	glyW	tRNA	4	17	1	3	0	0	full body coverage + extended 5'-UTR
gene-b1984	-	+	-	asnW	tRNA	1	5	4	7	0	0
gene-b2018	-	+	-	hisL	protein_coding	0	6	0	0	0	0		Cahova et al., 2015
gene-b2189	-	+	+	proL	tRNA	0	8	11	6	0	0	3'-half of gene body covered
gene-b2413	-	+	-	cysZ	protein_coding	0	29	0	0	0	0	5'-UTR fragment
gene-b2551	-	+	-	glyA	protein_coding	0	14	0	1	0	0
gene-b4441	-	+	-	glmY	ncRNA	0	37	0	0	0	0	full body coverage	Zhang et al., 2021; Cahova et al., 2015
gene-b2696	-	+	-	csrA	protein_coding	0	20	0	0	0	0	5'-UTR + half gene body	Zhang et al., 2021
gene-b2814	-	+	-	metZ	tRNA	0	7	0	0	0	0
gene-b3069	-	+	-	ileX	tRNA	0	10	0	0	0	0
gene-b3123	-	+	-	rnpB	ncRNA	0	9	0	0	0	0
gene-b3174	-	+	+	leuU	tRNA	1	21	25	34	3	1
gene-b3272	-	+	+	rrfF	rRNA	0	21	44	8	2	0
gene-b3273	-	+	+	thrV	tRNA	3	37	7	11	1	1	partly full coverage, partly 3'-coverage
gene-b3278	-	+	+	rrsD	rRNA	18	112	93	89	13	1
gene-b3287	-	+	-	def	protein_coding	0	4	0	0	0	0
gene-b3313	-	+	-	rplP	protein_coding	0	6	1	6	0	0		Zhang et al., 2021
gene-b3340	-	+	-	fusA	protein_coding	0	6	0	1	0	0
gene-b3545	-	+	+	proK	tRNA	1	14	21	14	0	0
gene-b3649	-	+	-	rpoZ	protein_coding	0	6	0	0	0	0
gene-b3714	-	+	-	adeP	protein_coding	0	4	0	0	0	0
gene-b3748	-	+	-	rbsD	protein_coding	0	33	1	0	1	0	5'-UTR + 5'-mRNA-fragment
gene-b3756	-	+	+	rrsC	rRNA	16	86	98	114	27	7
gene-b3758	-	+	+	rrlC	rRNA	244	726	1136	900	200	29
gene-b3760	-	+	+	aspT	tRNA	6	9	8	14	1	0
gene-b3761	-	+	-	trpT	tRNA	3	6	2	4	0	0
gene-b3796	-	+	+	argX	tRNA	0	17	7	6	0	0	half of gene body covered
gene-b3797	-	+	+	hisR	tRNA	2	30	25	29	5	0
gene-b3798	-	+	+	leuT	tRNA	0	23	8	31	0	0
gene-b3799	-	+	+	proM	tRNA	5	60	51	29	7	3
gene-b3851	-	+	+	rrsA	rRNA	50	9	12	25	0	0
gene-b3864	-	+	+	spf	ncRNA	1	15	9	11	3	0
gene-b3916	-	+	-	pfkA	protein_coding	0	4	1	1	0	0
gene-b4458	-	+	-	oxyS	ncRNA	0	25	0	0	0	0	covered completely	Cahova et al., 2015
gene-b3970	-	+	+	rrlB	rRNA	27	49	166	110	11	1
gene-b3976	-	+	+	thrU	tRNA	2	31	7	10	3	2
gene-b3979	-	+	+	thrT	tRNA	1	13	5	9	0	0
gene-b4147	-	+	-	efp	protein_coding	0	10	0	0	0	0
gene-b4154	-	+	-	frdA	protein_coding	0	7	0	0	0	0
gene-b4270	-	+	+	leuX	tRNA	0	11	19	9	3	0
gene-b4369	-	+	+	leuP	tRNA	0	23	11	6	0	0
gene-T4p003	-	+	-	60	protein_coding	0	6	3	0	0	0
gene-T4p011	-	+	-	motB	protein_coding	0	4	2	0	1	0
gene-T4p060	-	+	-	mobB	protein_coding	0	5	1	0	1	0
gene-T4p087	-	+	-	nrdC.3	protein_coding	0	9	5	1	0	11	reads towards 3'-end of gene body
gene-T4p234	-	+	-	nrdA	protein_coding	0	15	0	0	0	0	here, only one read was displayed, unsure why (read in gene body)
gene-b0061	-	-	+	araD	protein_coding	184	1114	1449	413	446	0
gene-b0201	-	-	+	rrsH	rRNA	24	63	71	85	38	1
gene-b0204	-	-	+	rrlH	rRNA	772	1520	2898	1933	619	114
gene-b0216	-	-	+	aspV	tRNA	10	25	48	27	10	1
gene-b0335	-	-	+	prpE	protein_coding	0	3	6	5	3	0
gene-b0971	-	-	+	serT	tRNA	7	30	25	15	17	2
gene-b2589	-	-	+	rrlG	rRNA	275	435	939	952	142	10
gene-b2591	-	-	+	rrsG	rRNA	164	390	616	616	155	10
gene-b2780	-	-	+	pyrG	protein_coding	0	0	21	0	0	0
gene-b2910	-	-	+	zapA	protein_coding	0	3	18	0	0	0	coverage within gene body	Zhang et al., 2021
gene-b3164	-	-	+	pnp	protein_coding	0	0	7	1	0	0
gene-b3168	-	-	+	infB	protein_coding	0	0	6	2	0	0
gene-b3171	-	-	+	metY	tRNA	1	1	5	3	0	0
gene-b3275	-	-	+	rrlD	rRNA	45	193	476	189	72	11
gene-b3342	-	-	+	rpsL	protein_coding	0	0	9	0	0	0
gene-b3485	-	-	+	yhhJ	protein_coding	0	0	6	0	0	0
gene-b4453	-	-	+	ldrD	protein_coding	0	0	5	0	0	0
gene-b3854	-	-	+	rrlA	rRNA	791	1554	2836	2101	617	149
gene-b3855	-	-	+	rrfA	rRNA	48	66	30	47	23	0
gene-b3968	-	-	+	rrsB	rRNA	11	17	45	34	18	3
gene-b3977	-	-	+	tyrU	tRNA	6	12	23	7	22	0	partly full coverage, partly 3'-coverage
gene-b4114	-	-	+	eptA	protein_coding	0	0	13	0	0	0
gene-T4p009	-	-	+	goF	protein_coding	0	4	6	3	11	0
gene-T4p031	-	-	+	56	protein_coding	0	2	6	0	1	0
gene-T4p059	-	-	+	a-gt	protein_coding	1	5	7	0	4	0
gene-T4p121	-	-	+	ipII	protein_coding	0	0	5	0	0	0	reads within gene body (UTR of polycistronic transcript?)
gene-T4s001	-	-	+	NA	misc_RNA	0	2	31	0	29	0	partly full coverage, partly 3'-coverage + extension into proximal genomic regions
gene-T4p185	-	-	+	uvsY.-2	protein_coding	0	2	6	0	0	0
gene-T4p213	-	-	+	rIII	protein_coding	0	1	8	0	0	0
gene-T4p245	-	-	+	59	protein_coding	0	3	11	0	0	0
rnaI	-	-	+	rnaI	rna_coding	3837	4583	4821	9250	2189	500
