# Supplementary material for: A viral ADP-ribosyltransferase attaches RNA chains to host proteins
Source: Nature. 2023 Aug 16;620(7976):1054–62. doi: 10.1038/s41586-023-06429-2 (PMC10468400; doi:10.1038/s41586-023-06429-2)
Supplement: Supplementary file 7 — MaxQuant output for LC–MS/MS analysis of E. coli cell lysate with addition of ModB to various concentrations. [file 41586_2023_6429_MOESM7_ESM.xlsx]

## Sheet: RNAY-30_PROTEIN
Supplementary Table 5: MaxQuant Output for LC-MS/MS analysis of E. coli cell lysate with addition of ModB to various concentrations.
Samples 1 and 3 represent lysates without ModB, whilst samples 2 and 4 contain 85 nM and 8.5 nM ModB, respectively. The data serve as raw data for values shown in Extended Data Table 3, where log2 transformed protein intensity values are shown for each sample.
proteinName	ac	RazorP	geneName	RazorG	proteinDescription	Global.PG.Q.Value	nbPeptides	NrOfPrecursorsMeasured.RNAY.30.1	NrOfPrecursorsMeasured.RNAY.30.2	NrOfPrecursorsMeasured.RNAY.30.3	NrOfPrecursorsMeasured.RNAY.30.4	NrOfRazorPrecursors.RNAY.30.1	NrOfRazorPrecursors.RNAY.30.2	NrOfRazorPrecursors.RNAY.30.3	NrOfRazorPrecursors.RNAY.30.4	RNAY-30-1.Norm_Log2.Quantity	RNAY-30-2.Norm_Log2.Quantity	RNAY-30-3.Norm_Log2.Quantity	RNAY-30-4.Norm_Log2.Quantity	RNAY-30-1.Imp_Log2.Quantity	RNAY-30-2.Imp_Log2.Quantity	RNAY-30-3.Imp_Log2.Quantity	RNAY-30-4.Imp_Log2.Quantity	A-lysatew/oModB.Imp_Log2_meanInt	B-lysatewithModB(1:10).Imp_Log2_meanInt	C-lysatew/oModB.Imp_Log2_meanInt	D-lysatewithModB(1:100).Imp_Log2_meanInt	B-lysatewithModB(1:10).log2ratio	C-lysatew/oModB.log2ratio	D-lysatewithModB(1:100).log2ratio	RNAY-30-1.iBAQ.Log2	RNAY-30-2.iBAQ.Log2	RNAY-30-3.iBAQ.Log2	RNAY-30-4.iBAQ.Log2
P0CE47	EFTU1_ECOLI	P0CE47;P0CE48	tufA	tufA;tufB	Elongation factor Tu 1	0.000548246	101	83	90	101	94	83	89	98	93	33.5252	33.7508	33.6103	33.5958	33.5252	33.7508	33.6103	33.5958	33.5252	33.7508	33.6103	33.5958	0.225551	0.0851102	0.0705941	28.6672	28.8928	28.7524	28.7378
P0ACF0	DBHA_ECOLI		hupA		DNA-binding protein HU-alpha	0.000548246	13	11	11	13	12					30.6674	30.8727	30.9135	30.5034	30.6674	30.8727	30.9135	30.5034	30.6674	30.8727	30.9135	30.5034	0.205348	0.246063	-0.164008	28.0824	28.2878	28.3285	27.9184
P68679	RS21_ECOLI		rpsU		30S ribosomal protein S21	0.000548246	21	16	17	21	18					30.1159	30.3547	30.3937	30.1473	30.1159	30.3547	30.3937	30.1473	30.1159	30.3547	30.3937	30.1473	0.2388	0.277763	0.0313566	27.794	28.0328	28.0718	27.8254
P0A7S9	RS13_ECOLI		rpsM		30S ribosomal protein S13	0.000548246	23	20	21	23	20					30.8628	31.0769	31.0755	30.9358	30.8628	31.0769	31.0755	30.9358	30.8628	31.0769	31.0755	30.9358	0.214157	0.212759	0.0729871	27.6928	27.907	27.9056	27.7658
P0A9B2	G3P1_ECOLI	P0A9B2;P33898	gapA	gapA;gapC	Glyceraldehyde-3-phosphate dehydrogenase A	0.000548246	56	45	51	56	52	1	1	1	1	32.3269	32.4483	32.3307	32.1707	32.3269	32.4483	32.3307	32.1707	32.3269	32.4483	32.3307	32.1707	0.121328	0.00374857	-0.15625	27.6831	27.8044	27.6868	27.5268
P0A7V8	RS4_ECOLI		rpsD		30S ribosomal protein S4	0.000548246	47	29	40	47	45					31.3528	31.7092	31.5859	31.4837	31.3528	31.7092	31.5859	31.4837	31.3528	31.7092	31.5859	31.4837	0.356443	0.233165	0.130945	27.3528	27.7092	27.5859	27.4837
P61175	RL22_ECOLI		rplV		50S ribosomal protein L22	0.000548246	33	26	28	33	28					30.4634	30.6899	30.6812	30.4923	30.4634	30.6899	30.6812	30.4923	30.4634	30.6899	30.6812	30.4923	0.22655	0.217796	0.0289006	27.4634	27.6899	27.6812	27.4923
P0A7R5	RS10_ECOLI		rpsJ		30S ribosomal protein S10	0.000548246	25	14	19	25	20					30.6201	30.8704	30.8449	30.5598	30.6201	30.8704	30.8449	30.5598	30.6201	30.8704	30.8449	30.5598	0.250285	0.224785	-0.0603395	27.2982	27.5485	27.523	27.2379
P0A7R1	RL9_ECOLI		rplI		50S ribosomal protein L9	0.000548246	36	27	29	36	30					31.258	31.4352	31.5645	31.2607	31.258	31.4352	31.5645	31.2607	31.258	31.4352	31.5645	31.2607	0.177176	0.306496	0.00271175	27.3511	27.5283	27.6576	27.3538
P0AG55	RL6_ECOLI		rplF		50S ribosomal protein L6	0.000548246	35	20	28	35	32					30.8438	31.0953	31.2426	30.917	30.8438	31.0953	31.2426	30.917	30.8438	31.0953	31.2426	30.917	0.25152	0.398743	0.073137	27.2589	27.5104	27.6576	27.332
P0A6A8	ACP_ECOLI		acpP		Acyl carrier protein	0.000548246	3	3	3	3	3					28.8366	28.9924	29.1005	28.6156	28.8366	28.9924	29.1005	28.6156	28.8366	28.9924	29.1005	28.6156	0.155737	0.263909	-0.221005	27.2517	27.4074	27.5156	27.0307
P0AA10	RL13_ECOLI		rplM		50S ribosomal protein L13	0.000548246	38	25	23	38	28					30.467	30.8325	30.7697	30.7017	30.467	30.8325	30.7697	30.7017	30.467	30.8325	30.7697	30.7017	0.365468	0.302693	0.234731	27.0076	27.373	27.3103	27.2423
P0ADY7	RL16_ECOLI		rplP		50S ribosomal protein L16	0.000548246	22	15	15	22	19					30.2061	30.354	30.2678	30.0655	30.2061	30.354	30.2678	30.0655	30.2061	30.354	30.2678	30.0655	0.147945	0.0616694	-0.14056	27.2061	27.354	27.2678	27.0655
P0A6P1	EFTS_ECOLI		tsf		Elongation factor Ts	0.000548246	57	49	53	57	54					31.7189	31.9028	31.9346	31.7181	31.7189	31.9028	31.9346	31.7181	31.7189	31.9028	31.9346	31.7181	0.183884	0.215631	-0.000826397	27.134	27.3179	27.3496	27.1332
P0A7U7	RS20_ECOLI		rpsT		30S ribosomal protein S20	0.000548246	20	14	15	20	16					30.1052	30.2969	30.3651	30.1818	30.1052	30.2969	30.3651	30.1818	30.1052	30.2969	30.3651	30.1818	0.191683	0.259894	0.0766558	27.1052	27.2969	27.3651	27.1818
P0A7J3	RL10_ECOLI		rplJ		50S ribosomal protein L10	0.000548246	31	25	24	31	27					30.5555	31.0408	30.7058	30.6296	30.5555	31.0408	30.7058	30.6296	30.5555	31.0408	30.7058	30.6296	0.485294	0.150292	0.0740773	26.7481	27.2334	26.8984	26.8222
P0A7U3	RS19_ECOLI		rpsS		30S ribosomal protein S19	0.000548246	16	14	13	16	14					29.6146	29.7905	29.8474	29.5608	29.6146	29.7905	29.8474	29.5608	29.6146	29.7905	29.8474	29.5608	0.175931	0.232869	-0.0537716	27.0296	27.2055	27.2625	26.9758
P0A7V3	RS3_ECOLI		rpsC		30S ribosomal protein S3	0.000548246	45	33	39	45	41					31.1819	31.44	31.3146	31.1403	31.1819	31.44	31.3146	31.1403	31.1819	31.44	31.3146	31.1403	0.258089	0.132722	-0.0415733	26.934	27.192	27.0667	26.8924
P60422	RL2_ECOLI		rplB		50S ribosomal protein L2	0.000548246	80	62	69	80	72					31.463	31.7118	31.6017	31.4757	31.463	31.7118	31.6017	31.4757	31.463	31.7118	31.6017	31.4757	0.248789	0.138667	0.0126746	26.9394	27.1882	27.0781	26.9521
P0ACF4	DBHB_ECOLI		hupB		DNA-binding protein HU-beta	0.000548246	14	12	10	14	12					29.7375	30.1442	29.9061	29.8198	29.7375	30.1442	29.9061	29.8198	29.7375	30.1442	29.9061	29.8198	0.406736	0.168635	0.0823073	26.7375	27.1442	26.9061	26.8198
P0A7W1	RS5_ECOLI		rpsE		30S ribosomal protein S5	0.000548246	34	26	27	34	27					30.5592	30.8386	30.6575	30.5582	30.5592	30.8386	30.6575	30.5582	30.5592	30.8386	30.6575	30.5582	0.279433	0.0982782	-0.000986427	26.8588	27.1382	26.957	26.8578
P0A6F5	CH60_ECOLI		groL		60 kDa chaperonin	0.000548246	101	78	85	101	90					32.0514	32.4131	32.1859	32.1782	32.0514	32.4131	32.1859	32.1782	32.0514	32.4131	32.1859	32.1782	0.361724	0.134531	0.12687	26.766	27.1277	26.9005	26.8928
P0A6F9	CH10_ECOLI		groS		10 kDa chaperonin	0.000548246	21	15	16	21	17					29.6644	29.9336	29.9777	29.6678	29.6644	29.9336	29.9777	29.6678	29.6644	29.9336	29.9777	29.6678	0.269246	0.313356	0.00337723	26.857	27.1263	27.1704	26.8604
P60723	RL4_ECOLI		rplD		50S ribosomal protein L4	0.000548246	31	21	27	28	31					30.814	31.0328	30.9165	30.9533	30.814	31.0328	30.9165	30.9533	30.814	31.0328	30.9165	30.9533	0.218818	0.102554	0.139317	26.9071	27.1259	27.0097	27.0464
P0C018	RL18_ECOLI		rplR		50S ribosomal protein L18	0.000548246	22	15	18	22	17					30.1668	30.5325	30.3955	30.3419	30.1668	30.5325	30.3955	30.3419	30.1668	30.5325	30.3955	30.3419	0.365714	0.228704	0.175045	26.7074	27.0731	26.9361	26.8824
P0A7L0	RL1_ECOLI		rplA		50S ribosomal protein L1	0.000548246	50	41	48	50	49					31.0567	31.2686	31.1683	31.0406	31.0567	31.2686	31.1683	31.0406	31.0567	31.2686	31.1683	31.0406	0.211948	0.111664	-0.016028	26.8087	27.0207	26.9204	26.7927
P0A7K2	RL7_ECOLI		rplL		50S ribosomal protein L7/L12	0.000548246	23	21	20	23	22					30.0728	30.3734	30.4097	30.0615	30.0728	30.3734	30.4097	30.0615	30.0728	30.3734	30.4097	30.0615	0.300617	0.336908	-0.0113479	26.6134	26.914	26.9503	26.602
P0A7V0	RS2_ECOLI		rpsB		30S ribosomal protein S2	0.000548246	39	35	35	39	38					30.66	30.9858	30.7472	30.6927	30.66	30.9858	30.7472	30.6927	30.66	30.9858	30.7472	30.6927	0.325883	0.0872526	0.0327365	26.5725	26.8984	26.6597	26.6052
P62399	RL5_ECOLI		rplE		50S ribosomal protein L5	0.000548246	45	42	38	45	44					30.6946	30.8857	30.8374	30.7778	30.6946	30.8857	30.8374	30.7778	30.6946	30.8857	30.8374	30.7778	0.191117	0.142774	0.0831458	26.6946	26.8857	26.8374	26.7778
P0A7K6	RL19_ECOLI		rplS		50S ribosomal protein L19	0.000548246	27	17	20	27	22					29.7365	30.0176	29.9972	29.844	29.7365	30.0176	29.9972	29.844	29.7365	30.0176	29.9972	29.844	0.28107	0.260644	0.107505	26.5666	26.8477	26.8272	26.6741
P0A7W7	RS8_ECOLI		rpsH		30S ribosomal protein S8	0.000548246	27	22	24	27	24					30.4668	30.5375	30.7703	30.4201	30.4668	30.5375	30.7703	30.4201	30.4668	30.5375	30.7703	30.4201	0.0706678	0.303508	-0.0466655	26.7664	26.837	27.0699	26.7197
P0A6M8	EFG_ECOLI		fusA		Elongation factor G	0.000548246	97	89	90	97	90					32.1527	32.2784	32.1332	32.1235	32.1527	32.2784	32.1332	32.1235	32.1527	32.2784	32.1332	32.1235	0.125715	-0.0194552	-0.0292153	26.6933	26.819	26.6738	26.6641
P0ADZ4	RS15_ECOLI		rpsO		30S ribosomal protein S15	0.000548246	9	5	5	9	7					29.398	29.6118	29.5133	29.2681	29.398	29.6118	29.5133	29.2681	29.398	29.6118	29.5133	29.2681	0.21374	0.115271	-0.129949	26.5907	26.8044	26.706	26.4607
P68919	RL25_ECOLI		rplY		50S ribosomal protein L25	0.000548246	21	16	18	21	17					29.7677	29.7996	30.0461	29.8224	29.7677	29.7996	30.0461	29.8224	29.7677	29.7996	30.0461	29.8224	0.031934	0.278375	0.0546828	26.7677	26.7996	27.0461	26.8224
P0ACF8	HNS_ECOLI	P0ACF8;P0ACG1	hns	hns;stpA	DNA-binding protein H-NS	0.000548246	31	17	20	31	23	1	1	1	1	29.7731	30.4403	30.1164	29.712	29.7731	30.4403	30.1164	29.712	29.7731	30.4403	30.1164	29.712	0.667113	0.343222	-0.0611496	26.0727	26.7398	26.4159	26.0116
P02359	RS7_ECOLI		rpsG		30S ribosomal protein S7	0.000548246	39	33	33	39	35					30.6804	30.9091	30.9135	30.7996	30.6804	30.9091	30.9135	30.7996	30.6804	30.9091	30.9135	30.7996	0.228702	0.233093	0.1192	26.5105	26.7392	26.7436	26.6297
P60624	RL24_ECOLI		rplX		50S ribosomal protein L24	0.000548246	28	22	20	28	25					29.2184	29.5425	29.7272	29.3593	29.2184	29.5425	29.7272	29.3593	29.2184	29.5425	29.7272	29.3593	0.324105	0.508734	0.140898	26.4111	26.7352	26.9198	26.552
P0AG44	RL17_ECOLI		rplQ		50S ribosomal protein L17	0.000548246	31	13	18	31	18					30.0536	30.4336	30.3707	30.1688	30.0536	30.4336	30.3707	30.1688	30.0536	30.4336	30.3707	30.1688	0.37997	0.317073	0.115183	26.3532	26.7331	26.6702	26.4683
P0AG67	RS1_ECOLI		rpsA		30S ribosomal protein S1	0.000548246	95	91	87	95	94					31.766	32.0105	31.9918	31.8682	31.766	32.0105	31.9918	31.8682	31.766	32.0105	31.9918	31.8682	0.244471	0.225732	0.102193	26.4806	26.7251	26.7064	26.5828
P0A7T3	RS16_ECOLI		rpsP		30S ribosomal protein S16	0.000548246	14	13	13	13	14					29.4522	29.5271	29.598	29.4949	29.4522	29.5271	29.598	29.4949	29.4522	29.5271	29.598	29.4949	0.0749099	0.14585	0.042757	26.6448	26.7197	26.7907	26.6876
P02358	RS6_ECOLI		rpsF		30S ribosomal protein S6	0.000548246	26	23	18	26	22					29.6183	29.8421	29.7517	29.9074	29.6183	29.8421	29.7517	29.9074	29.6183	29.8421	29.7517	29.9074	0.22373	0.133375	0.289063	26.4484	26.6721	26.5818	26.7375
P0A7R9	RS11_ECOLI		rpsK		30S ribosomal protein S11	0.000548246	19	12	16	19	17					29.6637	29.9863	30.115	29.9494	29.6637	29.9863	30.115	29.9494	29.6637	29.9863	30.115	29.9494	0.322528	0.451255	0.285624	26.3418	26.6643	26.7931	26.6274
P0A6Y8	DNAK_ECOLI		dnaK		Chaperone protein DnaK	0.000548246	108	101	101	108	106					31.6727	32.073	31.792	31.6836	31.6727	32.073	31.792	31.6836	31.6727	32.073	31.792	31.6836	0.400258	0.1193	0.0108738	26.2465	26.6467	26.3658	26.2573
P0A6P9	ENO_ECOLI		eno		Enolase	0.000548246	49	42	43	49	46					31.1874	31.4392	31.3077	31.3047	31.1874	31.4392	31.3077	31.3047	31.1874	31.4392	31.3077	31.3047	0.251831	0.12028	0.117338	26.38	26.6319	26.5003	26.4974
P0AG59	RS14_ECOLI		rpsN		30S ribosomal protein S14	0.000548246	16	11	12	16	13					29.5934	29.7671	29.7879	29.3903	29.5934	29.7671	29.7879	29.3903	29.5934	29.7671	29.7879	29.3903	0.173699	0.194451	-0.203125	26.4235	26.5972	26.618	26.2204
P0A6F3	GLPK_ECOLI		glpK		Glycerol kinase	0.000548246	71	69	66	70	71					31.4435	31.6879	31.4692	31.4171	31.4435	31.6879	31.4692	31.4171	31.4435	31.6879	31.4692	31.4171	0.244388	0.0256729	-0.0264425	26.3143	26.5586	26.3399	26.2878
P0A7P5	RL34_ECOLI		rpmH		50S ribosomal protein L34	0.000548246	8	5	7	8	4					28.4783	28.5467	28.8839	28.087	28.4783	28.5467	28.8839	28.087	28.4783	28.5467	28.8839	28.087	0.068405	0.40561	-0.39131	26.4783	26.5467	26.8839	26.087
P0AG51	RL30_ECOLI		rpmD		50S ribosomal protein L30	0.000548246	19	12	14	19	13					28.6867	29.1272	28.948	28.9751	28.6867	29.1272	28.948	28.9751	28.6867	29.1272	28.948	28.9751	0.440466	0.261336	0.288415	26.1017	26.5422	26.3631	26.3901
P02413	RL15_ECOLI		rplO		50S ribosomal protein L15	0.000548246	30	20	20	30	22					29.7691	29.992	30.0881	29.7149	29.7691	29.992	30.0881	29.7149	29.7691	29.992	30.0881	29.7149	0.222917	0.319016	-0.0541547	26.3097	26.5326	26.6287	26.2555
P0A7X3	RS9_ECOLI		rpsI		30S ribosomal protein S9	0.000548246	24	16	21	24	20					29.5707	30.1117	29.9109	29.8044	29.5707	30.1117	29.9109	29.8044	29.5707	30.1117	29.9109	29.8044	0.541059	0.340211	0.233763	25.9857	26.5267	26.3259	26.2195
P0ADY3	RL14_ECOLI		rplN		50S ribosomal protein L14	0.000548246	22	18	18	22	18					29.7358	29.9513	29.9628	29.6546	29.7358	29.9513	29.9628	29.6546	29.7358	29.9513	29.9628	29.6546	0.215548	0.227031	-0.0812082	26.2763	26.4919	26.5034	26.1951
P0A7J7	RL11_ECOLI		rplK		50S ribosomal protein L11	0.000548246	17	15	15	17	16					29.7039	30.1739	29.8569	29.5629	29.7039	30.1739	29.8569	29.5629	29.7039	30.1739	29.8569	29.5629	0.469965	0.152953	-0.141046	26.0035	26.4734	26.1564	25.8624
P09373		P09373;P42632;P68066				NA	117	106	98	117	108	9	10	11	11	32.1466	32.2006	32.1564	32.0766	32.1466	32.2006	32.1564	32.0766	32.1466	32.2006	32.1564	32.0766	0.054035	0.00982239	-0.070012	26.3392	26.3933	26.3491	26.2692
P0A7M2	RL28_ECOLI		rpmB		50S ribosomal protein L28	0.000548246	19	11	14	19	18					29.1117	29.1979	29.2456	29.0259	29.1117	29.1979	29.2456	29.0259	29.1117	29.1979	29.2456	29.0259	0.0861229	0.133894	-0.0858043	26.3044	26.3905	26.4383	26.2186
P0A850	TIG_ECOLI		tig		Trigger factor	0.000548246	70	62	63	70	69					31.102	31.2931	31.2532	31.1818	31.102	31.2931	31.2532	31.1818	31.102	31.2931	31.2532	31.1818	0.1911	0.151143	0.079785	26.102	26.2931	26.2532	26.1818
P0A7A9	IPYR_ECOLI		ppa		Inorganic pyrophosphatase	0.000548246	15	15	14	15	15					29.6219	29.8774	29.8031	29.7115	29.6219	29.8774	29.8031	29.7115	29.6219	29.8774	29.8031	29.7115	0.255529	0.18118	0.0895689	26.0369	26.2925	26.2181	26.1265
P0AFG8	ODP1_ECOLI		aceE		Pyruvate dehydrogenase E1 component	0.000548246	81	79	74	81	79					31.9908	32.2023	32.0271	32.043	31.9908	32.2023	32.0271	32.043	31.9908	32.2023	32.0271	32.043	0.21157	0.0363297	0.0522885	26.06	26.2716	26.0963	26.1123
P06959	ODP2_ECOLI		aceF		Dihydrolipoyllysine-residue acetyltransferase component of pyruvate dehydrogenase complex	0.000548246	80	72	76	80	78					31.2372	31.6011	31.2516	31.2701	31.2372	31.6011	31.2516	31.2701	31.2372	31.6011	31.2516	31.2701	0.36392	0.0144529	0.032971	25.8796	26.2435	25.8941	25.9126
P0A9D8	DAPD_ECOLI		dapD		2,3,4,5-tetrahydropyridine-2,6-dicarboxylate N-succinyltransferase	0.000548246	32	30	29	32	30					29.9332	30.1697	29.9268	29.9556	29.9332	30.1697	29.9268	29.9556	29.9332	30.1697	29.9268	29.9556	0.236561	-0.00637913	0.022477	25.9332	26.1697	25.9268	25.9556
P0A7Z4	RPOA_ECOLI		rpoA		DNA-directed RNA polymerase subunit alpha	0.000548246	46	44	45	46	46					30.6653	30.7691	30.7471	30.6279	30.6653	30.7691	30.7471	30.6279	30.6653	30.7691	30.7471	30.6279	0.103792	0.0818252	-0.0374043	26.0214	26.1252	26.1032	25.984
P60438	RL3_ECOLI		rplC		50S ribosomal protein L3	0.000548246	38	27	33	38	37					30.1789	30.3687	30.3525	30.1698	30.1789	30.3687	30.3525	30.1698	30.1789	30.3687	30.3525	30.1698	0.189843	0.173562	-0.00912828	25.931	26.1208	26.1045	25.9218
P0AE08	AHPC_ECOLI		ahpC		Alkyl hydroperoxide reductase subunit C	0.000548246	27	27	24	27	27					29.8466	29.9551	29.9106	29.9289	29.8466	29.9551	29.9106	29.9289	29.8466	29.9551	29.9106	29.9289	0.108543	0.0640764	0.0822919	25.9397	26.0482	26.0038	26.022
P0A7S3	RS12_ECOLI		rpsL		30S ribosomal protein S12	0.000548246	21	12	16	21	18					27.0015	29.2175	27.785	27.6797	27.0015	29.2175	27.785	27.6797	27.0015	29.2175	27.785	27.6797	2.21601	0.783528	0.678184	23.8316	26.0476	24.6151	24.5098
P0AB71	ALF_ECOLI		fbaA		Fructose-bisphosphate aldolase class 2	0.000548246	27	27	25	27	25					29.743	30.0168	29.8709	29.8915	29.743	30.0168	29.8709	29.8915	29.743	30.0168	29.8709	29.8915	0.273748	0.127895	0.148539	25.743	26.0168	25.8709	25.8915
P0A7T7	RS18_ECOLI		rpsR		30S ribosomal protein S18	0.000548246	18	13	13	18	16					26.2334	28.5736	27.2639	27.1642	26.2334	28.5736	27.2639	27.1642	26.2334	28.5736	27.2639	27.1642	2.34025	1.03053	0.930833	23.6484	25.9887	24.679	24.5793
P0A799	PGK_ECOLI		pgk		Phosphoglycerate kinase	0.000548246	61	56	55	61	57					30.2067	30.5517	30.2804	30.323	30.2067	30.5517	30.2804	30.323	30.2067	30.5517	30.2804	30.323	0.344982	0.0736466	0.116239	25.6218	25.9667	25.6954	25.738
P0A7L3	RL20_ECOLI		rplT		50S ribosomal protein L20	0.000548246	17	10	15	17	16					29.1081	29.3149	29.5111	29.1283	29.1081	29.3149	29.5111	29.1283	29.1081	29.3149	29.5111	29.1283	0.20682	0.403087	0.020249	25.6486	25.8555	26.0517	25.6689
P0A853	TNAA_ECOLI		tnaA		Tryptophanase	0.000548246	57	47	50	55	57					30.8422	30.9264	30.9009	30.9527	30.8422	30.9264	30.9009	30.9527	30.8422	30.9264	30.9009	30.9527	0.0841161	0.0586695	0.110459	25.7548	25.8389	25.8134	25.8652
P0AG30	RHO_ECOLI		rho		Transcription termination factor Rho	0.000548246	64	57	60	64	63					30.5348	30.6377	30.5789	30.4072	30.5348	30.6377	30.5789	30.4072	30.5348	30.6377	30.5789	30.4072	0.10282	0.0440987	-0.127629	25.6768	25.7797	25.7209	25.5492
P0AG63	RS17_ECOLI		rpsQ		30S ribosomal protein S17	0.000548246	9	5	7	9	8					28.535	28.4725	28.7961	28.5976	28.535	28.4725	28.7961	28.5976	28.535	28.4725	28.7961	28.5976	-0.0624571	0.261145	0.0626112	25.7276	25.6652	25.9888	25.7902
P0A7N9	RL33_ECOLI		rpmG		50S ribosomal protein L33	0.000548246	12	9	9	12	9					27.2806	27.5621	27.4769	27.4784	27.2806	27.5621	27.4769	27.4784	27.2806	27.5621	27.4769	27.4784	0.281562	0.196303	0.197837	25.2806	25.5621	25.4769	25.4784
P0A7M6	RL29_ECOLI		rpmC		50S ribosomal protein L29	0.000548246	14	7	10	14	9					26.9566	27.5496	27.686	27.2489	26.9566	27.5496	27.686	27.2489	26.9566	27.5496	27.686	27.2489	0.593063	0.729437	0.292372	24.9566	25.5496	25.686	25.2489
P0AD61	KPYK1_ECOLI		pykF		Pyruvate kinase I	0.000548246	59	52	58	59	57					30.2574	30.4998	30.2869	30.3087	30.2574	30.4998	30.2869	30.3087	30.2574	30.4998	30.2869	30.3087	0.242327	0.0294661	0.0512856	25.213	25.4554	25.2425	25.2643
P09372	GRPE_ECOLI		grpE		Protein GrpE	0.000548246	19	18	19	18	19					28.6905	29.0394	28.8297	28.8641	28.6905	29.0394	28.8297	28.8641	28.6905	29.0394	28.8297	28.8641	0.34892	0.139211	0.173665	25.1055	25.4544	25.2447	25.2792
P0AC38	ASPA_ECOLI		aspA		Aspartate ammonia-lyase	0.000548246	34	33	33	34	34					30.1813	30.3492	30.2383	30.1895	30.1813	30.3492	30.2383	30.1895	30.1813	30.3492	30.2383	30.1895	0.167905	0.0569908	0.00814221	25.2744	25.4423	25.3314	25.2826
P0AG48	RL21_ECOLI		rplU		50S ribosomal protein L21	0.000548246	14	11	12	14	11					28.0067	28.4166	28.4538	28.3898	28.0067	28.4166	28.4538	28.3898	28.0067	28.4166	28.4538	28.3898	0.409854	0.447067	0.38307	25.0067	25.4166	25.4538	25.3898
P68066	GRCA_ECOLI		grcA		Autonomous glycyl radical cofactor	0.000548246	22	19	20	22	21					28.9061	29.1119	29.2003	28.9395	28.9061	29.1119	29.2003	28.9395	28.9061	29.1119	29.2003	28.9395	0.205832	0.294182	0.0334084	25.2056	25.4115	25.4998	25.2391
P0A6Q3	FABA_ECOLI		fabA		3-hydroxydecanoyl-[acyl-carrier-protein] dehydratase	0.000548246	17	15	17	15	17					28.1616	28.7326	28.2358	28.5381	28.1616	28.7326	28.2358	28.5381	28.1616	28.7326	28.2358	28.5381	0.570931	0.0741365	0.376484	24.8397	25.4106	24.9139	25.2162
P0A7N4	RL32_ECOLI		rpmF		50S ribosomal protein L32	0.000548246	16	13	12	16	15					27.4913	27.4097	27.662	27.6407	27.4913	27.4097	27.662	27.6407	27.4913	27.4097	27.662	27.6407	-0.0816481	0.170652	0.149334	25.4913	25.4097	25.662	25.6407
P0A9K9	SLYD_ECOLI		slyD		FKBP-type peptidyl-prolyl cis-trans isomerase SlyD	0.000548246	12	12	11	11	12					27.7488	27.9522	27.8869	27.8221	27.7488	27.9522	27.8869	27.8221	27.7488	27.9522	27.8869	27.8221	0.203378	0.138087	0.0732164	25.1639	25.3673	25.302	25.2371
P0AEK4	FABI_ECOLI		fabI		Enoyl-[acyl-carrier-protein] reductase [NADH] FabI	0.000548246	29	26	24	28	29					28.8737	29.1711	29.0689	29.1829	28.8737	29.1711	29.0689	29.1829	28.8737	29.1711	29.0689	29.1829	0.297437	0.195258	0.309221	25.0663	25.3637	25.2616	25.3755
P62707	GPMA_ECOLI		gpmA		2,3-bisphosphoglycerate-dependent phosphoglycerate mutase	0.000548246	32	22	24	32	28					29.3693	29.4459	29.3793	29.2472	29.3693	29.4459	29.3793	29.2472	29.3693	29.4459	29.3793	29.2472	0.0766341	0.00999678	-0.122062	25.1994	25.276	25.2094	25.0773
P12758	UDP_ECOLI		udp		Uridine phosphorylase	0.000548246	23	23	21	23	20					28.7149	29.1005	28.6806	28.9534	28.7149	29.1005	28.6806	28.9534	28.7149	29.1005	28.6806	28.9534	0.385554	-0.0342992	0.238429	24.8081	25.1936	24.7738	25.0465
P0AF93	RIDA_ECOLI		ridA		2-iminobutanoate/2-iminopropanoate deaminase	0.000548246	8	8	5	7	5					28.3704	28.3547	28.348	28.2401	28.3704	28.3547	28.348	28.2401	28.3704	28.3547	28.348	28.2401	-0.0157246	-0.0223738	-0.130292	25.2005	25.1848	25.1781	25.0702
P0A9M8	PTA_ECOLI		pta		Phosphate acetyltransferase	0.000548246	68	59	66	68	68					30.2696	30.4549	30.3568	30.3279	30.2696	30.4549	30.3568	30.3279	30.2696	30.4549	30.3568	30.3279	0.185306	0.0872197	0.0582689	24.9842	25.1695	25.0714	25.0425
P69441	KAD_ECOLI		adk		Adenylate kinase	0.000548246	24	23	23	24	20					29.2734	29.3868	29.3249	29.2134	29.2734	29.3868	29.3249	29.2134	29.2734	29.3868	29.3249	29.2134	0.11346	0.0515248	-0.0599351	25.0254	25.1389	25.077	24.9655
P0A9P0	DLDH_ECOLI		lpdA		Dihydrolipoyl dehydrogenase	0.000548246	52	51	49	52	52					29.9397	29.9928	29.9773	30.0664	29.9397	29.9928	29.9773	30.0664	29.9397	29.9928	29.9773	30.0664	0.0531389	0.0376267	0.126751	25.0817	25.1348	25.1193	25.2084
P0ABP8	DEOD_ECOLI		deoD		Purine nucleoside phosphorylase DeoD-type	0.000548246	35	34	30	35	34					29.1913	29.2092	29.3284	29.3088	29.1913	29.2092	29.3284	29.3088	29.1913	29.2092	29.3284	29.3088	0.0178677	0.137065	0.117485	25.1039	25.1217	25.2409	25.2214
P0AEK2	FABG_ECOLI		fabG		3-oxoacyl-[acyl-carrier-protein] reductase FabG	0.000548246	24	21	21	24	21					28.9362	29.0122	29.1137	28.943	28.9362	29.0122	29.1137	28.943	28.9362	29.0122	29.1137	28.943	0.0759524	0.177495	0.00678517	25.0293	25.1053	25.2068	25.0361
P0A7D4	PURA_ECOLI		purA		Adenylosuccinate synthetase	0.000548246	44	37	39	44	38					29.7861	29.9815	29.8706	29.8398	29.7861	29.9815	29.8706	29.8398	29.7861	29.9815	29.8706	29.8398	0.195373	0.0845326	0.0536627	24.8792	25.0746	24.9637	24.9329
A0A023ZVB2	A0A023ZVB2_BPT4		modB		NAD--protein ADP-ribosyltransferase modB	0.000548246	12	0	12	0	8					NA	28.3883	NA	25.5596	16.3419	28.3883	16.3419	25.5596	16.3419	28.3883	16.3419	25.5596	12.0464	0	9.21779	13.0199	25.0664	13.0199	22.2377
P0A6N4	EFP_ECOLI		efp		Elongation factor P	0.000548246	14	10	9	14	9					27.9843	28.0507	27.993	28.0279	27.9843	28.0507	27.993	28.0279	27.9843	28.0507	27.993	28.0279	0.0663455	0.00870391	0.0435742	24.9843	25.0507	24.993	25.0279
P61889	MDH_ECOLI		mdh		Malate dehydrogenase	0.000548246	24	23	24	24	23					29.1639	29.1846	29.2513	29.1861	29.1639	29.1846	29.2513	29.1861	29.1639	29.1846	29.2513	29.1861	0.0207042	0.0874556	0.0222861	24.9939	25.0146	25.0814	25.0162
P0A800	RPOZ_ECOLI		rpoZ		DNA-directed RNA polymerase subunit omega	0.000548246	16	16	14	16	16					27.5032	27.7959	27.7694	27.6167	27.5032	27.7959	27.7694	27.6167	27.5032	27.7959	27.7694	27.6167	0.292731	0.266207	0.113475	24.6958	24.9886	24.9621	24.8093
P0AD49	RAIA_ECOLI		raiA		Ribosome-associated inhibitor A	0.000548246	18	13	13	18	13					27.2893	27.9799	28.151	28.0116	27.2893	27.9799	28.151	28.0116	27.2893	27.9799	28.151	28.0116	0.690554	0.861731	0.722316	24.2893	24.9799	25.151	25.0116
P27302	TKT1_ECOLI	P27302;P33570	tktA	tktA;tktB	Transketolase 1	0.000548246	59	52	52	59	59	3	4	4	4	30.1516	30.331	30.181	30.1725	30.1516	30.331	30.181	30.1725	30.1516	30.331	30.181	30.1725	0.179452	0.0294297	0.0209373	24.794	24.9735	24.8235	24.815
P0A9Y6	CSPC_ECOLI		cspC		Cold shock-like protein CspC	0.000548246	8	7	7	8	7					27.1455	27.2679	27.4565	26.8695	27.1455	27.2679	27.4565	26.8695	27.1455	27.2679	27.4565	26.8695	0.122486	0.311017	-0.275959	24.8235	24.946	25.1345	24.5476
P0A870	TALB_ECOLI	P0A867;P0A870	talB	talA;talB	Transaldolase B	0.000548246	42	39	36	42	40	3	2	3	3	29.4685	29.721	29.6854	29.5621	29.4685	29.721	29.6854	29.5621	29.4685	29.721	29.6854	29.5621	0.252554	0.216953	0.0936337	24.6611	24.9137	24.8781	24.7547
P0A7M9	RL31_ECOLI		rpmE		50S ribosomal protein L31	0.000548246	11	11	11	11	11					27.3574	27.4702	27.8862	27.5195	27.3574	27.4702	27.8862	27.5195	27.3574	27.4702	27.8862	27.5195	0.112796	0.528774	0.162093	24.7725	24.8853	25.3013	24.9346
P0A8T7	RPOC_ECOLI		rpoC		DNA-directed RNA polymerase subunit beta'	0.000548246	143	127	133	143	137					31.2995	31.4419	31.3345	31.3177	31.2995	31.4419	31.3345	31.3177	31.2995	31.4419	31.3345	31.3177	0.142474	0.0350421	0.018257	24.6848	24.8272	24.7198	24.703
P0A8N3	SYK1_ECOLI	P0A8N3;P0A8N5	lysS	lysS;lysU	Lysine--tRNA ligase	0.000548246	56	51	50	56	51	16	15	17	16	29.7575	29.9389	29.7937	29.8808	29.7575	29.9389	29.7937	29.8808	29.7575	29.9389	29.7937	29.8808	0.181476	0.0362607	0.123295	24.6282	24.8097	24.6644	24.7515
P0A8V2	RPOB_ECOLI		rpoB		DNA-directed RNA polymerase subunit beta	0.000548246	139	130	125	134	139					31.2477	31.362	31.2844	31.2053	31.2477	31.362	31.2844	31.2053	31.2477	31.362	31.2844	31.2053	0.114388	0.0367759	-0.0423755	24.6778	24.7922	24.7146	24.6354
P0AG86	SECB_ECOLI		secB		Protein-export protein SecB	0.000548246	11	10	11	10	10					27.2416	27.3486	27.4974	27.4067	27.2416	27.3486	27.4974	27.4067	27.2416	27.3486	27.4974	27.4067	0.107008	0.255747	0.165137	24.6566	24.7637	24.9124	24.8218
P0A6R3	FIS_ECOLI		fis		DNA-binding protein Fis	0.000548246	10	9	10	10	9					26.7258	27.0603	27.3516	26.9969	26.7258	27.0603	27.3516	26.9969	26.7258	27.0603	27.3516	26.9969	0.33452	0.625825	0.271132	24.4039	24.7384	25.0297	24.675
P0A9L3	FKBB_ECOLI		fklB		FKBP-type 22 kDa peptidyl-prolyl cis-trans isomerase	0.000548246	19	14	16	19	17					28.0816	28.3204	28.2105	28.1075	28.0816	28.3204	28.2105	28.1075	28.0816	28.3204	28.2105	28.1075	0.238735	0.128848	0.0259076	24.4967	24.7354	24.6255	24.5226
P0ACA3	SSPA_ECOLI		sspA		Stringent starvation protein A	0.000548246	17	17	15	17	17					28.5266	28.5368	28.6675	28.5046	28.5266	28.5368	28.6675	28.5046	28.5266	28.5368	28.6675	28.5046	0.0101513	0.140813	-0.0220657	24.7193	24.7294	24.8601	24.6972
P00509	AAT_ECOLI		aspC		Aspartate aminotransferase	0.000548246	35	33	35	33	35					29.4438	29.5632	29.4513	29.3794	29.4438	29.5632	29.4513	29.3794	29.4438	29.5632	29.4513	29.3794	0.119476	0.00752856	-0.0643185	24.5858	24.7053	24.5933	24.5215
P0ADZ0	RL23_ECOLI		rplW		50S ribosomal protein L23	0.000548246	15	3	8	15	9					26.5109	27.5074	27.1742	27.1486	26.5109	27.5074	27.1742	27.1486	26.5109	27.5074	27.1742	27.1486	0.996563	0.663323	0.637709	23.7035	24.7001	24.3668	24.3412
P0A953	FABB_ECOLI		fabB		3-oxoacyl-[acyl-carrier-protein] synthase 1	0.000548246	24	23	22	24	23					29.1065	29.0829	29.0538	28.9522	29.1065	29.0829	29.0538	28.9522	29.1065	29.0829	29.0538	28.9522	-0.023534	-0.0526649	-0.154305	24.7142	24.6906	24.6615	24.5599
P0A6A3	ACKA_ECOLI		ackA		Acetate kinase	0.000548246	39	33	33	38	39					29.1111	29.1853	29.2419	29.3188	29.1111	29.1853	29.2419	29.3188	29.1111	29.1853	29.2419	29.3188	0.074231	0.130785	0.207767	24.5875	24.6618	24.7183	24.7953
P00490	PHSM_ECOLI		malP		Maltodextrin phosphorylase	0.000548246	67	66	61	65	67					30.3688	30.5451	30.4603	30.5526	30.3688	30.5451	30.4603	30.5526	30.3688	30.5451	30.4603	30.5526	0.176304	0.0915023	0.183828	24.4146	24.5909	24.5061	24.5984
P00448	SODM_ECOLI		sodA		Superoxide dismutase [Mn]	0.000548246	23	23	19	21	21					27.9287	28.2722	27.9819	28.312	27.9287	28.2722	27.9819	28.312	27.9287	28.2722	27.9819	28.312	0.343454	0.0531474	0.383222	24.2283	24.5718	24.2814	24.6115
P0A825	GLYA_ECOLI		glyA		Serine hydroxymethyltransferase	0.000548246	32	28	30	29	32					29.1749	29.3258	29.1904	29.2472	29.1749	29.3258	29.1904	29.2472	29.1749	29.3258	29.1904	29.2472	0.150861	0.0154885	0.0722998	24.4201	24.5709	24.4355	24.4924
P0AEE5	DGAL_ECOLI		mglB		D-galactose-binding periplasmic protein	0.000548246	41	36	36	41	37					29.0336	29.2651	29.2965	29.0057	29.0336	29.2651	29.2965	29.0057	29.0336	29.2651	29.2965	29.0057	0.231474	0.262917	-0.0278877	24.3332	24.5646	24.5961	24.3053
P0A7L8	RL27_ECOLI		rpmA		50S ribosomal protein L27	0.000548246	11	8	8	11	9					27.0872	27.1144	27.3902	27.4645	27.0872	27.1144	27.3902	27.4645	27.0872	27.1144	27.3902	27.4645	0.0271837	0.302964	0.377321	24.5022	24.5294	24.8052	24.8796
P0A6Z3	HTPG_ECOLI		htpG		Chaperone protein HtpG	0.000548246	65	59	60	65	62					29.9073	30.0941	29.9758	29.9234	29.9073	30.0941	29.9758	29.9234	29.9073	30.0941	29.9758	29.9234	0.186889	0.0685131	0.0161025	24.3223	24.5092	24.3908	24.3384
P0A805	RRF_ECOLI		frr		Ribosome-recycling factor	0.000548246	18	16	18	17	16					28.1508	28.5616	28.4416	28.2745	28.1508	28.5616	28.4416	28.2745	28.1508	28.5616	28.4416	28.2745	0.410798	0.29075	0.123703	24.0633	24.4741	24.3541	24.1871
P0AF36	ZAPB_ECOLI		zapB		Cell division protein ZapB	0.000548246	8	7	7	8	7					26.5985	27.2672	27.1255	27.1492	26.5985	27.2672	27.1255	27.1492	26.5985	27.2672	27.1255	27.1492	0.668706	0.52706	0.550716	23.7911	24.4598	24.3182	24.3418
P0A6X7	IHFA_ECOLI		ihfA		Integration host factor subunit alpha	0.000548246	13	9	11	13	10					27.6401	27.7786	27.8017	27.6112	27.6401	27.7786	27.8017	27.6112	27.6401	27.7786	27.8017	27.6112	0.138452	0.16153	-0.0288993	24.3182	24.4567	24.4797	24.2893
P61714	RISB_ECOLI		ribE		6,7-dimethyl-8-ribityllumazine synthase	0.000548246	11	11	11	11	11					27.0745	27.2558	27.2777	27.0717	27.0745	27.2558	27.2777	27.0717	27.0745	27.2558	27.2777	27.0717	0.181263	0.203224	-0.00280496	24.2672	24.4484	24.4704	24.2644
P69222	IF1_ECOLI		infA		Translation initiation factor IF-1	0.000548246	12	11	11	12	10					26.3874	26.4315	26.7549	26.3696	26.3874	26.4315	26.7549	26.3696	26.3874	26.4315	26.7549	26.3696	0.0441498	0.367507	-0.0177709	24.3874	24.4315	24.7549	24.3696
P0AFF6	NUSA_ECOLI		nusA		Transcription termination/antitermination protein NusA	0.000548246	45	42	43	45	43					29.3257	29.5165	29.4343	29.4109	29.3257	29.5165	29.4343	29.4109	29.3257	29.5165	29.4343	29.4109	0.190812	0.108618	0.0851972	24.2383	24.4291	24.3469	24.3235
P0A8L1	SYS_ECOLI		serS		Serine--tRNA ligase	0.000548246	48	42	47	48	47					29.2381	29.4246	29.2519	29.3211	29.2381	29.4246	29.2519	29.3211	29.2381	29.4246	29.2519	29.3211	0.186476	0.0138112	0.0829985	24.2381	24.4246	24.2519	24.3211
P21599	KPYK2_ECOLI		pykA		Pyruvate kinase II	0.000548246	44	40	41	44	44					29.1027	29.3685	29.1953	29.1448	29.1027	29.3685	29.1953	29.1448	29.1027	29.3685	29.1953	29.1448	0.265812	0.0925234	0.0420788	24.1485	24.4144	24.2411	24.1906
P08839	PT1_ECOLI		ptsI		Phosphoenolpyruvate-protein phosphotransferase	0.000548246	61	58	54	61	60					29.4732	29.6959	29.5674	29.4864	29.4732	29.6959	29.5674	29.4864	29.4732	29.6959	29.5674	29.4864	0.222747	0.0942639	0.0132005	24.1512	24.374	24.2455	24.1644
P45523	FKBA_ECOLI		fkpA		FKBP-type peptidyl-prolyl cis-trans isomerase FkpA	0.000548246	24	21	21	22	24					28.4491	28.6015	28.5504	28.328	28.4491	28.6015	28.5504	28.328	28.4491	28.6015	28.5504	28.328	0.15233	0.101256	-0.12109	24.2012	24.3535	24.3025	24.0801
P00957	SYA_ECOLI		alaS		Alanine--tRNA ligase	0.000548246	86	81	82	86	84					30.1149	30.316	30.1241	30.1112	30.1149	30.316	30.1241	30.1112	30.1149	30.316	30.1241	30.1112	0.201166	0.00925146	-0.00364013	24.1376	24.3387	24.1468	24.1339
P08200	IDH_ECOLI		icd		Isocitrate dehydrogenase [NADP]	0.000548246	40	34	38	40	40					28.9931	29.2	29.0021	29.0242	28.9931	29.2	29.0021	29.0242	28.9931	29.2	29.0021	29.0242	0.206861	0.0089786	0.0311022	24.0862	24.2931	24.0952	24.1173
P0ADN2	YIFE_ECOLI		yifE		UPF0438 protein YifE	0.000548246	16	14	15	16	16					26.7073	27.4164	27.0748	27.2475	26.7073	27.4164	27.0748	27.2475	26.7073	27.4164	27.0748	27.2475	0.709152	0.367489	0.54018	23.5373	24.2465	23.9048	24.0775
P0AAI5	FABF_ECOLI		fabF		3-oxoacyl-[acyl-carrier-protein] synthase 2	0.000548246	22	21	20	21	22					28.787	28.634	28.7448	28.5861	28.787	28.634	28.7448	28.5861	28.787	28.634	28.7448	28.5861	-0.152998	-0.0421629	-0.200865	24.3946	24.2416	24.3525	24.1938
P00350	6PGD_ECOLI		gnd		6-phosphogluconate dehydrogenase, decarboxylating	0.000548246	46	45	43	45	46					29.1441	29.2699	29.178	29.2023	29.1441	29.2699	29.178	29.2023	29.1441	29.2699	29.178	29.2023	0.125793	0.033944	0.0582421	24.0997	24.2255	24.1336	24.1579
P0AFG0	NUSG_ECOLI		nusG		Transcription termination/antitermination protein NusG	0.000548246	22	20	22	20	22					27.6208	27.7974	27.7271	27.7408	27.6208	27.7974	27.7271	27.7408	27.6208	27.7974	27.7271	27.7408	0.176605	0.106347	0.119968	24.0358	24.2124	24.1422	24.1558
P69783	PTGA_ECOLI		crr		Glucose-specific phosphotransferase enzyme IIA component	0.000548246	16	15	14	16	15					28.1079	27.6634	28.1843	27.7217	28.1079	27.6634	28.1843	27.7217	28.1079	27.6634	28.1843	27.7217	-0.444545	0.0764492	-0.386241	24.6485	24.2039	24.7249	24.2622
P15288	PEPD_ECOLI		pepD		Cytosol non-specific dipeptidase	0.000548246	35	31	30	33	35					28.9167	29.1039	29.0102	29.0524	28.9167	29.1039	29.0102	29.0524	28.9167	29.1039	29.0102	29.0524	0.187245	0.0934735	0.135683	24.0098	24.197	24.1033	24.1455
P0ACG1	STPA_ECOLI		stpA		DNA-binding protein StpA	0.000548246	17	14	14	17	15					27.3854	27.6558	27.5074	27.6044	27.3854	27.6558	27.5074	27.6044	27.3854	27.6558	27.5074	27.6044	0.270393	0.121998	0.218929	23.926	24.1964	24.048	24.1449
P13029	KATG_ECOLI		katG		Catalase-peroxidase	0.000548246	55	55	54	55	55					29.6108	29.7564	29.6121	29.6105	29.6108	29.7564	29.6121	29.6105	29.6108	29.7564	29.6121	29.6105	0.145574	0.00127743	-0.000287287	24.0259	24.1714	24.0271	24.0256
P0A6K6	DEOB_ECOLI		deoB		Phosphopentomutase	0.000548246	40	40	37	39	39					28.7909	28.8694	28.8194	29.0121	28.7909	28.8694	28.8194	29.0121	28.7909	28.8694	28.8194	29.0121	0.0785388	0.0285412	0.221209	24.0904	24.169	24.119	24.3116
P09394	GLPQ_ECOLI		glpQ		Glycerophosphoryl diester phosphodiesterase	0.000548246	36	36	35	35	35					28.6084	28.8007	28.7136	28.6162	28.6084	28.8007	28.7136	28.6162	28.6084	28.8007	28.7136	28.6162	0.19228	0.105173	0.00772534	23.9646	24.1569	24.0698	23.9723
P0AA04	PTHP_ECOLI		ptsH		Phosphocarrier protein HPr	0.000548246	11	9	9	11	9					26.6069	26.704	26.8799	26.4714	26.6069	26.704	26.8799	26.4714	26.6069	26.704	26.8799	26.4714	0.097118	0.27306	-0.135444	24.0219	24.119	24.295	23.8864
P0A9X9	CSPA_ECOLI	P0A978;P0A9X9	cspA	cspA;cspG	Cold shock protein CspA	0.000548246	5	5	5	5	5	1	1	1	1	26.9026	26.9241	27.6989	26.7533	26.9026	26.9241	27.6989	26.7533	26.9026	26.9241	27.6989	26.7533	0.0214383	0.796284	-0.149321	24.0953	24.1167	24.8916	23.9459
P0A8F0	UPP_ECOLI		upp		Uracil phosphoribosyltransferase	0.000548246	18	17	17	18	17					27.9736	28.0995	28.0383	27.98	27.9736	28.0995	28.0383	27.98	27.9736	28.0995	28.0383	27.98	0.125916	0.0647025	0.00639708	23.9736	24.0995	24.0383	23.98
P08312	SYFA_ECOLI		pheS		Phenylalanine--tRNA ligase alpha subunit	0.000548246	29	29	28	29	29					28.4223	28.5479	28.4499	28.4483	28.4223	28.5479	28.4499	28.4483	28.4223	28.5479	28.4499	28.4483	0.125621	0.0276738	0.0260391	23.9628	24.0885	23.9905	23.9889
P68206	YJBJ_ECOLI		yjbJ		UPF0337 protein YjbJ	0.000548246	6	4	4	6	6					26.7327	26.8896	27.6049	26.8052	26.7327	26.8896	27.6049	26.8052	26.7327	26.8896	27.6049	26.8052	0.156883	0.872265	0.0725255	23.9253	24.0822	24.7976	23.9978
P0A6H5	HSLU_ECOLI		hslU		ATP-dependent protease ATPase subunit HslU	0.000548246	41	36	37	40	41					29.1758	29.0987	29.23	29.0338	29.1758	29.0987	29.23	29.0338	29.1758	29.0987	29.23	29.0338	-0.0770872	0.0542468	-0.14196	24.1314	24.0543	24.1856	23.9894
P61517	CAN_ECOLI		can		Carbonic anhydrase 2	0.000548246	14	12	12	14	13					27.6444	27.8478	27.7309	27.695	27.6444	27.8478	27.7309	27.695	27.6444	27.8478	27.7309	27.695	0.203451	0.0865378	0.0506082	23.837	24.0405	23.9235	23.8876
P0A8W8	YFBU_ECOLI		yfbU		UPF0304 protein YfbU	0.000548246	21	21	20	21	21					27.7093	27.8449	27.6294	27.8916	27.7093	27.8449	27.6294	27.8916	27.7093	27.8449	27.6294	27.8916	0.135653	-0.0798481	0.182345	23.9019	24.0376	23.8221	24.0843
P0A707	IF3_ECOLI		infC		Translation initiation factor IF-3	0.000548246	23	20	21	23	19					27.549	27.8233	27.7635	27.6819	27.549	27.8233	27.7635	27.6819	27.549	27.8233	27.7635	27.6819	0.274272	0.214501	0.132863	23.7417	24.0159	23.9562	23.8745
P22259	PCKA_ECOLI		pckA		Phosphoenolpyruvate carboxykinase [ATP]	0.000548246	44	43	42	43	44					28.9926	29.0943	29.0109	28.9435	28.9926	29.0943	29.0109	28.9435	28.9926	29.0943	29.0109	28.9435	0.101768	0.0183689	-0.0490471	23.9051	24.0069	23.9235	23.8561
P0A9A6	FTSZ_ECOLI		ftsZ		Cell division protein FtsZ	0.000548246	47	46	47	45	47					28.4855	28.5184	28.4185	28.4029	28.4855	28.5184	28.4185	28.4029	28.4855	28.5184	28.4185	28.4029	0.0328887	-0.0670004	-0.0825794	23.9619	23.9948	23.8949	23.8793
P0ACD4	ISCU_ECOLI		iscU		Iron-sulfur cluster assembly scaffold protein IscU	0.000548246	11	9	10	11	10					26.9325	27.155	27.1405	27.0341	26.9325	27.155	27.1405	27.0341	26.9325	27.155	27.1405	27.0341	0.222482	0.207964	0.101611	23.7626	23.9851	23.9706	23.8642
P0A7B8	HSLV_ECOLI		hslV		ATP-dependent protease subunit HslV	0.000548246	8	8	8	8	8					26.8275	27.1429	26.9753	26.9731	26.8275	27.1429	26.9753	26.9731	26.8275	27.1429	26.9753	26.9731	0.315461	0.147826	0.145589	23.6576	23.973	23.8054	23.8032
P0A8E7	YAJQ_ECOLI		yajQ		UPF0234 protein YajQ	0.000548246	23	20	18	23	22					27.2901	27.4077	27.4937	27.2164	27.2901	27.4077	27.4937	27.2164	27.2901	27.4077	27.4937	27.2164	0.117575	0.20362	-0.0736804	23.8307	23.9482	24.0343	23.757
P0ABB0	ATPA_ECOLI		atpA		ATP synthase subunit alpha	0.000548246	39	38	38	39	39					28.9372	29.0304	28.9705	28.9364	28.9372	29.0304	28.9705	28.9364	28.9372	29.0304	28.9705	28.9364	0.0932412	0.0333793	-0.000731649	23.8497	23.9429	23.8831	23.849
P00961	SYGB_ECOLI		glyS		Glycine--tRNA ligase beta subunit	0.000548246	82	82	81	82	82					29.5107	29.6291	29.5065	29.5015	29.5107	29.6291	29.5065	29.5015	29.5107	29.6291	29.5065	29.5015	0.118477	-0.00413479	-0.00914588	23.8102	23.9287	23.8061	23.8011
P0A9Q7	ADHE_ECOLI		adhE		Aldehyde-alcohol dehydrogenase	0.000548246	79	79	75	79	78					29.6483	29.6418	29.647	29.6295	29.6483	29.6418	29.647	29.6295	29.6483	29.6418	29.647	29.6295	-0.00647421	-0.00129419	-0.0187764	23.9204	23.9139	23.9191	23.9016
P0ACB2	HEM2_ECOLI		hemB		Delta-aminolevulinic acid dehydratase	0.000548246	28	23	25	25	28					27.974	28.0754	27.9607	28.0473	27.974	28.0754	27.9607	28.0473	27.974	28.0754	27.9607	28.0473	0.101376	-0.0133231	0.0733372	23.8041	23.9054	23.7907	23.8774
P0AGD3	SODF_ECOLI		sodB		Superoxide dismutase [Fe]	0.000548246	12	11	10	12	12					27.6324	27.4899	27.8242	27.5738	27.6324	27.4899	27.8242	27.5738	27.6324	27.4899	27.8242	27.5738	-0.142431	0.191898	-0.0585911	24.0474	23.905	24.2393	23.9888
P0A8M0	SYN_ECOLI		asnS		Asparagine--tRNA ligase	0.000548246	34	29	33	32	34					28.9887	29.0475	29.0067	29.0012	28.9887	29.0475	29.0067	29.0012	28.9887	29.0475	29.0067	29.0012	0.0587373	0.0180157	0.0124698	23.8188	23.8775	23.8368	23.8313
P0A6T1	G6PI_ECOLI		pgi		Glucose-6-phosphate isomerase	0.000548246	50	47	45	47	50					28.8286	29.0285	28.7981	28.9713	28.8286	29.0285	28.7981	28.9713	28.8286	29.0285	28.7981	28.9713	0.199973	-0.0305013	0.142709	23.6586	23.8586	23.6281	23.8013
P67910	HLDD_ECOLI		hldD		ADP-L-glycero-D-manno-heptose-6-epimerase	0.000548246	34	34	32	34	34					28.1018	28.2355	28.2824	28.2021	28.1018	28.2355	28.2824	28.2021	28.1018	28.2355	28.2824	28.2021	0.13372	0.180678	0.100301	23.7094	23.8432	23.8901	23.8097
P0A817	METK_ECOLI		metK		S-adenosylmethionine synthase	0.000548246	32	32	29	29	30					28.4356	28.4862	28.395	28.4788	28.4356	28.4862	28.395	28.4788	28.4356	28.4862	28.395	28.4788	0.05061	-0.0405867	0.043193	23.7918	23.8424	23.7512	23.835
P0A9C5	GLNA_ECOLI		glnA		Glutamine synthetase	0.000548246	45	42	43	43	45					28.5779	28.7479	28.6297	28.6613	28.5779	28.7479	28.6297	28.6613	28.5779	28.7479	28.6297	28.6613	0.169971	0.0517858	0.0833914	23.6711	23.841	23.7228	23.7545
P38489	NFSB_ECOLI		nfsB		Oxygen-insensitive NAD(P)H nitroreductase	0.000548246	19	17	17	18	19					27.4516	27.621	27.4557	27.4849	27.4516	27.621	27.4557	27.4849	27.4516	27.621	27.4557	27.4849	0.169391	0.00408472	0.0333325	23.6442	23.8136	23.6483	23.6776
P0ACJ0	LRP_ECOLI		lrp		Leucine-responsive regulatory protein	0.000548246	12	12	12	11	12					27.1104	27.2616	27.1707	27.1019	27.1104	27.2616	27.1707	27.1019	27.1104	27.2616	27.1707	27.1019	0.151208	0.0603134	-0.00844448	23.6509	23.8021	23.7112	23.6425
P07813	SYL_ECOLI		leuS		Leucine--tRNA ligase	0.000548246	72	67	69	66	72					29.3774	29.4974	29.3264	29.3398	29.3774	29.4974	29.3264	29.3398	29.3774	29.4974	29.3264	29.3398	0.120052	-0.0509304	-0.0375544	23.6769	23.797	23.626	23.6394
P17117	NFSA_ECOLI		nfsA		Oxygen-insensitive NADPH nitroreductase	0.000548246	20	20	20	19	20					27.2331	27.5849	27.3625	27.4492	27.2331	27.5849	27.3625	27.4492	27.2331	27.5849	27.3625	27.4492	0.351855	0.12949	0.216164	23.4257	23.7776	23.5552	23.6419
P27248	GCST_ECOLI		gcvT		Aminomethyltransferase	0.000548246	23	22	20	23	20					27.8349	28.1653	27.9702	28.0206	27.8349	28.1653	27.9702	28.0206	27.8349	28.1653	27.9702	28.0206	0.330419	0.135279	0.185639	23.4426	23.773	23.5779	23.6282
P63224	GMHA_ECOLI		gmhA		Phosphoheptose isomerase	0.000548246	16	15	15	16	16					27.3043	27.5761	27.3538	27.6004	27.3043	27.5761	27.3538	27.6004	27.3043	27.5761	27.3538	27.6004	0.271807	0.0494604	0.296041	23.497	23.7688	23.5464	23.793
P00956	SYI_ECOLI		ileS		Isoleucine--tRNA ligase	0.000548246	62	61	54	54	62					29.5724	29.7315	29.5789	29.6191	29.5724	29.7315	29.5789	29.6191	29.5724	29.7315	29.5789	29.6191	0.159091	0.00648618	0.0467003	23.5951	23.7542	23.6016	23.6418
P0AB77	KBL_ECOLI		kbl		2-amino-3-ketobutyrate coenzyme A ligase	0.000548246	39	36	38	38	39					28.2124	28.1941	28.1494	28.139	28.2124	28.1941	28.1494	28.139	28.2124	28.1941	28.1494	28.139	-0.0182615	-0.0629906	-0.0733731	23.7529	23.7347	23.6899	23.6796
P0A7E5	PYRG_ECOLI		pyrG		CTP synthase	0.000548246	37	35	36	37	36					29.0671	28.9781	29.0557	28.9051	29.0671	28.9781	29.0557	28.9051	29.0671	28.9781	29.0557	28.9051	-0.0890009	-0.0113748	-0.162052	23.8192	23.7302	23.8078	23.6571
P16659	SYP_ECOLI		proS		Proline--tRNA ligase	0.000548246	47	47	45	42	47					28.7706	28.9762	28.775	28.7667	28.7706	28.9762	28.775	28.7667	28.7706	28.9762	28.775	28.7667	0.20562	0.00437734	-0.0038701	23.5227	23.7283	23.527	23.5188
P63284	CLPB_ECOLI		clpB		Chaperone protein ClpB	0.000548246	92	89	86	92	87					29.6117	29.7452	29.6435	29.5976	29.6117	29.7452	29.6435	29.5976	29.6117	29.7452	29.6435	29.5976	0.133535	0.0318552	-0.0140949	23.5893	23.7228	23.6212	23.5752
P0A717	KPRS_ECOLI		prs		Ribose-phosphate pyrophosphokinase	0.000548246	25	25	25	25	24					27.8118	27.8868	27.8784	27.9198	27.8118	27.8868	27.8784	27.9198	27.8118	27.8868	27.8784	27.9198	0.0749996	0.0665645	0.108001	23.6419	23.7169	23.7084	23.7499
P0A6L2	DAPA_ECOLI		dapA		4-hydroxy-tetrahydrodipicolinate synthase	0.000548246	16	15	16	15	16					27.7324	27.7987	27.8419	27.7215	27.7324	27.7987	27.8419	27.7215	27.7324	27.7987	27.8419	27.7215	0.0663516	0.109529	-0.0108242	23.6449	23.7113	23.7544	23.6341
P0ABB4	ATPB_ECOLI		atpD		ATP synthase subunit beta	0.000548246	41	41	40	41	40					28.7261	28.6952	28.6959	28.5828	28.7261	28.6952	28.6959	28.5828	28.7261	28.6952	28.6959	28.5828	-0.0308659	-0.0301761	-0.143268	23.7261	23.6952	23.6959	23.5828
P0AEU7	SKP_ECOLI		skp		Chaperone protein Skp	0.000548246	8	7	8	7	7					27.1621	27.4914	27.2345	27.3436	27.1621	27.4914	27.2345	27.3436	27.1621	27.4914	27.2345	27.3436	0.329265	0.0723848	0.181478	23.3548	23.684	23.4272	23.5363
P0A6B7	ISCS_ECOLI		iscS		Cysteine desulfurase IscS	0.000548246	42	39	40	39	42					28.4474	28.4898	28.4118	28.3629	28.4474	28.4898	28.4118	28.3629	28.4474	28.4898	28.4118	28.3629	0.0424471	-0.035524	-0.0844451	23.64	23.6824	23.6045	23.5556
P0A715	KDSA_ECOLI		kdsA		2-dehydro-3-deoxyphosphooctonate aldolase	0.000548246	24	23	24	23	24					28.0067	28.2667	28.1459	28.147	28.0067	28.2667	28.1459	28.147	28.0067	28.2667	28.1459	28.147	0.260058	0.139206	0.14033	23.4217	23.6818	23.5609	23.5621
P07395	SYFB_ECOLI		pheT		Phenylalanine--tRNA ligase beta subunit	0.000548246	55	52	53	53	55					29.0976	29.204	29.1256	29.1568	29.0976	29.204	29.1256	29.1568	29.0976	29.204	29.1256	29.1568	0.106386	0.027993	0.0592231	23.5741	23.6804	23.602	23.6333
P0A862	TPX_ECOLI		tpx		Thiol peroxidase	0.000548246	10	10	10	10	10					26.6927	26.8332	26.7765	26.6083	26.6927	26.8332	26.7765	26.6083	26.6927	26.8332	26.7765	26.6083	0.140471	0.0838114	-0.0844141	23.5228	23.6633	23.6066	23.4384
P0A6Q6	FABZ_ECOLI		fabZ		3-hydroxyacyl-[acyl-carrier-protein] dehydratase FabZ	0.000548246	13	12	9	11	13					26.4327	26.4665	26.3434	26.7197	26.4327	26.4665	26.3434	26.7197	26.4327	26.4665	26.3434	26.7197	0.0337422	-0.0892798	0.286956	23.6254	23.6591	23.5361	23.9123
P0A9P4	TRXB_ECOLI		trxB		Thioredoxin reductase	0.000548246	25	23	22	25	24					27.5876	27.65	27.6036	27.6543	27.5876	27.65	27.6036	27.6543	27.5876	27.65	27.6036	27.6543	0.062423	0.0160813	0.0667538	23.5876	23.65	23.6036	23.6543
P0A705	IF2_ECOLI		infB		Translation initiation factor IF-2	0.000548246	84	77	80	80	84					29.4503	29.6604	29.6073	29.5754	29.4503	29.6604	29.6073	29.5754	29.4503	29.6604	29.6073	29.5754	0.210088	0.157007	0.125066	23.4279	23.638	23.585	23.553
P0A763	NDK_ECOLI		ndk		Nucleoside diphosphate kinase	0.000548246	10	9	10	10	10					26.7336	26.8068	26.8264	26.8144	26.7336	26.8068	26.8264	26.8144	26.7336	26.8068	26.8264	26.8144	0.0731979	0.0927696	0.0807501	23.5637	23.6369	23.6565	23.6445
P32132	TYPA_ECOLI		typA		GTP-binding protein TypA/BipA	0.000548246	47	46	46	46	47					28.5367	28.649	28.5927	28.5948	28.5367	28.649	28.5927	28.5948	28.5367	28.649	28.5927	28.5948	0.112299	0.05601	0.0580733	23.4923	23.6046	23.5483	23.5504
P0AGJ9	SYY_ECOLI		tyrS		Tyrosine--tRNA ligase	0.000548246	33	29	29	32	33					27.9943	28.1832	28.0497	27.9005	27.9943	28.1832	28.0497	27.9005	27.9943	28.1832	28.0497	27.9005	0.188875	0.0553505	-0.0937822	23.4093	23.5982	23.4647	23.3156
P36683	ACNB_ECOLI		acnB		Aconitate hydratase B	0.000548246	68	67	65	66	68					29.3434	29.4396	29.3694	29.2489	29.3434	29.4396	29.3694	29.2489	29.3434	29.4396	29.3694	29.2489	0.096267	0.026014	-0.0944762	23.4854	23.5817	23.5114	23.3909
P05055	PNP_ECOLI		pnp		Polyribonucleotide nucleotidyltransferase	0.000548246	53	51	51	53	53					28.946	29.1027	28.9261	28.9432	28.946	29.1027	28.9261	28.9432	28.946	29.1027	28.9261	28.9432	0.156704	-0.0198335	-0.00277076	23.4224	23.5791	23.4026	23.4196
P0A8G6	NQOR_ECOLI		wrbA		NAD(P)H dehydrogenase (quinone)	0.000548246	14	14	14	14	14					26.7287	26.8692	26.888	26.7554	26.7287	26.8692	26.888	26.7554	26.7287	26.8692	26.888	26.7554	0.140529	0.159314	0.0267117	23.4067	23.5473	23.566	23.4334
P00959	SYM_ECOLI		metG		Methionine--tRNA ligase	0.000548246	53	48	51	53	51					28.822	29.0389	28.851	28.8277	28.822	29.0389	28.851	28.8277	28.822	29.0389	28.851	28.8277	0.216831	0.02901	0.00563843	23.3302	23.547	23.3592	23.3358
P24182	ACCC_ECOLI		accC		Biotin carboxylase	0.000548246	41	40	37	41	40					28.8135	28.6332	28.7267	28.4768	28.8135	28.6332	28.7267	28.4768	28.8135	28.6332	28.7267	28.4768	-0.180374	-0.0868663	-0.33674	23.7261	23.5457	23.6392	23.3893
P60906	SYH_ECOLI		hisS		Histidine--tRNA ligase	0.000548246	35	34	34	34	35					28.3151	28.4471	28.2985	28.3041	28.3151	28.4471	28.2985	28.3041	28.3151	28.4471	28.2985	28.3041	0.131951	-0.0166243	-0.0110491	23.4082	23.5402	23.3916	23.3972
P45578	LUXS_ECOLI		luxS		S-ribosylhomocysteine lyase	0.000548246	16	11	14	16	14					27.0595	27.3318	27.3207	27.2503	27.0595	27.3318	27.3207	27.2503	27.0595	27.3318	27.3207	27.2503	0.272273	0.261171	0.190849	23.2521	23.5244	23.5133	23.443
P28904	TREC_ECOLI		treC		Trehalose-6-phosphate hydrolase	0.000548246	29	29	27	28	28					28.1908	28.5643	28.1463	28.2532	28.1908	28.5643	28.1463	28.2532	28.1908	28.5643	28.1463	28.2532	0.373508	-0.0444346	0.062446	23.1464	23.5199	23.1019	23.2088
P0A8M6	YEEX_ECOLI		yeeX		UPF0265 protein YeeX	0.000548246	10	10	9	9	9					26.448	26.5025	26.5558	26.3217	26.448	26.5025	26.5558	26.3217	26.448	26.5025	26.5558	26.3217	0.054453	0.107806	-0.126277	23.448	23.5025	23.5558	23.3217
P00954	SYW_ECOLI		trpS		Tryptophan--tRNA ligase	0.000548246	24	23	23	24	24					27.9769	28.0847	27.9425	27.9219	27.9769	28.0847	27.9425	27.9219	27.9769	28.0847	27.9425	27.9219	0.107859	-0.0343811	-0.0549305	23.3919	23.4998	23.3575	23.337
P0AC59	GLRX2_ECOLI		grxB		Glutaredoxin-2	0.000548246	18	17	17	17	18					27.5447	27.7316	27.6821	27.6388	27.5447	27.7316	27.6821	27.6388	27.5447	27.7316	27.6821	27.6388	0.186871	0.137371	0.09407	23.2968	23.4837	23.4342	23.3909
P23869	PPIB_ECOLI		ppiB		Peptidyl-prolyl cis-trans isomerase B	0.000548246	18	18	16	18	15					26.7582	26.931	27.0026	26.8922	26.7582	26.931	27.0026	26.8922	26.7582	26.931	27.0026	26.8922	0.172819	0.244438	0.133996	23.2987	23.4716	23.5432	23.4327
P0ACE7	HINT_ECOLI		hinT		HIT-like protein HinT	0.000548246	7	7	7	7	7					25.813	26.2787	26.0632	26.0823	25.813	26.2787	26.0632	26.0823	25.813	26.2787	26.0632	26.0823	0.465701	0.250247	0.269324	23.0056	23.4713	23.2559	23.2749
P0A836	SUCC_ECOLI		sucC		Succinyl-CoA ligase [ADP-forming] subunit beta	0.000548246	31	29	29	30	31					28.3092	28.4672	28.3648	28.311	28.3092	28.4672	28.3648	28.311	28.3092	28.4672	28.3648	28.311	0.158047	0.0556074	0.00178932	23.3092	23.4672	23.3648	23.311
P21888	SYC_ECOLI		cysS		Cysteine--tRNA ligase	0.000548246	27	26	27	27	27					27.9041	28.0936	27.9096	27.9262	27.9041	28.0936	27.9096	27.9262	27.9041	28.0936	27.9096	27.9262	0.18954	0.00550158	0.0220952	23.2602	23.4498	23.2657	23.2823
P17169	GLMS_ECOLI		glmS		Glutamine--fructose-6-phosphate aminotransferase [isomerizing]	0.000548246	44	43	39	44	42					28.499	28.6068	28.5867	28.5171	28.499	28.6068	28.5867	28.5171	28.499	28.6068	28.5867	28.5171	0.107808	0.0877002	0.0181156	23.3291	23.4369	23.4168	23.3472
P0A6D7	AROK_ECOLI		aroK		Shikimate kinase 1	0.000548246	14	14	14	14	14					26.7817	27.018	27.103	27.0337	26.7817	27.018	27.103	27.0337	26.7817	27.018	27.103	27.0337	0.236346	0.321347	0.252053	23.1967	23.433	23.518	23.4487
P37095	PEPB_ECOLI		pepB		Peptidase B	0.000548246	35	34	34	35	35					28.0527	28.1858	28.0535	28.0192	28.0527	28.1858	28.0535	28.0192	28.0527	28.1858	28.0535	28.0192	0.133112	0.000857225	-0.0334555	23.2978	23.4309	23.2986	23.2643
P0ADP9	YIHD_ECOLI		yihD		Protein YihD	0.000548246	7	7	7	7	7					25.7206	26.0157	26.2355	26.0369	25.7206	26.0157	26.2355	26.0369	25.7206	26.0157	26.2355	26.0369	0.295071	0.514946	0.316269	23.1356	23.4307	23.6506	23.4519
P0A955	ALKH_ECOLI		eda		KHG/KDPG aldolase	0.000548246	15	13	13	14	15					26.8006	27.014	27.147	27.1546	26.8006	27.014	27.147	27.1546	26.8006	27.014	27.147	27.1546	0.213393	0.346393	0.353973	23.2157	23.429	23.562	23.5696
P04805	SYE_ECOLI		gltX		Glutamate--tRNA ligase	0.000548246	39	39	39	39	38					28.3512	28.514	28.4448	28.4151	28.3512	28.514	28.4448	28.4151	28.3512	28.514	28.4448	28.4151	0.162787	0.093573	0.0638806	23.2638	23.4266	23.3574	23.3277
P0ABK5	CYSK_ECOLI		cysK		Cysteine synthase A	0.000548246	24	21	22	24	22					27.4097	27.5925	27.5382	27.5749	27.4097	27.5925	27.5382	27.5749	27.4097	27.5925	27.5382	27.5749	0.18288	0.128557	0.165236	23.2397	23.4226	23.3683	23.405
P23893	GSA_ECOLI		hemL		Glutamate-1-semialdehyde 2,1-aminomutase	0.000548246	20	20	18	18	18					27.5347	27.4973	27.4123	27.357	27.5347	27.4973	27.4123	27.357	27.5347	27.4973	27.4123	27.357	-0.0373872	-0.122386	-0.177665	23.4472	23.4098	23.3248	23.2695
P63020	NFUA_ECOLI		nfuA		Fe/S biogenesis protein NfuA	0.000548246	11	11	11	11	11					26.7336	26.9944	26.8976	26.7342	26.7336	26.9944	26.8976	26.7342	26.7336	26.9944	26.8976	26.7342	0.260716	0.163959	0.000563765	23.1487	23.4094	23.3126	23.1492
P21170	SPEA_ECOLI		speA		Biosynthetic arginine decarboxylase	0.000548246	36	34	35	34	36					28.3605	28.4409	28.3683	28.3769	28.3605	28.4409	28.3683	28.3769	28.3605	28.4409	28.3683	28.3769	0.0803654	0.00778409	0.0164308	23.3161	23.3965	23.3239	23.3325
P0AFY8	SEQA_ECOLI		seqA		Negative modulator of initiation of replication	0.000548246	12	12	12	12	12					26.6911	26.8546	26.7143	26.6092	26.6911	26.8546	26.7143	26.6092	26.6911	26.8546	26.7143	26.6092	0.163514	0.0231649	-0.0818906	23.2317	23.3952	23.2549	23.1498
P0ABT2	DPS_ECOLI		dps		DNA protection during starvation protein	0.000548246	22	21	21	22	21					27.303	27.2986	27.4371	27.3467	27.303	27.2986	27.4371	27.3467	27.303	27.2986	27.4371	27.3467	-0.00441924	0.134036	0.043706	23.3961	23.3917	23.5302	23.4399
P0ADE8	YGFZ_ECOLI		ygfZ		tRNA-modifying protein YgfZ	0.000548246	26	26	25	24	26					27.634	27.6963	27.6171	27.6699	27.634	27.6963	27.6171	27.6699	27.634	27.6963	27.6171	27.6699	0.0622756	-0.0168821	0.0358676	23.3121	23.3744	23.2952	23.348
P0A6G7	CLPP_ECOLI		clpP		ATP-dependent Clp protease proteolytic subunit	0.000548246	8	7	7	8	8					26.2779	26.371	26.3283	26.4419	26.2779	26.371	26.3283	26.4419	26.2779	26.371	26.3283	26.4419	0.0930509	0.0503716	0.16399	23.2779	23.371	23.3283	23.4419
P0AFG6	ODO2_ECOLI		sucB		Dihydrolipoyllysine-residue succinyltransferase component of 2-oxoglutarate dehydrogenase complex	0.000548246	28	26	27	28	28					27.9845	28.1777	28.0102	27.985	27.9845	28.1777	28.0102	27.985	27.9845	28.1777	28.0102	27.985	0.193261	0.0257018	0.000570485	23.1771	23.3704	23.2028	23.1777
P04079	GUAA_ECOLI		guaA		GMP synthase [glutamine-hydrolyzing]	0.000548246	46	44	44	45	46					28.4589	28.4524	28.4308	28.4754	28.4589	28.4524	28.4308	28.4754	28.4589	28.4524	28.4308	28.4754	-0.00648942	-0.0281677	0.0165006	23.3715	23.365	23.3433	23.388
P0A9Q1	ARCA_ECOLI		arcA		Aerobic respiration control protein ArcA	0.000548246	19	18	18	19	19					27.4702	27.4445	27.4593	27.4519	27.4702	27.4445	27.4593	27.4519	27.4702	27.4445	27.4593	27.4519	-0.0256737	-0.0109315	-0.0182473	23.3827	23.357	23.3718	23.3645
P21889	SYD_ECOLI		aspS		Aspartate--tRNA ligase	0.000548246	54	50	53	53	54					28.6171	28.8471	28.684	28.777	28.6171	28.8471	28.684	28.777	28.6171	28.8471	28.684	28.777	0.22996	0.0668483	0.159839	23.1253	23.3552	23.1921	23.2851
P0A9W3	ETTA_ECOLI		ettA		Energy-dependent translational throttle protein EttA	0.000548246	50	43	43	50	44					28.6049	28.8097	28.7031	28.5865	28.6049	28.8097	28.7031	28.5865	28.6049	28.8097	28.7031	28.5865	0.204778	0.0981271	-0.0184463	23.1455	23.3503	23.2436	23.1271
P0A6T9	GCSH_ECOLI		gcvH		Glycine cleavage system H protein	0.000548246	5	5	3	5	4					24.3881	24.8998	24.6572	24.5419	24.3881	24.8998	24.6572	24.5419	24.3881	24.8998	24.6572	24.5419	0.511748	0.269122	0.153792	22.8031	23.3149	23.0723	22.9569
P0A8N5	SYK2_ECOLI		lysU		Lysine--tRNA ligase, heat inducible	0.000548246	36	33	36	36	35					28.3702	28.5163	28.46	28.4076	28.3702	28.5163	28.46	28.4076	28.3702	28.5163	28.46	28.4076	0.146144	0.0898425	0.0374808	23.1607	23.3069	23.2505	23.1982
P0ADG7	IMDH_ECOLI		guaB		Inosine-5'-monophosphate dehydrogenase	0.000548246	42	39	38	42	39					28.1327	28.2984	28.1722	28.2593	28.1327	28.2984	28.1722	28.2593	28.1327	28.2984	28.1722	28.2593	0.165661	0.0395047	0.126569	23.1327	23.2984	23.1722	23.2593
P0A8M3	SYT_ECOLI		thrS		Threonine--tRNA ligase	0.000548246	58	52	54	52	58					28.8666	28.9315	28.8003	28.8954	28.8666	28.9315	28.8003	28.8954	28.8666	28.9315	28.8003	28.8954	0.0649641	-0.0662463	0.0288866	23.2227	23.2877	23.1565	23.2516
P0AGE0	SSB_ECOLI		ssb		Single-stranded DNA-binding protein	0.000548246	13	13	11	11	12					26.549	26.4526	26.2504	26.7857	26.549	26.4526	26.2504	26.7857	26.549	26.4526	26.2504	26.7857	-0.0964144	-0.298598	0.236714	23.3791	23.2827	23.0805	23.6158
P0A6Y5	HSLO_ECOLI		hslO		33 kDa chaperonin	0.000548246	14	10	11	10	14					26.8446	27.0718	27.0356	27.0388	26.8446	27.0718	27.0356	27.0388	26.8446	27.0718	27.0356	27.0388	0.227177	0.190999	0.194209	23.0372	23.2644	23.2282	23.2314
P0ABD5	ACCA_ECOLI		accA		Acetyl-coenzyme A carboxylase carboxyl transferase subunit alpha	0.000548246	27	27	25	27	27					27.8143	27.6526	27.7278	27.6408	27.8143	27.6526	27.7278	27.6408	27.8143	27.6526	27.7278	27.6408	-0.161781	-0.0865377	-0.173578	23.422	23.2602	23.3355	23.2485
P0ADG4	SUHB_ECOLI		suhB		Inositol-1-monophosphatase	0.000548246	29	27	26	29	28					27.5806	27.4292	27.4668	27.3833	27.5806	27.4292	27.4668	27.3833	27.5806	27.4292	27.4668	27.3833	-0.151451	-0.113807	-0.197385	23.4107	23.2593	23.2969	23.2133
P0A858	TPIS_ECOLI		tpiA		Triosephosphate isomerase	0.000548246	22	22	16	20	18					27.0181	27.2514	27.2633	27.4438	27.0181	27.2514	27.2633	27.4438	27.0181	27.2514	27.2633	27.4438	0.233347	0.245195	0.425693	23.0181	23.2514	23.2633	23.4438
P0A9X4	MREB_ECOLI		mreB		Rod shape-determining protein MreB	0.000548246	27	24	24	27	24					27.6413	27.5511	27.541	27.5905	27.6413	27.5511	27.541	27.5905	27.6413	27.5511	27.541	27.5905	-0.0901932	-0.100276	-0.0508279	23.3194	23.2292	23.2191	23.2685
P0A7Z0	RPIA_ECOLI		rpiA		Ribose-5-phosphate isomerase A	0.000548246	10	10	9	10	10					26.5474	26.8101	26.8015	26.7841	26.5474	26.8101	26.8015	26.7841	26.5474	26.8101	26.8015	26.7841	0.262659	0.254067	0.236683	22.9625	23.2251	23.2165	23.1991
P23721	SERC_ECOLI		serC		Phosphoserine aminotransferase	0.000548246	28	28	27	28	28					27.6376	27.7449	27.6327	27.6455	27.6376	27.7449	27.6327	27.6455	27.6376	27.7449	27.6327	27.6455	0.107273	-0.00492905	0.00793379	23.114	23.2213	23.1091	23.122
P0AC53	G6PD_ECOLI		zwf		Glucose-6-phosphate 1-dehydrogenase	0.000548246	33	31	32	31	33					28.3004	28.4873	28.2676	28.3666	28.3004	28.4873	28.2676	28.3666	28.3004	28.4873	28.2676	28.3666	0.186954	-0.032751	0.0662695	23.015	23.2019	22.9822	23.0812
P0AGE9	SUCD_ECOLI		sucD		Succinyl-CoA ligase [ADP-forming] subunit alpha	0.000548246	26	24	24	26	25					27.4142	27.4459	27.3948	27.3662	27.4142	27.4459	27.3948	27.3662	27.4142	27.4459	27.3948	27.3662	0.0317832	-0.0193938	-0.0479702	23.1662	23.198	23.1468	23.1183
P13035	GLPD_ECOLI		glpD		Aerobic glycerol-3-phosphate dehydrogenase	0.000548246	48	44	45	46	48					28.454	28.48	28.4605	28.4275	28.454	28.48	28.4605	28.4275	28.454	28.48	28.4605	28.4275	0.0260464	0.00654829	-0.0264852	23.1686	23.1946	23.1751	23.1421
P27298	OPDA_ECOLI		prlC		Oligopeptidase A	0.000548246	51	49	51	50	50					28.6062	28.7162	28.582	28.7178	28.6062	28.7162	28.582	28.7178	28.6062	28.7162	28.582	28.7178	0.10991	-0.024278	0.11152	23.0827	23.1926	23.0584	23.1942
P07118	SYV_ECOLI		valS		Valine--tRNA ligase	0.000548246	74	72	70	74	74					29.0555	29.2563	29.1022	29.1144	29.0555	29.2563	29.1022	29.1144	29.0555	29.2563	29.1022	29.1144	0.200787	0.0466601	0.0589042	22.9894	23.1902	23.0361	23.0483
P0A8A0	YEBC_ECOLI		yebC		Probable transcriptional regulatory protein YebC	0.000548246	11	9	10	11	10					26.9577	27.2761	27.0181	27.0185	26.9577	27.2761	27.0181	27.0185	26.9577	27.2761	27.0181	27.0185	0.318387	0.0604619	0.0607719	22.8702	23.1886	22.9307	22.931
P0AEP3	GALU_ECOLI		galU		UTP--glucose-1-phosphate uridylyltransferase	0.000548246	18	18	18	18	18					27.2393	27.2734	27.3141	27.0679	27.2393	27.2734	27.3141	27.0679	27.2393	27.2734	27.3141	27.0679	0.0340885	0.0747654	-0.171412	23.1519	23.186	23.2266	22.9805
P0A6K3	DEF_ECOLI		def		Peptide deformylase	0.000548246	15	13	12	15	12					26.4524	26.3424	26.3835	26.4279	26.4524	26.3424	26.3835	26.4279	26.4524	26.3424	26.3835	26.4279	-0.110018	-0.0689578	-0.0245195	23.2825	23.1725	23.2136	23.258
P45568	DXR_ECOLI		dxr		1-deoxy-D-xylulose 5-phosphate reductoisomerase	0.000548246	14	13	14	13	14					27.6515	27.6845	27.0461	24.1011	27.6515	27.6845	27.0461	24.1011	27.6515	27.6845	27.0461	24.1011	0.03303	-0.605443	-3.55042	23.1279	23.161	22.5225	19.5775
P00579	RPOD_ECOLI		rpoD		RNA polymerase sigma factor RpoD	0.000548246	32	31	30	32	31					28.0187	28.2461	28.1156	28.1439	28.0187	28.2461	28.1156	28.1439	28.0187	28.2461	28.1156	28.1439	0.22738	0.0969356	0.125244	22.9312	23.1586	23.0282	23.0565
P23827	ECOT_ECOLI		eco		Ecotin	0.000548246	18	18	15	16	16					26.2122	26.3199	26.3228	26.2048	26.2122	26.3199	26.3228	26.2048	26.2122	26.3199	26.3228	26.2048	0.107753	0.110627	-0.00743067	23.0423	23.15	23.1529	23.0348
P18843	NADE_ECOLI		nadE		NH(3)-dependent NAD(+) synthetase	0.000548246	19	19	19	19	19					27.0217	27.3195	27.1884	27.2502	27.0217	27.3195	27.1884	27.2502	27.0217	27.3195	27.1884	27.2502	0.297746	0.166657	0.228428	22.8518	23.1495	23.0185	23.0802
P0AGD1	SODC_ECOLI		sodC		Superoxide dismutase [Cu-Zn]	0.000548246	12	11	12	11	12					26.4189	26.5848	26.4794	26.2219	26.4189	26.5848	26.4794	26.2219	26.4189	26.5848	26.4794	26.2219	0.165927	0.0605545	-0.196967	22.9595	23.1254	23.02	22.7625
P00962	SYQ_ECOLI		glnS		Glutamine--tRNA ligase	0.000548246	45	44	39	45	43					28.4419	28.6463	28.6258	28.613	28.4419	28.6463	28.6258	28.613	28.4419	28.6463	28.6258	28.613	0.20439	0.183861	0.171064	22.9184	23.1228	23.1022	23.0894
P0ACX3	YDHR_ECOLI		ydhR		Putative monooxygenase YdhR	0.000548246	5	5	5	5	5					25.3738	25.4407	25.575	25.2799	25.3738	25.4407	25.575	25.2799	25.3738	25.4407	25.575	25.2799	0.0669082	0.201239	-0.0938653	23.0519	23.1188	23.2531	22.958
P60716	LIPA_ECOLI		lipA		Lipoyl synthase	0.000548246	27	27	27	27	27					27.6759	27.698	27.5521	27.5664	27.6759	27.698	27.5521	27.5664	27.6759	27.698	27.5521	27.5664	0.0221099	-0.123839	-0.109529	23.091	23.1131	22.9671	22.9814
P0ACC3	ERPA_ECOLI		erpA		Iron-sulfur cluster insertion protein ErpA	0.000548246	5	5	4	4	5					25.7006	25.6918	26.0171	25.4973	25.7006	25.6918	26.0171	25.4973	25.7006	25.6918	26.0171	25.4973	-0.00885151	0.316497	-0.20333	23.1157	23.1068	23.4322	22.9124
P0A780	NUSB_ECOLI		nusB		N utilization substance protein B	0.000548246	11	9	11	8	8					26.3593	26.5633	26.5418	26.4219	26.3593	26.5633	26.5418	26.4219	26.3593	26.5633	26.5418	26.4219	0.203939	0.182535	0.062563	22.8999	23.1038	23.0824	22.9624
P0A9P6	DEAD_ECOLI		deaD		ATP-dependent RNA helicase DeaD	0.000548246	57	54	56	57	56					28.4257	28.5603	28.4797	28.5032	28.4257	28.5603	28.4797	28.5032	28.4257	28.5603	28.4797	28.5032	0.134552	0.0540436	0.0774582	22.9663	23.1008	23.0203	23.0437
P0ADU5	YGIW_ECOLI		ygiW		Protein YgiW	0.000548246	10	10	10	10	10					25.6066	25.9039	25.9536	25.6738	25.6066	25.9039	25.9536	25.6738	25.6066	25.9039	25.9536	25.6738	0.297326	0.347027	0.0672086	22.7993	23.0966	23.1463	22.8665
P0A6H1	CLPX_ECOLI		clpX		ATP-dependent Clp protease ATP-binding subunit ClpX	0.000548246	38	37	35	37	38					28.038	27.9522	27.9382	27.8742	28.038	27.9522	27.9382	27.8742	28.038	27.9522	27.9382	27.8742	-0.0857811	-0.0997224	-0.16373	23.18	23.0942	23.0803	23.0162
P0ABH7	CISY_ECOLI		gltA		Citrate synthase	0.000548246	25	25	19	24	24					28.0573	28.0416	28.086	28.0645	28.0573	28.0416	28.086	28.0645	28.0573	28.0416	28.086	28.0645	-0.0156777	0.0287258	0.00718502	23.1031	23.0874	23.1318	23.1103
P33195	GCSP_ECOLI		gcvP		Glycine dehydrogenase (decarboxylating)	0.000548246	57	53	49	54	57					28.6914	28.8142	28.7311	28.7701	28.6914	28.8142	28.7311	28.7701	28.6914	28.8142	28.7311	28.7701	0.122733	0.03965	0.078689	22.9635	23.0862	23.0032	23.0422
P07650	TYPH_ECOLI		deoA		Thymidine phosphorylase	0.000548246	43	41	43	43	43					27.7853	27.9854	27.8084	27.8178	27.7853	27.9854	27.8084	27.8178	27.7853	27.9854	27.8084	27.8178	0.20004	0.0230804	0.0324733	22.8785	23.0785	22.9015	22.9109
P0ACJ8	CRP_ECOLI		crp		cAMP-activated global transcriptional regulator CRP	0.000548246	20	20	19	20	20					27.1252	27.2374	27.1915	27.2633	27.1252	27.2374	27.1915	27.2633	27.1252	27.2374	27.1915	27.2633	0.112231	0.0662515	0.138062	22.9553	23.0675	23.0215	23.0933
P0A9A9	FUR_ECOLI		fur		Ferric uptake regulation protein	0.000548246	7	7	7	7	7					26.3263	26.5265	26.5386	26.4055	26.3263	26.5265	26.5386	26.4055	26.3263	26.5265	26.5386	26.4055	0.20021	0.21239	0.0792512	22.8668	23.067	23.0792	22.9461
P00960	SYGA_ECOLI		glyQ		Glycine--tRNA ligase alpha subunit	0.000548246	19	16	17	15	19					26.6702	26.8738	26.6689	26.862	26.6702	26.8738	26.6689	26.862	26.6702	26.8738	26.6689	26.862	0.203525	-0.00137349	0.191737	22.8629	23.0664	22.8615	23.0546
P00926	SDHD_ECOLI		dsdA		D-serine dehydratase	0.000548246	27	26	27	27	26					27.4813	27.5817	27.4657	27.4631	27.4813	27.5817	27.4657	27.4631	27.4813	27.5817	27.4657	27.4631	0.100448	-0.0155409	-0.0181112	22.9577	23.0581	22.9422	22.9396
P0AE18	MAP1_ECOLI		map		Methionine aminopeptidase	0.000548246	26	24	22	25	26					27.1731	27.224	27.1589	27.3762	27.1731	27.224	27.1589	27.3762	27.1731	27.224	27.1589	27.3762	0.0508948	-0.014285	0.203107	23.0032	23.0541	22.9889	23.2063
P45577	PROQ_ECOLI		proQ		RNA chaperone ProQ	0.000548246	16	16	16	16	16					27.3797	27.433	27.4392	27.3776	27.3797	27.433	27.4392	27.3776	27.3797	27.433	27.4392	27.3776	0.0533043	0.0594347	-0.00218342	22.9874	23.0407	23.0469	22.9852
P11875	SYR_ECOLI		argS		Arginine--tRNA ligase	0.000548246	49	43	45	46	49					28.0524	28.3968	28.2119	28.2062	28.0524	28.3968	28.2119	28.2062	28.0524	28.3968	28.2119	28.2062	0.344439	0.15951	0.153857	22.6948	23.0393	22.8543	22.8487
P0A796	PFKA_ECOLI		pfkA		ATP-dependent 6-phosphofructokinase isozyme 1	0.000548246	22	22	20	22	22					27.5609	27.5371	27.4566	27.4418	27.5609	27.5371	27.4566	27.4418	27.5609	27.5371	27.4566	27.4418	-0.0237115	-0.104249	-0.119062	23.0373	23.0136	22.933	22.9182
P0ADU2	YGIN_ECOLI		ygiN		Probable quinol monooxygenase YgiN	0.000548246	7	7	7	7	6					25.5576	25.8157	25.8685	25.5322	25.5576	25.8157	25.8685	25.5322	25.5576	25.8157	25.8685	25.5322	0.258073	0.310937	-0.0253648	22.7502	23.0083	23.0612	22.7249
P0ACR9	MPRA_ECOLI		mprA		Transcriptional repressor MprA	0.000548246	12	11	10	10	12					26.369	26.814	26.5194	26.5591	26.369	26.814	26.5194	26.5591	26.369	26.814	26.5194	26.5591	0.445006	0.150344	0.190094	22.5617	23.0067	22.712	22.7518
P0A6E4	ASSY_ECOLI		argG		Argininosuccinate synthase	0.000548246	34	30	32	34	31					28.0533	28.132	28.0312	27.9204	28.0533	28.132	28.0312	27.9204	28.0533	28.132	28.0312	27.9204	0.078654	-0.0221386	-0.132875	22.924	23.0027	22.9019	22.7911
P0AEI1	MIAB_ECOLI		miaB		tRNA-2-methylthio-N(6)-dimethylallyladenosine synthase	0.000548246	34	34	33	32	34					27.8624	27.9468	27.8419	27.7866	27.8624	27.9468	27.8419	27.7866	27.8624	27.9468	27.8419	27.7866	0.0843544	-0.0205443	-0.0758268	22.9082	22.9926	22.8877	22.8324
P0ABU2	YCHF_ECOLI		ychF		Ribosome-binding ATPase YchF	0.000548246	25	25	24	24	24					27.3791	27.5124	27.456	27.4709	27.3791	27.5124	27.456	27.4709	27.3791	27.5124	27.456	27.4709	0.133324	0.0769825	0.0918193	22.8555	22.9888	22.9325	22.9473
P0A9M5	XGPT_ECOLI		gpt		Xanthine phosphoribosyltransferase	0.000548246	9	9	7	8	9					26.471	25.967	25.8432	25.8373	26.471	25.967	25.8432	25.8373	26.471	25.967	25.8432	25.8373	-0.504018	-0.627761	-0.633688	23.471	22.967	22.8432	22.8373
P39831	YDFG_ECOLI		ydfG		NADP-dependent 3-hydroxy acid dehydrogenase YdfG	0.000548246	13	13	12	13	12					26.6282	26.7731	26.605	26.6249	26.6282	26.7731	26.605	26.6249	26.6282	26.7731	26.605	26.6249	0.144992	-0.0231412	-0.00325411	22.8208	22.9658	22.7977	22.8175
P23843	OPPA_ECOLI		oppA		Periplasmic oligopeptide-binding protein	0.000548246	47	47	42	45	42					28.205	28.281	28.15	28.261	28.205	28.281	28.15	28.261	28.205	28.281	28.15	28.261	0.0759501	-0.0550139	0.0559489	22.8831	22.9591	22.8281	22.9391
P0A9U3	YBIT_ECOLI		ybiT		Uncharacterized ABC transporter ATP-binding protein YbiT	0.000548246	30	30	27	28	29					28.0888	28.2348	28.089	28.0363	28.0888	28.2348	28.089	28.0363	28.0888	28.2348	28.089	28.0363	0.14597	0.000198841	-0.0525273	22.8034	22.9494	22.8036	22.7509
P0AES4	GYRA_ECOLI		gyrA		DNA gyrase subunit A	0.000548246	60	58	55	58	60					28.6993	28.8471	28.6692	28.6517	28.6993	28.8471	28.6692	28.6517	28.6993	28.8471	28.6692	28.6517	0.147798	-0.0301439	-0.0476784	22.7924	22.9402	22.7623	22.7448
P37689	GPMI_ECOLI		gpmI		2,3-bisphosphoglycerate-independent phosphoglycerate mutase	0.000548246	31	31	29	29	31					27.8455	27.9818	27.8536	27.8791	27.8455	27.9818	27.8536	27.8791	27.8455	27.9818	27.8536	27.8791	0.136343	0.00814447	0.0336013	22.8011	22.9374	22.8092	22.8347
P0AC62	GLRX3_ECOLI		grxC		Glutaredoxin-3	0.000548246	5	5	5	5	5					25.5824	25.7358	26.0306	25.4012	25.5824	25.7358	26.0306	25.4012	25.5824	25.7358	26.0306	25.4012	0.153434	0.448219	-0.181211	22.775	22.9285	23.2233	22.5938
P0A8P3	FETP_ECOLI		yggX		Probable Fe(2+)-trafficking protein	0.000548246	20	19	18	18	20					25.4851	25.9205	25.8706	25.9066	25.4851	25.9205	25.8706	25.9066	25.4851	25.9205	25.8706	25.9066	0.43547	0.385547	0.421554	22.4851	22.9205	22.8706	22.9066
P0A9M2	HPRT_ECOLI		hpt		Hypoxanthine phosphoribosyltransferase	0.000548246	16	16	16	16	16					26.6816	26.6103	26.6911	26.5957	26.6816	26.6103	26.6911	26.5957	26.6816	26.6103	26.6911	26.5957	-0.0713252	0.00951139	-0.0858929	22.9811	22.9098	22.9907	22.8953
P0A6W5	GREA_ECOLI		greA		Transcription elongation factor GreA	0.000548246	18	16	17	18	17					26.4713	26.8112	26.9267	26.7629	26.4713	26.8112	26.9267	26.7629	26.4713	26.8112	26.9267	26.7629	0.339896	0.455409	0.291672	22.5644	22.9043	23.0198	22.856
P0ABS1	DKSA_ECOLI		dksA		RNA polymerase-binding transcription factor DksA	0.000548246	9	8	8	9	8					26.0625	26.0666	26.1724	26.2237	26.0625	26.0666	26.1724	26.2237	26.0625	26.0666	26.1724	26.2237	0.00408938	0.109894	0.161117	22.8926	22.8967	23.0025	23.0537
P07913	TDH_ECOLI		tdh		L-threonine 3-dehydrogenase	0.000548246	19	18	19	17	19					27.4759	27.3554	27.3193	27.3633	27.4759	27.3554	27.3193	27.3633	27.4759	27.3554	27.3193	27.3633	-0.120403	-0.156573	-0.112568	23.0164	22.896	22.8598	22.9039
P05793	ILVC_ECOLI		ilvC		Ketol-acid reductoisomerase	0.000548246	34	32	34	28	33					27.8363	28.0227	27.8772	27.8738	27.8363	28.0227	27.8772	27.8738	27.8363	28.0227	27.8772	27.8738	0.186426	0.0409701	0.03756	22.707	22.8934	22.748	22.7445
P0ABD8	BCCP_ECOLI		accB		Biotin carboxyl carrier protein of acetyl-CoA carboxylase	0.000548246	6	5	6	6	6					26.3048	25.8864	26.0702	26.1068	26.3048	25.8864	26.0702	26.1068	26.3048	25.8864	26.0702	26.1068	-0.41849	-0.234684	-0.198025	23.3048	22.8864	23.0702	23.1068
P02931	OMPF_ECOLI	P21420;P77747;P02931;P02932	ompF	nmpC;ompF;ompN;phoE	Outer membrane protein F	0.000548246	27	27	19	21	20	1	1	1	1	27.1986	27.1921	27.1176	26.9461	27.1986	27.1921	27.1176	26.9461	27.1986	27.1921	27.1176	26.9461	-0.00652568	-0.0809837	-0.252537	22.8767	22.8702	22.7957	22.6242
P0A6U5	RSMG_ECOLI		rsmG		Ribosomal RNA small subunit methyltransferase G	0.000548246	13	13	11	12	11					26.6555	26.752	26.6904	26.5381	26.6555	26.752	26.6904	26.5381	26.6555	26.752	26.6904	26.5381	0.0965256	0.0348903	-0.117391	22.7486	22.8451	22.7835	22.6312
P39173	YEAD_ECOLI		yeaD		Putative glucose-6-phosphate 1-epimerase	0.000548246	18	17	17	18	17					26.6326	26.8383	26.7137	26.818	26.6326	26.8383	26.7137	26.818	26.6326	26.8383	26.7137	26.818	0.205705	0.0811261	0.1854	22.6326	22.8383	22.7137	22.818
P0AFC7	NUOB_ECOLI		nuoB		NADH-quinone oxidoreductase subunit B	0.000548246	14	14	14	14	14					26.9242	26.9104	26.9106	26.8037	26.9242	26.9104	26.9106	26.8037	26.9242	26.9104	26.9106	26.8037	-0.0138611	-0.0135888	-0.12049	22.8368	22.8229	22.8232	22.7163
P31663	PANC_ECOLI		panC		Pantothenate synthetase	0.000548246	24	23	23	23	24					27.062	27.2585	27.0149	27.0873	27.062	27.2585	27.0149	27.0873	27.062	27.2585	27.0149	27.0873	0.196538	-0.0470637	0.0253452	22.6025	22.7991	22.5555	22.6279
P21165	PEPQ_ECOLI		pepQ		Xaa-Pro dipeptidase	0.000548246	28	28	26	27	28					27.5196	27.5998	27.4423	27.4603	27.5196	27.5998	27.4423	27.4603	27.5196	27.5998	27.4423	27.4603	0.0802299	-0.0772259	-0.0592715	22.7122	22.7924	22.635	22.6529
P0A9W9	YRDA_ECOLI		yrdA		Protein YrdA	0.000548246	20	19	19	19	20					26.3512	26.4929	26.5513	26.4024	26.3512	26.4929	26.5513	26.4024	26.3512	26.4929	26.5513	26.4024	0.141707	0.200146	0.0512334	22.6507	22.7924	22.8509	22.7019
P0AD33	YFCZ_ECOLI		yfcZ		UPF0381 protein YfcZ	0.000548246	3	3	3	3	3					25.1721	25.3677	25.3785	24.9904	25.1721	25.3677	25.3785	24.9904	25.1721	25.3677	25.3785	24.9904	0.195636	0.206432	-0.18171	22.5871	22.7828	22.7936	22.4054
P0ADR8	YGDH_ECOLI		ygdH		LOG family protein YgdH	0.000548246	23	23	22	23	23					27.5434	27.6868	27.558	27.5324	27.5434	27.6868	27.558	27.5324	27.5434	27.6868	27.558	27.5324	0.143378	0.0145531	-0.0110115	22.6365	22.7799	22.6511	22.6255
P62620	ISPG_ECOLI		ispG		4-hydroxy-3-methylbut-2-en-1-yl diphosphate synthase (flavodoxin)	0.000548246	32	30	32	30	31					27.5933	27.5843	27.4344	27.394	27.5933	27.5843	27.4344	27.394	27.5933	27.5843	27.4344	27.394	-0.00900713	-0.158859	-0.199327	22.7859	22.7769	22.6271	22.5866
P0A6N8	EFPL_ECOLI		yeiP		Elongation factor P-like protein	0.000548246	9	8	8	9	8					26.2785	26.3607	26.3239	26.1178	26.2785	26.3607	26.3239	26.1178	26.2785	26.3607	26.3239	26.1178	0.0821685	0.0453949	-0.160698	22.6936	22.7757	22.739	22.5329
P00452	RIR1_ECOLI		nrdA		Ribonucleoside-diphosphate reductase 1 subunit alpha	0.000548246	49	48	46	49	48					28.5815	28.5791	28.5101	28.5728	28.5815	28.5791	28.5101	28.5728	28.5815	28.5791	28.5101	28.5728	-0.00238956	-0.0714025	-0.00878272	22.7742	22.7718	22.7028	22.7654
P0AE52	BCP_ECOLI		bcp		Putative peroxiredoxin bcp	0.000548246	14	12	14	14	14					26.4894	26.4622	26.7603	26.4516	26.4894	26.4622	26.7603	26.4516	26.4894	26.4622	26.7603	26.4516	-0.0272495	0.270887	-0.0378519	22.789	22.7617	23.0599	22.7511
P0A8R0	RRAA_ECOLI		rraA		Regulator of ribonuclease activity A	0.000548246	6	5	6	5	6					25.6737	25.7306	25.5583	25.6234	25.6737	25.7306	25.5583	25.6234	25.6737	25.7306	25.5583	25.6234	0.0568478	-0.11546	-0.0502995	22.6737	22.7306	22.5583	22.6234
P0AF90	RRAB_ECOLI		rraB		Regulator of ribonuclease activity B	0.000548246	3	2	3	2	3					24.4316	24.7199	24.6974	24.4336	24.4316	24.7199	24.6974	24.4336	24.4316	24.7199	24.6974	24.4336	0.288225	0.265743	0.00194743	22.4316	22.7199	22.6974	22.4336
P0AAI9	FABD_ECOLI		fabD		Malonyl CoA-acyl carrier protein transacylase	0.000548246	17	17	13	15	17					26.7788	26.8765	27.1651	26.9634	26.7788	26.8765	27.1651	26.9634	26.7788	26.8765	27.1651	26.9634	0.0977024	0.386324	0.184632	22.6089	22.7066	22.9952	22.7935
P0A6J8	DDLA_ECOLI		ddlA		D-alanine--D-alanine ligase A	0.000548246	22	20	22	22	22					26.7698	26.8732	26.8365	26.7203	26.7698	26.8732	26.8365	26.7203	26.7698	26.8732	26.8365	26.7203	0.103322	0.0666157	-0.0495223	22.5999	22.7032	22.6665	22.5504
P0AF12	MTNN_ECOLI		mtnN		5'-methylthioadenosine/S-adenosylhomocysteine nucleosidase	0.000548246	7	7	6	7	7					25.9681	26.1608	26.2553	26.0612	25.9681	26.1608	26.2553	26.0612	25.9681	26.1608	26.2553	26.0612	0.192675	0.28721	0.0930287	22.5087	22.7014	22.7959	22.6017
P28248	DCD_ECOLI		dcd		Deoxycytidine triphosphate deaminase	0.000548246	11	9	8	11	10					25.7955	26.0166	25.9377	25.8843	25.7955	26.0166	25.9377	25.8843	25.7955	26.0166	25.9377	25.8843	0.221008	0.142124	0.0887989	22.4736	22.6946	22.6157	22.5624
P07012	RF2_ECOLI		prfB		Peptide chain release factor 2	0.000548246	23	20	20	23	20					27.2249	27.4936	27.349	27.3672	27.2249	27.4936	27.349	27.3672	27.2249	27.4936	27.349	27.3672	0.268664	0.124066	0.142284	22.4175	22.6862	22.5416	22.5598
P77398	ARNA_ECOLI		arnA		Bifunctional polymyxin resistance protein ArnA	0.000548246	42	38	34	39	42					28.1112	28.1095	28.0936	28.1243	28.1112	28.1095	28.0936	28.1243	28.1112	28.1095	28.0936	28.1243	-0.00169315	-0.017671	0.0130983	22.685	22.6833	22.6673	22.6981
P0AFK9	POTD_ECOLI		potD		Spermidine/putrescine-binding periplasmic protein	0.000548246	24	23	23	21	24					26.761	26.8521	26.7497	26.8927	26.761	26.8521	26.7497	26.8927	26.761	26.8521	26.7497	26.8927	0.0910781	-0.0112927	0.131674	22.5911	22.6822	22.5798	22.7228
P0A993	F16PA_ECOLI		fbp		Fructose-1,6-bisphosphatase class 1	0.000548246	19	17	14	19	17					26.7838	26.8413	26.8796	26.6719	26.7838	26.8413	26.8796	26.6719	26.7838	26.8413	26.8796	26.6719	0.0575485	0.0958065	-0.111891	22.6138	22.6714	22.7097	22.502
P0AC92	GNSA_ECOLI	P0AC92;P77695	gnsA	gnsA;gnsB	Protein GnsA	0.000548246	5	5	5	5	5	2	2	2	2	24.5465	24.991	25.2304	24.8949	24.5465	24.991	25.2304	24.8949	24.5465	24.991	25.2304	24.8949	0.44444	0.683918	0.348354	22.2246	22.669	22.9085	22.5729
P41409	RIHA_ECOLI		rihA		Pyrimidine-specific ribonucleoside hydrolase RihA	0.000548246	10	10	10	10	10					25.8922	26.1269	26.0421	25.9421	25.8922	26.1269	26.0421	25.9421	25.8922	26.1269	26.0421	25.9421	0.234712	0.149875	0.049938	22.4328	22.6675	22.5826	22.4827
P11447	ARLY_ECOLI		argH		Argininosuccinate lyase	0.000548246	39	35	33	34	39					27.4114	27.5691	27.4983	27.5542	27.4114	27.5691	27.4983	27.5542	27.4114	27.5691	27.4983	27.5542	0.157738	0.0868821	0.142778	22.5045	22.6622	22.5914	22.6473
P35340	AHPF_ECOLI		ahpF		Alkyl hydroperoxide reductase subunit F	0.000548246	31	30	31	31	31					27.6266	27.8716	27.7346	27.8128	27.6266	27.8716	27.7346	27.8128	27.6266	27.8716	27.7346	27.8128	0.245044	0.108025	0.186257	22.4171	22.6622	22.5252	22.6034
P37666	GHRB_ECOLI		ghrB		Glyoxylate/hydroxypyruvate reductase B	0.000548246	13	11	12	12	13					26.496	26.5585	26.403	26.4294	26.496	26.5585	26.403	26.4294	26.496	26.5585	26.403	26.4294	0.0624745	-0.0930017	-0.0665765	22.5891	22.6516	22.4961	22.5225
P0A6L0	DEOC_ECOLI		deoC		Deoxyribose-phosphate aldolase	0.000548246	29	29	29	29	29					27.0462	27.283	27.0993	27.4669	27.0462	27.283	27.0993	27.4669	27.0462	27.283	27.0993	27.4669	0.236851	0.0530784	0.420706	22.4023	22.6392	22.4554	22.823
P00864	CAPP_ECOLI		ppc		Phosphoenolpyruvate carboxylase	0.000548246	68	66	64	68	67					28.4827	28.5895	28.4424	28.4271	28.4827	28.5895	28.4424	28.4271	28.4827	28.5895	28.4424	28.4271	0.106722	-0.0403234	-0.0556352	22.5285	22.6353	22.4882	22.4729
P0A812	RUVB_ECOLI		ruvB		Holliday junction ATP-dependent DNA helicase RuvB	0.000548246	13	11	11	13	13					26.4354	27.0721	27.1081	26.0108	26.4354	27.0721	27.1081	26.0108	26.4354	27.0721	27.1081	26.0108	0.636716	0.672695	-0.424602	21.9759	22.6127	22.6486	21.5513
P05707	SRLD_ECOLI		srlD		Sorbitol-6-phosphate 2-dehydrogenase	0.000548246	9	9	9	9	9					26.3441	26.516	26.4801	26.3541	26.3441	26.516	26.4801	26.3541	26.3441	26.516	26.4801	26.3541	0.171866	0.135968	0.00998175	22.4372	22.6091	22.5732	22.4472
P23839	YICC_ECOLI		yicC		UPF0701 protein YicC	0.000548246	21	21	21	20	20					27.0603	27.2945	27.2092	27.1695	27.0603	27.2945	27.2092	27.1695	27.0603	27.2945	27.2092	27.1695	0.234266	0.148889	0.109184	22.3598	22.5941	22.5087	22.469
P36938	PGM_ECOLI		pgm		Phosphoglucomutase	0.000548246	32	31	31	30	32					27.5916	27.7097	27.5513	27.5597	27.5916	27.7097	27.5513	27.5597	27.5916	27.7097	27.5513	27.5597	0.118112	-0.0402562	-0.0318449	22.4623	22.5804	22.422	22.4304
P0A9K3	PHOL_ECOLI		ybeZ		PhoH-like protein	0.000548246	23	23	21	22	22					27.1335	27.2669	27.1432	27.0863	27.1335	27.2669	27.1432	27.0863	27.1335	27.2669	27.1432	27.0863	0.133363	0.00973977	-0.047187	22.4331	22.5664	22.4428	22.3859
P0AE01	TRMJ_ECOLI		trmJ		tRNA (cytidine/uridine-2'-O-)-methyltransferase TrmJ	0.000548246	12	11	11	12	11					26.1095	26.1512	26.129	26.0144	26.1095	26.1512	26.129	26.0144	26.1095	26.1512	26.129	26.0144	0.0417042	0.0195129	-0.0951292	22.5245	22.5662	22.544	22.4294
P0A6Y1	IHFB_ECOLI		ihfB		Integration host factor subunit beta	0.000548246	9	7	9	7	8					25.6336	25.5607	25.4752	25.4267	25.6336	25.5607	25.4752	25.4267	25.6336	25.5607	25.4752	25.4267	-0.0729308	-0.158392	-0.206885	22.6336	22.5607	22.4752	22.4267
P0AF28	NARL_ECOLI		narL		Nitrate/nitrite response regulator protein NarL	0.000548246	15	12	12	14	15					25.8866	26.0123	26.0092	25.9391	25.8866	26.0123	26.0092	25.9391	25.8866	26.0123	26.0092	25.9391	0.125689	0.122526	0.0524266	22.4272	22.5529	22.5497	22.4796
P0A7G6	RECA_ECOLI		recA		Protein RecA	0.000548246	18	17	18	18	18					27.1763	27.1946	27.0729	27.141	27.1763	27.1946	27.0729	27.141	27.1763	27.1946	27.0729	27.141	0.0182367	-0.103419	-0.0353155	22.5325	22.5507	22.4291	22.4972
P0A8Y5	YIDA_ECOLI		yidA		Sugar phosphatase YidA	0.000548246	21	20	19	20	21					26.3197	26.5483	26.3493	26.4221	26.3197	26.5483	26.3493	26.4221	26.3197	26.5483	26.3493	26.4221	0.228585	0.0295795	0.102389	22.3197	22.5483	22.3493	22.4221
P0A9C3	GALM_ECOLI		galM		Aldose 1-epimerase	0.000548246	19	16	17	17	19					26.4411	26.7166	26.5113	26.4872	26.4411	26.7166	26.5113	26.4872	26.4411	26.7166	26.5113	26.4872	0.275501	0.0702336	0.0461011	22.2712	22.5467	22.3414	22.3173
P0AB89	PUR8_ECOLI		purB		Adenylosuccinate lyase	0.000548246	28	27	26	27	28					27.2179	27.4447	27.3385	27.3393	27.2179	27.4447	27.3385	27.3393	27.2179	27.4447	27.3385	27.3393	0.226853	0.120648	0.121463	22.311	22.5378	22.4316	22.4324
P0A867	TALA_ECOLI		talA		Transaldolase A	0.000548246	28	28	27	28	28					27.0417	27.2827	27.1643	27.178	27.0417	27.2827	27.1643	27.178	27.0417	27.2827	27.1643	27.178	0.241054	0.12262	0.136342	22.2868	22.5278	22.4094	22.4231
P0AA16	OMPR_ECOLI		ompR		Transcriptional regulatory protein OmpR	0.000548246	19	16	17	19	19					26.8658	26.823	26.7886	26.6701	26.8658	26.823	26.7886	26.6701	26.8658	26.823	26.7886	26.6701	-0.0428623	-0.0772279	-0.195709	22.5439	22.501	22.4667	22.3482
P0A8E1	YCFP_ECOLI		ycfP		UPF0227 protein YcfP	0.000548246	14	14	13	14	14					26.6383	26.1778	26.6525	26.7039	26.6383	26.1778	26.6525	26.7039	26.6383	26.1778	26.6525	26.7039	-0.460517	0.0141807	0.0655632	22.9379	22.4773	22.952	23.0034
P0ADZ7	YAJC_ECOLI		yajC		UPF0092 membrane protein YajC	0.000548246	2	2	2	2	2					24.5328	24.4609	24.6125	24.1476	24.5328	24.4609	24.6125	24.1476	24.5328	24.4609	24.6125	24.1476	-0.0719043	0.079719	-0.385197	22.5328	22.4609	22.6125	22.1476
P0A6X3	HFQ_ECOLI		hfq		RNA-binding protein Hfq	0.000548246	10	9	9	10	9					25.3107	24.4595	24.9519	24.3541	25.3107	24.4595	24.9519	24.3541	25.3107	24.4595	24.9519	24.3541	-0.851173	-0.358751	-0.95662	23.3107	22.4595	22.9519	22.3541
P0A6R0	FABH_ECOLI		fabH		3-oxoacyl-[acyl-carrier-protein] synthase 3	0.000548246	20	18	17	20	18					26.6622	26.5462	26.7723	26.6407	26.6622	26.5462	26.7723	26.6407	26.6622	26.5462	26.7723	26.6407	-0.115909	0.110124	-0.0214165	22.5747	22.4588	22.6848	22.5533
P04825	AMPN_ECOLI		pepN		Aminopeptidase N	0.000548246	48	44	43	44	48					28.2985	28.387	28.299	28.3708	28.2985	28.387	28.299	28.3708	28.2985	28.387	28.299	28.3708	0.0885575	0.00049595	0.0723364	22.3677	22.4563	22.3682	22.4401
P0AC69	GLRX4_ECOLI		grxD		Glutaredoxin-4	0.000548246	8	6	6	8	7					25.64	25.6211	25.8403	25.667	25.64	25.6211	25.8403	25.667	25.64	25.6211	25.8403	25.667	-0.0189185	0.200299	0.0269066	22.4701	22.4512	22.6704	22.497
P05459	PDXB_ECOLI		pdxB		Erythronate-4-phosphate dehydrogenase	0.000548246	31	30	28	31	31					27.1318	27.2462	27.0468	27.0787	27.1318	27.2462	27.0468	27.0787	27.1318	27.2462	27.0468	27.0787	0.114385	-0.0849902	-0.0530927	22.3244	22.4388	22.2394	22.2713
P0A8J4	YBED_ECOLI		ybeD		UPF0250 protein YbeD	0.000548246	9	8	9	9	9					24.4229	24.7391	24.805	24.6521	24.4229	24.7391	24.805	24.6521	24.4229	24.7391	24.805	24.6521	0.316203	0.382056	0.229164	22.101	22.4172	22.4831	22.3302
P0ABF6	CDD_ECOLI		cdd		Cytidine deaminase	0.000548246	15	15	14	14	15					26.4959	26.5748	26.5876	26.5093	26.4959	26.5748	26.5876	26.5093	26.4959	26.5748	26.5876	26.5093	0.0789516	0.0917074	0.0134619	22.3259	22.4049	22.4176	22.3394
P15977	MALQ_ECOLI		malQ		4-alpha-glucanotransferase	0.000548246	35	34	33	34	35					27.6704	27.7467	27.6782	27.5691	27.6704	27.7467	27.6782	27.5691	27.6704	27.7467	27.6782	27.5691	0.0763224	0.00778858	-0.101274	22.3128	22.3892	22.3206	22.2116
P25437	FRMA_ECOLI		frmA		S-(hydroxymethyl)glutathione dehydrogenase	0.000548246	16	15	16	15	14					26.543	26.5572	26.4812	26.3894	26.543	26.5572	26.4812	26.3894	26.543	26.5572	26.4812	26.3894	0.0142364	-0.0617077	-0.153585	22.373	22.3873	22.3113	22.2194
P76658	HLDE_ECOLI		hldE		Bifunctional protein HldE	0.000548246	33	31	31	32	33					27.2978	27.2361	27.2047	27.0512	27.2978	27.2361	27.2047	27.0512	27.2978	27.2361	27.2047	27.0512	-0.0617371	-0.0931578	-0.246621	22.4399	22.3781	22.3467	22.1932
P0A9Q5	ACCD_ECOLI		accD		Acetyl-coenzyme A carboxylase carboxyl transferase subunit beta	0.000548246	18	18	17	16	18					27.2461	27.0027	27.0828	27.0961	27.2461	27.0027	27.0828	27.0961	27.2461	27.0027	27.0828	27.0961	-0.243342	-0.163316	-0.149924	22.6022	22.3589	22.4389	22.4523
P04425	GSHB_ECOLI		gshB		Glutathione synthetase	0.000548246	29	29	29	28	29					26.7343	26.7444	26.7484	26.9551	26.7343	26.7444	26.7484	26.9551	26.7343	26.7444	26.7484	26.9551	0.0100648	0.0140829	0.220738	22.342	22.3521	22.3561	22.5628
P0AES6	GYRB_ECOLI		gyrB		DNA gyrase subunit B	0.000548246	54	51	53	53	54					28.1108	28.1305	28.1087	28.0047	28.1108	28.1305	28.1087	28.0047	28.1108	28.1305	28.1087	28.0047	0.0197328	-0.00215047	-0.10608	22.3295	22.3492	22.3273	22.2234
P0AFM2	PROX_ECOLI		proX		Glycine betaine-binding periplasmic protein	0.000548246	15	15	15	15	15					26.0919	26.2551	26.1532	26.0332	26.0919	26.2551	26.1532	26.0332	26.0919	26.2551	26.1532	26.0332	0.16313	0.0612557	-0.0587876	22.185	22.3482	22.2463	22.1263
P60240	RAPA_ECOLI		rapA		RNA polymerase-associated protein RapA	0.000548246	59	59	55	56	58					28.2897	28.4072	28.2836	28.3354	28.2897	28.4072	28.2836	28.3354	28.2897	28.4072	28.2836	28.3354	0.117546	-0.0060505	0.0456719	22.2236	22.3412	22.2176	22.2693
P0A9R4	FER_ECOLI		fdx		2Fe-2S ferredoxin	0.000548246	8	7	6	8	7					25.1151	25.3341	25.4552	25.1208	25.1151	25.3341	25.4552	25.1208	25.1151	25.3341	25.4552	25.1208	0.218928	0.340064	0.00563393	22.1151	22.3341	22.4552	22.1208
P0AEW9	K1PF_ECOLI		fruK		1-phosphofructokinase	0.000548246	16	15	14	15	16					26.3705	26.5027	26.4725	26.4691	26.3705	26.5027	26.4725	26.4691	26.3705	26.5027	26.4725	26.4691	0.132149	0.10192	0.0985546	22.2006	22.3328	22.3025	22.2992
P0AA25	THIO_ECOLI		trxA		Thioredoxin-1	0.000548246	14	14	8	9	9					25.9865	25.5018	25.7489	25.7398	25.9865	25.5018	25.7489	25.7398	25.9865	25.5018	25.7489	25.7398	-0.484685	-0.237563	-0.246678	22.8165	22.3318	22.579	22.5699
P0ACC7	GLMU_ECOLI		glmU		Bifunctional protein GlmU	0.000548246	22	21	21	22	21					26.9837	26.9622	26.9636	26.828	26.9837	26.9622	26.9636	26.828	26.9837	26.9622	26.9636	26.828	-0.021446	-0.0201039	-0.155649	22.3398	22.3184	22.3197	22.1842
P0AFU8	RISA_ECOLI		ribC		Riboflavin synthase	0.000548246	12	10	10	12	11					25.8672	26.2181	26.0915	25.9858	25.8672	26.2181	26.0915	25.9858	25.8672	26.2181	26.0915	25.9858	0.35091	0.22429	0.118652	21.9603	22.3112	22.1846	22.0789
P37685	ALDB_ECOLI		aldB		Aldehyde dehydrogenase B	0.000548246	25	24	23	22	25					26.8699	26.9494	26.8488	26.8363	26.8699	26.9494	26.8488	26.8363	26.8699	26.9494	26.8488	26.8363	0.0795178	-0.0210853	-0.0335502	22.226	22.3056	22.2049	22.1925
P0C0L2	OSMC_ECOLI		osmC		Peroxiredoxin OsmC	0.000548246	11	11	8	11	10					25.2459	25.2987	25.4137	25.0965	25.2459	25.2987	25.4137	25.0965	25.2459	25.2987	25.4137	25.0965	0.0528524	0.167861	-0.149378	22.2459	22.2987	22.4137	22.0965
P0AFK0	PMBA_ECOLI		pmbA		Metalloprotease PmbA	0.000548246	23	22	20	23	22					26.9905	27.0749	26.9651	26.9722	26.9905	27.0749	26.9651	26.9722	26.9905	27.0749	26.9651	26.9722	0.0844016	-0.025422	-0.0182897	22.1832	22.2676	22.1577	22.1649
P09147	GALE_ECOLI		galE		UDP-glucose 4-epimerase	0.000548246	22	21	20	21	22					26.4373	26.589	26.5033	26.3981	26.4373	26.589	26.5033	26.3981	26.4373	26.589	26.5033	26.3981	0.151633	0.0659349	-0.0391911	22.1154	22.267	22.1813	22.0762
P0A6P5	DER_ECOLI		der		GTPase Der	0.000548246	37	37	35	35	35					27.286	27.3069	27.2294	27.1214	27.286	27.3069	27.2294	27.1214	27.286	27.3069	27.2294	27.1214	0.0208899	-0.0565556	-0.164558	22.2416	22.2625	22.185	22.077
P77475	YQAB_ECOLI		yqaB		Fructose-1-phosphate phosphatase YqaB	0.000548246	7	6	4	5	7					25.5402	25.7164	25.8612	25.2155	25.5402	25.7164	25.8612	25.2155	25.5402	25.7164	25.8612	25.2155	0.176235	0.321073	-0.324678	22.0807	22.257	22.4018	21.7561
P0ABZ6	SURA_ECOLI		surA		Chaperone SurA	0.000548246	32	30	29	32	30					26.8572	27.0999	27.116	27.0679	26.8572	27.0999	27.116	27.0679	26.8572	27.0999	27.116	27.0679	0.242636	0.258747	0.21067	21.9992	22.2419	22.258	22.2099
P0A7I7	RIBA_ECOLI		ribA		GTP cyclohydrolase-2	0.000548246	10	10	8	9	10					25.8664	25.9319	25.9067	25.7851	25.8664	25.9319	25.9067	25.7851	25.8664	25.9319	25.9067	25.7851	0.0654384	0.0403032	-0.0813048	22.166	22.2314	22.2063	22.0847
P07004	PROA_ECOLI		proA		Gamma-glutamyl phosphate reductase	0.000548246	30	27	27	29	30					26.7955	27.0233	26.7893	26.9965	26.7955	27.0233	26.7893	26.9965	26.7955	27.0233	26.7893	26.9965	0.227731	-0.00626349	0.200981	21.9882	22.2159	21.9819	22.1891
P0A7A2	GPMB_ECOLI		gpmB		Probable phosphoglycerate mutase GpmB	0.000548246	15	13	15	15	15					25.8417	26.0181	25.9305	25.8842	25.8417	26.0181	25.9305	25.8842	25.8417	26.0181	25.9305	25.8842	0.176463	0.0888031	0.0425525	22.0343	22.2108	22.1231	22.0769
P0AAC8	ISCA_ECOLI		iscA		Iron-binding protein IscA	0.000548246	6	6	5	6	6					25.0832	25.3793	25.2904	25.2731	25.0832	25.3793	25.2904	25.2731	25.0832	25.3793	25.2904	25.2731	0.296036	0.207191	0.189811	21.9133	22.2094	22.1205	22.1031
P0A749	MURA_ECOLI		murA		UDP-N-acetylglucosamine 1-carboxyvinyltransferase	0.000548246	25	24	24	24	25					27.021	27.0656	26.9801	26.9554	27.021	27.0656	26.9801	26.9554	27.021	27.0656	26.9801	26.9554	0.0445409	-0.0409006	-0.0656864	22.1631	22.2076	22.1222	22.0974
P0A6V8	GLK_ECOLI		glk		Glucokinase	0.000548246	17	15	15	15	17					26.3221	26.525	26.2604	26.3514	26.3221	26.525	26.2604	26.3514	26.3221	26.525	26.2604	26.3514	0.202837	-0.0617448	0.0292051	22.0002	22.2031	21.9385	22.0294
P33136	OPGG_ECOLI		mdoG		Glucans biosynthesis protein G	0.000548246	36	34	36	36	36					27.1392	27.2887	27.1158	27.0938	27.1392	27.2887	27.1158	27.0938	27.1392	27.2887	27.1158	27.0938	0.149444	-0.0234542	-0.0454349	22.0517	22.2012	22.0283	22.0063
P0A744	MSRA_ECOLI		msrA		Peptide methionine sulfoxide reductase MsrA	0.000548246	8	8	7	8	8					25.3562	25.6552	25.7072	25.6678	25.3562	25.6552	25.7072	25.6678	25.3562	25.6552	25.7072	25.6678	0.298973	0.351028	0.311553	21.8968	22.1957	22.2478	22.2083
P0A6W9	GSH1_ECOLI		gshA		Glutamate--cysteine ligase	0.000548246	24	20	22	24	23					26.8792	27.1438	26.9502	26.9283	26.8792	27.1438	26.9502	26.9283	26.8792	27.1438	26.9502	26.9283	0.264567	0.0710176	0.0491346	21.925	22.1896	21.996	21.9741
P0A7Y8	RNPA_ECOLI		rnpA		Ribonuclease P protein component	0.000548246	7	7	7	6	7					24.8493	25.1837	24.76	25.0202	24.8493	25.1837	24.76	25.0202	24.8493	25.1837	24.76	25.0202	0.334397	-0.0893275	0.170862	21.8493	22.1837	21.76	22.0202
P60651	SPEB_ECOLI		speB		Agmatinase	0.000548246	12	12	12	12	12					26.0526	26.0872	26.0156	26.0147	26.0526	26.0872	26.0156	26.0147	26.0526	26.0872	26.0156	26.0147	0.0345848	-0.0370886	-0.0379339	22.1458	22.1803	22.1087	22.1078
P76116	YNCE_ECOLI		yncE		Uncharacterized protein YncE	0.000548246	22	22	22	22	22					26.601	26.6999	26.8207	26.7662	26.601	26.6999	26.8207	26.7662	26.601	26.6999	26.8207	26.7662	0.0989312	0.219683	0.165198	22.0774	22.1764	22.2971	22.2426
P0A6Z1	HSCA_ECOLI		hscA		Chaperone protein HscA	0.000548246	36	32	33	36	36					27.1028	27.2996	27.1535	27.1433	27.1028	27.2996	27.1535	27.1433	27.1028	27.2996	27.1535	27.1433	0.196884	0.0507588	0.0405809	21.9735	22.1704	22.0242	22.0141
P0A9G6	ACEA_ECOLI		aceA		Isocitrate lyase	0.000548246	24	23	23	24	24					26.8503	26.9245	26.7901	26.8361	26.8503	26.9245	26.7901	26.8361	26.8503	26.9245	26.7901	26.8361	0.0742176	-0.0602138	-0.0142323	22.0954	22.1697	22.0352	22.0812
P61949	FLAV_ECOLI		fldA		Flavodoxin-1	0.000548246	15	15	11	14	13					25.4573	25.1606	25.5543	25.4525	25.4573	25.1606	25.5543	25.4525	25.4573	25.1606	25.5543	25.4525	-0.296705	0.0970012	-0.00484002	22.4573	22.1606	22.5543	22.4525
P0AB28	YCED_ECOLI		yceD		Uncharacterized protein YceD	0.000548246	7	7	6	7	7					24.6915	24.743	24.901	24.9673	24.6915	24.743	24.901	24.9673	24.6915	24.743	24.901	24.9673	0.0515504	0.209536	0.275838	22.1065	22.158	22.316	22.3823
P0A734	MINE_ECOLI		minE		Cell division topological specificity factor	0.000548246	7	7	6	7	7					24.863	24.9573	25.2259	25.1977	24.863	24.9573	25.2259	25.1977	24.863	24.9573	25.2259	25.1977	0.094282	0.362949	0.334767	22.0556	22.1499	22.4186	22.3904
P0A784	ORN_ECOLI		orn		Oligoribonuclease	0.000548246	13	13	12	12	13					25.343	25.73	25.5159	25.6073	25.343	25.73	25.5159	25.6073	25.343	25.73	25.5159	25.6073	0.387037	0.172914	0.264319	21.758	22.145	21.9309	22.0223
P0ABU0	MENB_ECOLI		menB		1,4-dihydroxy-2-naphthoyl-CoA synthase	0.000548246	16	14	15	16	16					26.2191	26.3107	26.2053	26.385	26.2191	26.3107	26.2053	26.385	26.2191	26.3107	26.2053	26.385	0.091614	-0.0137212	0.165967	22.0491	22.1407	22.0354	22.2151
P68767	AMPA_ECOLI		pepA		Cytosol aminopeptidase	0.000548246	27	27	23	24	26					26.946	27.0435	26.9306	27.1334	26.946	27.0435	26.9306	27.1334	26.946	27.0435	26.9306	27.1334	0.09756	-0.0153676	0.187383	22.0391	22.1367	22.0237	22.2265
P0A7Y0	RNC_ECOLI		rnc		Ribonuclease 3	0.000548246	14	14	12	13	14					26.0229	26.2229	26.0849	26.03	26.0229	26.2229	26.0849	26.03	26.0229	26.2229	26.0849	26.03	0.199973	0.0619374	0.00709111	21.9355	22.1354	21.9974	21.9426
P77395	YBBN_ECOLI		ybbN		Uncharacterized protein YbbN	0.000548246	13	13	11	12	13					25.9615	26.0341	26.0762	25.7982	25.9615	26.0341	26.0762	25.7982	25.9615	26.0341	26.0762	25.7982	0.0726678	0.114767	-0.163226	22.0546	22.1272	22.1693	21.8913
P0C037	YAIE_ECOLI		yaiE		UPF0345 protein YaiE	0.000548246	3	3	3	3	3					22.7689	23.1246	23.1199	22.8706	22.7689	23.1246	23.1199	22.8706	22.7689	23.1246	23.1199	22.8706	0.355679	0.350994	0.101661	21.7689	22.1246	22.1199	21.8706
P26646	ACUI_ECOLI		acuI		Probable acrylyl-CoA reductase AcuI	0.000548246	17	16	15	17	17					26.2522	26.2895	26.2319	26.2113	26.2522	26.2895	26.2319	26.2113	26.2522	26.2895	26.2319	26.2113	0.0373683	-0.0202432	-0.0409167	22.0822	22.1196	22.062	22.0413
P33602	NUOG_ECOLI		nuoG		NADH-quinone oxidoreductase subunit G	0.000548246	46	44	45	46	46					27.7472	27.8465	27.7038	27.7375	27.7472	27.8465	27.7038	27.7375	27.7472	27.8465	27.7038	27.7375	0.0993314	-0.0433309	-0.00964676	22.0193	22.1186	21.9759	22.0096
P0AFD1	NUOE_ECOLI		nuoE		NADH-quinone oxidoreductase subunit E	0.000548246	12	10	10	10	12					25.0624	25.281	25.2935	25.2261	25.0624	25.281	25.2935	25.2261	25.0624	25.281	25.2935	25.2261	0.21869	0.231109	0.163723	21.8924	22.1111	22.1235	22.0562
P0A8A2	YEEN_ECOLI		yeeN		Probable transcriptional regulatory protein YeeN	0.000548246	7	7	7	7	7					25.8206	26.0969	26.1246	26.0592	25.8206	26.0969	26.1246	26.0592	25.8206	26.0969	26.1246	26.0592	0.276272	0.303977	0.238509	21.8206	22.0969	22.1246	22.0592
P31120	GLMM_ECOLI		glmM		Phosphoglucosamine mutase	0.000548246	29	28	27	28	29					27.1731	27.0464	27.1178	26.8383	27.1731	27.0464	27.1178	26.8383	27.1731	27.0464	27.1178	26.8383	-0.12671	-0.0553156	-0.334793	22.2189	22.0922	22.1636	21.8841
P0A910	OMPA_ECOLI		ompA		Outer membrane protein A	0.000548246	20	20	19	19	19					26.5561	26.4788	26.499	26.2898	26.5561	26.4788	26.499	26.2898	26.5561	26.4788	26.499	26.2898	-0.0773085	-0.0571602	-0.266285	22.1638	22.0865	22.1066	21.8975
P76268	KDGR_ECOLI		kdgR		Transcriptional regulator KdgR	0.000548246	22	22	21	20	22					26.4765	26.6655	26.5655	26.5432	26.4765	26.6655	26.5655	26.5432	26.4765	26.6655	26.5655	26.5432	0.189034	0.0890805	0.0667821	21.8915	22.0805	21.9806	21.9583
P0A722	LPXA_ECOLI		lpxA		Acyl-[acyl-carrier-protein]--UDP-N-acetylglucosamine O-acyltransferase	0.000548246	7	6	7	5	6					25.1299	25.3998	25.2975	25.1643	25.1299	25.3998	25.2975	25.1643	25.1299	25.3998	25.2975	25.1643	0.269883	0.167568	0.0344128	21.808	22.0778	21.9755	21.8424
P77581	ASTC_ECOLI		astC		Succinylornithine transaminase	0.000548246	12	12	10	12	12					26.0318	26.882	26.9275	26.8742	26.0318	26.882	26.9275	26.8742	26.0318	26.882	26.9275	26.8742	0.850211	0.895738	0.842356	21.2245	22.0747	22.1202	22.0668
P0AEZ3	MIND_ECOLI		minD		Septum site-determining protein MinD	0.000548246	18	18	17	18	18					26.7918	26.3954	26.5927	26.3481	26.7918	26.3954	26.5927	26.3481	26.7918	26.3954	26.5927	26.3481	-0.396419	-0.199098	-0.443691	22.4699	22.0735	22.2708	22.0262
P0AC33	FUMA_ECOLI	P0AC33;P14407	fumA	fumA;fumB	Fumarate hydratase class I, aerobic	0.000548246	39	39	36	38	39	15	15	14	15	27.3334	27.4273	27.2279	27.2699	27.3334	27.4273	27.2279	27.2699	27.3334	27.4273	27.2279	27.2699	0.0939369	-0.105461	-0.063472	21.9758	22.0697	21.8703	21.9123
P0A7G2	RBFA_ECOLI		rbfA		Ribosome-binding factor A	0.000548246	9	9	8	9	9					25.7811	25.7642	26.1255	25.9015	25.7811	25.7642	26.1255	25.9015	25.7811	25.7642	26.1255	25.9015	-0.0169593	0.344387	0.120407	22.0807	22.0637	22.4251	22.2011
P19926	AGP_ECOLI		agp		Glucose-1-phosphatase	0.000548246	21	21	20	18	19					26.8983	26.8708	26.7711	26.9972	26.8983	26.8708	26.7711	26.9972	26.8983	26.8708	26.7711	26.9972	-0.0275006	-0.127181	0.0988928	22.091	22.0635	21.9638	22.1898
P0A6P7	ENGB_ECOLI		engB		Probable GTP-binding protein EngB	0.000548246	14	14	14	13	14					25.7413	25.8688	25.8125	25.7307	25.7413	25.8688	25.8125	25.7307	25.7413	25.8688	25.8125	25.7307	0.127448	0.0711349	-0.0106221	21.934	22.0614	22.0051	21.9234
P64624	YHEO_ECOLI		yheO		Uncharacterized protein YheO	0.000548246	6	6	6	5	6					26.2396	26.0591	26.1708	26.06	26.2396	26.0591	26.1708	26.06	26.2396	26.0591	26.1708	26.06	-0.180556	-0.0688958	-0.17961	22.2396	22.0591	22.1708	22.06
P75913	GHRA_ECOLI		ghrA		Glyoxylate/hydroxypyruvate reductase A	0.000548246	22	21	20	22	22					26.4122	26.3768	26.2841	26.3501	26.4122	26.3768	26.2841	26.3501	26.4122	26.3768	26.2841	26.3501	-0.0353543	-0.128063	-0.0620787	22.0903	22.0549	21.9622	22.0282
P60785	LEPA_ECOLI		lepA		Elongation factor 4	0.000548246	24	24	23	23	23					27.4607	27.292	27.4536	27.2317	27.4607	27.292	27.4536	27.2317	27.4607	27.292	27.4536	27.2317	-0.168679	-0.00705233	-0.229013	22.2128	22.0441	22.2057	21.9837
P0A6T5	GCH1_ECOLI		folE		GTP cyclohydrolase 1	0.000548246	16	15	14	16	15					25.9478	25.9475	25.9377	25.8505	25.9478	25.9475	25.9377	25.8505	25.9478	25.9475	25.9377	25.8505	-0.000374452	-0.0101705	-0.097322	22.0409	22.0406	22.0308	21.9436
P0A9W6	IBAG_ECOLI		ibaG		Acid stress protein IbaG	0.000548246	4	4	4	4	4					23.1545	23.6246	23.5402	23.7754	23.1545	23.6246	23.5402	23.7754	23.1545	23.6246	23.5402	23.7754	0.470007	0.385613	0.620883	21.5696	22.0396	21.9552	22.1905
P77690	ARNB_ECOLI		arnB		UDP-4-amino-4-deoxy-L-arabinose--oxoglutarate aminotransferase	0.000548246	20	19	20	20	18					26.5476	26.6178	26.5046	26.4316	26.5476	26.6178	26.5046	26.4316	26.5476	26.6178	26.5046	26.4316	0.070172	-0.042979	-0.116046	21.9626	22.0328	21.9197	21.8466
P13024	FDHE_ECOLI		fdhE		Protein FdhE	0.000548246	14	14	14	13	14					26.116	26.2802	26.1323	25.972	26.116	26.2802	26.1323	25.972	26.116	26.2802	26.1323	25.972	0.164249	0.0163533	-0.144006	21.868	22.0323	21.8844	21.724
P30859	ARTI_ECOLI		artI		Putative ABC transporter arginine-binding protein 2	0.000548246	31	31	25	29	29					26.1103	26.032	26.3578	25.8793	26.1103	26.032	26.3578	25.8793	26.1103	26.032	26.3578	25.8793	-0.0783392	0.247482	-0.231067	22.1103	22.032	22.3578	21.8793
P69913	CSRA_ECOLI		csrA		Carbon storage regulator	0.000548246	9	7	9	8	8					25.4286	25.0249	25.4992	24.9097	25.4286	25.0249	25.4992	24.9097	25.4286	25.0249	25.4992	24.9097	-0.403708	0.0706035	-0.518917	22.4286	22.0249	22.4992	21.9097
P02925	RBSB_ECOLI		rbsB		Ribose import binding protein RbsB	0.000548246	25	22	23	25	25					26.2099	26.3467	26.4935	26.0767	26.2099	26.3467	26.4935	26.0767	26.2099	26.3467	26.4935	26.0767	0.136817	0.283627	-0.13319	21.888	22.0248	22.1716	21.7548
P37051	PURU_ECOLI		purU		Formyltetrahydrofolate deformylase	0.000548246	12	12	11	11	12					26.066	26.2683	26.0605	26.1506	26.066	26.2683	26.0605	26.1506	26.066	26.2683	26.0605	26.1506	0.202315	-0.00546213	0.0846179	21.818	22.0203	21.8126	21.9026
P33599	NUOCD_ECOLI		nuoC		NADH-quinone oxidoreductase subunit C/D	0.000548246	36	35	34	34	36					27.3824	27.3739	27.3309	27.3105	27.3824	27.3739	27.3309	27.3105	27.3824	27.3739	27.3309	27.3105	-0.00854209	-0.0515521	-0.0719478	22.0249	22.0163	21.9733	21.9529
P08390	USG_ECOLI		usg		USG-1 protein	0.000548246	12	11	12	11	12					25.6607	25.8205	25.7219	25.7735	25.6607	25.8205	25.7219	25.7735	25.6607	25.8205	25.7219	25.7735	0.159795	0.0612517	0.112789	21.8533	22.0131	21.9146	21.9661
P0A884	TYSY_ECOLI		thyA		Thymidylate synthase	0.000548246	10	9	10	9	10					25.7153	25.8193	25.6959	25.7312	25.7153	25.8193	25.6959	25.7312	25.7153	25.8193	25.6959	25.7312	0.104025	-0.0194092	0.0159007	21.9079	22.0119	21.8885	21.9238
P0A7E3	PYRE_ECOLI		pyrE		Orotate phosphoribosyltransferase	0.000548246	16	14	14	15	16					25.8805	25.9177	25.9964	25.7453	25.8805	25.9177	25.9964	25.7453	25.8805	25.9177	25.9964	25.7453	0.0371749	0.115909	-0.135266	21.9736	22.0108	22.0895	21.8384
P75838	YCAO_ECOLI		ycaO		Ribosomal protein S12 methylthiotransferase accessory factor YcaO	0.000548246	17	16	16	16	17					26.5118	26.6543	26.5908	26.4387	26.5118	26.6543	26.5908	26.4387	26.5118	26.6543	26.5908	26.4387	0.142424	0.0789353	-0.0731392	21.868	22.0104	21.9469	21.7948
P0AGK4	YHBY_ECOLI		yhbY		RNA-binding protein YhbY	0.000548246	4	4	4	4	4					25.0208	24.8069	25.1937	25.2322	25.0208	24.8069	25.1937	25.2322	25.0208	24.8069	25.1937	25.2322	-0.213922	0.172824	0.211314	22.2135	21.9996	22.3863	22.4248
P08622	DNAJ_ECOLI		dnaJ		Chaperone protein DnaJ	0.000548246	21	19	15	21	21					26.5631	26.583	26.7064	26.6168	26.5631	26.583	26.7064	26.6168	26.5631	26.583	26.7064	26.6168	0.0199508	0.143294	0.0537243	21.9781	21.998	22.1214	22.0318
Q46856	YQHD_ECOLI		yqhD		Alcohol dehydrogenase YqhD	0.000548246	26	25	25	24	26					26.1373	26.3856	26.1726	26.2231	26.1373	26.3856	26.1726	26.2231	26.1373	26.3856	26.1726	26.2231	0.24829	0.0352927	0.0857653	21.745	21.9933	21.7803	21.8307
P31979	NUOF_ECOLI		nuoF		NADH-quinone oxidoreductase subunit F	0.000548246	24	23	23	24	24					26.9084	26.8464	26.876	26.8387	26.9084	26.8464	26.876	26.8387	26.9084	26.8464	26.876	26.8387	-0.0620238	-0.032353	-0.0696582	22.0504	21.9884	22.018	21.9807
P0A7B5	PROB_ECOLI		proB		Glutamate 5-kinase	0.000548246	22	21	22	21	22					26.5132	26.7411	26.5723	26.5282	26.5132	26.7411	26.5723	26.5282	26.5132	26.7411	26.5723	26.5282	0.227946	0.0591453	0.0150079	21.7583	21.9862	21.8174	21.7733
P22333	ADD_ECOLI		add		Adenosine deaminase	0.000548246	19	18	19	18	19					26.5064	26.2968	26.4944	26.5147	26.5064	26.2968	26.4944	26.5147	26.5064	26.2968	26.4944	26.5147	-0.209575	-0.0120044	0.00830591	22.1845	21.9749	22.1725	22.1928
P39199	PRMB_ECOLI		prmB		50S ribosomal protein L3 glutamine methyltransferase	0.000548246	9	8	7	9	8					25.5021	25.66	25.4894	25.4864	25.5021	25.66	25.4894	25.4864	25.5021	25.66	25.4894	25.4864	0.15786	-0.0127174	-0.0156456	21.8017	21.9595	21.7889	21.786
P52697	6PGL_ECOLI		pgl		6-phosphogluconolactonase	0.000548246	12	10	10	11	12					25.9836	25.8661	25.7968	25.9679	25.9836	25.8661	25.7968	25.9679	25.9836	25.8661	25.7968	25.9679	-0.117537	-0.186808	-0.0157582	22.0767	21.9592	21.8899	22.061
P0A887	UBIE_ECOLI		ubiE		Ubiquinone/menaquinone biosynthesis C-methyltransferase UbiE	0.000548246	19	19	19	18	19					25.9738	25.9519	25.9091	25.8403	25.9738	25.9519	25.9091	25.8403	25.9738	25.9519	25.9091	25.8403	-0.0219339	-0.0647581	-0.133556	21.9738	21.9519	21.9091	21.8403
P30850	RNB_ECOLI		rnb		Exoribonuclease 2	0.000548246	33	33	31	31	33					27.3446	27.3736	27.3668	27.3098	27.3446	27.3736	27.3668	27.3098	27.3446	27.3736	27.3668	27.3098	0.0289576	0.0222116	-0.0347946	21.9184	21.9473	21.9406	21.8836
P0A6U3	MNMG_ECOLI		mnmG		tRNA uridine 5-carboxymethylaminomethyl modification enzyme MnmG	0.000548246	31	29	30	31	30					27.2305	27.373	27.2115	27.1915	27.2305	27.373	27.2115	27.1915	27.2305	27.373	27.2115	27.1915	0.142462	-0.0190476	-0.03902	21.8042	21.9467	21.7852	21.7652
P0AB24	EFEO_ECOLI		efeO		Iron uptake system component EfeO	0.000548246	25	25	24	25	25					26.8137	26.9884	27.0375	26.9862	26.8137	26.9884	27.0375	26.9862	26.8137	26.9884	27.0375	26.9862	0.174728	0.223879	0.172541	21.7693	21.944	21.9931	21.9418
P00968	CARB_ECOLI		carB		Carbamoyl-phosphate synthase large chain	0.000548246	62	58	57	58	62					28.1096	28.0864	28.052	28.0321	28.1096	28.0864	28.052	28.0321	28.1096	28.0864	28.052	28.0321	-0.0231822	-0.0575967	-0.0774631	21.9598	21.9366	21.9022	21.8824
P0AAT9	YBEL_ECOLI		ybeL		Uncharacterized protein YbeL	0.000548246	8	7	8	8	8					25.2487	25.6337	25.595	25.3113	25.2487	25.6337	25.595	25.3113	25.2487	25.6337	25.595	25.3113	0.385026	0.346237	0.0625371	21.5483	21.9333	21.8945	21.6108
P75915	YCDY_ECOLI		ycdY		Chaperone protein YcdY	0.000548246	9	9	9	9	9					25.1275	25.2485	25.1523	25.0761	25.1275	25.2485	25.1523	25.0761	25.1275	25.2485	25.1523	25.0761	0.12098	0.0247738	-0.0513881	21.8056	21.9266	21.8304	21.7542
P69924	RIR2_ECOLI		nrdB		Ribonucleoside-diphosphate reductase 1 subunit beta	0.000548246	25	25	23	25	25					26.5678	26.5112	26.508	26.3939	26.5678	26.5112	26.508	26.3939	26.5678	26.5112	26.508	26.3939	-0.0565688	-0.0597745	-0.173919	21.9828	21.9263	21.9231	21.8089
P69776	LPP_ECOLI		lpp		Major outer membrane lipoprotein Lpp	0.000548246	11	7	11	7	9					24.1461	24.5094	24.6301	23.8895	24.1461	24.5094	24.6301	23.8895	24.1461	24.5094	24.6301	23.8895	0.363257	0.48395	-0.256662	21.5612	21.9244	22.0451	21.3045
P64540	YFCL_ECOLI		yfcL		Uncharacterized protein YfcL	0.000548246	4	4	4	4	4					24.1132	24.2463	24.3889	24.0738	24.1132	24.2463	24.3889	24.0738	24.1132	24.2463	24.3889	24.0738	0.133138	0.275727	-0.0393655	21.7913	21.9244	22.067	21.7519
P05706	PTHA_ECOLI		srlB		Glucitol/sorbitol-specific phosphotransferase enzyme IIA component	0.000548246	5	4	5	4	5					24.6761	24.9233	24.846	24.7137	24.6761	24.9233	24.846	24.7137	24.6761	24.9233	24.846	24.7137	0.247196	0.1699	0.0376771	21.6761	21.9233	21.846	21.7137
P0A6F1	CARA_ECOLI		carA		Carbamoyl-phosphate synthase small chain	0.000548246	19	17	19	18	19					26.1427	26.0815	26.1598	26.1823	26.1427	26.0815	26.1598	26.1823	26.1427	26.0815	26.1598	26.1823	-0.0611775	0.0171541	0.0396814	21.9727	21.9116	21.9899	22.0124
P0A9C0	GLPA_ECOLI		glpA		Anaerobic glycerol-3-phosphate dehydrogenase subunit A	0.000548246	39	36	35	38	39					27.1482	27.1587	27.0697	27.0783	27.1482	27.1587	27.0697	27.0783	27.1482	27.1587	27.0697	27.0783	0.0104702	-0.0785264	-0.0699156	21.9003	21.9107	21.8217	21.8304
P0A8X0	YJGA_ECOLI		yjgA		UPF0307 protein YjgA	0.000548246	7	7	7	7	7					25.5537	25.8156	25.5902	25.7055	25.5537	25.8156	25.5902	25.7055	25.5537	25.8156	25.5902	25.7055	0.261871	0.0365364	0.151773	21.6468	21.9087	21.6834	21.7986
P15034	AMPP_ECOLI		pepP		Xaa-Pro aminopeptidase	0.000548246	27	23	27	24	26					26.2518	26.6035	26.5026	26.4735	26.2518	26.6035	26.5026	26.4735	26.2518	26.6035	26.5026	26.4735	0.351715	0.250777	0.221736	21.5513	21.9031	21.8021	21.7731
P31808	YCIK_ECOLI		yciK		Uncharacterized oxidoreductase YciK	0.000548246	15	15	14	15	15					25.5971	25.902	25.771	25.5666	25.5971	25.902	25.771	25.5666	25.5971	25.902	25.771	25.5666	0.304876	0.173876	-0.030439	21.5971	21.902	21.771	21.5666
P00946	MANA_ECOLI		manA		Mannose-6-phosphate isomerase	0.000548246	19	19	17	19	19					26.1828	26.3542	26.2275	26.1765	26.1828	26.3542	26.2275	26.1765	26.1828	26.3542	26.2275	26.1765	0.171388	0.0446531	-0.00632884	21.7234	21.8948	21.7681	21.7171
P08957	T1MK_ECOLI		hsdM		Type I restriction enzyme EcoKI M protein	0.000548246	28	27	26	28	27					27.085	27.1311	27.0693	27.0297	27.085	27.1311	27.0693	27.0297	27.085	27.1311	27.0693	27.0297	0.0460772	-0.0156777	-0.0552886	21.8371	21.8832	21.8214	21.7818
P0ACY1	YDJA_ECOLI		ydjA		Putative NAD(P)H nitroreductase YdjA	0.000548246	10	9	8	10	10					25.4085	25.5776	25.8764	25.5994	25.4085	25.5776	25.8764	25.5994	25.4085	25.5776	25.8764	25.5994	0.169112	0.467929	0.190874	21.7081	21.8772	22.176	21.8989
P0A9L8	P5CR_ECOLI		proC		Pyrroline-5-carboxylate reductase	0.000548246	10	10	10	9	10					25.3905	25.4579	25.4167	25.5382	25.3905	25.4579	25.4167	25.5382	25.3905	25.4579	25.4167	25.5382	0.0673957	0.02612	0.147671	21.8056	21.873	21.8317	21.9532
P69503	APT_ECOLI		apt		Adenine phosphoribosyltransferase	0.000548246	13	11	11	13	12					25.2977	25.3289	25.6242	25.5226	25.2977	25.3289	25.6242	25.5226	25.2977	25.3289	25.6242	25.5226	0.0311458	0.326498	0.224908	21.8383	21.8694	22.1648	22.0632
P21499	RNR_ECOLI		rnr		Ribonuclease R	0.000548246	54	51	52	50	54					27.6584	27.7471	27.6822	27.6657	27.6584	27.7471	27.6822	27.6657	27.6584	27.7471	27.6822	27.6657	0.0886926	0.0238083	0.00735961	21.7757	21.8644	21.7995	21.7831
P76569	YFGD_ECOLI		yfgD		Uncharacterized protein YfgD	0.000548246	6	6	6	6	6					24.668	24.8499	25.0554	24.7738	24.668	24.8499	25.0554	24.7738	24.668	24.8499	25.0554	24.7738	0.181864	0.387391	0.105758	21.668	21.8499	22.0554	21.7738
P0A7C6	PEPE_ECOLI		pepE		Peptidase E	0.000548246	11	11	11	10	11					25.0264	25.0188	25.115	25.012	25.0264	25.0188	25.115	25.012	25.0264	25.0188	25.115	25.012	-0.00754197	0.0886918	-0.0143567	21.8564	21.8489	21.9451	21.8421
P0A8I5	TRMB_ECOLI		trmB		tRNA (guanine-N(7)-)-methyltransferase	0.000548246	8	8	6	7	8					25.1907	25.3073	25.1855	25.2472	25.1907	25.3073	25.1855	25.2472	25.1907	25.3073	25.1855	25.2472	0.116678	-0.00517917	0.056529	21.7312	21.8479	21.726	21.7877
P0AEZ9	MOAB_ECOLI		moaB		Molybdenum cofactor biosynthesis protein B	0.000548246	11	9	11	9	11					25.0111	25.1682	24.9436	25.0973	25.0111	25.1682	24.9436	25.0973	25.0111	25.1682	24.9436	25.0973	0.157098	-0.0674651	0.0862056	21.6891	21.8462	21.6217	21.7753
P22188	MURE_ECOLI		murE		UDP-N-acetylmuramoyl-L-alanyl-D-glutamate--2,6-diaminopimelate ligase	0.000548246	29	27	28	28	29					26.4972	26.7968	26.5512	26.6839	26.4972	26.7968	26.5512	26.6839	26.4972	26.7968	26.5512	26.6839	0.299675	0.054029	0.18674	21.543	21.8426	21.597	21.7297
P06999	PFKB_ECOLI		pfkB		ATP-dependent 6-phosphofructokinase isozyme 2	0.000548246	17	15	16	17	16					25.7141	25.8423	25.8311	25.9023	25.7141	25.8423	25.8311	25.9023	25.7141	25.8423	25.8311	25.9023	0.128176	0.116999	0.188225	21.7141	21.8423	21.8311	21.9023
P45565	AIS_ECOLI		ais		Lipopolysaccharide core heptose(II)-phosphate phosphatase	0.000548246	7	7	7	7	7					25.6479	25.6469	25.7254	25.5666	25.6479	25.6469	25.7254	25.5666	25.6479	25.6469	25.7254	25.5666	-0.000997469	0.0774957	-0.0813059	21.8406	21.8396	21.9181	21.7593
P0ABU5	ELBB_ECOLI		elbB		Enhancing lycopene biosynthesis protein 2	0.000548246	10	10	10	10	9					25.2777	25.2968	25.5213	25.3207	25.2777	25.2968	25.5213	25.3207	25.2777	25.2968	25.5213	25.3207	0.0191493	0.243626	0.0430481	21.8182	21.8374	22.0619	21.8613
P0A8H6	YIHI_ECOLI		yihI		Der GTPase-activating protein YihI	0.000548246	9	8	8	8	9					25.3232	25.5322	25.4801	25.215	25.3232	25.5322	25.4801	25.215	25.3232	25.5322	25.4801	25.215	0.208992	0.156876	-0.108198	21.6227	21.8317	21.7796	21.5145
P38521	YGGL_ECOLI		yggL		Uncharacterized protein YggL	0.000548246	5	4	4	5	5					24.6147	24.8304	24.6315	24.5569	24.6147	24.8304	24.6315	24.5569	24.6147	24.8304	24.6315	24.5569	0.215694	0.0168132	-0.0577764	21.6147	21.8304	21.6315	21.5569
P0ABE2	BOLA_ECOLI		bolA		Protein BolA	0.000548246	5	5	5	5	5					24.6631	24.6315	24.8047	24.6745	24.6631	24.6315	24.8047	24.6745	24.6631	24.6315	24.8047	24.6745	-0.0316224	0.141663	0.0114565	21.8557	21.8241	21.9974	21.8672
P76002	PLIG_ECOLI		pliG		Inhibitor of g-type lysozyme	0.000548246	8	8	8	8	8					24.7058	24.8218	24.917	24.7284	24.7058	24.8218	24.917	24.7284	24.7058	24.8218	24.917	24.7284	0.116018	0.211162	0.0226339	21.7058	21.8218	21.917	21.7284
P14900	MURD_ECOLI		murD		UDP-N-acetylmuramoylalanine--D-glutamate ligase	0.000548246	20	19	17	19	20					26.4548	26.6275	26.4625	26.5043	26.4548	26.6275	26.4625	26.5043	26.4548	26.6275	26.4625	26.5043	0.172663	0.00770296	0.0495149	21.6475	21.8201	21.6552	21.697
P0A6T3	GAL1_ECOLI		galK		Galactokinase	0.000548246	15	14	14	14	15					25.8514	26.0631	25.7691	25.92	25.8514	26.0631	25.7691	25.92	25.8514	26.0631	25.7691	25.92	0.211711	-0.0822181	0.0686774	21.6034	21.8151	21.5212	21.6721
P0AA43	RSUA_ECOLI		rsuA		Ribosomal small subunit pseudouridine synthase A	0.000548246	14	13	13	13	14					25.7	25.8993	25.7491	25.6464	25.7	25.8993	25.7491	25.6464	25.7	25.8993	25.7491	25.6464	0.199283	0.0491205	-0.053602	21.6125	21.8118	21.6617	21.5589
P37744	RMLA1_ECOLI		rfbA		Glucose-1-phosphate thymidylyltransferase 1	0.000548246	8	7	8	6	8					25.8722	26.0571	26.0037	25.9473	25.8722	26.0571	26.0037	25.9473	25.8722	26.0571	26.0037	25.9473	0.184949	0.131501	0.0751182	21.6242	21.8092	21.7557	21.6994
P0AE88	CPXR_ECOLI		cpxR		Transcriptional regulatory protein CpxR	0.000548246	16	16	16	16	16					25.719	25.6165	25.5505	25.6163	25.719	25.6165	25.5505	25.6163	25.719	25.6165	25.5505	25.6163	-0.10248	-0.168516	-0.102694	21.9116	21.8091	21.7431	21.8089
P16456	SELD_ECOLI		selD		Selenide, water dikinase	0.000548246	16	15	12	14	16					26.221	26.1915	26.2012	26.125	26.221	26.1915	26.2012	26.125	26.221	26.1915	26.2012	26.125	-0.0294798	-0.0197931	-0.0960206	21.8287	21.7992	21.8089	21.7327
P37759	RMLB1_ECOLI	P27830;P37759	rfbB	rfbB;rffG	dTDP-glucose 4,6-dehydratase 1	0.000548246	20	20	18	17	19	2	2	2	2	26.1528	26.3161	26.2149	26.2647	26.1528	26.3161	26.2149	26.2647	26.1528	26.3161	26.2149	26.2647	0.163398	0.0621915	0.111913	21.6292	21.7926	21.6914	21.7411
P0A988	DPO3B_ECOLI		dnaN		DNA polymerase III subunit beta	0.000548246	17	16	15	14	17					26.1724	26.1829	26.1058	25.9653	26.1724	26.1829	26.1058	25.9653	26.1724	26.1829	26.1058	25.9653	0.0104454	-0.0666032	-0.207151	21.7801	21.7906	21.7135	21.573
P0AAT6	IOJAP_ECOLI		rsfS		Ribosomal silencing factor RsfS	0.000548246	8	7	6	8	7					24.6106	24.5974	24.76	24.4671	24.6106	24.5974	24.76	24.4671	24.6106	24.5974	24.76	24.4671	-0.0131894	0.14939	-0.143475	21.8033	21.7901	21.9527	21.6598
P23882	FMT_ECOLI		fmt		Methionyl-tRNA formyltransferase	0.000548246	16	16	16	15	14					25.9595	25.9598	26.0682	25.8512	25.9595	25.9598	26.0682	25.8512	25.9595	25.9598	26.0682	25.8512	0.000267508	0.108736	-0.108324	21.7896	21.7898	21.8983	21.6813
P18335	ARGD_ECOLI		argD		Acetylornithine/succinyldiaminopimelate aminotransferase	0.000548246	20	19	19	20	20					26.1642	26.2464	26.1481	26.1102	26.1642	26.2464	26.1481	26.1102	26.1642	26.2464	26.1481	26.1102	0.0822069	-0.0160818	-0.0539794	21.7047	21.787	21.6887	21.6508
P0A8B5	YBAB_ECOLI		ybaB		Nucleoid-associated protein YbaB	0.000548246	7	7	7	7	7					24.7864	24.7667	25.2728	25.3017	24.7864	24.7667	25.2728	25.3017	24.7864	24.7667	25.2728	25.3017	-0.0197286	0.486343	0.515258	21.7864	21.7667	22.2728	22.3017
P0A6I0	KCY_ECOLI		cmk		Cytidylate kinase	0.000548246	12	11	12	11	11					25.5768	25.6678	25.6985	25.5857	25.5768	25.6678	25.6985	25.5857	25.5768	25.6678	25.6985	25.5857	0.0909914	0.121701	0.00894956	21.6699	21.7609	21.7916	21.6788
P24186	FOLD_ECOLI		folD		Bifunctional protein FolD	0.000548246	11	11	11	11	11					25.6906	25.6666	25.7554	25.4757	25.6906	25.6666	25.7554	25.4757	25.6906	25.6666	25.7554	25.4757	-0.0240761	0.0647995	-0.214982	21.7837	21.7597	21.8485	21.5688
P0AF03	MOG_ECOLI		mog		Molybdopterin adenylyltransferase	0.000548246	6	6	5	5	5					25.2208	25.1906	25.264	25.3793	25.2208	25.1906	25.264	25.3793	25.2208	25.1906	25.264	25.3793	-0.0301999	0.0432073	0.158448	21.7614	21.7312	21.8046	21.9198
P0ADS2	ZAPA_ECOLI		zapA		Cell division protein ZapA	0.000548246	7	7	7	7	6					24.6183	24.728	24.749	24.5886	24.6183	24.728	24.749	24.5886	24.6183	24.728	24.749	24.5886	0.109691	0.130732	-0.029679	21.6183	21.728	21.749	21.5886
P77718	THII_ECOLI		thiI		tRNA sulfurtransferase	0.000548246	33	33	30	32	33					26.8629	26.9753	26.9482	26.9567	26.8629	26.9753	26.9482	26.9567	26.8629	26.9753	26.9482	26.9567	0.112361	0.0852748	0.0938397	21.615	21.7273	21.7002	21.7088
P0AG27	YIBN_ECOLI		yibN		Uncharacterized protein YibN	0.000548246	8	8	8	8	8					24.9204	25.0443	25.0818	24.8715	24.9204	25.0443	25.0818	24.8715	24.9204	25.0443	25.0818	24.8715	0.123949	0.161362	-0.0488553	21.5985	21.7224	21.7598	21.5496
P0A8U6	METJ_ECOLI		metJ		Met repressor	0.000548246	7	6	6	7	6					24.6215	24.7206	24.5582	24.5715	24.6215	24.7206	24.5582	24.5715	24.6215	24.7206	24.5582	24.5715	0.0990921	-0.0633256	-0.0499754	21.6215	21.7206	21.5582	21.5715
P0AFL3	PPIA_ECOLI		ppiA		Peptidyl-prolyl cis-trans isomerase A	0.000548246	12	11	11	12	11					25.313	25.176	25.072	24.884	25.313	25.176	25.072	24.884	25.313	25.176	25.072	24.884	-0.137006	-0.241023	-0.429011	21.8536	21.7166	21.6125	21.4246
P0A7I4	RF3_ECOLI		prfC		Peptide chain release factor 3	0.000548246	35	34	32	33	35					26.7385	26.8037	26.6917	26.8863	26.7385	26.8037	26.6917	26.8863	26.7385	26.8037	26.6917	26.8863	0.0651813	-0.0468536	0.147739	21.6511	21.7162	21.6042	21.7988
P30744		P30744;P16095;P42630				NA	16	16	15	16	16	4	4	4	4	26.3067	26.3546	26.3559	26.2725	26.3067	26.3546	26.3559	26.2725	26.3067	26.3546	26.3559	26.2725	0.0478916	0.0491137	-0.0342804	21.6629	21.7108	21.712	21.6286
P0A7D1	PTH_ECOLI		pth		Peptidyl-tRNA hydrolase	0.000548246	12	11	12	11	11					25.3813	25.6159	25.2864	25.5463	25.3813	25.6159	25.2864	25.5463	25.3813	25.6159	25.2864	25.5463	0.23453	-0.0949509	0.164915	21.4745	21.709	21.3795	21.6394
P21507	SRMB_ECOLI		srmB		ATP-dependent RNA helicase SrmB	0.000548246	23	23	23	23	23					26.6539	26.7083	26.6226	26.5029	26.6539	26.7083	26.6226	26.5029	26.6539	26.7083	26.6226	26.5029	0.0544067	-0.0313193	-0.151009	21.6539	21.7083	21.6226	21.5029
P28861	FENR_ECOLI		fpr		Ferredoxin--NADP reductase	0.000548246	13	13	13	13	13					24.8953	25.2899	24.9093	25.0997	24.8953	25.2899	24.9093	25.0997	24.8953	25.2899	24.9093	25.0997	0.394548	0.0140373	0.204442	21.3103	21.7049	21.3244	21.5148
P0A847	TGT_ECOLI		tgt		Queuine tRNA-ribosyltransferase	0.000548246	28	28	25	28	28					26.5273	26.4591	26.4947	26.4807	26.5273	26.4591	26.4947	26.4807	26.5273	26.4591	26.4947	26.4807	-0.0682692	-0.0326424	-0.0465908	21.7724	21.7042	21.7398	21.7259
P04036	DAPB_ECOLI		dapB		4-hydroxy-tetrahydrodipicolinate reductase	0.000548246	14	13	14	13	14					25.668	25.9483	25.7996	25.7478	25.668	25.9483	25.7996	25.7478	25.668	25.9483	25.7996	25.7478	0.280244	0.131546	0.0797784	21.4201	21.7003	21.5516	21.4999
P37634	RLMJ_ECOLI		rlmJ		Ribosomal RNA large subunit methyltransferase J	0.000548246	24	20	22	20	24					26.0116	26.0864	25.8345	25.9737	26.0116	26.0864	25.8345	25.9737	26.0116	26.0864	25.8345	25.9737	0.074771	-0.177048	-0.0379188	21.6193	21.694	21.4422	21.5814
P75691	YAHK_ECOLI		yahK		Aldehyde reductase YahK	0.000548246	17	17	15	16	16					25.8429	25.9366	25.8935	25.8327	25.8429	25.9366	25.8935	25.8327	25.8429	25.9366	25.8935	25.8327	0.0937701	0.0506629	-0.0101341	21.5949	21.6887	21.6456	21.5848
P04951	KDSB_ECOLI		kdsB		3-deoxy-manno-octulosonate cytidylyltransferase	0.000548246	17	16	15	16	17					25.5783	25.9339	25.8781	25.7942	25.5783	25.9339	25.8781	25.7942	25.5783	25.9339	25.8781	25.7942	0.355551	0.299749	0.215838	21.3304	21.6859	21.6301	21.5462
P15028	FECB_ECOLI		fecB		Fe(3+) dicitrate-binding periplasmic protein	0.000548246	12	12	11	10	12					25.4837	25.8443	25.6477	25.8533	25.4837	25.8443	25.6477	25.8533	25.4837	25.8443	25.6477	25.8533	0.360567	0.16402	0.369648	21.3138	21.6743	21.4778	21.6834
P0AFG3	ODO1_ECOLI		sucA		2-oxoglutarate dehydrogenase E1 component	0.000548246	55	53	50	53	55					27.4741	27.5043	27.4269	27.4673	27.4741	27.5043	27.4269	27.4673	27.4741	27.5043	27.4269	27.4673	0.030185	-0.047273	-0.00681127	21.6412	21.6714	21.594	21.6344
P0AB61	YCIN_ECOLI		yciN		Protein YciN	0.000548246	6	5	5	5	6					24.268	24.4734	24.5364	24.4321	24.268	24.4734	24.5364	24.4321	24.268	24.4734	24.5364	24.4321	0.205336	0.268355	0.164014	21.4607	21.666	21.729	21.6247
P60546	KGUA_ECOLI		gmk		Guanylate kinase	0.000548246	10	9	8	10	10					25.2247	25.3663	25.1234	25.1737	25.2247	25.3663	25.1234	25.1737	25.2247	25.3663	25.1234	25.1737	0.141619	-0.101281	-0.0510182	21.5243	21.6659	21.423	21.4732
P37440	UCPA_ECOLI		ucpA		Oxidoreductase UcpA	0.000548246	16	15	15	16	16					25.7517	25.7511	25.7834	25.8366	25.7517	25.7511	25.7834	25.8366	25.7517	25.7511	25.7834	25.8366	-0.000630759	0.0316426	0.0849069	21.6643	21.6636	21.6959	21.7492
P0A9Q9	DHAS_ECOLI		asd		Aspartate-semialdehyde dehydrogenase	0.000548246	16	14	12	13	16					25.8391	25.9073	25.7323	25.885	25.8391	25.9073	25.7323	25.885	25.8391	25.9073	25.7323	25.885	0.0682153	-0.106725	0.0459684	21.5911	21.6593	21.4844	21.6371
P0A9L5	PPIC_ECOLI		ppiC		Peptidyl-prolyl cis-trans isomerase C	0.000548246	6	6	4	5	5					24.6436	24.4564	24.7038	24.1976	24.6436	24.4564	24.7038	24.1976	24.6436	24.4564	24.7038	24.1976	-0.187211	0.0601812	-0.445991	21.8362	21.649	21.8964	21.3902
P00582	DPO1_ECOLI		polA		DNA polymerase I	0.000548246	64	61	56	58	64					27.4249	27.5263	27.3849	27.4297	27.4249	27.5263	27.3849	27.4297	27.4249	27.5263	27.3849	27.4297	0.101413	-0.0399532	0.00479909	21.5423	21.6437	21.5023	21.5471
P30177	YBIB_ECOLI		ybiB		Uncharacterized protein YbiB	0.000548246	18	18	18	17	17					25.819	25.9489	25.801	25.9586	25.819	25.9489	25.801	25.9586	25.819	25.9489	25.801	25.9586	0.129863	-0.0180401	0.139547	21.4971	21.627	21.4791	21.6367
P75914	YCDX_ECOLI		ycdX		Probable phosphatase YcdX	0.000548246	11	11	7	10	9					25.7788	25.7112	25.6852	25.7802	25.7788	25.7112	25.6852	25.7802	25.7788	25.7112	25.6852	25.7802	-0.0675884	-0.0936138	0.00140463	21.6913	21.6237	21.5977	21.6927
P0AEN1	FRE_ECOLI		fre		NAD(P)H-flavin reductase	0.000548246	17	17	16	16	17					25.797	25.7101	25.7381	25.7942	25.797	25.7101	25.7381	25.7942	25.797	25.7101	25.7381	25.7942	-0.0868451	-0.0588378	-0.00271359	21.7095	21.6226	21.6507	21.7068
P09030	EX3_ECOLI		xthA		Exodeoxyribonuclease III	0.000548246	30	28	26	27	30					25.9522	25.9421	25.8887	26.0938	25.9522	25.9421	25.8887	26.0938	25.9522	25.9421	25.8887	26.0938	-0.0100745	-0.0635065	0.141665	21.6302	21.6202	21.5667	21.7719
P23857	PSPE_ECOLI		pspE		Thiosulfate sulfurtransferase PspE	0.000548246	5	5	5	5	5					24.222	24.62	24.6279	24.2519	24.222	24.62	24.6279	24.2519	24.222	24.62	24.6279	24.2519	0.397945	0.405842	0.0298415	21.222	21.62	21.6279	21.2519
P24215	UXUA_ECOLI		uxuA		Mannonate dehydratase	0.000548246	20	19	17	19	20					26.3212	26.4178	26.4606	26.3429	26.3212	26.4178	26.4606	26.3429	26.3212	26.4178	26.4606	26.3429	0.0965172	0.139332	0.0216831	21.5139	21.6104	21.6532	21.5356
P0A7J0	RIBB_ECOLI		ribB		3,4-dihydroxy-2-butanone 4-phosphate synthase	0.000548246	12	11	10	12	11					24.8176	25.189	25.2275	25.1998	24.8176	25.189	25.2275	25.1998	24.8176	25.189	25.2275	25.1998	0.3714	0.40987	0.382217	21.2326	21.604	21.6425	21.6148
P0A855	TOLB_ECOLI		tolB		Protein TolB	0.000548246	24	22	23	23	24					25.6915	25.9186	26.0769	25.9498	25.6915	25.9186	26.0769	25.9498	25.6915	25.9186	26.0769	25.9498	0.227101	0.385394	0.258294	21.3695	21.5966	21.7549	21.6278
P0ADV5	YHBW_ECOLI		yhbW		Uncharacterized protein YhbW	0.000548246	16	14	13	13	16					25.3039	25.5029	25.251	25.5344	25.3039	25.5029	25.251	25.5344	25.3039	25.5029	25.251	25.5344	0.19895	-0.0529074	0.230435	21.3971	21.596	21.3441	21.6275
P75874	YCCU_ECOLI		yccU		Uncharacterized protein YccU	0.000548246	8	7	7	8	8					24.7369	24.9159	25.0314	24.6956	24.7369	24.9159	25.0314	24.6956	24.7369	24.9159	25.0314	24.6956	0.179014	0.294481	-0.0412854	21.415	21.594	21.7095	21.3737
P69829	PTSN_ECOLI		ptsN		Nitrogen regulatory protein	0.000548246	11	11	10	10	11					24.7599	24.7539	24.7478	24.7832	24.7599	24.7539	24.7478	24.7832	24.7599	24.7539	24.7478	24.7832	-0.00594847	-0.012133	0.0232726	21.59	21.584	21.5778	21.6132
P09158	SPEE_ECOLI		speE		Polyamine aminopropyltransferase	0.000548246	11	11	10	10	11					25.1	25.1671	25.1398	25.154	25.1	25.1671	25.1398	25.154	25.1	25.1671	25.1398	25.154	0.0670439	0.0397289	0.0539943	21.5151	21.5821	21.5548	21.5691
P04693	TYRB_ECOLI		tyrB		Aromatic-amino-acid aminotransferase	0.000548246	17	17	17	17	16					26.3259	26.1637	26.0668	26.0629	26.3259	26.1637	26.0668	26.0629	26.3259	26.1637	26.0668	26.0629	-0.162254	-0.259137	-0.262996	21.7409	21.5787	21.4818	21.4779
P08192	FOLC_ECOLI		folC		Bifunctional protein FolC	0.000548246	24	23	23	23	24					26.1444	26.2061	26.1332	26.0731	26.1444	26.2061	26.1332	26.0731	26.1444	26.2061	26.1332	26.0731	0.0617553	-0.0111099	-0.0712491	21.5005	21.5623	21.4894	21.4293
P46837	YHGF_ECOLI		yhgF		Protein YhgF	0.000548246	48	48	44	47	48					27.3987	27.462	27.3458	27.3657	27.3987	27.462	27.3458	27.3657	27.3987	27.462	27.3458	27.3657	0.0633134	-0.0528391	-0.0329201	21.4918	21.5551	21.4389	21.4589
P0A6S7	GPDA_ECOLI		gpsA		Glycerol-3-phosphate dehydrogenase [NAD(P)+]	0.000548246	12	12	9	10	12					26.1642	25.872	25.4191	25.439	26.1642	25.872	25.4191	25.439	26.1642	25.872	25.4191	25.439	-0.292183	-0.74501	-0.725202	21.8422	21.55	21.0972	21.117
P37760	RMLD_ECOLI		rfbD		dTDP-4-dehydrorhamnose reductase	0.000548246	7	7	5	5	7					25.4559	25.717	25.45	25.4961	25.4559	25.717	25.45	25.4961	25.4559	25.717	25.45	25.4961	0.261034	-0.00587517	0.0402257	21.286	21.547	21.2801	21.3262
P0A790	PAND_ECOLI		panD		Aspartate 1-decarboxylase	0.000548246	11	10	11	11	11					25.3913	23.867	24.5943	24.6629	25.3913	23.867	24.5943	24.6629	25.3913	23.867	24.5943	24.6629	-1.52429	-0.796923	-0.728313	23.0693	21.545	22.2724	22.341
P52643	LDHD_ECOLI		ldhA		D-lactate dehydrogenase	0.000548246	10	10	10	9	10					25.6591	25.6157	25.6167	25.4286	25.6591	25.6157	25.6167	25.4286	25.6591	25.6157	25.6167	25.4286	-0.0433538	-0.0423212	-0.230427	21.5716	21.5282	21.5293	21.3412
P0AFH8	OSMY_ECOLI		osmY		Osmotically-inducible protein Y	0.000548246	9	8	9	8	8					24.9561	25.3313	25.4187	25.0065	24.9561	25.3313	25.4187	25.0065	24.9561	25.3313	25.4187	25.0065	0.375292	0.462688	0.050429	21.1487	21.524	21.6114	21.1991
P39406	RSMC_ECOLI		rsmC		Ribosomal RNA small subunit methyltransferase C	0.000548246	15	15	15	14	14					25.7832	25.9804	25.911	25.8047	25.7832	25.9804	25.911	25.8047	25.7832	25.9804	25.911	25.8047	0.197201	0.127808	0.0215484	21.3238	21.521	21.4516	21.3453
P00363	FRDA_ECOLI		frdA		Fumarate reductase flavoprotein subunit	0.000548246	32	32	29	31	30					26.8054	26.8569	26.7694	26.6994	26.8054	26.8569	26.7694	26.6994	26.8054	26.8569	26.7694	26.6994	0.0514239	-0.0360276	-0.106075	21.4479	21.4993	21.4118	21.3418
P16095	SDHL_ECOLI		sdaA		L-serine dehydratase 1	0.000548246	12	11	11	11	12					26.2531	26.2483	26.2365	26.0792	26.2531	26.2483	26.2365	26.0792	26.2531	26.2483	26.2365	26.0792	-0.00473065	-0.016575	-0.173855	21.4982	21.4935	21.4816	21.3243
P23538	PPSA_ECOLI		ppsA		Phosphoenolpyruvate synthase	0.000548246	38	37	36	35	38					27.1358	27.1609	27.0546	27.0401	27.1358	27.1609	27.0546	27.0401	27.1358	27.1609	27.0546	27.0401	0.0251091	-0.0811261	-0.0956393	21.4633	21.4885	21.3822	21.3677
P37765	RLUB_ECOLI		rluB		Ribosomal large subunit pseudouridine synthase B	0.000548246	15	15	14	13	14					25.9109	25.9336	25.8653	25.7343	25.9109	25.9336	25.8653	25.7343	25.9109	25.9336	25.8653	25.7343	0.0227686	-0.0455732	-0.176617	21.4514	21.4742	21.4059	21.2748
P06968	DUT_ECOLI		dut		Deoxyuridine 5'-triphosphate nucleotidohydrolase	0.000548246	4	4	3	4	4					24.6624	24.2779	24.2863	24.5539	24.6624	24.2779	24.2863	24.5539	24.6624	24.2779	24.2863	24.5539	-0.384496	-0.376071	-0.108499	21.855	21.4705	21.479	21.7465
P0AGG8	TLDD_ECOLI		tldD		Metalloprotease TldD	0.000548246	24	22	22	24	22					26.281	26.2248	26.2464	26.1131	26.281	26.2248	26.2464	26.1131	26.281	26.2248	26.2464	26.1131	-0.056169	-0.0345367	-0.167835	21.5261	21.4699	21.4915	21.3582
P04391	OTC1_ECOLI	P06960;P04391	argI	argF;argI	Ornithine carbamoyltransferase chain I	0.000548246	19	17	18	18	19	9	9	9	10	25.3892	25.6365	25.474	25.5504	25.3892	25.6365	25.474	25.5504	25.3892	25.6365	25.474	25.5504	0.24728	0.0848152	0.161253	21.2193	21.4666	21.3041	21.3805
P0AB80	ILVE_ECOLI		ilvE		Branched-chain-amino-acid aminotransferase	0.000548246	12	12	12	12	12					25.6684	25.7837	25.6606	25.6389	25.6684	25.7837	25.6606	25.6389	25.6684	25.7837	25.6606	25.6389	0.115317	-0.00781286	-0.0294912	21.3464	21.4618	21.3386	21.317
P76177	YDGH_ECOLI		ydgH		Protein YdgH	0.000548246	19	18	18	18	19					25.9812	26.0456	26.1403	25.9581	25.9812	26.0456	26.1403	25.9581	25.9812	26.0456	26.1403	25.9581	0.0643537	0.159116	-0.0231437	21.3963	21.4606	21.5554	21.3731
P76373	UDG_ECOLI		ugd		UDP-glucose 6-dehydrogenase	0.000548246	25	25	24	23	25					26.4791	26.4141	26.3538	26.3133	26.4791	26.4141	26.3538	26.3133	26.4791	26.4141	26.3538	26.3133	-0.0650434	-0.125253	-0.165842	21.5249	21.4599	21.3996	21.3591
P37349	DHAM_ECOLI		dhaM		PTS-dependent dihydroxyacetone kinase, phosphotransferase subunit DhaM	0.000548246	27	24	26	27	27					26.0367	26.0348	26.1267	25.8521	26.0367	26.0348	26.1267	25.8521	26.0367	26.0348	26.1267	25.8521	-0.00190218	0.0899638	-0.184649	21.4518	21.4499	21.5417	21.2671
P06983	HEM3_ECOLI		hemC		Porphobilinogen deaminase	0.000548246	20	20	15	20	19					26.0115	25.9723	25.9932	26.018	26.0115	25.9723	25.9932	26.018	26.0115	25.9723	25.9932	26.018	-0.039137	-0.0182323	0.00651977	21.4879	21.4488	21.4697	21.4944
P62623	ISPH_ECOLI		ispH		4-hydroxy-3-methylbut-2-enyl diphosphate reductase	0.000548246	13	13	11	12	13					25.6107	25.7706	25.7034	25.7418	25.6107	25.7706	25.7034	25.7418	25.6107	25.7706	25.7034	25.7418	0.159851	0.0926424	0.131048	21.2888	21.4486	21.3814	21.4198
Q46857	DKGA_ECOLI		dkgA		2,5-diketo-D-gluconic acid reductase A	0.000548246	19	16	16	16	19					25.8323	26.0877	25.7546	25.9878	25.8323	26.0877	25.7546	25.9878	25.8323	26.0877	25.7546	25.9878	0.255434	-0.0776371	0.155563	21.1884	21.4439	21.1108	21.344
P0C0V0	DEGP_ECOLI		degP		Periplasmic serine endoprotease DegP	0.000548246	24	24	23	21	24					25.9645	25.963	25.9863	25.8367	25.9645	25.963	25.9863	25.8367	25.9645	25.963	25.9863	25.8367	-0.00149309	0.0218614	-0.127796	21.4409	21.4394	21.4628	21.3131
P37902	GLTI_ECOLI		gltI		Glutamate/aspartate periplasmic-binding protein	0.000548246	32	26	26	30	32					25.7586	25.8977	25.9204	25.8811	25.7586	25.8977	25.9204	25.8811	25.7586	25.8977	25.9204	25.8811	0.1391	0.161885	0.122586	21.2991	21.4382	21.461	21.4217
P36928	YEGD_ECOLI		yegD		Uncharacterized chaperone protein YegD	0.000548246	15	15	14	15	15					25.823	26.0172	26.1048	25.7198	25.823	26.0172	26.1048	25.7198	25.823	26.0172	26.1048	25.7198	0.194167	0.281766	-0.103206	21.2381	21.4322	21.5198	21.1349
P0AGD7	SRP54_ECOLI		ffh		Signal recognition particle protein	0.000548246	31	30	28	31	30					26.532	26.4258	26.4975	26.3258	26.532	26.4258	26.4975	26.3258	26.532	26.4258	26.4975	26.3258	-0.106176	-0.0344818	-0.206174	21.532	21.4258	21.4975	21.3258
P0A8A8	RIMP_ECOLI		rimP		Ribosome maturation factor RimP	0.000548246	7	7	6	7	7					24.7839	24.5884	25.0564	24.7286	24.7839	24.5884	25.0564	24.7286	24.7839	24.5884	25.0564	24.7286	-0.195476	0.272527	-0.0553491	21.614	21.4185	21.8865	21.5586
P0AEG6	DSBC_ECOLI		dsbC		Thiol:disulfide interchange protein DsbC	0.000548246	11	11	11	11	11					25.0788	25.3238	25.1786	25.0106	25.0788	25.3238	25.1786	25.0106	25.0788	25.3238	25.1786	25.0106	0.245018	0.0998038	-0.0681966	21.1719	21.4169	21.2717	21.1037
P08244	PYRF_ECOLI		pyrF		Orotidine 5'-phosphate decarboxylase	0.000548246	12	12	11	11	12					25.3597	25.4139	25.6074	25.3985	25.3597	25.4139	25.6074	25.3985	25.3597	25.4139	25.6074	25.3985	0.0541764	0.247689	0.0387868	21.3597	21.4139	21.6074	21.3985
P0AGJ5	YFIF_ECOLI		yfiF		Uncharacterized tRNA/rRNA methyltransferase YfiF	0.000548246	18	16	18	18	18					26.0023	26.1127	26.1578	26.0581	26.0023	26.1127	26.1578	26.0581	26.0023	26.1127	26.1578	26.0581	0.110433	0.155553	0.0558429	21.3018	21.4123	21.4574	21.3577
P06612	TOP1_ECOLI		topA		DNA topoisomerase 1	0.000548246	48	46	42	48	47					27.3081	27.3636	27.2911	27.2769	27.3081	27.3636	27.2911	27.2769	27.3081	27.3636	27.2911	27.2769	0.0555108	-0.0169819	-0.031226	21.3539	21.4094	21.3369	21.3227
P69922	FUCI_ECOLI		fucI		L-fucose isomerase	0.000548246	23	22	22	22	23					26.2626	26.4084	26.2437	26.3457	26.2626	26.4084	26.2437	26.3457	26.2626	26.4084	26.2437	26.3457	0.145791	-0.0189773	0.0830913	21.2626	21.4084	21.2437	21.3457
P0AE48	YTFP_ECOLI		ytfP		Gamma-glutamylcyclotransferase family protein YtfP	0.000548246	6	6	6	6	6					23.7093	23.7268	24.0609	23.7323	23.7093	23.7268	24.0609	23.7323	23.7093	23.7268	24.0609	23.7323	0.0174212	0.351599	0.0230143	21.3874	21.4048	21.739	21.4104
P0A8Y3	YIHX_ECOLI		yihX		Alpha-D-glucose 1-phosphate phosphatase YihX	0.000548246	10	10	8	10	10					24.5516	24.7261	24.5985	24.7276	24.5516	24.7261	24.5985	24.7276	24.5516	24.7261	24.5985	24.7276	0.174502	0.0469094	0.17604	21.2297	21.4042	21.2766	21.4057
Q46829	BGLA_ECOLI		bglA		6-phospho-beta-glucosidase BglA	0.000548246	22	22	22	22	22					26.283	26.3985	26.2606	26.3011	26.283	26.3985	26.2606	26.3011	26.283	26.3985	26.2606	26.3011	0.115491	-0.0224467	0.0180179	21.283	21.3985	21.2606	21.3011
P76270	MSRC_ECOLI		msrC		Free methionine-R-sulfoxide reductase	0.000548246	6	6	6	6	6					24.9508	25.0965	25.1908	24.9818	24.9508	25.0965	25.1908	24.9818	24.9508	25.0965	25.1908	24.9818	0.14564	0.239917	0.030939	21.2504	21.396	21.4903	21.2813
P21645	LPXD_ECOLI		lpxD		UDP-3-O-(3-hydroxymyristoyl)glucosamine N-acyltransferase	0.000548246	9	8	8	9	8					25.3854	25.3846	25.2778	25.4304	25.3854	25.3846	25.2778	25.4304	25.3854	25.3846	25.2778	25.4304	-0.000852194	-0.107581	0.0450211	21.3854	21.3846	21.2778	21.4304
P17952	MURC_ECOLI		murC		UDP-N-acetylmuramate--L-alanine ligase	0.000548246	24	23	21	22	24					26.0345	26.0767	25.9838	26.1576	26.0345	26.0767	25.9838	26.1576	26.0345	26.0767	25.9838	26.1576	0.042229	-0.0507037	0.123173	21.334	21.3763	21.2833	21.4572
P0AC19	FOLX_ECOLI		folX		Dihydroneopterin triphosphate 2'-epimerase	0.000548246	8	8	5	7	7					24.9233	24.8303	24.7183	24.901	24.9233	24.8303	24.7183	24.901	24.9233	24.8303	24.7183	24.901	-0.0929696	-0.204992	-0.0223018	21.4638	21.3709	21.2588	21.4415
P76014	DHAL_ECOLI		dhaL		PTS-dependent dihydroxyacetone kinase, ADP-binding subunit DhaL	0.000548246	12	10	10	11	12					25.1201	25.2777	25.3141	25.183	25.1201	25.2777	25.3141	25.183	25.1201	25.2777	25.3141	25.183	0.157618	0.194049	0.0628808	21.2132	21.3708	21.4072	21.2761
P25516	ACNA_ECOLI		acnA		Aconitate hydratase A	0.000548246	44	44	42	40	44					27.192	27.2513	27.0415	27.2241	27.192	27.2513	27.0415	27.2241	27.192	27.2513	27.0415	27.2241	0.0592761	-0.150575	0.032026	21.3094	21.3687	21.1588	21.3414
P75823	LTAE_ECOLI		ltaE		Low specificity L-threonine aldolase	0.000548246	19	19	19	19	19					25.8922	25.8236	25.6412	25.8372	25.8922	25.8236	25.6412	25.8372	25.8922	25.8236	25.6412	25.8372	-0.0686509	-0.251017	-0.0550662	21.4328	21.3642	21.1818	21.3777
P75849	YCBL_ECOLI		ycbL		Uncharacterized protein YcbL	0.000548246	8	8	8	8	8					24.8361	24.8201	24.8202	24.8461	24.8361	24.8201	24.8202	24.8461	24.8361	24.8201	24.8202	24.8461	-0.0160194	-0.015904	0.00996995	21.3767	21.3607	21.3608	21.3866
P60390	RSMH_ECOLI		rsmH		Ribosomal RNA small subunit methyltransferase H	0.000548246	22	22	22	22	22					25.9989	26.0575	25.9669	25.8864	25.9989	26.0575	25.9669	25.8864	25.9989	26.0575	25.9669	25.8864	0.0585371	-0.0320158	-0.112493	21.2985	21.357	21.2665	21.186
P27306	STHA_ECOLI		sthA		Soluble pyridine nucleotide transhydrogenase	0.000548246	31	30	30	29	31					26.3562	26.2522	26.1831	26.2219	26.3562	26.2522	26.1831	26.2219	26.3562	26.2522	26.1831	26.2219	-0.104035	-0.173169	-0.134312	21.4493	21.3453	21.2762	21.315
P24251	CRL_ECOLI		crl		Sigma factor-binding protein Crl	0.000548246	9	9	9	9	9					24.9417	25.0441	24.9254	25.014	24.9417	25.0441	24.9254	25.014	24.9417	25.0441	24.9254	25.014	0.102427	-0.0162663	0.072338	21.2413	21.3437	21.225	21.3136
P0A759	NAGB_ECOLI		nagB		Glucosamine-6-phosphate deaminase	0.000548246	12	12	9	12	11					25.3047	25.4269	25.3783	25.262	25.3047	25.4269	25.3783	25.262	25.3047	25.4269	25.3783	25.262	0.122177	0.0736059	-0.042666	21.2172	21.3394	21.2908	21.1746
P0C054	IBPA_ECOLI		ibpA		Small heat shock protein IbpA	0.000548246	8	7	7	8	8					24.7364	24.5066	24.8193	24.669	24.7364	24.5066	24.8193	24.669	24.7364	24.5066	24.8193	24.669	-0.229748	0.0829079	-0.0673374	21.5665	21.3367	21.6494	21.4991
P25745	MNMA_ECOLI		mnmA		tRNA-specific 2-thiouridylase MnmA	0.000548246	15	14	15	14	15					25.7694	25.8589	25.7385	25.7451	25.7694	25.8589	25.7385	25.7451	25.7694	25.8589	25.7385	25.7451	0.0895136	-0.0309088	-0.0242931	21.2458	21.3353	21.2149	21.2215
P33570	TKT2_ECOLI		tktB		Transketolase 2	0.000548246	27	27	27	27	27					26.495	26.6895	26.5534	26.5813	26.495	26.6895	26.5534	26.5813	26.495	26.6895	26.5534	26.5813	0.194554	0.0583849	0.0863382	21.1374	21.332	21.1958	21.2238
P0A7F9	QUEA_ECOLI		queA		S-adenosylmethionine:tRNA ribosyltransferase-isomerase	0.000548246	11	11	10	11	11					25.4248	25.6481	25.4733	25.5128	25.4248	25.6481	25.4733	25.5128	25.4248	25.6481	25.4733	25.5128	0.223313	0.0484854	0.0879747	21.1028	21.3262	21.1513	21.1908
P62768	YAEH_ECOLI		yaeH		UPF0325 protein YaeH	0.000548246	11	10	10	10	11					25.024	24.9081	25.1605	24.8646	25.024	24.9081	25.1605	24.8646	25.024	24.9081	25.1605	24.8646	-0.11589	0.136464	-0.159397	21.4391	21.3232	21.5755	21.2797
P25553	ALDA_ECOLI		aldA		Lactaldehyde dehydrogenase	0.000548246	26	25	26	25	25					26.2206	26.3598	26.2431	26.0945	26.2206	26.3598	26.2431	26.0945	26.2206	26.3598	26.2431	26.0945	0.139246	0.0225461	-0.126059	21.1762	21.3154	21.1987	21.0501
P76015	DHAK_ECOLI		dhaK		PTS-dependent dihydroxyacetone kinase, dihydroxyacetone-binding subunit DhaK	0.000548246	16	16	14	16	15					25.3837	25.402	25.497	25.4151	25.3837	25.402	25.497	25.4151	25.3837	25.402	25.497	25.4151	0.0182414	0.113254	0.0313703	21.2963	21.3145	21.4095	21.3277
P0AC47	FRDB_ECOLI		frdB		Fumarate reductase iron-sulfur subunit	0.000548246	11	11	10	11	11					25.0771	25.1214	25.0911	25.0128	25.0771	25.1214	25.0911	25.0128	25.0771	25.1214	25.0911	25.0128	0.044301	0.0140289	-0.0643279	21.2698	21.3141	21.2838	21.2054
P0A6C8	ARGB_ECOLI		argB		Acetylglutamate kinase	0.000548246	9	8	9	8	9					25.2301	25.1202	25.3259	25.0973	25.2301	25.1202	25.3259	25.0973	25.2301	25.1202	25.3259	25.0973	-0.109894	0.0958699	-0.132742	21.4227	21.3128	21.5186	21.29
P10121	FTSY_ECOLI		ftsY		Signal recognition particle receptor FtsY	0.000548246	22	21	21	21	22					26.1737	26.0113	26.0234	25.9813	26.1737	26.0113	26.0234	25.9813	26.1737	26.0113	26.0234	25.9813	-0.162478	-0.150365	-0.192396	21.4733	21.3108	21.3229	21.2809
P0AB55	YCII_ECOLI		yciI		Protein YciI	0.000548246	5	5	5	5	5					23.2675	23.3036	23.6354	23.6203	23.2675	23.3036	23.6354	23.6203	23.2675	23.3036	23.6354	23.6203	0.0361229	0.367913	0.352852	21.2675	21.3036	21.6354	21.6203
P60340	TRUB_ECOLI		truB		tRNA pseudouridine synthase B	0.000548246	19	19	16	18	19					25.6951	25.7479	25.7337	25.6251	25.6951	25.7479	25.7337	25.6251	25.6951	25.7479	25.7337	25.6251	0.0528514	0.0385833	-0.0699952	21.2356	21.2885	21.2742	21.1657
P77735	YAJO_ECOLI		yajO		Uncharacterized oxidoreductase YajO	0.000548246	12	10	12	11	12					24.1867	25.5316	24.1848	24.1855	24.1867	25.5316	24.1848	24.1855	24.1867	25.5316	24.1848	24.1855	1.34492	-0.00187337	-0.00119475	19.9388	21.2837	19.9369	19.9376
P0ABH9	CLPA_ECOLI		clpA		ATP-dependent Clp protease ATP-binding subunit ClpA	0.000548246	43	42	38	41	43					27.0146	26.927	26.9495	26.788	27.0146	26.927	26.9495	26.788	27.0146	26.927	26.9495	26.788	-0.0876079	-0.0650855	-0.2266	21.3708	21.2832	21.3057	21.1442
P0A898	YBEY_ECOLI		ybeY		Endoribonuclease YbeY	0.000548246	2	2	2	2	2					22.5391	22.8647	22.8587	22.6339	22.5391	22.8647	22.8587	22.6339	22.5391	22.8647	22.8587	22.6339	0.325601	0.319594	0.0948294	20.9541	21.2797	21.2737	21.049
P0AD24	YEJL_ECOLI		yejL		UPF0352 protein YejL	0.000548246	4	4	2	4	3					23.9363	23.6012	23.9445	24.0168	23.9363	23.6012	23.9445	24.0168	23.9363	23.6012	23.9445	24.0168	-0.335099	0.00818251	0.080477	21.6144	21.2793	21.6225	21.6948
P10408	SECA_ECOLI		secA		Protein translocase subunit SecA	0.000548246	68	68	62	68	65					27.799	27.3188	27.7767	27.3553	27.799	27.3188	27.7767	27.3553	27.799	27.3188	27.7767	27.3553	-0.480183	-0.0222676	-0.443714	21.7546	21.2744	21.7323	21.3109
P0AFJ1	PHNA_ECOLI		phnA		Protein PhnA	0.000548246	4	3	3	3	4					23.5759	23.8466	23.8853	23.6663	23.5759	23.8466	23.8853	23.6663	23.5759	23.8466	23.8853	23.6663	0.270654	0.30936	0.0903864	20.991	21.2616	21.3003	21.0813
P46853	YHHX_ECOLI		yhhX		Uncharacterized oxidoreductase YhhX	0.000548246	22	21	20	20	22					25.7091	25.7206	25.59	25.6283	25.7091	25.7206	25.59	25.6283	25.7091	25.7206	25.59	25.6283	0.0115574	-0.119015	-0.080799	21.2496	21.2612	21.1306	21.1688
P0A8W5	YQGE_ECOLI		yqgE		UPF0301 protein YqgE	0.000548246	12	11	12	12	12					24.8721	24.9593	25.0305	24.9557	24.8721	24.9593	25.0305	24.9557	24.8721	24.9593	25.0305	24.9557	0.087251	0.15839	0.0836798	21.1716	21.2589	21.33	21.2553
P23836	PHOP_ECOLI		phoP		Transcriptional regulatory protein PhoP	0.000548246	15	14	13	14	15					24.9579	25.066	24.9451	24.9453	24.9579	25.066	24.9451	24.9453	24.9579	25.066	24.9451	24.9453	0.108175	-0.0128178	-0.0125565	21.1505	21.2587	21.1377	21.138
P64581	YQJD_ECOLI		yqjD		Uncharacterized protein YqjD	0.000548246	7	4	7	5	5					24.1744	24.2543	24.2407	23.9625	24.1744	24.2543	24.2407	23.9625	24.1744	24.2543	24.2407	23.9625	0.0798793	0.0662778	-0.211876	21.1744	21.2543	21.2407	20.9625
P77625	YFBT_ECOLI		yfbT		Sugar phosphatase YfbT	0.000548246	7	7	6	7	7					24.755	24.7119	24.6724	24.6551	24.755	24.7119	24.6724	24.6551	24.755	24.7119	24.6724	24.6551	-0.0430999	-0.0826159	-0.0999465	21.2956	21.2525	21.213	21.1957
P45955	YBGF_ECOLI		ybgF		Uncharacterized protein YbgF	0.000548246	13	11	12	13	12					24.9405	25.0539	25.1959	24.9997	24.9405	25.0539	25.1959	24.9997	24.9405	25.0539	25.1959	24.9997	0.113345	0.255371	0.0591446	21.1332	21.2465	21.3885	21.1923
P0A7E9	PYRH_ECOLI		pyrH		Uridylate kinase	0.000548246	12	11	11	10	12					25.5806	25.4124	25.4805	25.6532	25.5806	25.4124	25.4805	25.6532	25.5806	25.4124	25.4805	25.6532	-0.168219	-0.100113	0.0726002	21.4107	21.2425	21.3106	21.4833
P11880	MURF_ECOLI		murF		UDP-N-acetylmuramoyl-tripeptide--D-alanyl-D-alanine ligase	0.000548246	15	13	14	13	15					25.2708	25.563	25.2623	25.4847	25.2708	25.563	25.2623	25.4847	25.2708	25.563	25.2623	25.4847	0.292249	-0.00848649	0.213911	20.9489	21.2411	20.9404	21.1628
P0A8T1	PRMA_ECOLI		prmA		Ribosomal protein L11 methyltransferase	0.000548246	12	11	11	11	12					24.9135	24.9394	24.849	24.8983	24.9135	24.9394	24.849	24.8983	24.9135	24.9394	24.849	24.8983	0.0258904	-0.0645196	-0.0151927	21.2131	21.239	21.1486	21.1979
P23908	ARGE_ECOLI		argE		Acetylornithine deacetylase	0.000548246	13	13	11	13	13					25.6019	25.4869	25.5107	25.4385	25.6019	25.4869	25.5107	25.4385	25.6019	25.4869	25.5107	25.4385	-0.115024	-0.0911667	-0.163395	21.354	21.2389	21.2628	21.1906
P0ACP7	PURR_ECOLI		purR		HTH-type transcriptional repressor PurR	0.000548246	22	22	21	21	22					25.9616	25.8818	25.7681	25.7239	25.9616	25.8818	25.7681	25.7239	25.9616	25.8818	25.7681	25.7239	-0.0797321	-0.193434	-0.23773	21.3177	21.238	21.1243	21.08
P65870	QUED_ECOLI		queD		6-carboxy-5,6,7,8-tetrahydropterin synthase	0.000548246	10	10	9	10	10					24.4321	24.4024	24.2634	24.7755	24.4321	24.4024	24.2634	24.7755	24.4321	24.4024	24.2634	24.7755	-0.0297477	-0.168743	0.343415	21.2622	21.2324	21.0934	21.6056
P0CG19	RNPH_ECOLI		rph		Inactive ribonuclease PH	0.000548246	10	8	10	9	10					25.001	25.0376	25.1545	25.2226	25.001	25.0376	25.1545	25.2226	25.001	25.0376	25.1545	25.2226	0.0366347	0.15352	0.221564	21.1936	21.2303	21.3472	21.4152
P77258	NEMA_ECOLI		nemA		N-ethylmaleimide reductase	0.000548246	19	18	17	19	19					25.553	25.8126	25.4651	25.7265	25.553	25.8126	25.4651	25.7265	25.553	25.8126	25.4651	25.7265	0.259633	-0.0878816	0.173479	20.968	21.2277	20.8802	21.1415
P06715	GSHR_ECOLI		gor		Glutathione reductase	0.000548246	21	20	18	19	21					26.053	25.9804	26.0219	26.225	26.053	25.9804	26.0219	26.225	26.053	25.9804	26.0219	26.225	-0.072543	-0.0310767	0.172073	21.2981	21.2255	21.267	21.4701
P07862	DDLB_ECOLI		ddlB		D-alanine--D-alanine ligase B	0.000548246	13	13	13	13	13					25.4694	25.6151	25.7529	25.4822	25.4694	25.6151	25.7529	25.4822	25.4694	25.6151	25.7529	25.4822	0.145728	0.283484	0.0128443	21.0771	21.2228	21.3605	21.0899
P30843	BASR_ECOLI		basR		Transcriptional regulatory protein BasR	0.000548246	9	8	5	9	9					24.801	24.6739	24.8802	25.0279	24.801	24.6739	24.8802	25.0279	24.801	24.6739	24.8802	25.0279	-0.12711	0.0792148	0.22685	21.3416	21.2145	21.4208	21.5684
P76536	YFEX_ECOLI		yfeX		Probable deferrochelatase/peroxidase YfeX	0.000548246	14	14	12	14	14					25.4688	25.6665	25.6192	25.56	25.4688	25.6665	25.6192	25.56	25.4688	25.6665	25.6192	25.56	0.197672	0.150328	0.0911535	21.0094	21.2071	21.1597	21.1005
P03817	MIOC_ECOLI		mioC		Protein MioC	0.000548246	3	2	2	2	3					24.0475	24.013	24.1148	23.9157	24.0475	24.013	24.1148	23.9157	24.0475	24.013	24.1148	23.9157	-0.0345219	0.0672619	-0.131825	21.2402	21.2057	21.3074	21.1084
P76113	CURA_ECOLI		curA		NADPH-dependent curcumin reductase	0.000548246	14	14	14	14	14					25.2217	25.4528	25.2251	25.381	25.2217	25.4528	25.2251	25.381	25.2217	25.4528	25.2251	25.381	0.23111	0.0034755	0.159301	20.9737	21.2049	20.9772	21.133
P36979	RLMN_ECOLI		rlmN		Dual-specificity RNA methyltransferase RlmN	0.000548246	12	12	12	11	12					25.8886	25.9039	25.8253	25.8028	25.8886	25.9039	25.8253	25.8028	25.8886	25.9039	25.8253	25.8028	0.015303	-0.0633465	-0.085798	21.1882	21.2035	21.1248	21.1024
P0ADI4	ENTB_ECOLI		entB		Enterobactin synthase component B	0.000548246	16	15	15	16	16					25.5406	25.523	25.4115	25.4026	25.5406	25.523	25.4115	25.4026	25.5406	25.523	25.4115	25.4026	-0.0176893	-0.129171	-0.138054	21.2187	21.201	21.0895	21.0807
P0C0L9	ISCX_ECOLI		iscX		Protein IscX	0.000548246	2	2	2	2	2					22.7242	23.1961	23.0839	22.7949	22.7242	23.1961	23.0839	22.7949	22.7242	23.1961	23.0839	22.7949	0.471907	0.359704	0.0707081	20.7242	21.1961	21.0839	20.7949
P22255	CYSQ_ECOLI		cysQ		3'(2'),5'-bisphosphate nucleotidase CysQ	0.000548246	9	9	8	9	9					24.9992	25.0991	25.0213	25.0092	24.9992	25.0991	25.0213	25.0092	24.9992	25.0991	25.0213	25.0092	0.0998886	0.0220947	0.0100038	21.0923	21.1922	21.1144	21.1023
P76290	CMOA_ECOLI		cmoA		tRNA (cmo5U34)-methyltransferase	0.000548246	16	16	13	14	15					25.5498	25.3508	25.4707	25.4432	25.5498	25.3508	25.4707	25.4432	25.5498	25.3508	25.4707	25.4432	-0.198951	-0.0790279	-0.106536	21.3798	21.1809	21.3008	21.2733
P27829	WECC_ECOLI		wecC		UDP-N-acetyl-D-mannosamine dehydrogenase	0.000548246	23	23	20	22	23					25.7168	25.7635	25.6853	25.6876	25.7168	25.7635	25.6853	25.6876	25.7168	25.7635	25.6853	25.6876	0.0466708	-0.0315631	-0.029261	21.1319	21.1785	21.1003	21.1026
P0AB43	YCGL_ECOLI		ycgL		Protein YcgL	0.000548246	8	8	8	8	8					24.2789	24.345	24.3814	24.1954	24.2789	24.345	24.3814	24.1954	24.2789	24.345	24.3814	24.1954	0.0661647	0.102547	-0.0834367	21.109	21.1751	21.2115	21.0255
P0A6I6	COAD_ECOLI		coaD		Phosphopantetheine adenylyltransferase	0.000548246	10	8	10	10	9					22.8029	24.3216	24.4008	24.1725	22.8029	24.3216	24.4008	24.1725	22.8029	24.3216	24.4008	24.1725	1.51874	1.59787	1.36956	19.633	21.1517	21.2309	21.0025
P29680	DCUP_ECOLI		hemE		Uroporphyrinogen decarboxylase	0.000548246	14	13	13	14	13					25.4416	25.5439	25.4044	25.497	25.4416	25.5439	25.4044	25.497	25.4416	25.5439	25.4044	25.497	0.102273	-0.0372111	0.0553789	21.0493	21.1516	21.0121	21.1047
P40874	MTOX_ECOLI		solA		N-methyl-L-tryptophan oxidase	0.000548246	20	18	19	18	20					25.4871	25.6093	25.5196	25.669	25.4871	25.6093	25.5196	25.669	25.4871	25.6093	25.5196	25.669	0.122254	0.0324942	0.181906	21.0277	21.1499	21.0602	21.2096
P0A832	SSRP_ECOLI		smpB		SsrA-binding protein	0.000548246	7	6	5	4	7					24.1777	24.4653	24.3641	24.2687	24.1777	24.4653	24.3641	24.2687	24.1777	24.4653	24.3641	24.2687	0.28761	0.186403	0.0909768	20.8557	21.1434	21.0422	20.9467
P0ADK8	YIBL_ECOLI		yibL		Uncharacterized protein YibL	0.000548246	6	6	6	6	6					24.1412	24.313	24.4112	24.3502	24.1412	24.313	24.4112	24.3502	24.1412	24.313	24.4112	24.3502	0.171729	0.270027	0.20893	20.9713	21.143	21.2413	21.1802
P21367	YCAC_ECOLI		ycaC		Uncharacterized protein YcaC	0.000548246	8	8	8	8	8					24.4785	24.46	24.7669	24.3342	24.4785	24.46	24.7669	24.3342	24.4785	24.46	24.7669	24.3342	-0.0184319	0.288478	-0.144254	21.1565	21.1381	21.445	21.0123
P24171	DCP_ECOLI		dcp		Peptidyl-dipeptidase dcp	0.000548246	36	36	33	35	36					26.2776	26.3849	26.3022	26.3377	26.2776	26.3849	26.3022	26.3377	26.2776	26.3849	26.3022	26.3377	0.10724	0.0245238	0.0601014	21.0297	21.1369	21.0542	21.0898
P31142	THTM_ECOLI		sseA		3-mercaptopyruvate sulfurtransferase	0.000548246	13	13	13	13	13					25.1457	25.135	25.2554	25.2178	25.1457	25.135	25.2554	25.2178	25.1457	25.135	25.2554	25.2178	-0.0106608	0.109699	0.0721442	21.1457	21.135	21.2554	21.2178
Q46868	YQIC_ECOLI		yqiC		Uncharacterized protein YqiC	0.000548246	7	6	7	7	6					24.1395	24.5766	24.5895	24.564	24.1395	24.5766	24.5895	24.564	24.1395	24.5766	24.5895	24.564	0.437073	0.449963	0.424438	20.6801	21.1172	21.1301	21.1045
P76187	YDHF_ECOLI		ydhF		Oxidoreductase YdhF	0.000548246	8	7	7	7	8					25.1791	25.3644	25.189	25.2162	25.1791	25.3644	25.189	25.2162	25.1791	25.3644	25.189	25.2162	0.185337	0.00993936	0.0371632	20.9311	21.1165	20.9411	20.9683
P0ADV1	LPTA_ECOLI		lptA		Lipopolysaccharide export system protein LptA	0.000548246	8	8	7	8	8					24.0452	24.1161	24.1003	23.9385	24.0452	24.1161	24.1003	23.9385	24.0452	24.1161	24.1003	23.9385	0.0708705	0.0550774	-0.106688	21.0452	21.1161	21.1003	20.9385
P0A720	KTHY_ECOLI		tmk		Thymidylate kinase	0.000548246	15	15	14	15	15					24.9143	25.1146	25.0354	24.9362	24.9143	25.1146	25.0354	24.9362	24.9143	25.1146	25.0354	24.9362	0.200295	0.121062	0.0218973	20.9143	21.1146	21.0354	20.9362
P0AGF6	TDCB_ECOLI		tdcB		L-threonine dehydratase catabolic TdcB	0.000548246	17	17	13	16	17					25.9088	25.5688	25.775	25.7271	25.9088	25.5688	25.775	25.7271	25.9088	25.5688	25.775	25.7271	-0.339947	-0.133727	-0.181689	21.4493	21.1094	21.3156	21.2676
P0AG07	RPE_ECOLI		rpe		Ribulose-phosphate 3-epimerase	0.000548246	9	9	8	9	9					25.0122	24.9142	25.0732	25.1629	25.0122	24.9142	25.0732	25.1629	25.0122	24.9142	25.0732	25.1629	-0.0980143	0.0609902	0.150706	21.2049	21.1069	21.2659	21.3556
P0A9N4	PFLA_ECOLI		pflA		Pyruvate formate-lyase 1-activating enzyme	0.000548246	16	14	16	14	16					25.3749	25.4923	25.4302	25.4293	25.3749	25.4923	25.4302	25.4293	25.3749	25.4923	25.4302	25.4293	0.117381	0.0552683	0.054355	20.9826	21.1	21.0379	21.037
P27431	ROXA_ECOLI		roxA		50S ribosomal protein L16 3-hydroxylase	0.000548246	11	11	11	11	11					24.9732	25.089	24.8936	24.9612	24.9732	25.089	24.8936	24.9612	24.9732	25.089	24.8936	24.9612	0.115873	-0.0795436	-0.0120209	20.9732	21.089	20.8936	20.9612
P63417	YHBS_ECOLI		yhbS		Uncharacterized N-acetyltransferase YhbS	0.000548246	7	6	7	6	7					23.8174	24.0819	23.9684	23.9284	23.8174	24.0819	23.9684	23.9284	23.8174	24.0819	23.9684	23.9284	0.264533	0.150938	0.111023	20.8174	21.0819	20.9684	20.9284
P0A998	FTNA_ECOLI		ftnA		Bacterial non-heme ferritin	0.000548246	9	7	9	8	9					24.4185	24.534	24.9557	24.5514	24.4185	24.534	24.9557	24.5514	24.4185	24.534	24.9557	24.5514	0.115499	0.537268	0.132984	20.959	21.0745	21.4963	21.092
P06992	RSMA_ECOLI		rsmA		Ribosomal RNA small subunit methyltransferase A	0.000548246	10	8	8	7	10					25.0414	25.1576	25.0202	25.0483	25.0414	25.1576	25.0202	25.0483	25.0414	25.1576	25.0202	25.0483	0.116184	-0.0212565	0.00689091	20.954	21.0701	20.9327	20.9608
P26616	MAO1_ECOLI		maeA		NAD-dependent malic enzyme	0.000548246	22	21	21	22	22					26.0879	26.0681	25.9617	25.9762	26.0879	26.0681	25.9617	25.9762	26.0879	26.0681	25.9617	25.9762	-0.019757	-0.126197	-0.111618	21.0879	21.0681	20.9617	20.9762
P75694	YAHO_ECOLI		yahO		Uncharacterized protein YahO	0.000548246	6	6	6	6	6					23.5338	23.8742	24.2847	23.6943	23.5338	23.8742	24.2847	23.6943	23.5338	23.8742	24.2847	23.6943	0.340433	0.750884	0.160521	20.7264	21.0669	21.4773	20.887
P33920	NDPA_ECOLI		yejK		Nucleoid-associated protein YejK	0.000548246	17	17	17	17	17					25.6152	25.5893	25.6197	25.468	25.6152	25.5893	25.6197	25.468	25.6152	25.5893	25.6197	25.468	-0.0258941	0.00448032	-0.147204	21.0917	21.0658	21.0961	20.9445
P21179	CATE_ECOLI		katE		Catalase HPII	0.000548246	33	30	31	31	33					26.3859	26.584	26.1313	26.398	26.3859	26.584	26.1313	26.398	26.3859	26.584	26.1313	26.398	0.198157	-0.254517	0.0121666	20.8623	21.0605	20.6078	20.8745
P0AFI2	PARC_ECOLI		parC		DNA topoisomerase 4 subunit A	0.000548246	39	39	35	35	39					26.6564	26.6613	26.5579	26.5847	26.6564	26.6613	26.5579	26.5847	26.6564	26.6613	26.5579	26.5847	0.00488095	-0.0984552	-0.0716644	21.0417	21.0466	20.9432	20.97
P0A7X6	RIMM_ECOLI		rimM		Ribosome maturation factor RimM	0.000548246	12	10	11	12	11					24.6189	24.7399	25.2294	24.7989	24.6189	24.7399	25.2294	24.7989	24.6189	24.7399	25.2294	24.7989	0.121052	0.610467	0.180053	20.9184	21.0395	21.5289	21.0985
P0ABA6	ATPG_ECOLI		atpG		ATP synthase gamma chain	0.000548246	14	12	11	14	12					25.4749	25.4972	25.5038	25.6583	25.4749	25.4972	25.5038	25.6583	25.4749	25.4972	25.5038	25.6583	0.0223606	0.0289155	0.183443	21.0155	21.0378	21.0444	21.1989
P45748	TSAC_ECOLI		tsaC		Threonylcarbamoyl-AMP synthase	0.000548246	10	8	9	10	10					24.9063	24.9424	24.9138	24.8333	24.9063	24.9424	24.9138	24.8333	24.9063	24.9424	24.9138	24.8333	0.0361244	0.00748696	-0.0729471	20.9994	21.0355	21.0069	20.9265
P28903	NRDD_ECOLI		nrdD		Anaerobic ribonucleoside-triphosphate reductase	0.000548246	28	26	25	25	28					26.7398	26.7072	26.7168	26.645	26.7398	26.7072	26.7168	26.645	26.7398	26.7072	26.7168	26.645	-0.0326441	-0.0229914	-0.0948433	21.0674	21.0347	21.0444	20.9725
P0AFX0	HPF_ECOLI		hpf		Ribosome hibernation promoting factor	0.000548246	4	4	3	3	3					23.4146	23.3534	23.4001	23.4813	23.4146	23.3534	23.4001	23.4813	23.4146	23.3534	23.4001	23.4813	-0.0612543	-0.0145193	0.0666778	21.0927	21.0314	21.0782	21.1594
P39377	IADA_ECOLI		iadA		Isoaspartyl dipeptidase	0.000548246	19	18	17	19	18					25.3691	25.4224	25.4742	25.3997	25.3691	25.4224	25.4742	25.3997	25.3691	25.4224	25.4742	25.3997	0.0532637	0.105123	0.0305906	20.9768	21.0301	21.0819	21.0074
P0AEI4	RIMO_ECOLI		rimO		Ribosomal protein S12 methylthiotransferase RimO	0.000548246	23	22	23	21	23					25.9129	25.8869	25.7844	25.9305	25.9129	25.8869	25.7844	25.9305	25.9129	25.8869	25.7844	25.9305	-0.0260026	-0.128569	0.0175842	21.055	21.029	20.9264	21.0725
P13009	METH_ECOLI		metH		Methionine synthase	0.000548246	59	58	57	58	59					27.3382	27.386	27.3553	27.2859	27.3382	27.386	27.3553	27.2859	27.3382	27.386	27.3553	27.2859	0.0477743	0.0170698	-0.0523553	20.9807	21.0284	20.9977	20.9283
P0ABQ4	DYR_ECOLI		folA		Dihydrofolate reductase	0.000548246	8	7	5	5	8					24.2563	24.0184	24.054	24.3494	24.2563	24.0184	24.054	24.3494	24.2563	24.0184	24.054	24.3494	-0.237854	-0.202278	0.0930707	21.2563	21.0184	21.054	21.3494
P77499	SUFC_ECOLI		sufC		Probable ATP-dependent transporter SufC	0.000548246	11	11	10	10	10					25.1136	25.1861	25.1471	25.0128	25.1136	25.1861	25.1471	25.0128	25.1136	25.1861	25.1471	25.0128	0.0725877	0.0335624	-0.100772	20.9436	21.0162	20.9772	20.8429
P37773	MPL_ECOLI		mpl		UDP-N-acetylmuramate--L-alanyl-gamma-D-glutamyl-meso-2,6-diaminoheptandioate ligase	0.000548246	15	15	15	14	15					25.637	25.6541	25.6733	25.4315	25.637	25.6541	25.6733	25.4315	25.637	25.6541	25.6733	25.4315	0.0171546	0.0363327	-0.205433	20.9931	21.0103	21.0294	20.7877
P0A9D4	CYSE_ECOLI		cysE		Serine acetyltransferase	0.000548246	9	7	7	8	9					24.9332	25.0065	24.9636	24.8746	24.9332	25.0065	24.9636	24.8746	24.9332	25.0065	24.9636	24.8746	0.0733196	0.030379	-0.0585421	20.9332	21.0065	20.9636	20.8746
P29217	YCEH_ECOLI		yceH		UPF0502 protein YceH	0.000548246	10	10	10	9	9					24.2722	24.7034	24.5896	24.809	24.2722	24.7034	24.5896	24.809	24.2722	24.7034	24.5896	24.809	0.4312	0.317434	0.536802	20.5717	21.0029	20.8892	21.1085
P42641	OBG_ECOLI		obgE		GTPase ObgE/CgtA	0.000548246	12	11	12	11	12					25.7003	25.8088	25.7161	25.6328	25.7003	25.8088	25.7161	25.6328	25.7003	25.8088	25.7161	25.6328	0.108548	0.015895	-0.0674511	20.8929	21.0014	20.9088	20.8254
P0A8I3	YAAA_ECOLI		yaaA		UPF0246 protein YaaA	0.000548246	14	13	13	13	14					25.19	25.2459	25.1859	25.4562	25.19	25.2459	25.1859	25.4562	25.19	25.2459	25.1859	25.4562	0.0558793	-0.004073	0.266195	20.9421	20.9979	20.938	21.2083
P24203	YJIA_ECOLI		yjiA		Uncharacterized GTP-binding protein YjiA	0.000548246	12	12	11	11	12					25.3149	25.3123	25.3087	25.412	25.3149	25.3123	25.3087	25.412	25.3149	25.3123	25.3087	25.412	-0.00260233	-0.0062271	0.0970625	20.993	20.9904	20.9868	21.0901
P0AFZ3	SSPB_ECOLI		sspB		Stringent starvation protein B	0.000548246	4	3	3	4	4					23.9336	23.9889	24.2789	23.9027	23.9336	23.9889	24.2789	23.9027	23.9336	23.9889	24.2789	23.9027	0.0553532	0.345282	-0.0308588	20.9336	20.9889	21.2789	20.9027
P25522	MNME_ECOLI		mnmE		tRNA modification GTPase MnmE	0.000548246	27	26	25	25	27					25.9732	25.9407	25.9645	25.9059	25.9732	25.9407	25.9645	25.9059	25.9732	25.9407	25.9645	25.9059	-0.0324232	-0.00866032	-0.067246	21.019	20.9865	21.0103	20.9517
P68191	SRA_ECOLI		sra		Stationary-phase-induced ribosome-associated protein	0.000548246	5	5	4	5	4					22.9336	23.3073	23.2924	22.848	22.9336	23.3073	23.2924	22.848	22.9336	23.3073	23.2924	22.848	0.373717	0.358775	-0.0855836	20.6117	20.9854	20.9705	20.5261
P0ABA0	ATPF_ECOLI		atpF		ATP synthase subunit b	0.000548246	9	8	9	9	9					24.4222	24.5629	24.6193	24.5318	24.4222	24.5629	24.6193	24.5318	24.4222	24.5629	24.6193	24.5318	0.140708	0.197104	0.109593	20.8373	20.978	21.0344	20.9469
P75876	RLMI_ECOLI		rlmI		Ribosomal RNA large subunit methyltransferase I	0.000548246	16	14	14	15	16					25.7128	25.7852	25.794	25.7798	25.7128	25.7852	25.794	25.7798	25.7128	25.7852	25.794	25.7798	0.0723198	0.0811671	0.0669291	20.9055	20.9778	20.9866	20.9724
P22523	MUKB_ECOLI		mukB		Chromosome partition protein MukB	0.000548246	70	70	66	69	70					28.0376	27.7821	28.008	27.7175	28.0376	27.7821	28.008	27.7175	28.0376	27.7821	28.008	27.7175	-0.255503	-0.0295698	-0.320051	21.2302	20.9747	21.2006	20.9102
P0ACQ4	OXYR_ECOLI		oxyR		Hydrogen peroxide-inducible genes activator	0.000548246	19	19	16	16	19					25.2617	24.9744	25.0904	25.3127	25.2617	24.9744	25.0904	25.3127	25.2617	24.9744	25.0904	25.3127	-0.287277	-0.171284	0.0510423	21.2617	20.9744	21.0904	21.3127
P0A6D3	AROA_ECOLI		aroA		3-phosphoshikimate 1-carboxyvinyltransferase	0.000548246	19	19	17	19	19					25.7079	25.7268	25.7902	25.718	25.7079	25.7268	25.7902	25.718	25.7079	25.7268	25.7902	25.718	0.0189113	0.0823095	0.0101139	20.953	20.9719	21.0353	20.9631
Q46920	QUEF_ECOLI		queF		NADPH-dependent 7-cyano-7-deazaguanine reductase	0.000548246	12	12	10	12	12					25.1968	25.2769	25.1696	25.1367	25.1968	25.2769	25.1696	25.1367	25.1968	25.2769	25.1696	25.1367	0.0801305	-0.027194	-0.0601631	20.8749	20.955	20.8477	20.8147
P36672	PTTBC_ECOLI		treB		PTS system trehalose-specific EIIBC component	0.000548246	8	8	6	6	6					24.5925	24.5352	24.2897	24.4989	24.5925	24.5352	24.2897	24.4989	24.5925	24.5352	24.2897	24.4989	-0.0572422	-0.302789	-0.0935465	21.0075	20.9503	20.7047	20.914
P26602	UBIC_ECOLI		ubiC		Chorismate pyruvate-lyase	0.000548246	7	7	5	6	7					24.5494	24.5311	24.5084	24.2711	24.5494	24.5311	24.5084	24.2711	24.5494	24.5311	24.5084	24.2711	-0.0183059	-0.0409854	-0.278278	20.9644	20.9461	20.9234	20.6861
P0A9Z1	GLNB_ECOLI		glnB		Nitrogen regulatory protein P-II 1	0.000548246	10	10	10	10	9					24.5077	24.2642	24.2498	24.2561	24.5077	24.2642	24.2498	24.2561	24.5077	24.2642	24.2498	24.2561	-0.243569	-0.25792	-0.251626	21.1858	20.9422	20.9279	20.9342
P33363	BGLX_ECOLI		bglX		Periplasmic beta-glucosidase	0.000548246	42	40	42	40	41					26.5083	26.639	26.4768	26.4612	26.5083	26.639	26.4768	26.4612	26.5083	26.639	26.4768	26.4612	0.130694	-0.0315433	-0.0471376	20.8079	20.9386	20.7763	20.7608
P24232	HMP_ECOLI		hmp		Flavohemoprotein	0.000548246	11	11	9	9	11					25.4608	25.3277	25.365	25.4668	25.4608	25.3277	25.365	25.4668	25.4608	25.3277	25.365	25.4668	-0.133072	-0.095773	0.00606888	21.0684	20.9354	20.9727	21.0745
P12295	UNG_ECOLI		ung		Uracil-DNA glycosylase	0.000548246	16	15	15	15	16					24.6249	24.8318	24.7817	24.8047	24.6249	24.8318	24.7817	24.8047	24.6249	24.8318	24.7817	24.8047	0.206945	0.156884	0.179794	20.718	20.9249	20.8749	20.8978
P12281	MOEA_ECOLI		moeA		Molybdopterin molybdenumtransferase	0.000548246	12	11	11	11	12					25.2626	25.3836	25.3316	25.268	25.2626	25.3836	25.3316	25.268	25.2626	25.3836	25.3316	25.268	0.120927	0.0689499	0.00531764	20.8032	20.9241	20.8722	20.8085
P09424	MTLD_ECOLI		mtlD		Mannitol-1-phosphate 5-dehydrogenase	0.000548246	19	19	17	18	18					25.4144	25.4464	25.365	25.3814	25.4144	25.4464	25.365	25.3814	25.4144	25.4464	25.365	25.3814	0.0320459	-0.0494076	-0.0330421	20.8908	20.9229	20.8414	20.8578
P0AAZ7	YCAR_ECOLI		ycaR		UPF0434 protein YcaR	0.000548246	4	4	3	4	4					23.5555	23.5009	23.7066	24.0388	23.5555	23.5009	23.7066	24.0388	23.5555	23.5009	23.7066	24.0388	-0.0545289	0.151168	0.483322	20.9705	20.916	21.1217	21.4538
P0AEG4	DSBA_ECOLI		dsbA		Thiol:disulfide interchange protein DsbA	0.000548246	8	8	8	8	8					24.6861	24.716	24.7393	24.8318	24.6861	24.716	24.7393	24.8318	24.6861	24.716	24.7393	24.8318	0.0299192	0.0532049	0.145663	20.8788	20.9087	20.932	21.0244
P0AD10	YECJ_ECOLI		yecJ		Uncharacterized protein YecJ	0.000548246	6	6	6	6	6					23.3833	23.493	23.699	23.5874	23.3833	23.493	23.699	23.5874	23.3833	23.493	23.699	23.5874	0.109722	0.315734	0.204105	20.7983	20.908	21.114	21.0024
P0AEQ3	GLNH_ECOLI		glnH		Glutamine-binding periplasmic protein	0.000548246	20	19	16	19	20					25.3007	25.1491	25.5704	25.5037	25.3007	25.1491	25.5704	25.5037	25.3007	25.1491	25.5704	25.5037	-0.151632	0.269644	0.202964	21.0528	20.9012	21.3225	21.2558
P32662	GPH_ECOLI		gph		Phosphoglycolate phosphatase	0.000548246	8	8	6	8	8					24.2353	24.2166	24.6579	24.38	24.2353	24.2166	24.6579	24.38	24.2353	24.2166	24.6579	24.38	-0.0186785	0.422568	0.144653	20.9134	20.8947	21.336	21.058
P0C0R7	RLME_ECOLI		rlmE		Ribosomal RNA large subunit methyltransferase E	0.000548246	9	7	7	9	9					24.7641	24.8923	24.8804	24.777	24.7641	24.8923	24.8804	24.777	24.7641	24.8923	24.8804	24.777	0.128208	0.116324	0.0129265	20.7641	20.8923	20.8804	20.777
P0AEY5	MDAB_ECOLI		mdaB		Modulator of drug activity B	0.000548246	8	7	7	6	8					24.5193	24.5899	24.4612	24.4903	24.5193	24.5899	24.4612	24.4903	24.5193	24.5899	24.4612	24.4903	0.0705811	-0.0581337	-0.0289815	20.8189	20.8894	20.7607	20.7899
P22256	GABT_ECOLI		gabT		4-aminobutyrate aminotransferase GabT	0.000548246	24	22	23	22	24					25.5661	25.7354	25.6706	25.691	25.5661	25.7354	25.6706	25.691	25.5661	25.7354	25.6706	25.691	0.169333	0.104478	0.124872	20.7081	20.8775	20.8126	20.833
P0A7I0	RF1_ECOLI		prfA		Peptide chain release factor 1	0.000548246	18	18	15	17	18					25.4662	25.7324	25.5621	25.5576	25.4662	25.7324	25.5621	25.5576	25.4662	25.7324	25.5621	25.5576	0.266178	0.0958433	0.0914097	20.6083	20.8744	20.7041	20.6997
P36680	ZAPD_ECOLI		zapD		Cell division protein ZapD	0.000548246	10	10	10	10	10					24.999	24.8706	24.9251	24.9727	24.999	24.8706	24.9251	24.9727	24.999	24.8706	24.9251	24.9727	-0.128428	-0.0738508	-0.026328	20.999	20.8706	20.9251	20.9727
P37665	YIAD_ECOLI		yiaD		Probable lipoprotein YiaD	0.000548246	6	6	6	6	6					24.0529	24.0392	23.9234	23.7675	24.0529	24.0392	23.9234	23.7675	24.0529	24.0392	23.9234	23.7675	-0.0137415	-0.129519	-0.285409	20.883	20.8692	20.7535	20.5976
P69811	PTFAH_ECOLI		fruB		Multiphosphoryl transfer protein	0.000548246	15	15	15	15	15					24.8627	25.2532	25.1271	25.0498	24.8627	25.2532	25.1271	25.0498	24.8627	25.2532	25.1271	25.0498	0.390589	0.264451	0.187183	20.4703	20.8609	20.7348	20.6575
P0A6K1	DAPF_ECOLI		dapF		Diaminopimelate epimerase	0.000548246	6	6	5	6	6					24.5085	24.6609	24.4191	24.4673	24.5085	24.6609	24.4191	24.4673	24.5085	24.6609	24.4191	24.4673	0.152324	-0.0894762	-0.0412555	20.7012	20.8535	20.6117	20.6599
P0AA39	RLUC_ECOLI		rluC		Ribosomal large subunit pseudouridine synthase C	0.000548246	23	20	21	21	23					25.1268	25.4916	25.2393	25.4039	25.1268	25.4916	25.2393	25.4039	25.1268	25.4916	25.2393	25.4039	0.364817	0.112496	0.277037	20.483	20.8478	20.5955	20.76
P63177	RLMB_ECOLI		rlmB		23S rRNA (guanosine-2'-O-)-methyltransferase RlmB	0.000548246	10	9	8	10	10					24.6869	24.6547	24.8662	24.9287	24.6869	24.6547	24.8662	24.9287	24.6869	24.6547	24.8662	24.9287	-0.0321399	0.179313	0.241872	20.8795	20.8474	21.0588	21.1214
P0A8C4	YGFB_ECOLI		ygfB		UPF0149 protein YgfB	0.000548246	3	3	2	2	2					23.3253	23.169	23.4027	23.0458	23.3253	23.169	23.4027	23.0458	23.3253	23.169	23.4027	23.0458	-0.156247	0.0774511	-0.279463	21.0033	20.8471	21.0808	20.7239
P63389	YHES_ECOLI		yheS		Uncharacterized ABC transporter ATP-binding protein YheS	0.000548246	36	34	33	36	36					26.6281	26.3032	26.3084	26.3907	26.6281	26.3032	26.3084	26.3907	26.6281	26.3032	26.3084	26.3907	-0.324891	-0.319713	-0.237349	21.1686	20.8438	20.8489	20.9313
P42632	TDCE_ECOLI		tdcE		PFL-like enzyme TdcE	0.000548246	36	34	34	33	36					26.6095	26.5892	26.5087	26.5464	26.6095	26.5892	26.5087	26.5464	26.6095	26.5892	26.5087	26.5464	-0.0202426	-0.100735	-0.0631116	20.8546	20.8343	20.7538	20.7915
P0A9S5	GLDA_ECOLI		gldA		Glycerol dehydrogenase	0.000548246	12	11	12	12	11					24.7149	24.8314	24.7072	24.8044	24.7149	24.8314	24.7072	24.8044	24.7149	24.8314	24.7072	24.8044	0.11655	-0.00768248	0.089539	20.7149	20.8314	20.7072	20.8044
P0ADS6	YGGE_ECOLI		yggE		Uncharacterized protein YggE	0.000548246	14	13	11	13	14					24.4089	24.5251	24.6791	24.697	24.4089	24.5251	24.6791	24.697	24.4089	24.5251	24.6791	24.697	0.116217	0.270207	0.288093	20.7085	20.8247	20.9787	20.9965
P0AET8	HDHA_ECOLI		hdhA		7-alpha-hydroxysteroid dehydrogenase	0.000548246	12	10	12	12	12					24.3215	24.4094	24.919	24.4385	24.3215	24.4094	24.919	24.4385	24.3215	24.4094	24.919	24.4385	0.0879691	0.597495	0.117023	20.7365	20.8245	21.334	20.8535
P0A8R4	SLYX_ECOLI		slyX		Protein SlyX	0.000548246	4	4	4	4	4					22.653	23.146	23.0667	22.7582	22.653	23.146	23.0667	22.7582	22.653	23.146	23.0667	22.7582	0.492978	0.413686	0.105182	20.331	20.824	20.7447	20.4362
P0AF08	APBC_ECOLI		mrp		Iron-sulfur cluster carrier protein	0.000548246	14	14	14	14	14					25.1521	25.2148	25.1082	25.136	25.1521	25.2148	25.1082	25.136	25.1521	25.2148	25.1082	25.136	0.0626476	-0.0439375	-0.0160929	20.7598	20.8225	20.7159	20.7437
P0A996	GLPC_ECOLI		glpC		Anaerobic glycerol-3-phosphate dehydrogenase subunit C	0.000548246	22	19	19	21	22					25.7266	25.7285	25.7432	25.5968	25.7266	25.7285	25.7432	25.5968	25.7266	25.7285	25.7432	25.5968	0.0018951	0.0165443	-0.129808	20.8197	20.8216	20.8363	20.6899
P25738	MSYB_ECOLI		msyB		Acidic protein MsyB	0.000548246	4	4	4	4	4					23.0541	22.8215	23.1051	22.6153	23.0541	22.8215	23.1051	22.6153	23.0541	22.8215	23.1051	22.6153	-0.232556	0.0510707	-0.438811	21.0541	20.8215	21.1051	20.6153
P31057	PANB_ECOLI		panB		3-methyl-2-oxobutanoate hydroxymethyltransferase	0.000548246	4	4	4	4	4					24.0304	23.9884	24.4829	24.162	24.0304	23.9884	24.4829	24.162	24.0304	23.9884	24.4829	24.162	-0.0419872	0.452557	0.131651	20.8605	20.8185	21.313	20.9921
P67080	YGGS_ECOLI		yggS		UPF0001 protein YggS	0.000548246	11	11	11	11	10					24.5933	24.6225	24.6569	24.5569	24.5933	24.6225	24.6569	24.5569	24.5933	24.6225	24.6569	24.5569	0.0291597	0.0636274	-0.0363843	20.786	20.8151	20.8496	20.7496
P0AF67	TSAE_ECOLI		tsaE		tRNA threonylcarbamoyladenosine biosynthesis protein TsaE	0.000548246	6	5	6	6	6					23.607	23.6164	23.7132	23.3758	23.607	23.6164	23.7132	23.3758	23.607	23.6164	23.7132	23.3758	0.00943525	0.106256	-0.231192	20.7996	20.809	20.9059	20.5684
P0A9F3	CYSB_ECOLI		cysB		HTH-type transcriptional regulator CysB	0.000548246	21	20	21	20	21					25.3785	25.3905	25.4671	25.2815	25.3785	25.3905	25.4671	25.2815	25.3785	25.3905	25.4671	25.2815	0.0119113	0.0885681	-0.0970814	20.7936	20.8055	20.8821	20.6965
P0AFQ7	YCFH_ECOLI		ycfH		Uncharacterized metal-dependent hydrolase YcfH	0.000548246	18	16	18	16	16					25.1767	25.1251	25.1766	25.1241	25.1767	25.1251	25.1766	25.1241	25.1767	25.1251	25.1766	25.1241	-0.0516071	-0.000132372	-0.0526704	20.8548	20.8032	20.8547	20.8021
P33643	RLUD_ECOLI		rluD		Ribosomal large subunit pseudouridine synthase D	0.000548246	15	15	15	15	15					25.0235	25.3266	25.3165	25.1143	25.0235	25.3266	25.3165	25.1143	25.0235	25.3266	25.3165	25.1143	0.303176	0.293034	0.0908109	20.4999	20.8031	20.7929	20.5907
P32695	DUSA_ECOLI		dusA		tRNA-dihydrouridine(20/20a) synthase	0.000548246	18	17	17	18	17					25.4243	25.494	25.3577	25.3885	25.4243	25.494	25.3577	25.3885	25.4243	25.494	25.3577	25.3885	0.0696932	-0.066571	-0.0357386	20.7238	20.7935	20.6573	20.6881
P0AAX8	YBIS_ECOLI		ybiS		Probable L,D-transpeptidase YbiS	0.000548246	9	9	9	9	9					24.9113	24.9603	25.323	24.7784	24.9113	24.9603	25.323	24.7784	24.9113	24.9603	25.323	24.7784	0.049012	0.411758	-0.132851	20.7414	20.7904	21.1531	20.6085
P76055	TTCA_ECOLI		ttcA		tRNA 2-thiocytidine biosynthesis protein TtcA	0.000548246	14	13	12	12	14					25.247	25.4342	25.3981	25.2978	25.247	25.4342	25.3981	25.2978	25.247	25.4342	25.3981	25.2978	0.187146	0.151014	0.050744	20.6032	20.7903	20.7542	20.6539
P0A9C9	GLPX_ECOLI		glpX		Fructose-1,6-bisphosphatase 1 class 2	0.000548246	14	14	14	14	14					25.4054	25.2473	25.2985	25.0561	25.4054	25.2473	25.2985	25.0561	25.4054	25.2473	25.2985	25.0561	-0.158076	-0.106902	-0.349266	20.9459	20.7879	20.839	20.5967
P40191	PDXK_ECOLI		pdxK		Pyridoxine kinase	0.000548246	8	8	7	8	7					24.3391	24.5927	24.164	23.4986	24.3391	24.5927	24.164	23.4986	24.3391	24.5927	24.164	23.4986	0.25359	-0.175028	-0.840472	20.5317	20.7853	20.3567	19.6912
P0AEN8	FUCM_ECOLI		fucU		L-fucose mutarotase	0.000548246	6	5	6	6	5					23.3968	23.3594	23.5965	23.2042	23.3968	23.3594	23.5965	23.2042	23.3968	23.3594	23.5965	23.2042	-0.0374401	0.19972	-0.192587	20.8118	20.7744	21.0116	20.6192
P27828	WECB_ECOLI		wecB		UDP-N-acetylglucosamine 2-epimerase	0.000548246	20	20	19	19	20					25.2989	25.4167	25.2345	25.3262	25.2989	25.4167	25.2345	25.3262	25.2989	25.4167	25.2345	25.3262	0.117711	-0.0644318	0.0272345	20.6551	20.7728	20.5907	20.6823
P0AFR4	YCIO_ECOLI		yciO		Uncharacterized protein YciO	0.000548246	9	9	9	8	9					24.2462	24.2236	24.3312	24.3461	24.2462	24.2236	24.3312	24.3461	24.2462	24.2236	24.3312	24.3461	-0.0226407	0.085054	0.0998602	20.7868	20.7641	20.8718	20.8866
P21513	RNE_ECOLI		rne		Ribonuclease E	0.000548246	46	46	43	45	44					26.6417	26.636	26.6132	26.6258	26.6417	26.636	26.6132	26.6258	26.6417	26.636	26.6132	26.6258	-0.00563149	-0.0284393	-0.0158534	20.759	20.7534	20.7306	20.7432
P76558	MAO2_ECOLI		maeB		NADP-dependent malic enzyme	0.000548246	36	35	35	34	36					26.0641	26.2414	26.0578	26.213	26.0641	26.2414	26.0578	26.213	26.0641	26.2414	26.0578	26.213	0.177303	-0.00625124	0.148889	20.5722	20.7495	20.566	20.7211
P07024	USHA_ECOLI		ushA		Protein UshA	0.000548246	16	16	16	16	16					25.6364	25.8688	25.5072	25.5977	25.6364	25.8688	25.5072	25.5977	25.6364	25.8688	25.5072	25.5977	0.23237	-0.129225	-0.0387795	20.5071	20.7395	20.3779	20.4684
P22939	ISPA_ECOLI		ispA		Farnesyl diphosphate synthase	0.000548246	8	7	7	7	8					24.41	24.6451	24.5882	24.7801	24.41	24.6451	24.5882	24.7801	24.41	24.6451	24.5882	24.7801	0.235105	0.178221	0.370152	20.5031	20.7382	20.6813	20.8733
P25536	YHDE_ECOLI		yhdE		Maf-like protein YhdE	0.000548246	9	8	9	8	8					23.9699	24.1953	24.0257	24.0225	23.9699	24.1953	24.0257	24.0225	23.9699	24.1953	24.0257	24.0225	0.225485	0.0558625	0.0526154	20.5104	20.7359	20.5663	20.563
P61887	RMLA2_ECOLI	P37744;P61887	rffH	rfbA;rffH	Glucose-1-phosphate thymidylyltransferase 2	0.000548246	14	13	13	14	14	4	4	4	4	24.8215	24.9053	24.8229	24.7052	24.8215	24.9053	24.8229	24.7052	24.8215	24.9053	24.8229	24.7052	0.0837355	0.00138051	-0.116349	20.6516	20.7353	20.653	20.5352
P03004	DNAA_ECOLI		dnaA		Chromosomal replication initiator protein DnaA	0.000548246	26	22	22	20	26					25.9807	25.932	25.9009	25.8196	25.9807	25.932	25.9009	25.8196	25.9807	25.932	25.9009	25.8196	-0.0486995	-0.0798224	-0.16112	20.7713	20.7226	20.6915	20.6102
P0ADT5	YGIC_ECOLI		ygiC		Putative acid--amine ligase YgiC	0.000548246	17	12	15	15	17					25.2078	25.3623	25.3986	25.341	25.2078	25.3623	25.3986	25.341	25.2078	25.3623	25.3986	25.341	0.154549	0.19082	0.133275	20.5639	20.7185	20.7547	20.6972
P05042	FUMC_ECOLI		fumC		Fumarate hydratase class II	0.000548246	14	14	13	13	13					25.2573	25.5256	25.3547	25.3377	25.2573	25.5256	25.3547	25.3377	25.2573	25.5256	25.3547	25.3377	0.268372	0.0974358	0.0804259	20.4499	20.7183	20.5474	20.5303
P08331	CPDB_ECOLI		cpdB		2',3'-cyclic-nucleotide 2'-phosphodiesterase/3'-nucleotidase	0.000548246	36	33	34	35	36					26.2188	26.2045	26.2003	26.3982	26.2188	26.2045	26.2003	26.3982	26.2188	26.2045	26.2003	26.3982	-0.0143274	-0.0184661	0.179443	20.7269	20.7126	20.7085	20.9064
P33030	YEIR_ECOLI		yeiR		Zinc-binding GTPase YeiR	0.000548246	17	17	15	17	16					25.5006	25.297	25.0639	25.0195	25.5006	25.297	25.0639	25.0195	25.5006	25.297	25.0639	25.0195	-0.203608	-0.43669	-0.481057	20.9156	20.712	20.4789	20.4346
P0ABQ2	GARR_ECOLI		garR		2-hydroxy-3-oxopropionate reductase	0.000548246	16	16	15	15	15					25.0209	25.0282	24.9175	24.876	25.0209	25.0282	24.9175	24.876	25.0209	25.0282	24.9175	24.876	0.0072814	-0.103438	-0.144919	20.699	20.7063	20.5955	20.5541
P0A8F4	URK_ECOLI		udk		Uridine kinase	0.000548246	16	16	13	16	16					24.7888	24.612	24.7574	24.7162	24.7888	24.612	24.7574	24.7162	24.7888	24.612	24.7574	24.7162	-0.17679	-0.0313413	-0.0725316	20.8819	20.7051	20.8505	20.8093
P27550	ACSA_ECOLI		acs		Acetyl-coenzyme A synthetase	0.000548246	29	29	28	28	29					25.9134	25.9443	26.0981	25.8333	25.9134	25.9443	26.0981	25.8333	25.9134	25.9443	26.0981	25.8333	0.0308501	0.184645	-0.0801059	20.6655	20.6963	20.8501	20.5854
P0A7C2	LEXA_ECOLI		lexA		LexA repressor	0.000548246	15	12	15	11	14					24.7602	24.6959	24.7743	24.5387	24.7602	24.6959	24.7743	24.5387	24.7602	24.6959	24.7743	24.5387	-0.0642954	0.0140908	-0.22153	20.7602	20.6959	20.7743	20.5387
P0A809	RUVA_ECOLI		ruvA		Holliday junction ATP-dependent DNA helicase RuvA	0.000548246	5	5	5	5	5					23.6433	23.6929	23.5288	23.5493	23.6433	23.6929	23.5288	23.5493	23.6433	23.6929	23.5288	23.5493	0.0496545	-0.114505	-0.0939981	20.6433	20.6929	20.5288	20.5493
P0A6I3	COAA_ECOLI		coaA		Pantothenate kinase	0.000548246	15	13	15	13	14					24.7863	25.0687	24.9213	24.9917	24.7863	25.0687	24.9213	24.9917	24.7863	25.0687	24.9213	24.9917	0.282369	0.13494	0.205396	20.394	20.6764	20.529	20.5994
P0AC13	DHPS_ECOLI		folP		Dihydropteroate synthase	0.000548246	8	8	7	8	8					24.6885	24.7624	24.7367	24.5991	24.6885	24.7624	24.7367	24.5991	24.6885	24.7624	24.7367	24.5991	0.0738468	0.0481875	-0.0894274	20.601	20.6749	20.6492	20.5116
P22524	MUKE_ECOLI		mukE		Chromosome partition protein MukE	0.000548246	11	10	10	11	11					24.7188	24.7595	24.8133	24.8714	24.7188	24.7595	24.8133	24.8714	24.7188	24.7595	24.8133	24.8714	0.0407634	0.0945116	0.152612	20.6313	20.6721	20.7258	20.7839
P30011	NADC_ECOLI		nadC		Nicotinate-nucleotide pyrophosphorylase [carboxylating]	0.000548246	16	15	15	15	16					24.7595	24.9924	24.8176	24.9971	24.7595	24.9924	24.8176	24.9971	24.7595	24.9924	24.8176	24.9971	0.232907	0.0580638	0.237558	20.4376	20.6705	20.4957	20.6751
P0A9E5	FNR_ECOLI		fnr		Fumarate and nitrate reduction regulatory protein	0.000548246	8	8	8	8	8					24.7093	24.7537	24.6607	24.6678	24.7093	24.7537	24.6607	24.6678	24.7093	24.7537	24.6607	24.6678	0.044372	-0.0486134	-0.0415168	20.6219	20.6662	20.5733	20.5804
P67603	YQFB_ECOLI		yqfB		UPF0267 protein YqfB	0.000548246	4	4	3	4	3					23.8461	23.6642	23.7125	23.5759	23.8461	23.6642	23.7125	23.5759	23.8461	23.6642	23.7125	23.5759	-0.18185	-0.133613	-0.270158	20.8461	20.6642	20.7125	20.5759
P0ACW6	YDCH_ECOLI		ydcH		Uncharacterized protein YdcH	0.000548246	5	4	4	5	4					23.4444	23.8323	23.5558	23.6431	23.4444	23.8323	23.5558	23.6431	23.4444	23.8323	23.5558	23.6431	0.387959	0.111385	0.198698	20.2745	20.6624	20.3858	20.4732
P0A6L9	HSCB_ECOLI		hscB		Co-chaperone protein HscB	0.000548246	9	9	8	9	9					24.329	24.3606	24.5356	24.5291	24.329	24.3606	24.5356	24.5291	24.329	24.3606	24.5356	24.5291	0.0315952	0.206663	0.200131	20.6285	20.6601	20.8352	20.8287
P36767	RDGC_ECOLI		rdgC		Recombination-associated protein RdgC	0.000548246	14	13	13	14	14					24.9347	25.1156	25.008	24.8816	24.9347	25.1156	25.008	24.8816	24.9347	25.1156	25.008	24.8816	0.180886	0.0732502	-0.0531223	20.4753	20.6562	20.5485	20.4222
P0AAY6	YBJN_ECOLI		ybjN		Uncharacterized protein YbjN	0.000548246	3	3	3	2	3					22.8249	22.6545	22.7067	22.5471	22.8249	22.6545	22.7067	22.5471	22.8249	22.6545	22.7067	22.5471	-0.170317	-0.11816	-0.277733	20.8249	20.6545	20.7067	20.5471
P76403	YEGQ_ECOLI		yegQ		Uncharacterized protease YegQ	0.000548246	26	25	25	25	26					25.3996	25.511	25.4352	25.5221	25.3996	25.511	25.4352	25.5221	25.3996	25.511	25.4352	25.5221	0.111394	0.0355547	0.122465	20.5416	20.653	20.5772	20.6641
P0A8V6	FADR_ECOLI		fadR		Fatty acid metabolism regulator protein	0.000548246	12	12	10	11	12					24.8273	24.7404	24.6852	24.8598	24.8273	24.7404	24.6852	24.8598	24.8273	24.7404	24.6852	24.8598	-0.0869151	-0.142116	0.0324102	20.7399	20.653	20.5978	20.7723
P0A786	PYRB_ECOLI		pyrB		Aspartate carbamoyltransferase catalytic chain	0.000548246	14	13	13	14	14					24.91	25.045	24.982	24.9743	24.91	25.045	24.982	24.9743	24.91	25.045	24.982	24.9743	0.134969	0.0719572	0.0642653	20.5177	20.6527	20.5897	20.582
P25519	HFLX_ECOLI		hflX		GTPase HflX	0.000548246	19	19	19	18	19					25.4342	25.691	25.4101	25.4768	25.4342	25.691	25.4101	25.4768	25.4342	25.691	25.4101	25.4768	0.256771	-0.0241318	0.042581	20.3898	20.6466	20.3657	20.4324
P00393	DHNA_ECOLI		ndh		NADH dehydrogenase	0.000548246	21	21	20	21	21					25.4952	25.5504	25.4305	25.2845	25.4952	25.5504	25.4305	25.2845	25.4952	25.5504	25.4305	25.2845	0.0551802	-0.0647126	-0.2107	20.5883	20.6435	20.5236	20.3776
P32680	YJAG_ECOLI		yjaG		Uncharacterized protein YjaG	0.000548246	10	10	10	10	10					24.0555	24.3412	24.092	23.9613	24.0555	24.3412	24.092	23.9613	24.0555	24.3412	24.092	23.9613	0.285643	0.0364284	-0.094282	20.3551	20.6407	20.3915	20.2608
P39451	ADHP_ECOLI		adhP		Alcohol dehydrogenase, propanol-preferring	0.000548246	15	15	15	15	15					25.0169	25.0207	25.0447	25.0503	25.0169	25.0207	25.0447	25.0503	25.0169	25.0207	25.0447	25.0503	0.00378615	0.0277285	0.033329	20.6246	20.6284	20.6524	20.658
P25888	RHLE_ECOLI		rhlE		ATP-dependent RNA helicase RhlE	0.000548246	25	23	22	23	25					25.691	25.8371	25.6763	25.6569	25.691	25.8371	25.6763	25.6569	25.691	25.8371	25.6763	25.6569	0.146124	-0.0147355	-0.0340765	20.4816	20.6277	20.4668	20.4475
P0AE91	CREA_ECOLI		creA		Protein CreA	0.000548246	5	5	5	5	5					24.3887	24.3267	24.3157	24.3243	24.3887	24.3267	24.3157	24.3243	24.3887	24.3267	24.3157	24.3243	-0.062031	-0.0730412	-0.0643937	20.6883	20.6263	20.6153	20.6239
P0AF24	NAGD_ECOLI		nagD		Ribonucleotide monophosphatase NagD	0.000548246	12	12	10	10	12					24.5026	24.194	24.3222	24.3271	24.5026	24.194	24.3222	24.3271	24.5026	24.194	24.3222	24.3271	-0.30861	-0.180413	-0.175542	20.9176	20.609	20.7372	20.7421
P04335	FRSA_ECOLI		frsA		Esterase FrsA	0.000548246	29	27	27	28	29					25.705	25.6965	25.617	25.6933	25.705	25.6965	25.617	25.6933	25.705	25.6965	25.617	25.6933	-0.00850134	-0.0879766	-0.0117027	20.6175	20.609	20.5295	20.6058
P13033	GLPB_ECOLI		glpB		Anaerobic glycerol-3-phosphate dehydrogenase subunit B	0.000548246	7	6	7	6	6					25.1013	24.9994	25.0227	24.871	25.1013	24.9994	25.0227	24.871	25.1013	24.9994	25.0227	24.871	-0.101882	-0.0786689	-0.230306	20.709	20.6071	20.6303	20.4787
P0AAR3	YBAK_ECOLI		ybaK		Cys-tRNA(Pro)/Cys-tRNA(Cys) deacylase YbaK	0.000548246	11	11	11	11	11					24.1339	24.1889	24.2842	23.9522	24.1339	24.1889	24.2842	23.9522	24.1339	24.1889	24.2842	23.9522	0.0550146	0.150272	-0.181698	20.549	20.604	20.6992	20.3673
P37648	YHJJ_ECOLI		yhjJ		Protein YhjJ	0.000548246	23	22	22	23	23					25.5051	25.6309	25.6196	25.4899	25.5051	25.6309	25.6196	25.4899	25.5051	25.6309	25.6196	25.4899	0.125854	0.114555	-0.0151314	20.4607	20.5865	20.5752	20.4455
P0A8I8	RLMH_ECOLI		rlmH		Ribosomal RNA large subunit methyltransferase H	0.000548246	10	10	9	10	9					24.2256	23.9068	23.958	24.3517	24.2256	23.9068	23.958	24.3517	24.2256	23.9068	23.958	24.3517	-0.318785	-0.267581	0.126114	20.9037	20.5849	20.6361	21.0298
P76298	FLHA_ECOLI		flhA		Flagellar biosynthesis protein FlhA	0.000548246	3	2	3	2	3					22.3341	25.5349	23.3192	25.0391	22.3341	25.5349	23.3192	25.0391	22.3341	25.5349	23.3192	25.0391	3.20089	0.98514	2.70504	17.3799	20.5807	18.365	20.0849
P12994	YBHB_ECOLI		ybhB		UPF0098 protein YbhB	0.000548246	4	3	3	4	4					23.8081	23.7475	23.7974	23.7465	23.8081	23.7475	23.7974	23.7465	23.8081	23.7475	23.7974	23.7465	-0.060604	-0.0106801	-0.0616019	20.6382	20.5776	20.6275	20.5766
P0A7F3	PYRI_ECOLI		pyrI		Aspartate carbamoyltransferase regulatory chain	0.000548246	9	9	9	8	9					24.2267	24.1583	24.2382	24.0081	24.2267	24.1583	24.2382	24.0081	24.2267	24.1583	24.2382	24.0081	-0.0684639	0.0114795	-0.218621	20.6418	20.5733	20.6532	20.4231
P0AGJ7	TRML_ECOLI		trmL		tRNA (cytidine(34)-2'-O)-methyltransferase	0.000548246	7	7	7	7	6					23.9231	24.1574	24.1094	23.8685	23.9231	24.1574	24.1094	23.8685	23.9231	24.1574	24.1094	23.8685	0.234257	0.186285	-0.0546127	20.3382	20.5724	20.5244	20.2835
P0AAB6	GALF_ECOLI		galF		UTP--glucose-1-phosphate uridylyltransferase	0.000548246	12	12	11	11	12					24.7512	24.6542	24.5067	24.6381	24.7512	24.6542	24.5067	24.6381	24.7512	24.6542	24.5067	24.6381	-0.0969971	-0.244552	-0.113122	20.6637	20.5668	20.4192	20.5506
P0A890	TUSA_ECOLI		tusA		Sulfurtransferase TusA	0.000548246	3	3	3	3	3					22.4272	22.887	22.9569	22.718	22.4272	22.887	22.9569	22.718	22.4272	22.887	22.9569	22.718	0.459782	0.529657	0.29079	20.1053	20.5651	20.635	20.3961
P62617	ISPF_ECOLI		ispF		2-C-methyl-D-erythritol 2,4-cyclodiphosphate synthase	0.000548246	9	8	6	7	9					24.5386	24.019	24.49	24.7322	24.5386	24.019	24.49	24.7322	24.5386	24.019	24.49	24.7322	-0.519647	-0.0486691	0.193585	21.0792	20.5595	21.0305	21.2728
P07604	TYRR_ECOLI		tyrR		Transcriptional regulatory protein TyrR	0.000548246	23	23	21	22	21					25.5329	25.5569	25.4516	25.3528	25.5329	25.5569	25.4516	25.3528	25.5329	25.5569	25.4516	25.3528	0.0239601	-0.0812691	-0.180119	20.5329	20.5569	20.4516	20.3528
P43672	UUP_ECOLI		uup		ABC transporter ATP-binding protein uup	0.000548246	24	23	24	23	24					26.0047	26.1606	26.0497	26.008	26.0047	26.1606	26.0497	26.008	26.0047	26.1606	26.0497	26.008	0.155936	0.0449988	0.00335516	20.39	20.5459	20.435	20.3933
P0AFW4	RNK_ECOLI		rnk		Regulator of nucleoside diphosphate kinase	0.000548246	4	4	4	4	4					23.227	23.349	23.5337	23.2222	23.227	23.349	23.5337	23.2222	23.227	23.349	23.5337	23.2222	0.122034	0.306708	-0.00477417	20.4197	20.5417	20.7264	20.4149
P0A873	TRMD_ECOLI		trmD		tRNA (guanine-N(1)-)-methyltransferase	0.000548246	10	10	10	10	10					24.9224	24.6218	24.9579	24.9365	24.9224	24.6218	24.9579	24.9365	24.9224	24.6218	24.9579	24.9365	-0.300586	0.0354346	0.0141064	20.835	20.5344	20.8704	20.8491
P23865	PRC_ECOLI		prc		Tail-specific protease	0.000548246	37	34	34	34	37					25.7725	25.9878	25.8563	25.6923	25.7725	25.9878	25.8563	25.6923	25.7725	25.9878	25.8563	25.6923	0.215283	0.0838474	-0.0801546	20.3131	20.5283	20.3969	20.2329
P69786	PTGCB_ECOLI		ptsG		PTS system glucose-specific EIICB component	0.000548246	8	8	7	7	7					24.8315	24.7689	24.8071	24.2511	24.8315	24.7689	24.8071	24.2511	24.8315	24.7689	24.8071	24.2511	-0.0626322	-0.0244069	-0.580361	20.5836	20.5209	20.5592	20.0032
P45799	NUDE_ECOLI		nudE		ADP compounds hydrolase NudE	0.000548246	12	11	10	12	11					24.0772	23.9783	24.045	24.0686	24.0772	23.9783	24.045	24.0686	24.0772	23.9783	24.045	24.0686	-0.0989501	-0.0322424	-0.00857173	20.6178	20.5188	20.5855	20.6092
P32157	YIIM_ECOLI		yiiM		Protein YiiM	0.000548246	7	7	6	7	7					24.3566	24.4188	24.2569	24.3297	24.3566	24.4188	24.2569	24.3297	24.3566	24.4188	24.2569	24.3297	0.0621147	-0.0997722	-0.0269453	20.4498	20.5119	20.35	20.4228
P0A8G9	EX7S_ECOLI		xseB		Exodeoxyribonuclease 7 small subunit	0.000548246	5	3	4	5	5					22.9972	23.3164	23.3403	23.1623	22.9972	23.3164	23.3403	23.1623	22.9972	23.3164	23.3403	23.1623	0.319214	0.343172	0.165115	20.1898	20.509	20.533	20.3549
P0A725	LPXC_ECOLI		lpxC		UDP-3-O-[3-hydroxymyristoyl] N-acetylglucosamine deacetylase	0.000548246	10	10	10	10	10					24.4441	24.5939	24.4916	24.243	24.4441	24.5939	24.4916	24.243	24.4441	24.5939	24.4916	24.243	0.1498	0.0474878	-0.201105	20.3567	20.5065	20.4041	20.1556
P77791	MAA_ECOLI		maa		Maltose O-acetyltransferase	0.000548246	11	10	9	10	11					23.8968	23.9633	23.9501	24.1544	23.8968	23.9633	23.9501	24.1544	23.8968	23.9633	23.9501	24.1544	0.066476	0.0532836	0.257568	20.4374	20.5039	20.4907	20.695
P0AGB0	SERB_ECOLI		serB		Phosphoserine phosphatase	0.000548246	14	14	13	14	14					24.7606	24.8223	24.9141	24.8134	24.7606	24.8223	24.9141	24.8134	24.7606	24.8223	24.9141	24.8134	0.0616958	0.153555	0.0528443	20.4387	20.5004	20.5922	20.4915
P17445	BETB_ECOLI		betB		NAD/NADP-dependent betaine aldehyde dehydrogenase	0.000548246	16	16	16	16	15					25.2376	25.4066	25.2897	25.2013	25.2376	25.4066	25.2897	25.2013	25.2376	25.4066	25.2897	25.2013	0.168962	0.0520766	-0.0363058	20.3308	20.4997	20.3828	20.2945
P0ACB0	DNAB_ECOLI		dnaB		Replicative DNA helicase	0.000548246	31	30	31	31	31					25.7044	25.6278	25.6087	25.5242	25.7044	25.6278	25.6087	25.5242	25.7044	25.6278	25.6087	25.5242	-0.0765851	-0.0957662	-0.180175	20.5751	20.4986	20.4794	20.395
P0AAB4	UBID_ECOLI		ubiD		3-octaprenyl-4-hydroxybenzoate carboxy-lyase	0.000548246	17	16	17	17	17					25.43	25.6247	25.4472	25.4248	25.43	25.6247	25.4472	25.4248	25.43	25.6247	25.4472	25.4248	0.194727	0.0171465	-0.00523404	20.3007	20.4954	20.3179	20.2955
P0AAI3	FTSH_ECOLI		ftsH		ATP-dependent zinc metalloprotease FtsH	0.000548246	35	33	34	33	35					25.9327	25.9214	25.8562	25.8537	25.9327	25.9214	25.8562	25.8537	25.9327	25.9214	25.8562	25.8537	-0.0112927	-0.0764552	-0.0789524	20.5064	20.4951	20.43	20.4275
P0AC81	LGUL_ECOLI		gloA		Lactoylglutathione lyase	0.000548246	4	4	3	3	4					23.9232	23.949	24.0655	23.8903	23.9232	23.949	24.0655	23.8903	23.9232	23.949	24.0655	23.8903	0.025765	0.142252	-0.0329336	20.4638	20.4896	20.606	20.4309
P0ACU5	FABR_ECOLI		fabR		HTH-type transcriptional repressor FabR	0.000548246	4	4	4	4	4					24.3308	24.2966	24.229	24.3565	24.3308	24.2966	24.229	24.3565	24.3308	24.2966	24.229	24.3565	-0.0342061	-0.101805	0.0256945	20.5234	20.4892	20.4216	20.5491
Q46948	YAJL_ECOLI		yajL		Probable protein deglycase	0.000548246	5	5	5	5	5					23.8863	23.9413	24.0735	23.9693	23.8863	23.9413	24.0735	23.9693	23.8863	23.9413	24.0735	23.9693	0.0549721	0.187136	0.0829483	20.4269	20.4819	20.614	20.5099
P0ADV7	MLAC_ECOLI		mlaC		Probable phospholipid-binding protein MlaC	0.000548246	11	11	10	10	10					24.7164	24.5684	24.7866	25.0302	24.7164	24.5684	24.7866	25.0302	24.7164	24.5684	24.7866	25.0302	-0.148034	0.0701805	0.313741	20.629	20.4809	20.6992	20.9427
P07639	AROB_ECOLI		aroB		3-dehydroquinate synthase	0.000548246	10	9	10	9	10					24.9657	24.9935	24.9482	24.9023	24.9657	24.9935	24.9482	24.9023	24.9657	24.9935	24.9482	24.9023	0.027801	-0.0175709	-0.0634807	20.4422	20.47	20.4246	20.3787
P76535	MURQ_ECOLI		murQ		N-acetylmuramic acid 6-phosphate etherase	0.000548246	11	11	9	8	11					24.9619	24.8623	25.0414	24.7575	24.9619	24.8623	25.0414	24.7575	24.9619	24.8623	25.0414	24.7575	-0.0996101	0.0795296	-0.204336	20.5695	20.4699	20.6491	20.3652
P76034	YCIT_ECOLI		yciT		Uncharacterized HTH-type transcriptional regulator YciT	0.000548246	14	14	14	14	14					24.987	24.7159	24.7789	24.7677	24.987	24.7159	24.7789	24.7677	24.987	24.7159	24.7789	24.7677	-0.271072	-0.208071	-0.21925	20.739	20.468	20.531	20.5198
P0AGL7	RSME_ECOLI		rsmE		Ribosomal RNA small subunit methyltransferase E	0.000548246	11	10	10	10	11					24.5317	24.5554	24.4636	24.5215	24.5317	24.5554	24.4636	24.5215	24.5317	24.5554	24.4636	24.5215	0.0236795	-0.0681086	-0.010168	20.4442	20.4679	20.3761	20.434
P64588	YQJI_ECOLI		yqjI		Transcriptional regulator YqjI	0.000548246	10	10	10	10	10					24.154	24.6369	24.287	24.2895	24.154	24.6369	24.287	24.2895	24.154	24.6369	24.287	24.2895	0.482851	0.13302	0.135533	19.9841	20.4669	20.1171	20.1196
P0A7D7	PUR7_ECOLI		purC		Phosphoribosylaminoimidazole-succinocarboxamide synthase	0.000548246	14	13	12	13	14					24.8661	24.8528	24.9157	24.9478	24.8661	24.8528	24.9157	24.9478	24.8661	24.8528	24.9157	24.9478	-0.0133229	0.049581	0.0817478	20.4738	20.4605	20.5234	20.5555
P11446	ARGC_ECOLI		argC		N-acetyl-gamma-glutamyl-phosphate reductase	0.000548246	10	9	10	9	9					24.0453	24.1594	23.9828	24.0651	24.0453	24.1594	23.9828	24.0651	24.0453	24.1594	23.9828	24.0651	0.114061	-0.0625428	0.0197471	20.3449	20.4589	20.2823	20.3646
P45464	LPOA_ECOLI		lpoA		Penicillin-binding protein activator LpoA	0.000548246	16	16	14	15	16					25.3722	25.542	25.1063	25.1264	25.3722	25.542	25.1063	25.1264	25.3722	25.542	25.1063	25.1264	0.16981	-0.26589	-0.24584	20.2847	20.4545	20.0188	20.0389
P33232	LLDD_ECOLI		lldD		L-lactate dehydrogenase	0.000548246	19	19	18	18	19					25.2803	25.0945	25.1521	25.0969	25.2803	25.0945	25.1521	25.0969	25.2803	25.0945	25.1521	25.0969	-0.185775	-0.128225	-0.183371	20.6364	20.4506	20.5082	20.453
P0ABF1	PCNB_ECOLI		pcnB		Poly(A) polymerase I	0.000548246	20	18	20	19	19					25.6824	25.6581	25.6514	25.5555	25.6824	25.6581	25.6514	25.5555	25.6824	25.6581	25.6514	25.5555	-0.0243549	-0.0310234	-0.126924	20.473	20.4486	20.442	20.3461
P05020	PYRC_ECOLI		pyrC		Dihydroorotase	0.000548246	14	14	13	14	14					24.5892	24.763	24.6254	24.6855	24.5892	24.763	24.6254	24.6855	24.5892	24.763	24.6254	24.6855	0.173829	0.0361921	0.0963301	20.2673	20.4411	20.3034	20.3636
P77247	YNIC_ECOLI		yniC		2-deoxyglucose-6-phosphate phosphatase	0.000548246	10	10	10	10	9					24.5341	24.5122	24.6965	24.3182	24.5341	24.5122	24.6965	24.3182	24.5341	24.5122	24.6965	24.3182	-0.021904	0.162378	-0.215871	20.4467	20.4248	20.609	20.2308
P09053	AVTA_ECOLI		avtA		Valine--pyruvate aminotransferase	0.000548246	13	12	10	12	13					25.1763	24.8162	25.1006	24.9074	25.1763	24.8162	25.1006	24.9074	25.1763	24.8162	25.1006	24.9074	-0.360054	-0.075626	-0.268832	20.7839	20.4239	20.7083	20.5151
P0AD12	YEEZ_ECOLI		yeeZ		Protein YeeZ	0.000548246	9	9	7	7	9					24.5625	24.6714	24.657	24.7101	24.5625	24.6714	24.657	24.7101	24.5625	24.6714	24.657	24.7101	0.108806	0.0944268	0.147527	20.3146	20.4234	20.409	20.4621
P15042	DNLJ_ECOLI		ligA		DNA ligase	0.000548246	30	30	28	29	30					26.0176	26.0029	25.9301	25.9852	26.0176	26.0029	25.9301	25.9852	26.0176	26.0029	25.9301	25.9852	-0.0146963	-0.0875494	-0.0324847	20.4327	20.418	20.3451	20.4002
P39160	UXUB_ECOLI	P39160;P33029;P77260	uxuB	uxuB;ydfI;yeiQ	D-mannonate oxidoreductase	0.000548246	19	18	17	16	19	1	1	1	1	25.1815	25.2731	25.0207	25.1676	25.1815	25.2731	25.0207	25.1676	25.1815	25.2731	25.0207	25.1676	0.0916239	-0.160766	-0.01388	20.3235	20.4151	20.1627	20.3096
P09148	GAL7_ECOLI		galT		Galactose-1-phosphate uridylyltransferase	0.000548246	18	18	16	17	18					24.8959	24.9363	24.7904	24.9351	24.8959	24.9363	24.7904	24.9351	24.8959	24.9363	24.7904	24.9351	0.0403489	-0.105488	0.0392103	20.3724	20.4127	20.2669	20.4116
P0A8J8	RHLB_ECOLI		rhlB		ATP-dependent RNA helicase RhlB	0.000548246	20	18	18	18	20					25.3866	25.3184	25.3702	25.2258	25.3866	25.3184	25.3702	25.2258	25.3866	25.3184	25.3702	25.2258	-0.0682032	-0.0164636	-0.160842	20.4797	20.4115	20.4633	20.3189
P23830	PSS_ECOLI		pssA		CDP-diacylglycerol--serine O-phosphatidyltransferase	0.000548246	24	22	21	23	24					25.4231	25.3985	25.3993	25.4796	25.4231	25.3985	25.3993	25.4796	25.4231	25.3985	25.3993	25.4796	-0.0246421	-0.0238145	0.0564185	20.4231	20.3985	20.3993	20.4796
P39411	NCPP_ECOLI		yjjX		Non-canonical purine NTP phosphatase	0.000548246	7	6	6	5	7					23.4738	23.3971	23.46	23.2524	23.4738	23.3971	23.46	23.2524	23.4738	23.3971	23.46	23.2524	-0.0766421	-0.0137888	-0.221375	20.4738	20.3971	20.46	20.2524
P0AG84	YGHA_ECOLI		yghA		Uncharacterized oxidoreductase YghA	0.000548246	17	15	17	15	16					24.5424	24.7165	24.5084	24.6507	24.5424	24.7165	24.5084	24.6507	24.5424	24.7165	24.5084	24.6507	0.174143	-0.0339699	0.108321	20.2205	20.3946	20.1865	20.3288
P0AEH3	ELAA_ECOLI		elaA		Protein ElaA	0.000548246	4	4	3	4	4					23.1339	23.3925	23.3023	23.2114	23.1339	23.3925	23.3023	23.2114	23.1339	23.3925	23.3023	23.2114	0.258597	0.168406	0.0775758	20.1339	20.3925	20.3023	20.2114
P60293	MUKF_ECOLI		mukF		Chromosome partition protein MukF	0.000548246	31	28	28	29	31					25.4821	25.5189	25.5938	25.6014	25.4821	25.5189	25.5938	25.6014	25.4821	25.5189	25.5938	25.6014	0.0367139	0.111663	0.119248	20.3529	20.3896	20.4645	20.4721
P06610	BTUE_ECOLI		btuE		Vitamin B12 transport periplasmic protein BtuE	0.000548246	8	7	8	7	8					23.9103	24.194	24.1083	24.0183	23.9103	24.194	24.1083	24.0183	23.9103	24.194	24.1083	24.0183	0.283723	0.197955	0.107954	20.103	20.3867	20.3009	20.2109
P65556	YFCD_ECOLI		yfcD		Uncharacterized Nudix hydrolase YfcD	0.000548246	9	8	9	9	8					23.4748	23.7035	23.8388	23.8153	23.4748	23.7035	23.8388	23.8153	23.4748	23.7035	23.8388	23.8153	0.228664	0.364029	0.34051	20.1529	20.3816	20.5169	20.4934
P0A6L4	NANA_ECOLI		nanA		N-acetylneuraminate lyase	0.000548246	11	11	11	11	11					24.4243	24.5492	24.5958	24.5891	24.4243	24.5492	24.5958	24.5891	24.4243	24.5492	24.5958	24.5891	0.124927	0.171491	0.164785	20.2544	20.3793	20.4259	20.4192
P0ABA4	ATPD_ECOLI		atpH		ATP synthase subunit delta	0.000548246	10	9	6	10	8					24.0332	23.6961	24.077	23.8231	24.0332	23.6961	24.077	23.8231	24.0332	23.6961	24.077	23.8231	-0.337022	0.0438288	-0.210083	20.7112	20.3742	20.7551	20.5012
P39099	DEGQ_ECOLI		degQ		Periplasmic pH-dependent serine endoprotease DegQ	0.000548246	23	23	22	22	23					24.9705	25.0142	25.3182	24.8239	24.9705	25.0142	25.3182	24.8239	24.9705	25.0142	25.3182	24.8239	0.0437325	0.347742	-0.14654	20.3266	20.3704	20.6744	20.1801
P0AAH0	PSTB_ECOLI		pstB		Phosphate import ATP-binding protein PstB	0.000548246	5	4	5	5	5					23.9454	24.6137	23.5383	24.3155	23.9454	24.6137	23.5383	24.3155	23.9454	24.6137	23.5383	24.3155	0.668225	-0.407145	0.370108	19.6975	20.3657	19.2904	20.0676
P23917	MAK_ECOLI		mak		Fructokinase	0.000548246	10	9	9	9	10					24.4835	24.533	24.5432	24.4471	24.4835	24.533	24.5432	24.4471	24.4835	24.533	24.5432	24.4471	0.0495128	0.0597221	-0.0363351	20.3136	20.3631	20.3733	20.2772
P22564	RIHC_ECOLI		rihC		Non-specific ribonucleoside hydrolase RihC	0.000548246	4	4	2	2	3					23.83	23.818	23.651	23.7549	23.83	23.818	23.651	23.7549	23.83	23.818	23.651	23.7549	-0.0119848	-0.179026	-0.0750425	20.3705	20.3586	20.1915	20.2955
P0ADE6	YGAU_ECOLI		ygaU		Uncharacterized protein YgaU	0.000548246	11	11	11	11	11					24.1963	24.1651	24.2834	24.1183	24.1963	24.1651	24.2834	24.1183	24.1963	24.1651	24.2834	24.1183	-0.0311495	0.0871808	-0.077964	20.3889	20.3578	20.4761	20.3109
P33937	NAPA_ECOLI		napA		Periplasmic nitrate reductase	0.000548246	39	38	38	34	39					26.1592	26.1113	26.0661	26.0414	26.1592	26.1113	26.0661	26.0414	26.1592	26.1113	26.0661	26.0414	-0.0478773	-0.0930507	-0.117769	20.4043	20.3564	20.3113	20.2865
Q46851	GPR_ECOLI		gpr		L-glyceraldehyde 3-phosphate reductase	0.000548246	16	14	15	15	16					24.4519	24.8096	24.6106	24.7751	24.4519	24.8096	24.6106	24.7751	24.4519	24.8096	24.6106	24.7751	0.357677	0.158652	0.32315	19.9925	20.3502	20.1511	20.3156
P21829	YBHA_ECOLI		ybhA		Pyridoxal phosphate phosphatase YbhA	0.000548246	8	8	8	6	8					24.1045	23.8093	23.7577	23.9219	24.1045	23.8093	23.7577	23.9219	24.1045	23.8093	23.7577	23.9219	-0.295231	-0.346823	-0.182609	20.6451	20.3498	20.2983	20.4625
P0A794	PDXJ_ECOLI		pdxJ		Pyridoxine 5'-phosphate synthase	0.000548246	12	10	10	10	12					23.9501	24.2517	24.0028	24.1885	23.9501	24.2517	24.0028	24.1885	23.9501	24.2517	24.0028	24.1885	0.301509	0.0526202	0.238344	20.0433	20.3448	20.0959	20.2816
P0A840	SURE_ECOLI		surE		5'/3'-nucleotidase SurE	0.000548246	7	7	7	7	7					23.2824	23.3411	23.2791	23.3144	23.2824	23.3411	23.2791	23.3144	23.2824	23.3411	23.2791	23.3144	0.0586996	-0.00327795	0.032027	20.2824	20.3411	20.2791	20.3144
P0A6D0	ARGR_ECOLI		argR		Arginine repressor	0.000548246	3	3	3	3	3					22.9027	23.3363	23.2862	23.0341	22.9027	23.3363	23.2862	23.0341	22.9027	23.3363	23.2862	23.0341	0.43354	0.38353	0.13137	19.9027	20.3363	20.2862	20.0341
P30860	ARTJ_ECOLI		artJ		ABC transporter arginine-binding protein 1	0.000548246	13	13	13	13	11					24.4353	24.3329	24.4747	24.2359	24.4353	24.3329	24.4747	24.2359	24.4353	24.3329	24.4747	24.2359	-0.102427	0.0394023	-0.199361	20.4353	20.3329	20.4747	20.2359
Q46919	YQCC_ECOLI		yqcC		Uncharacterized protein YqcC	0.000548246	3	3	3	3	3					23.1928	23.3319	23.2934	23.1903	23.1928	23.3319	23.2934	23.1903	23.1928	23.3319	23.2934	23.1903	0.139149	0.10064	-0.00241309	20.1928	20.3319	20.2934	20.1903
P0AAV6	YBGS_ECOLI		ybgS		Uncharacterized protein YbgS	0.000548246	4	2	3	4	2					22.1722	22.9135	22.4237	22.3627	22.1722	22.9135	22.4237	22.3627	22.1722	22.9135	22.4237	22.3627	0.74124	0.251475	0.190448	19.5873	20.3285	19.8387	19.7777
P06616	ERA_ECOLI		era		GTPase Era	0.000548246	10	10	8	9	10					24.8301	24.7176	24.7586	24.5135	24.8301	24.7176	24.7586	24.5135	24.8301	24.7176	24.7586	24.5135	-0.112561	-0.0715168	-0.316629	20.4378	20.3252	20.3663	20.1212
P25524	CODA_ECOLI		codA		Cytosine deaminase	0.000548246	22	21	22	18	22					24.6959	24.5727	24.4637	24.5404	24.6959	24.5727	24.4637	24.5404	24.6959	24.5727	24.4637	24.5404	-0.12323	-0.232155	-0.15546	20.448	20.3247	20.2158	20.2925
P0A9T0	SERA_ECOLI		serA		D-3-phosphoglycerate dehydrogenase	0.000548246	14	14	14	13	14					24.7548	24.84	24.7304	24.6792	24.7548	24.84	24.7304	24.6792	24.7548	24.84	24.7304	24.6792	0.0851853	-0.0243841	-0.0756002	20.2312	20.3164	20.2068	20.1556
P75864	RLMKL_ECOLI		rlmL		Ribosomal RNA large subunit methyltransferase K/L	0.000548246	34	31	31	33	34					26.0012	25.8377	25.9747	26.0184	26.0012	25.8377	25.9747	26.0184	26.0012	25.8377	25.9747	26.0184	-0.16344	-0.0264457	0.0172413	20.4776	20.3142	20.4512	20.4949
P27830	RMLB2_ECOLI		rffG		dTDP-glucose 4,6-dehydratase 2	0.000548246	13	11	13	11	12					24.6016	24.8327	24.458	24.651	24.6016	24.8327	24.458	24.651	24.6016	24.8327	24.458	24.651	0.231132	-0.143653	0.0493451	20.0781	20.3092	19.9344	20.1274
P00561	AK1H_ECOLI		thrA		Bifunctional aspartokinase/homoserine dehydrogenase 1	0.000548246	32	31	30	32	32					26.0433	26.0628	26.0458	25.9772	26.0433	26.0628	26.0458	25.9772	26.0433	26.0628	26.0458	25.9772	0.0194717	0.00249359	-0.0661079	20.2884	20.3079	20.2909	20.2223
P0AFI7	PDXH_ECOLI		pdxH		Pyridoxine/pyridoxamine 5'-phosphate oxidase	0.000548246	11	9	11	10	11					24.3995	24.5529	24.3051	24.2617	24.3995	24.5529	24.3051	24.2617	24.3995	24.5529	24.3051	24.2617	0.153313	-0.0943957	-0.137797	20.1516	20.3049	20.0572	20.0138
P0AB52	YCHN_ECOLI		ychN		Protein YchN	0.000548246	4	4	4	4	4					23.0987	23.1121	23.4497	23.2568	23.0987	23.1121	23.4497	23.2568	23.0987	23.1121	23.4497	23.2568	0.0133803	0.351017	0.158108	20.2914	20.3048	20.6424	20.4495
P61316	LOLA_ECOLI		lolA		Outer-membrane lipoprotein carrier protein	0.000548246	10	10	7	9	6					24.3295	24.1109	24.2947	23.37	24.3295	24.1109	24.2947	23.37	24.3295	24.1109	24.2947	23.37	-0.218602	-0.0348121	-0.959443	20.5221	20.3035	20.4873	19.5627
P0AGJ2	TRMH_ECOLI		trmH		tRNA (guanosine(18)-2'-O)-methyltransferase	0.000548246	11	10	11	10	11					23.8961	23.882	23.7602	23.9776	23.8961	23.882	23.7602	23.9776	23.8961	23.882	23.7602	23.9776	-0.0141096	-0.135902	0.0815634	20.3111	20.297	20.1752	20.3927
P23331	KITH_ECOLI		tdk		Thymidine kinase	0.000548246	8	8	7	8	8					24.0157	24.198	24.0869	24.3295	24.0157	24.198	24.0869	24.3295	24.0157	24.198	24.0869	24.3295	0.18223	0.0711765	0.313736	20.1088	20.2911	20.18	20.4226
P0AB91	AROG_ECOLI	P0AB91;P00888	aroG	aroF;aroG	Phospho-2-dehydro-3-deoxyheptonate aldolase, Phe-sensitive	0.000548246	14	14	13	13	13	1	1	1	1	24.8131	24.873	24.7774	24.7708	24.8131	24.873	24.7774	24.7708	24.8131	24.873	24.7774	24.7708	0.0599634	-0.0356912	-0.0422844	20.2281	20.2881	20.1924	20.1858
P21338	RNI_ECOLI		rna		Ribonuclease I	0.000548246	7	7	6	6	7					24.4154	24.6096	24.5002	24.2592	24.4154	24.6096	24.5002	24.2592	24.4154	24.6096	24.5002	24.2592	0.194253	0.084824	-0.156206	20.0935	20.2877	20.1783	19.9373
P67087	RSMI_ECOLI		rsmI		Ribosomal RNA small subunit methyltransferase I	0.000548246	14	13	13	13	14					24.8061	24.6696	24.76	24.617	24.8061	24.6696	24.76	24.617	24.8061	24.6696	24.76	24.617	-0.136518	-0.0460343	-0.189104	20.4138	20.2772	20.3677	20.2247
P77756	QUEC_ECOLI		queC		7-cyano-7-deazaguanine synthase	0.000548246	8	7	7	7	8					23.8382	24.1818	23.9219	23.8654	23.8382	24.1818	23.9219	23.8654	23.8382	24.1818	23.9219	23.8654	0.34364	0.0837473	0.0272018	19.9313	20.2749	20.0151	19.9585
P64455	YDCY_ECOLI		ydcY		Uncharacterized protein YdcY	0.000548246	2	2	2	2	2					23.2435	23.0743	23.1226	23.2841	23.2435	23.0743	23.1226	23.2841	23.2435	23.0743	23.1226	23.2841	-0.169121	-0.120858	0.0406578	20.4361	20.267	20.3152	20.4768
P09126	HEM4_ECOLI		hemD		Uroporphyrinogen-III synthase	0.000548246	11	11	11	11	11					24.1296	24.1735	24.3311	24.0452	24.1296	24.1735	24.3311	24.0452	24.1296	24.1735	24.3311	24.0452	0.0439769	0.201523	-0.0843411	20.2227	20.2666	20.4242	20.1383
P0A8I1	YQGF_ECOLI		yqgF		Putative pre-16S rRNA nuclease	0.000548246	5	5	5	5	5					23.5107	23.5849	23.7052	23.4886	23.5107	23.5849	23.7052	23.4886	23.5107	23.5849	23.7052	23.4886	0.0741881	0.194412	-0.0221093	20.1888	20.263	20.3832	20.1667
P0AFP6	GCH1L_ECOLI		ybgI		GTP cyclohydrolase 1 type 2 homolog	0.000548246	10	10	9	7	9					23.8847	23.7193	23.8168	24.0002	23.8847	23.7193	23.8168	24.0002	23.8847	23.7193	23.8168	24.0002	-0.16541	-0.0679215	0.115478	20.4253	20.2599	20.3574	20.5408
P08373	MURB_ECOLI		murB		UDP-N-acetylenolpyruvoylglucosamine reductase	0.000548246	11	11	10	9	11					24.0448	24.4249	24.2088	24.3923	24.0448	24.4249	24.2088	24.3923	24.0448	24.4249	24.2088	24.3923	0.380069	0.163976	0.34747	19.8749	20.2549	20.0388	20.2223
P0ADI7	YECD_ECOLI		yecD		Isochorismatase family protein YecD	0.000548246	6	6	6	6	6					23.4651	23.5765	23.7869	23.3819	23.4651	23.5765	23.7869	23.3819	23.4651	23.5765	23.7869	23.3819	0.111435	0.321802	-0.08312	20.1431	20.2546	20.4649	20.06
Q57261	TRUD_ECOLI		truD		tRNA pseudouridine synthase D	0.000548246	20	20	18	20	20					24.8322	24.8971	24.7263	25.0202	24.8322	24.8971	24.7263	25.0202	24.8322	24.8971	24.7263	25.0202	0.0648681	-0.105947	0.187962	20.1883	20.2532	20.0824	20.3763
P0A8F8	UVRB_ECOLI		uvrB		UvrABC system protein B	0.000548246	31	31	30	30	30					25.785	25.8356	25.5139	25.543	25.785	25.8356	25.5139	25.543	25.785	25.8356	25.5139	25.543	0.0506009	-0.271079	-0.242055	20.2001	20.2507	19.929	19.958
P05791	ILVD_ECOLI		ilvD		Dihydroxy-acid dehydratase	0.000548246	19	18	18	18	19					25.6434	25.5607	25.6433	25.6566	25.6434	25.5607	25.6433	25.6566	25.6434	25.5607	25.6433	25.6566	-0.0827606	-0.000128071	0.0132149	20.3215	20.2387	20.3214	20.3347
P0ACK5	DEOR_ECOLI		deoR		Deoxyribose operon repressor	0.000548246	3	2	3	2	3					24.0047	23.9369	23.0533	23.5748	24.0047	23.9369	23.0533	23.5748	24.0047	23.9369	23.0533	23.5748	-0.0677399	-0.951374	-0.429905	20.3042	20.2365	19.3529	19.8743
Q46845	YGHU_ECOLI		yghU		Disulfide-bond oxidoreductase YghU	0.000548246	12	11	12	11	12					24.1632	24.4813	24.251	24.3629	24.1632	24.4813	24.251	24.3629	24.1632	24.4813	24.251	24.3629	0.318094	0.0878086	0.199699	19.9153	20.2334	20.0031	20.115
P65367	YQCA_ECOLI		yqcA		Uncharacterized protein YqcA	0.000548246	5	4	5	5	5					22.884	23.0255	23.1402	22.8688	22.884	23.0255	23.1402	22.8688	22.884	23.0255	23.1402	22.8688	0.141583	0.256262	-0.0151609	20.0766	20.2182	20.3329	20.0614
P0A6B4	ALR1_ECOLI		alr		Alanine racemase, biosynthetic	0.000548246	14	12	14	11	14					24.9035	24.8606	24.7737	24.7086	24.9035	24.8606	24.7737	24.7086	24.9035	24.8606	24.7737	24.7086	-0.042949	-0.129874	-0.19494	20.2597	20.2167	20.1298	20.0647
P0AGF2	CSDE_ECOLI		csdE		Sulfur acceptor protein CsdE	0.000548246	12	12	12	12	12					23.5746	23.6741	23.946	23.7804	23.5746	23.6741	23.946	23.7804	23.5746	23.6741	23.946	23.7804	0.0994994	0.371351	0.205737	20.1152	20.2147	20.4866	20.3209
P0AG40	RIBF_ECOLI		ribF		Riboflavin biosynthesis protein RibF	0.000548246	16	14	15	14	16					24.4554	24.6069	24.3501	24.4751	24.4554	24.6069	24.3501	24.4751	24.4554	24.6069	24.3501	24.4751	0.151557	-0.105328	0.019745	20.0631	20.2146	19.9577	20.0828
P77488	DXS_ECOLI		dxs		1-deoxy-D-xylulose-5-phosphate synthase	0.000548246	20	20	20	19	20					25.347	25.2516	25.1426	25.1583	25.347	25.2516	25.1426	25.1583	25.347	25.2516	25.1426	25.1583	-0.0953719	-0.204354	-0.188691	20.3026	20.2072	20.0982	20.1139
P32684	RLUF_ECOLI		rluF		Ribosomal large subunit pseudouridine synthase F	0.000548246	18	18	18	17	18					24.5738	24.6631	24.5649	24.4249	24.5738	24.6631	24.5649	24.4249	24.5738	24.6631	24.5649	24.4249	0.0892821	-0.00890689	-0.148922	20.1144	20.2036	20.1055	19.9654
P77150	PDXY_ECOLI		pdxY		Pyridoxamine kinase	0.000548246	11	10	10	10	11					23.8895	24.1096	24.0121	24.2984	23.8895	24.1096	24.0121	24.2984	23.8895	24.1096	24.0121	24.2984	0.220072	0.122624	0.408852	19.9826	20.2027	20.1052	20.3915
P0ACA7	GSTB_ECOLI		gstB		Glutathione S-transferase GstB	0.000548246	11	10	10	10	11					24.1655	24.2002	24.1753	24.348	24.1655	24.2002	24.1753	24.348	24.1655	24.2002	24.1753	24.348	0.034744	0.00984394	0.182573	20.1655	20.2002	20.1753	20.348
P0AEM0	FKBX_ECOLI		fkpB		FKBP-type 16 kDa peptidyl-prolyl cis-trans isomerase	0.000548246	5	5	4	5	5					22.8544	23.0002	22.969	22.9688	22.8544	23.0002	22.969	22.9688	22.8544	23.0002	22.969	22.9688	0.145837	0.114606	0.114395	20.047	20.1928	20.1616	20.1614
P0AAQ2	YAJD_ECOLI		yajD		Uncharacterized protein YajD	0.000548246	4	4	4	4	4					23.5079	23.3597	23.5414	23.5261	23.5079	23.3597	23.5414	23.5261	23.5079	23.3597	23.5414	23.5261	-0.148122	0.0335569	0.0182511	20.3379	20.1898	20.3715	20.3562
P0ACP1	CRA_ECOLI		cra		Catabolite repressor/activator	0.000548246	14	13	12	13	14					24.8725	24.6491	24.7761	24.8002	24.8725	24.6491	24.7761	24.8002	24.8725	24.6491	24.7761	24.8002	-0.223419	-0.0963922	-0.072337	20.4131	20.1897	20.3167	20.3407
P0A8Z0	YCIA_ECOLI		yciA		Acyl-CoA thioester hydrolase YciA	0.000548246	6	6	6	6	6					23.4636	23.51	23.5651	23.3597	23.4636	23.51	23.5651	23.3597	23.4636	23.51	23.5651	23.3597	0.0464121	0.101431	-0.103895	20.1417	20.1881	20.2431	20.0378
P30871	3PASE_ECOLI		ygiF		Inorganic triphosphatase	0.000548246	17	17	16	17	17					25.0102	25.0459	24.9312	25.2398	25.0102	25.0459	24.9312	25.2398	25.0102	25.0459	24.9312	25.2398	0.0357817	-0.0789566	0.229606	20.1522	20.188	20.0732	20.3818
P00562	AK2H_ECOLI		metL		Bifunctional aspartokinase/homoserine dehydrogenase 2	0.000548246	30	29	27	28	30					25.8857	25.8872	25.7977	25.7913	25.8857	25.8872	25.7977	25.7913	25.8857	25.8872	25.7977	25.7913	0.00144668	-0.0879903	-0.0944085	20.1853	20.1867	20.0973	20.0909
P0A6G3	PNCC_ECOLI		pncC		Nicotinamide-nucleotide amidohydrolase PncC	0.000548246	7	6	7	7	6					23.2656	23.5056	23.4765	23.2601	23.2656	23.5056	23.4765	23.2601	23.2656	23.5056	23.4765	23.2601	0.239927	0.21082	-0.00558488	19.9437	20.1836	20.1545	19.9381
P25539	RIBD_ECOLI		ribD		Riboflavin biosynthesis protein RibD	0.000548246	20	19	16	19	20					24.7544	24.9331	24.7943	24.8481	24.7544	24.9331	24.7943	24.8481	24.7544	24.9331	24.7943	24.8481	0.178673	0.0399345	0.0937257	19.9995	20.1782	20.0394	20.0932
P0AFL6	PPX_ECOLI		ppx		Exopolyphosphatase	0.000548246	22	22	22	21	22					25.3351	25.3479	25.2703	25.3089	25.3351	25.3479	25.2703	25.3089	25.3351	25.3479	25.2703	25.3089	0.0128414	-0.064829	-0.0261663	20.1652	20.178	20.1003	20.139
P77434	ALAC_ECOLI		alaC		Glutamate-pyruvate aminotransferase AlaC	0.000548246	22	22	18	20	20					25.1158	24.9316	24.8862	24.9557	25.1158	24.9316	24.8862	24.9557	25.1158	24.9316	24.8862	24.9557	-0.184234	-0.22962	-0.160148	20.361	20.1767	20.1313	20.2008
P00934	THRC_ECOLI		thrC		Threonine synthase	0.000548246	17	17	17	16	16					25.0446	24.9274	24.9059	24.7965	25.0446	24.9274	24.9059	24.7965	25.0446	24.9274	24.9059	24.7965	-0.117147	-0.138698	-0.248108	20.2897	20.1725	20.151	20.0416
P0A9G8	MODE_ECOLI		modE		Transcriptional regulator ModE	0.000548246	12	12	11	11	11					24.1364	24.2584	23.7653	24.2119	24.1364	24.2584	23.7653	24.2119	24.1364	24.2584	23.7653	24.2119	0.121943	-0.371109	0.0754905	20.049	20.1709	19.6779	20.1245
P42596	RLMG_ECOLI		rlmG		Ribosomal RNA large subunit methyltransferase G	0.000548246	17	17	16	16	17					24.7602	24.7536	24.7432	24.7668	24.7602	24.7536	24.7432	24.7668	24.7602	24.7536	24.7432	24.7668	-0.00663415	-0.0169812	0.00662399	20.1752	20.1686	20.1582	20.1818
P0A8S1	ARGP_ECOLI		argP		HTH-type transcriptional regulator ArgP	0.000548246	9	9	8	9	9					24.2176	24.1662	24.6805	23.8388	24.2176	24.1662	24.6805	23.8388	24.2176	24.1662	24.6805	23.8388	-0.0513662	0.462872	-0.378792	20.2176	20.1662	20.6805	19.8388
P0A731	MGSA_ECOLI		mgsA		Methylglyoxal synthase	0.000548246	5	5	4	4	5					23.1542	23.1606	23.3044	23.7319	23.1542	23.1606	23.3044	23.7319	23.1542	23.1606	23.3044	23.7319	0.00638483	0.150249	0.577704	20.1542	20.1606	20.3044	20.7319
P0AEU0	HISJ_ECOLI		hisJ		Histidine-binding periplasmic protein	0.000548246	16	16	12	14	15					24.7323	24.4803	24.8317	24.5679	24.7323	24.4803	24.8317	24.5679	24.7323	24.4803	24.8317	24.5679	-0.252019	0.0993679	-0.164361	20.4104	20.1583	20.5097	20.246
P0ACK2	AGAR_ECOLI		agaR		Putative aga operon transcriptional repressor	0.000548246	7	7	7	7	7					24.4385	24.406	24.3953	24.4029	24.4385	24.406	24.3953	24.4029	24.4385	24.406	24.3953	24.4029	-0.0325008	-0.0432137	-0.0356702	20.1906	20.1581	20.1474	20.1549
P05523	FPG_ECOLI		mutM		Formamidopyrimidine-DNA glycosylase	0.000548246	8	7	6	8	7					24.47	24.4017	24.473	24.359	24.47	24.4017	24.473	24.359	24.47	24.4017	24.473	24.359	-0.0682958	0.00299269	-0.111002	20.2221	20.1538	20.2251	20.1111
P76502	SIXA_ECOLI		sixA		Phosphohistidine phosphatase SixA	0.000548246	3	3	3	3	3					22.3957	22.4747	22.4983	22.2706	22.3957	22.4747	22.4983	22.2706	22.3957	22.4747	22.4983	22.2706	0.078959	0.102585	-0.125066	20.0738	20.1527	20.1764	19.9487
Q46871	YQJH_ECOLI		yqjH		NADPH-dependent ferric-chelate reductase	0.000548246	10	10	8	10	10					24.1764	24.1468	24.1799	24.3856	24.1764	24.1468	24.1799	24.3856	24.1764	24.1468	24.1799	24.3856	-0.0295513	0.00351916	0.209205	20.1764	20.1468	20.1799	20.3856
P23003	TRMA_ECOLI		trmA		tRNA/tmRNA (uracil-C(5))-methyltransferase	0.000548246	15	15	15	14	15					24.8542	24.7277	24.5369	24.6003	24.8542	24.7277	24.5369	24.6003	24.8542	24.7277	24.5369	24.6003	-0.126565	-0.317322	-0.253956	20.2693	20.1427	19.9519	20.0153
P77318	YDEN_ECOLI		ydeN		Uncharacterized sulfatase YdeN	0.000548246	14	11	13	14	14					25.0916	25.2648	25.1101	25.0287	25.0916	25.2648	25.1101	25.0287	25.0916	25.2648	25.1101	25.0287	0.173221	0.0185563	-0.0628277	19.9623	20.1355	19.9808	19.8994
P05852	TSAD_ECOLI		tsaD		tRNA N6-adenosine threonylcarbamoyltransferase	0.000548246	12	12	12	12	12					24.4482	24.3764	24.2818	24.4033	24.4482	24.3764	24.2818	24.4033	24.4482	24.3764	24.2818	24.4033	-0.0718349	-0.166478	-0.0449636	20.2003	20.1285	20.0338	20.1554
P15254	PUR4_ECOLI		purL		Phosphoribosylformylglycinamidine synthase	0.000548246	42	40	37	38	42					26.2726	26.4307	26.2963	26.366	26.2726	26.4307	26.2963	26.366	26.2726	26.4307	26.2963	26.366	0.158126	0.0237323	0.0934133	19.9688	20.1269	19.9925	20.0622
P0A8G3	UXAC_ECOLI		uxaC		Uronate isomerase	0.000548246	27	26	25	25	27					25.2966	25.3071	25.1938	25.3376	25.2966	25.3071	25.1938	25.3376	25.2966	25.3071	25.1938	25.3376	0.010496	-0.102859	0.0410088	20.0872	20.0977	19.9843	20.1282
P27848	YIGL_ECOLI		yigL		Pyridoxal phosphate phosphatase YigL	0.000548246	13	12	13	12	12					24.4392	24.2673	24.2668	24.336	24.4392	24.2673	24.2668	24.336	24.4392	24.2673	24.2668	24.336	-0.17189	-0.172362	-0.103185	20.2693	20.0974	20.0969	20.1661
P64636	YRFG_ECOLI		yrfG		GMP/IMP nucleotidase YrfG	0.000548246	6	6	5	6	6					23.5317	23.6757	23.5784	23.7109	23.5317	23.6757	23.5784	23.7109	23.5317	23.6757	23.5784	23.7109	0.144013	0.0467151	0.179269	19.9467	20.0907	19.9934	20.126
P32144	YIHW_ECOLI		yihW		Uncharacterized HTH-type transcriptional regulator YihW	0.000548246	12	12	10	10	12					24.2868	24.2592	24.1717	24.2047	24.2868	24.2592	24.1717	24.2047	24.2868	24.2592	24.1717	24.2047	-0.0275528	-0.115052	-0.0821125	20.1169	20.0893	20.0018	20.0347
P05194	AROD_ECOLI		aroD		3-dehydroquinate dehydratase	0.000548246	13	12	12	13	13					24.0837	24.2505	24.0979	24.1801	24.0837	24.2505	24.0979	24.1801	24.0837	24.2505	24.0979	24.1801	0.166829	0.0142533	0.0964339	19.9137	20.0806	19.928	20.0102
P0AFW8	ROF_ECOLI		rof		Protein rof	0.000548246	4	4	4	4	4					21.9347	22.0801	22.1958	22.0877	21.9347	22.0801	22.1958	22.0877	21.9347	22.0801	22.1958	22.0877	0.145441	0.261131	0.153082	19.9347	20.0801	20.1958	20.0877
P36929	RSMB_ECOLI		rsmB		Ribosomal RNA small subunit methyltransferase B	0.000548246	14	14	13	12	14					24.6616	24.7222	24.6677	24.9548	24.6616	24.7222	24.6677	24.9548	24.6616	24.7222	24.6677	24.9548	0.060646	0.00611351	0.293198	20.0177	20.0784	20.0238	20.3109
P37657	BCSE_ECOLI		bcsE		Protein BcsE homolog	0.00697906	2	1	2	1	1					18.3728	25.1225	24.8596	22.2206	18.3728	25.1225	24.8596	22.2206	18.3728	25.1225	24.8596	22.2206	6.7497	6.48671	3.84773	13.3285	20.0781	19.8152	17.1762
P30958	MFD_ECOLI		mfd		Transcription-repair-coupling factor	0.000548246	49	49	45	47	48					26.4431	26.4	26.3352	26.3475	26.4431	26.4	26.3352	26.3475	26.4431	26.4	26.3352	26.3475	-0.0431187	-0.107902	-0.0955532	20.1212	20.078	20.0133	20.0256
P0AAN3	HYPB_ECOLI		hypB		Hydrogenase isoenzymes nickel incorporation protein HypB	0.000548246	10	9	10	9	10					24.116	24.0737	24.0164	24.0228	24.116	24.0737	24.0164	24.0228	24.116	24.0737	24.0164	24.0228	-0.0423435	-0.0996576	-0.0932208	20.116	20.0737	20.0164	20.0228
P08201	NIRB_ECOLI		nirB		Nitrite reductase (NADH) large subunit	0.000548246	33	33	32	30	33					25.9719	25.9559	25.821	25.7518	25.9719	25.9559	25.821	25.7518	25.9719	25.9559	25.821	25.7518	-0.0159451	-0.150846	-0.220076	20.0892	20.0733	19.9384	19.8692
P00887	AROH_ECOLI		aroH		Phospho-2-dehydro-3-deoxyheptonate aldolase, Trp-sensitive	0.000548246	11	11	11	11	11					24.7191	24.6565	24.5208	24.4975	24.7191	24.6565	24.5208	24.4975	24.7191	24.6565	24.5208	24.4975	-0.0625095	-0.198208	-0.221587	20.1341	20.0716	19.9359	19.9125
P0AED7	DAPE_ECOLI		dapE		Succinyl-diaminopimelate desuccinylase	0.000548246	14	12	14	13	13					24.4818	24.4613	24.4762	24.4796	24.4818	24.4613	24.4762	24.4796	24.4818	24.4613	24.4762	24.4796	-0.0204252	-0.00551117	-0.00216799	20.0894	20.069	20.0839	20.0873
P0AD01	DCUR_ECOLI		dcuR		Transcriptional regulatory protein DcuR	0.000548246	4	4	3	4	4					24.0197	23.7647	23.9305	23.8646	24.0197	23.7647	23.9305	23.8646	24.0197	23.7647	23.9305	23.8646	-0.255051	-0.0891749	-0.155133	20.3193	20.0642	20.2301	20.1641
P0AFM6	PSPA_ECOLI		pspA		Phage shock protein A	0.000548246	16	13	12	16	14					24.422	24.5854	24.7833	24.6911	24.422	24.5854	24.7833	24.6911	24.422	24.5854	24.7833	24.6911	0.163334	0.361292	0.2691	19.8985	20.0618	20.2598	20.1676
P0ADP0	YIGB_ECOLI		yigB		5-amino-6-(5-phospho-D-ribitylamino)uracil phosphatase YigB	0.000548246	12	11	11	10	12					24.1253	23.8683	23.9726	24.1034	24.1253	23.8683	23.9726	24.1034	24.1253	23.8683	23.9726	24.1034	-0.25701	-0.152712	-0.0218984	20.3179	20.0609	20.1652	20.296
P39325	YTFQ_ECOLI		ytfQ		ABC transporter periplasmic-binding protein YtfQ	0.000548246	9	8	9	9	8					24.6357	24.6961	24.7288	24.4807	24.6357	24.6961	24.7288	24.4807	24.6357	24.6961	24.7288	24.4807	0.0603989	0.0930858	-0.155014	19.9918	20.0522	20.0849	19.8368
P76291	CMOB_ECOLI		cmoB		tRNA (mo5U34)-methyltransferase	0.000548246	15	14	12	12	15					24.6725	24.5747	24.5021	24.6475	24.6725	24.5747	24.5021	24.6475	24.6725	24.5747	24.5021	24.6475	-0.0978068	-0.170454	-0.0250714	20.149	20.0512	19.9785	20.1239
P0A9H7	CFA_ECOLI		cfa		Cyclopropane-fatty-acyl-phospholipid synthase	0.000548246	21	20	18	19	21					25.4682	24.8973	25.0051	25.3517	25.4682	24.8973	25.0051	25.3517	25.4682	24.8973	25.0051	25.3517	-0.570879	-0.463012	-0.116506	20.6102	20.0393	20.1472	20.4937
P77739	YNIA_ECOLI		yniA		Uncharacterized protein YniA	0.000548246	11	11	11	11	11					23.7694	23.9443	23.6443	23.8118	23.7694	23.9443	23.6443	23.8118	23.7694	23.9443	23.6443	23.8118	0.174941	-0.12509	0.0423728	19.8625	20.0374	19.7374	19.9049
P67095	YFCE_ECOLI		yfcE		Phosphodiesterase YfcE	0.000548246	5	5	5	5	5					23.3225	23.2007	23.351	23.0958	23.3225	23.2007	23.351	23.0958	23.3225	23.2007	23.351	23.0958	-0.121815	0.0285104	-0.226777	20.1526	20.0308	20.1811	19.9258
P64463	YDFZ_ECOLI		ydfZ		Putative selenoprotein YdfZ	0.000548246	3	3	3	3	3					22.6109	22.6148	23.0792	22.6743	22.6109	22.6148	23.0792	22.6743	22.6109	22.6148	23.0792	22.6743	0.00386267	0.468238	0.0633376	20.026	20.0298	20.4942	20.0893
P0AC16	FOLB_ECOLI		folB		Dihydroneopterin aldolase	0.000548246	7	5	7	7	7					23.4122	23.1879	23.2484	23.3723	23.4122	23.1879	23.2484	23.3723	23.4122	23.1879	23.2484	23.3723	-0.224312	-0.16372	-0.0398578	20.2422	20.0179	20.0785	20.2024
P17115	GUTQ_ECOLI		gutQ		Arabinose 5-phosphate isomerase GutQ	0.000548246	14	14	14	13	14					24.5446	24.4761	24.6207	24.4531	24.5446	24.4761	24.6207	24.4531	24.5446	24.4761	24.6207	24.4531	-0.0684283	0.076146	-0.0914789	20.0851	20.0167	20.1613	19.9937
P0A8K5	YAEP_ECOLI		yaeP		UPF0253 protein YaeP	0.000548246	2	2	1	1	2					21.9358	22.0156	21.9505	22.2047	21.9358	22.0156	21.9505	22.2047	21.9358	22.0156	21.9505	22.2047	0.0798265	0.0146723	0.268928	19.9358	20.0156	19.9505	20.2047
P0A9H5	BTUR_ECOLI		btuR		Cob(I)yrinic acid a,c-diamide adenosyltransferase	0.000548246	6	6	6	6	5					23.4455	23.7118	23.5699	22.4323	23.4455	23.7118	23.5699	22.4323	23.4455	23.7118	23.5699	22.4323	0.266305	0.124464	-1.01318	19.745	20.0113	19.8695	18.7318
P76561	YPFH_ECOLI		ypfH		Esterase YpfH	0.000548246	4	4	4	4	4					22.9501	23.009	22.9736	22.8597	22.9501	23.009	22.9736	22.8597	22.9501	23.009	22.9736	22.8597	0.0589592	0.0235143	-0.0903935	19.9501	20.009	19.9736	19.8597
P69228	BAER_ECOLI		baeR		Transcriptional regulatory protein BaeR	0.000548246	13	13	10	13	13					24.4361	24.3282	24.3838	24.3351	24.4361	24.3282	24.3838	24.3351	24.4361	24.3282	24.3838	24.3351	-0.107945	-0.0523215	-0.101014	20.1142	20.0063	20.0619	20.0132
P0ADA5	YAJG_ECOLI		yajG		Uncharacterized lipoprotein YajG	0.000548246	3	3	3	3	3					23.1939	23.1638	23.2329	23.1567	23.1939	23.1638	23.2329	23.1567	23.1939	23.1638	23.2329	23.1567	-0.0300647	0.03903	-0.0371511	20.024	19.9939	20.063	19.9868
P0AF50	YJBR_ECOLI		yjbR		Uncharacterized protein YjbR	0.000548246	6	6	6	6	6					23.0737	22.9935	23.5735	23.0592	23.0737	22.9935	23.5735	23.0592	23.0737	22.9935	23.5735	23.0592	-0.0801422	0.499863	-0.0145039	20.0737	19.9935	20.5735	20.0592
P0A9D2	GSTA_ECOLI		gstA		Glutathione S-transferase GstA	0.000548246	11	11	11	11	11					23.5964	23.7994	23.7421	23.744	23.5964	23.7994	23.7421	23.744	23.5964	23.7994	23.7421	23.744	0.20297	0.1457	0.147607	19.7891	19.992	19.9348	19.9367
P77808	CINAL_ECOLI		yfaY		NMN amidohydrolase-like protein YfaY	0.000548246	12	12	12	11	12					24.5177	24.5762	24.3465	24.5198	24.5177	24.5762	24.3465	24.5198	24.5177	24.5762	24.3465	24.5198	0.0585003	-0.171161	0.00208826	19.9327	19.9912	19.7616	19.9348
P0ADF6	EDD_ECOLI		edd		Phosphogluconate dehydratase	0.000548246	16	15	14	16	15					25.217	25.1198	24.7444	25.0396	25.217	25.1198	24.7444	25.0396	25.217	25.1198	24.7444	25.0396	-0.0971784	-0.472671	-0.177428	20.0877	19.9906	19.6151	19.9103
P77695	GNSB_ECOLI		gnsB		Protein GnsB	0.00102093	1	1	1	1	1					22.1128	22.3097	22.3632	22.1867	22.1128	22.3097	22.3632	22.1867	22.1128	22.3097	22.3632	22.1867	0.196857	0.250384	0.07392	19.7909	19.9878	20.0413	19.8648
P28905	HOLC_ECOLI		holC		DNA polymerase III subunit chi	0.000548246	6	6	6	5	6					22.9859	22.7916	22.2901	22.9828	22.9859	22.7916	22.2901	22.9828	22.9859	22.7916	22.2901	22.9828	-0.194301	-0.695804	-0.00308387	20.1785	19.9842	19.4827	20.1755
P60720	LIPB_ECOLI		lipB		Octanoyltransferase	0.000548246	9	9	9	8	9					23.4569	23.5666	23.4218	23.5242	23.4569	23.5666	23.4218	23.5242	23.4569	23.5666	23.4218	23.5242	0.109704	-0.035089	0.0673257	19.8719	19.9816	19.8368	19.9392
P27238	YFED_ECOLI		yfeD		Uncharacterized protein YfeD	0.000548246	4	3	4	4	4					22.8331	23.2985	23.0676	23.0451	22.8331	23.2985	23.0676	23.0451	22.8331	23.2985	23.0676	23.0451	0.465439	0.234463	0.211965	19.5112	19.9766	19.7456	19.7231
P39172	ZNUA_ECOLI		znuA		High-affinity zinc uptake system protein ZnuA	0.000548246	7	7	7	7	7					23.8488	24.0577	24.0652	23.9777	23.8488	24.0577	24.0652	23.9777	23.8488	24.0577	24.0652	23.9777	0.208892	0.216454	0.128894	19.7613	19.9702	19.9778	19.8902
P25535	UBII_ECOLI		ubiI		2-octaprenylphenol hydroxylase	0.000548246	12	12	11	12	12					24.5215	24.6641	24.7082	24.6365	24.5215	24.6641	24.7082	24.6365	24.5215	24.6641	24.7082	24.6365	0.142602	0.186659	0.114987	19.8211	19.9637	20.0077	19.9361
P15639	PUR9_ECOLI		purH		Bifunctional purine biosynthesis protein PurH	0.000548246	23	18	21	21	23					24.9182	25.2482	25.0758	25.0929	24.9182	25.2482	25.0758	25.0929	24.9182	25.2482	25.0758	25.0929	0.330041	0.157636	0.174716	19.6328	19.9628	19.7904	19.8075
P75736	YBFF_ECOLI		ybfF		Esterase YbfF	0.000548246	10	10	8	9	10					23.876	23.8675	23.6905	23.8404	23.876	23.8675	23.6905	23.8404	23.876	23.8675	23.6905	23.8404	-0.00851977	-0.185522	-0.0355929	19.9691	19.9606	19.7836	19.9335
P0A9V1	LPTB_ECOLI		lptB		Lipopolysaccharide export system ATP-binding protein LptB	0.000548246	11	11	9	10	10					24.3037	24.0457	24.1732	24.1103	24.3037	24.0457	24.1732	24.1103	24.3037	24.0457	24.1732	24.1103	-0.257977	-0.130506	-0.193398	20.2162	19.9582	20.0857	20.0228
P0A962	ASPG1_ECOLI		ansA		L-asparaginase 1	0.000548246	10	9	9	7	10					23.5712	23.5416	23.5006	23.5659	23.5712	23.5416	23.5006	23.5659	23.5712	23.5416	23.5006	23.5659	-0.0296472	-0.0706093	-0.00538011	19.9863	19.9566	19.9157	19.9809
P0AFD6	NUOI_ECOLI		nuoI		NADH-quinone oxidoreductase subunit I	0.000548246	8	7	8	8	8					23.8225	23.7628	23.5583	23.7013	23.8225	23.7628	23.5583	23.7013	23.8225	23.7628	23.5583	23.7013	-0.0596289	-0.264155	-0.121135	20.0151	19.9555	19.7509	19.894
P20083	PARE_ECOLI		parE		DNA topoisomerase 4 subunit B	0.000548246	23	23	21	20	22					25.2833	25.1941	25.2678	25.1536	25.2833	25.1941	25.2678	25.1536	25.2833	25.1941	25.2678	25.1536	-0.0891465	-0.0154851	-0.129697	20.0354	19.9462	20.0199	19.9057
P24202	MRR_ECOLI		mrr		Mrr restriction system protein	0.000548246	17	15	17	15	17					24.3528	24.529	24.4165	24.5397	24.3528	24.529	24.4165	24.5397	24.3528	24.529	24.4165	24.5397	0.176195	0.0637355	0.186885	19.7678	19.944	19.8316	19.9547
P28304	QOR1_ECOLI		qorA		Quinone oxidoreductase 1	0.000548246	12	11	11	11	12					24.4891	24.5198	24.3962	24.8725	24.4891	24.5198	24.3962	24.8725	24.4891	24.5198	24.3962	24.8725	0.0307382	-0.0928766	0.383479	19.9041	19.9348	19.8112	20.2876
P0AGK8	ISCR_ECOLI		iscR		HTH-type transcriptional regulator IscR	0.000548246	4	4	3	4	4					23.9179	23.3931	23.9075	23.3422	23.9179	23.3931	23.9075	23.3422	23.9179	23.3931	23.9075	23.3422	-0.524858	-0.0104433	-0.57572	20.4585	19.9337	20.4481	19.8828
P0AED0	USPA_ECOLI		uspA		Universal stress protein A	0.000548246	4	4	3	3	3					23.4104	22.7394	23.8627	23.6491	23.4104	22.7394	23.8627	23.6491	23.4104	22.7394	23.8627	23.6491	-0.670985	0.452311	0.238682	20.603	19.932	21.0553	20.8417
P0A8L7	YCIU_ECOLI		yciU		UPF0263 protein YciU	0.00102093	1	1	1	1	1					21.3563	21.5159	21.2722	21.2575	21.3563	21.5159	21.2722	21.2575	21.3563	21.5159	21.2722	21.2575	0.159597	-0.0841562	-0.0988217	19.7714	19.931	19.6872	19.6726
P69797	PTNAB_ECOLI		manX		PTS system mannose-specific EIIAB component	0.000548246	14	12	12	13	14					24.514	24.5746	24.5501	24.5724	24.514	24.5746	24.5501	24.5724	24.514	24.5746	24.5501	24.5724	0.0605941	0.0361074	0.0583633	19.8701	19.9307	19.9062	19.9285
P0AGG2	TESB_ECOLI		tesB		Acyl-CoA thioesterase 2	0.000548246	7	6	7	7	7					23.6943	23.9268	23.7094	23.6978	23.6943	23.9268	23.7094	23.6978	23.6943	23.9268	23.7094	23.6978	0.232498	0.015093	0.00351445	19.6943	19.9268	19.7094	19.6978
P0A6M4	DTD_ECOLI		dtd		D-aminoacyl-tRNA deacylase	0.000548246	3	3	3	3	3					23.2029	23.3853	23.3926	23.268	23.2029	23.3853	23.3926	23.268	23.2029	23.3853	23.3926	23.268	0.18239	0.189672	0.0651549	19.7435	19.9259	19.9331	19.8086
P15770	AROE_ECOLI		aroE		Shikimate dehydrogenase (NADP(+))	0.000548246	9	8	8	7	9					23.852	23.9237	23.8985	23.8388	23.852	23.9237	23.8985	23.8388	23.852	23.9237	23.8985	23.8388	0.0716393	0.0464378	-0.013246	19.852	19.9237	19.8985	19.8388
P0AG24	SPOT_ECOLI		spoT		Bifunctional (p)ppGpp synthase/hydrolase SpoT	0.000548246	25	24	22	21	25					25.2649	25.3153	25.0099	25.4065	25.2649	25.3153	25.0099	25.4065	25.2649	25.3153	25.0099	25.4065	0.0504188	-0.254987	0.141561	19.8726	19.923	19.6176	20.0142
P24554	RADA_ECOLI		radA		DNA repair protein RadA	0.000548246	12	12	10	11	11					24.5837	24.6712	24.4821	24.5566	24.5837	24.6712	24.4821	24.5566	24.5837	24.6712	24.4821	24.5566	0.0874966	-0.101619	-0.0271166	19.8288	19.9163	19.7272	19.8017
P0A991	ALF1_ECOLI		fbaB		Fructose-bisphosphate aldolase class 1	0.000548246	13	11	12	13	13					24.097	24.3063	24.2576	24.1658	24.097	24.3063	24.2576	24.1658	24.097	24.3063	24.2576	24.1658	0.209305	0.160651	0.0687716	19.7047	19.914	19.8653	19.7734
P22106	ASNB_ECOLI		asnB		Asparagine synthetase B [glutamine-hydrolyzing]	0.000548246	22	21	21	22	22					25.2483	25.2943	25.2388	25.4025	25.2483	25.2943	25.2388	25.4025	25.2483	25.2943	25.2388	25.4025	0.046015	-0.0094976	0.15424	19.856	19.902	19.8465	20.0102
P0AG90	SECD_ECOLI		secD		Protein translocase subunit SecD	0.000548246	22	21	22	22	22					25.0209	25.2587	25.4582	25.1742	25.0209	25.2587	25.4582	25.1742	25.0209	25.2587	25.4582	25.1742	0.237875	0.437312	0.153294	19.6633	19.9012	20.1006	19.8166
P02930	TOLC_ECOLI		tolC		Outer membrane protein TolC	0.000548246	23	22	21	19	23					24.5655	24.7076	24.3761	24.8136	24.5655	24.7076	24.3761	24.8136	24.5655	24.7076	24.3761	24.8136	0.142062	-0.189449	0.248024	19.7582	19.9002	19.5687	20.0062
P0A8D0	NRDR_ECOLI		nrdR		Transcriptional repressor NrdR	0.000548246	8	7	7	7	8					23.9686	23.8985	23.8548	23.7726	23.9686	23.8985	23.8548	23.7726	23.9686	23.8985	23.8548	23.7726	-0.0701351	-0.113776	-0.19596	19.9686	19.8985	19.8548	19.7726
P0AC84	GLO2_ECOLI		gloB		Hydroxyacylglutathione hydrolase	0.000548246	7	7	6	6	7					23.5241	23.3571	23.2648	23.6989	23.5241	23.3571	23.2648	23.6989	23.5241	23.3571	23.2648	23.6989	-0.167085	-0.259363	0.174749	20.0647	19.8976	19.8053	20.2395
P0A6E6	ATPE_ECOLI		atpC		ATP synthase epsilon chain	0.000548246	6	6	6	6	6					23.2282	22.8816	23.351	23.1214	23.2282	22.8816	23.351	23.1214	23.2282	22.8816	23.351	23.1214	-0.34657	0.12279	-0.106743	20.2282	19.8816	20.351	20.1214
P77348	MPPA_ECOLI		mppA		Periplasmic murein peptide-binding protein	0.000548246	25	22	22	20	25					25.1538	25.2002	25.078	25.0864	25.1538	25.2002	25.078	25.0864	25.1538	25.2002	25.078	25.0864	0.0463866	-0.075845	-0.0674515	19.8319	19.8783	19.756	19.7644
P0ADB7	ECNB_ECOLI		ecnB		Entericidin B	0.00102093	1	1	1	1	1					20.7901	20.874	20.8422	20.6889	20.7901	20.874	20.8422	20.6889	20.7901	20.874	20.8422	20.6889	0.0838865	0.052118	-0.101228	19.7901	19.874	19.8422	19.6889
P27305	GLUQ_ECOLI		gluQ		Glutamyl-Q tRNA(Asp) synthetase	0.000548246	10	9	10	7	10					24.0576	24.1935	23.7288	23.6958	24.0576	24.1935	23.7288	23.6958	24.0576	24.1935	23.7288	23.6958	0.135891	-0.328833	-0.361892	19.7357	19.8716	19.4069	19.3738
P0ACI0	ROB_ECOLI		rob		Right origin-binding protein	0.000548246	13	13	12	12	12					23.96	23.9491	23.8737	24.0725	23.96	23.9491	23.8737	24.0725	23.96	23.9491	23.8737	24.0725	-0.0108215	-0.0862918	0.112548	19.8725	19.8617	19.7862	19.985
P0AGG0	THIL_ECOLI		thiL		Thiamine-monophosphate kinase	0.000548246	8	8	6	7	8					23.7806	23.9437	23.7221	23.7233	23.7806	23.9437	23.7221	23.7233	23.7806	23.9437	23.7221	23.7233	0.163116	-0.0584631	-0.0573308	19.6931	19.8562	19.6347	19.6358
P37903	USPF_ECOLI		uspF		Universal stress protein F	0.000548246	6	5	5	6	6					23.1643	23.0207	23.1868	23.0368	23.1643	23.0207	23.1868	23.0368	23.1643	23.0207	23.1868	23.0368	-0.143608	0.0224806	-0.127515	19.9944	19.8508	20.0169	19.8669
P0AF18	NAGA_ECOLI		nagA		N-acetylglucosamine-6-phosphate deacetylase	0.000548246	16	14	12	13	16					24.0231	24.2429	24.0647	24.2191	24.0231	24.2429	24.0647	24.2191	24.0231	24.2429	24.0647	24.2191	0.219702	0.041504	0.195998	19.6308	19.8505	19.6723	19.8268
P37005	LAST_ECOLI		lasT		Uncharacterized tRNA/rRNA methyltransferase LasT	0.000548246	11	11	8	10	11					23.6824	23.6572	23.5529	23.6603	23.6824	23.6572	23.5529	23.6603	23.6824	23.6572	23.5529	23.6603	-0.025198	-0.129488	-0.0221521	19.8751	19.8499	19.7456	19.8529
P0CB39	EPTC_ECOLI		eptC		Phosphoethanolamine transferase EptC	0.000548246	21	17	20	18	21					24.854	24.9317	24.7762	24.8167	24.854	24.9317	24.7762	24.8167	24.854	24.9317	24.7762	24.8167	0.0776213	-0.0778349	-0.0373249	19.7666	19.8442	19.6887	19.7293
P0ABQ0	COABC_ECOLI		coaBC		Coenzyme A biosynthesis bifunctional protein CoaBC	0.000548246	11	11	10	10	10					24.3263	24.4258	24.3562	24.2912	24.3263	24.4258	24.3562	24.2912	24.3263	24.4258	24.3562	24.2912	0.0995502	0.0299169	-0.0350989	19.7413	19.8408	19.7712	19.7062
P60664	HIS6_ECOLI		hisF		Imidazole glycerol phosphate synthase subunit HisF	0.000548246	12	12	12	11	11					24.1066	24.0878	24.1274	24.1306	24.1066	24.0878	24.1274	24.1306	24.1066	24.0878	24.1274	24.1306	-0.0187586	0.020839	0.0239677	19.8587	19.8399	19.8795	19.8826
P0A9J4	PANE_ECOLI		panE		2-dehydropantoate 2-reductase	0.000548246	6	6	5	4	5					23.2207	23.7463	23.4196	23.6141	23.2207	23.7463	23.4196	23.6141	23.2207	23.7463	23.4196	23.6141	0.52564	0.198868	0.393394	19.3138	19.8395	19.5127	19.7072
P16384	MIAA_ECOLI		miaA		tRNA dimethylallyltransferase	0.000548246	17	17	16	13	15					24.5078	24.5395	24.5119	24.4	24.5078	24.5395	24.5119	24.4	24.5078	24.5395	24.5119	24.4	0.0316563	0.00403265	-0.107815	19.8074	19.839	19.8114	19.6996
P0AB18	TUSE_ECOLI		tusE		Sulfurtransferase TusE	0.000548246	4	4	4	4	4					22.7897	22.6438	22.693	22.5026	22.7897	22.6438	22.693	22.5026	22.7897	22.6438	22.693	22.5026	-0.145817	-0.0966629	-0.287042	19.9823	19.8365	19.8856	19.6953
P45395	KDSD_ECOLI		kdsD		Arabinose 5-phosphate isomerase KdsD	0.000548246	11	11	10	10	10					24.1323	24.004	24.087	23.8773	24.1323	24.004	24.087	23.8773	24.1323	24.004	24.087	23.8773	-0.128251	-0.0452683	-0.255001	19.9624	19.8341	19.9171	19.7074
P0A8W0	NANR_ECOLI		nanR		Transcriptional regulator NanR	0.000548246	13	13	13	13	13					23.8048	23.7363	23.8006	23.7628	23.8048	23.7363	23.8006	23.7628	23.8048	23.7363	23.8006	23.7628	-0.0685232	-0.00420669	-0.0420242	19.8979	19.8294	19.8937	19.8559
P23909	MUTS_ECOLI		mutS		DNA mismatch repair protein MutS	0.000548246	32	31	27	31	32					25.7172	25.6052	25.6884	25.5496	25.7172	25.6052	25.6884	25.5496	25.7172	25.6052	25.6884	25.5496	-0.111986	-0.0287383	-0.167575	19.9358	19.8238	19.9071	19.7683
P30128	GREB_ECOLI		greB		Transcription elongation factor GreB	0.000548246	6	6	6	5	6					23.1709	23.4083	22.9913	23.2216	23.1709	23.4083	22.9913	23.2216	23.1709	23.4083	22.9913	23.2216	0.23734	-0.179644	0.0507291	19.586	19.8233	19.4063	19.6367
P0A6C1	END4_ECOLI		nfo		Endonuclease 4	0.000548246	11	11	10	11	11					24.3853	24.143	24.2152	24.1143	24.3853	24.143	24.2152	24.1143	24.3853	24.143	24.2152	24.1143	-0.242287	-0.170036	-0.270903	20.0633	19.821	19.8933	19.7924
P0A8W2	SLYA_ECOLI		slyA		Transcriptional regulator SlyA	0.000548246	8	8	8	8	8					23.0515	23.1368	22.9837	22.9399	23.0515	23.1368	22.9837	22.9399	23.0515	23.1368	22.9837	22.9399	0.0852317	-0.0678873	-0.111689	19.7296	19.8148	19.6617	19.6179
P77674	ABDH_ECOLI		prr		Gamma-aminobutyraldehyde dehydrogenase	0.000548246	15	14	14	14	15					24.721	24.7186	24.6688	24.666	24.721	24.7186	24.6688	24.666	24.721	24.7186	24.6688	24.666	-0.00240543	-0.0521817	-0.0550118	19.8141	19.8117	19.7619	19.7591
P0ADX9	RSMD_ECOLI		rsmD		Ribosomal RNA small subunit methyltransferase D	0.000548246	8	8	7	8	8					23.546	23.3904	23.5054	23.2736	23.546	23.3904	23.5054	23.2736	23.546	23.3904	23.5054	23.2736	-0.15562	-0.040561	-0.272433	19.961	19.8054	19.9205	19.6886
P02924	ARAF_ECOLI		araF		L-arabinose-binding periplasmic protein	0.000548246	18	18	17	18	18					24.5826	24.5567	24.6124	24.4496	24.5826	24.5567	24.6124	24.4496	24.5826	24.5567	24.6124	24.4496	-0.0259282	0.0298298	-0.133043	19.8277	19.8018	19.8575	19.6947
P67826	CUTC_ECOLI		cutC		Copper homeostasis protein CutC	0.000548246	10	8	9	8	10					23.4689	23.8008	23.3984	23.0395	23.4689	23.8008	23.3984	23.0395	23.4689	23.8008	23.3984	23.0395	0.331888	-0.0705261	-0.429396	19.4689	19.8008	19.3984	19.0395
P24175	MANB_ECOLI		manB		Phosphomannomutase	0.000548246	16	11	12	14	16					24.7115	24.9233	24.7552	24.7476	24.7115	24.9233	24.7552	24.7476	24.7115	24.9233	24.7552	24.7476	0.211757	0.0436444	0.0360558	19.5822	19.794	19.6259	19.6183
P08660	AK3_ECOLI		lysC		Lysine-sensitive aspartokinase 3	0.000548246	18	17	17	18	18					24.464	24.599	24.6135	24.3522	24.464	24.599	24.6135	24.3522	24.464	24.599	24.6135	24.3522	0.135008	0.149506	-0.111752	19.6566	19.7916	19.8061	19.5449
P77214	CUSF_ECOLI		cusF		Cation efflux system protein CusF	0.00876766	1	1	1	1	0					21.6673	22.1051	21.2985	NA	21.6673	22.1051	21.2985	16.3419	21.6673	22.1051	21.2985	16.3419	0.437746	-0.368858	-5.32546	19.3454	19.7831	18.9765	14.0199
P0A9B6	E4PD_ECOLI		epd		D-erythrose-4-phosphate dehydrogenase	0.000548246	10	9	10	9	9					24.1283	24.2379	24.0803	24.1388	24.1283	24.2379	24.0803	24.1388	24.1283	24.2379	24.0803	24.1388	0.109545	-0.0480204	0.0104847	19.6689	19.7784	19.6209	19.6794
P0A8A4	PSRP_ECOLI		ppsR		Phosphoenolpyruvate synthase regulatory protein	0.000548246	13	13	13	13	13					23.6564	23.6847	23.5551	23.5027	23.6564	23.6847	23.5551	23.5027	23.6564	23.6847	23.5551	23.5027	0.0283432	-0.101306	-0.153663	19.7495	19.7778	19.6482	19.5958
P75949	NAGZ_ECOLI		nagZ		Beta-hexosaminidase	0.000548246	17	16	15	14	17					24.1173	24.1689	24.0967	24.4004	24.1173	24.1689	24.0967	24.4004	24.1173	24.1689	24.0967	24.4004	0.0515324	-0.0206102	0.283121	19.725	19.7765	19.7044	20.0081
P03018	UVRD_ECOLI		uvrD		DNA helicase II	0.000548246	27	26	24	24	27					25.367	25.504	25.3819	25.5469	25.367	25.504	25.3819	25.5469	25.367	25.504	25.3819	25.5469	0.137036	0.0149807	0.179935	19.639	19.7761	19.654	19.819
P37194	SLP_ECOLI		slp		Outer membrane protein slp	0.000548246	3	3	3	3	3					22.9634	22.9425	23.3712	22.8677	22.9634	22.9425	23.3712	22.8677	22.9634	22.9425	23.3712	22.8677	-0.0209267	0.407836	-0.0956604	19.7935	19.7725	20.2013	19.6978
P06710	DPO3X_ECOLI		dnaX		DNA polymerase III subunit tau	0.000548246	27	27	23	25	27					25.6025	25.4103	25.418	25.4569	25.6025	25.4103	25.418	25.4569	25.6025	25.4103	25.418	25.4569	-0.192179	-0.184493	-0.145523	19.9586	19.7664	19.7741	19.8131
P07003	POXB_ECOLI		poxB		Pyruvate dehydrogenase [ubiquinone]	0.000548246	15	15	14	15	15					24.8916	24.7204	24.7385	24.6014	24.8916	24.7204	24.7385	24.6014	24.8916	24.7204	24.7385	24.6014	-0.171241	-0.153133	-0.290253	19.9374	19.7662	19.7843	19.6472
P0AEL3	FEOA_ECOLI		feoA		Ferrous iron transport protein A	0.000548246	5	5	4	5	5					22.7589	22.5715	22.8924	22.9045	22.7589	22.5715	22.8924	22.9045	22.7589	22.5715	22.8924	22.9045	-0.187375	0.133479	0.145613	19.9516	19.7642	20.085	20.0972
P39286	RSGA_ECOLI		rsgA		Putative ribosome biogenesis GTPase RsgA	0.000548246	15	12	11	13	15					23.9412	24.1378	23.9393	24.1482	23.9412	24.1378	23.9393	24.1482	23.9412	24.1378	23.9393	24.1482	0.196563	-0.00190722	0.206974	19.5489	19.7454	19.547	19.7558
P0ABR1	DINI_ECOLI		dinI		DNA-damage-inducible protein I	0.000548246	4	4	4	4	4					21.9762	22.0654	21.9353	21.8727	21.9762	22.0654	21.9353	21.8727	21.9762	22.0654	21.9353	21.8727	0.089136	-0.0409116	-0.103488	19.6543	19.7434	19.6134	19.5508
P0A6E9	BIOD2_ECOLI		bioD2		ATP-dependent dethiobiotin synthetase BioD 2	0.000548246	11	10	10	10	11					23.328	23.2018	23.3595	23.3209	23.328	23.2018	23.3595	23.3209	23.328	23.2018	23.3595	23.3209	-0.126275	0.0314612	-0.00709507	19.8686	19.7423	19.9001	19.8615
P0A972	CSPE_ECOLI		cspE		Cold shock-like protein CspE	0.000548246	3	2	3	3	3					21.469	22.3259	23.2159	22.8246	21.469	22.3259	23.2159	22.8246	21.469	22.3259	23.2159	22.8246	0.856848	1.74687	1.35561	18.8841	19.7409	20.6309	20.2397
P52007	YECM_ECOLI		yecM		Protein YecM	0.000548246	9	8	7	7	9					23.281	23.3209	23.3402	23.6361	23.281	23.3209	23.3402	23.6361	23.281	23.3209	23.3402	23.6361	0.0398165	0.0591725	0.355089	19.6961	19.7359	19.7553	20.0512
P0ABD3	BFR_ECOLI		bfr		Bacterioferritin	0.000548246	11	9	10	9	11					23.3268	23.1905	23.3296	23.8231	23.3268	23.1905	23.3296	23.8231	23.3268	23.1905	23.3296	23.8231	-0.136333	0.00276603	0.496275	19.8674	19.7311	19.8702	20.3637
P77671	ALLB_ECOLI		allB		Allantoinase	0.000548246	24	22	21	23	24					24.635	24.8173	24.7122	24.6738	24.635	24.8173	24.7122	24.6738	24.635	24.8173	24.7122	24.6738	0.18225	0.0772097	0.0388175	19.5476	19.7298	19.6248	19.5864
P32131	HEMN_ECOLI		hemN		Oxygen-independent coproporphyrinogen-III oxidase	0.000548246	18	17	17	18	18					24.671	24.7698	24.9205	24.7939	24.671	24.7698	24.9205	24.7939	24.671	24.7698	24.9205	24.7939	0.0988318	0.249527	0.122906	19.6266	19.7254	19.8761	19.7495
Q46893	ISPD_ECOLI		ispD		2-C-methyl-D-erythritol 4-phosphate cytidylyltransferase	0.000548246	9	8	8	9	9					23.734	23.8047	23.773	23.8108	23.734	23.8047	23.773	23.8108	23.734	23.8047	23.773	23.8108	0.0707675	0.0389779	0.0768116	19.6465	19.7173	19.6855	19.7233
Q46925	CSDA_ECOLI		csdA		Cysteine desulfurase CsdA	0.000548246	13	12	11	11	13					24.2618	24.1066	24.2118	24.2674	24.2618	24.1066	24.2118	24.2674	24.2618	24.1066	24.2118	24.2674	-0.155183	-0.0499652	0.00561402	19.8694	19.7143	19.8195	19.875
P29208	MENC_ECOLI		menC		o-succinylbenzoate synthase	0.000548246	13	13	11	12	13					24.0257	23.8833	24.0099	24.0977	24.0257	23.8833	24.0099	24.0977	24.0257	23.8833	24.0099	24.0977	-0.142416	-0.015845	0.0719714	19.8558	19.7134	19.84	19.9278
P75863	YCBX_ECOLI		ycbX		Uncharacterized protein YcbX	0.000548246	15	14	13	15	15					24.5457	24.5092	24.5747	24.5879	24.5457	24.5092	24.5747	24.5879	24.5457	24.5092	24.5747	24.5879	-0.0365289	0.029006	0.0421536	19.7384	19.7018	19.7674	19.7805
P0ACU7	YJDC_ECOLI		yjdC		HTH-type transcriptional regulator YjdC	0.000548246	10	10	10	10	10					23.5175	23.5989	23.6943	23.7016	23.5175	23.5989	23.6943	23.7016	23.5175	23.5989	23.6943	23.7016	0.0814179	0.176801	0.184102	19.6106	19.692	19.7874	19.7947
P0AC41	SDHA_ECOLI		sdhA		Succinate dehydrogenase flavoprotein subunit	0.000548246	19	16	15	18	19					25.2012	25.1508	25.2343	25.1834	25.2012	25.1508	25.2343	25.1834	25.2012	25.1508	25.2343	25.1834	-0.050436	0.0331101	-0.0178591	19.7418	19.6914	19.7749	19.7239
P0AEH5	ELAB_ECOLI		elaB		Protein ElaB	0.000548246	2	1	2	2	1					22.3039	22.69	22.4264	22.1887	22.3039	22.69	22.4264	22.1887	22.3039	22.69	22.4264	22.1887	0.386153	0.122531	-0.115164	19.3039	19.69	19.4264	19.1887
P0AEA8	CYSG_ECOLI		cysG		Siroheme synthase	0.000548246	20	19	17	17	20					24.5266	24.444	24.4426	24.4456	24.5266	24.444	24.4426	24.4456	24.5266	24.444	24.4426	24.4456	-0.0825832	-0.0840728	-0.0810716	19.7717	19.6892	19.6877	19.6907
P18133	PNCB_ECOLI		pncB		Nicotinate phosphoribosyltransferase	0.000548246	17	16	16	15	17					24.491	24.5954	24.4378	24.5529	24.491	24.5954	24.4378	24.5529	24.491	24.5954	24.4378	24.5529	0.104423	-0.0531967	0.0619673	19.5841	19.6885	19.5309	19.646
P0A9J8	PHEA_ECOLI		pheA		P-protein	0.000548246	11	10	10	10	11					24.4037	24.4414	24.0791	24.0446	24.4037	24.4414	24.0791	24.0446	24.4037	24.4414	24.0791	24.0446	0.0377008	-0.324534	-0.359076	19.6488	19.6865	19.3242	19.2897
P24255	RP54_ECOLI		rpoN		RNA polymerase sigma-54 factor	0.000548246	15	12	14	13	15					24.2057	24.2096	23.7879	24.1487	24.2057	24.2096	23.7879	24.1487	24.2057	24.2096	23.7879	24.1487	0.00384945	-0.417774	-0.0570086	19.6822	19.686	19.2644	19.6251
P22634	MURI_ECOLI		murI		Glutamate racemase	0.000548246	14	14	14	14	13					23.8119	23.6763	23.7408	23.6945	23.8119	23.6763	23.7408	23.6945	23.8119	23.6763	23.7408	23.6945	-0.135684	-0.0711821	-0.117427	19.8119	19.6763	19.7408	19.6945
P0AAP3	FRMR_ECOLI		frmR		Transcriptional repressor FrmR	0.000548246	4	4	3	3	4					22.3842	22.6729	22.6095	22.7639	22.3842	22.6729	22.6095	22.7639	22.3842	22.6729	22.6095	22.7639	0.28865	0.225324	0.379672	19.3842	19.6729	19.6095	19.7639
P0AGA2	SECY_ECOLI		secY		Protein translocase subunit SecY	0.000548246	7	7	7	7	7					23.6001	23.6729	23.8847	23.6148	23.6001	23.6729	23.8847	23.6148	23.6001	23.6729	23.8847	23.6148	0.0727174	0.284531	0.0146326	19.6001	19.6729	19.8847	19.6148
P0AF20	NAGC_ECOLI		nagC		N-acetylglucosamine repressor	0.000548246	17	17	15	16	17					24.7911	24.5766	24.482	24.5778	24.7911	24.5766	24.482	24.5778	24.7911	24.5766	24.482	24.5778	-0.21459	-0.309181	-0.21337	19.8843	19.6697	19.5751	19.6709
P07649	TRUA_ECOLI		truA		tRNA pseudouridine synthase A	0.000548246	16	16	14	16	16					24.3363	24.1259	24.0313	24.1749	24.3363	24.1259	24.0313	24.1749	24.3363	24.1259	24.0313	24.1749	-0.210393	-0.304962	-0.161344	19.8768	19.6665	19.5719	19.7155
P11454	ENTF_ECOLI		entF		Enterobactin synthase component F	0.000548246	35	32	32	35	35					25.4798	25.5831	25.534	25.5375	25.4798	25.5831	25.534	25.5375	25.4798	25.5831	25.534	25.5375	0.103243	0.054138	0.0576585	19.5491	19.6523	19.6032	19.6068
P37647	KDGK_ECOLI		kdgK		2-dehydro-3-deoxygluconokinase	0.000548246	9	9	7	8	9					23.6469	23.8963	23.6528	23.982	23.6469	23.8963	23.6528	23.982	23.6469	23.8963	23.6528	23.982	0.249335	0.00584146	0.335125	19.399	19.6483	19.4048	19.7341
P32099	LPLA_ECOLI		lplA		Lipoate-protein ligase A	0.000548246	7	7	7	7	7					24.3048	24.3453	24.3463	24.3077	24.3048	24.3453	24.3463	24.3077	24.3048	24.3453	24.3463	24.3077	0.040514	0.0414881	0.00293176	19.6043	19.6449	19.6458	19.6073
P06987	HIS7_ECOLI		hisB		Histidine biosynthesis bifunctional protein HisB	0.000548246	9	8	6	8	9					24.0242	24.0994	23.974	23.9817	24.0242	24.0994	23.974	23.9817	24.0242	24.0994	23.974	23.9817	0.0752617	-0.0501543	-0.0425103	19.5648	19.64	19.5146	19.5222
P0A698	UVRA_ECOLI		uvrA		UvrABC system protein A	0.000548246	32	32	30	30	32					25.7063	25.6606	25.641	25.5114	25.7063	25.6606	25.641	25.5114	25.7063	25.6606	25.641	25.5114	-0.0456976	-0.0652819	-0.194842	19.6839	19.6382	19.6186	19.489
Q93K97	ADPP_ECOLI		nudF		ADP-ribose pyrophosphatase	0.000548246	11	10	8	10	11					23.2531	23.5448	23.3573	23.4909	23.2531	23.5448	23.3573	23.4909	23.2531	23.5448	23.3573	23.4909	0.291673	0.104241	0.23778	19.3462	19.6379	19.4504	19.584
P0C058	IBPB_ECOLI		ibpB		Small heat shock protein IbpB	0.000548246	6	6	6	6	6					23.2532	22.8044	23.4963	22.7355	23.2532	22.8044	23.4963	22.7355	23.2532	22.8044	23.4963	22.7355	-0.448832	0.243091	-0.51772	20.0833	19.6344	20.3263	19.5655
P67660	YHAJ_ECOLI		yhaJ		Uncharacterized HTH-type transcriptional regulator YhaJ	0.000548246	13	10	13	12	13					24.1959	24.219	23.9621	23.9334	24.1959	24.219	23.9621	23.9334	24.1959	24.219	23.9621	23.9334	0.0230541	-0.233849	-0.262562	19.611	19.634	19.3771	19.3484
P00805	ASPG2_ECOLI		ansB		L-asparaginase 2	0.000548246	16	16	13	16	16					24.8477	24.1565	25.4534	24.8421	24.8477	24.1565	25.4534	24.8421	24.8477	24.1565	25.4534	24.8421	-0.691265	0.605643	-0.00560186	20.3242	19.6329	20.9298	20.3186
P41407	AZOR_ECOLI		azoR		FMN-dependent NADH-azoreductase	0.000548246	6	5	5	6	6					23.424	23.5381	23.8271	23.7739	23.424	23.5381	23.8271	23.7739	23.424	23.5381	23.8271	23.7739	0.114109	0.403143	0.34995	19.5171	19.6312	19.9202	19.867
P0A9H3	LDCI_ECOLI		cadA		Lysine decarboxylase, inducible	0.000548246	22	21	22	22	22					25.1655	25.1173	25.0354	24.9961	25.1655	25.1173	25.0354	24.9961	25.1655	25.1173	25.0354	24.9961	-0.0481468	-0.130137	-0.169358	19.6736	19.6255	19.5435	19.5043
P0A7B1	PPK_ECOLI		ppk		Polyphosphate kinase	0.000548246	36	32	33	33	36					25.4722	25.5316	25.3181	25.5609	25.4722	25.5316	25.3181	25.5609	25.4722	25.5316	25.3181	25.5609	0.0593966	-0.154057	0.0887172	19.5653	19.6247	19.4112	19.654
P26648	FTSP_ECOLI		ftsP		Cell division protein FtsP	0.000548246	19	18	18	19	18					24.3336	24.3203	24.2382	24.3921	24.3336	24.3203	24.2382	24.3921	24.3336	24.3203	24.2382	24.3921	-0.0133836	-0.0954524	0.0584523	19.6332	19.6198	19.5378	19.6917
P13482	TREA_ECOLI		treA		Periplasmic trehalase	0.000548246	19	19	17	19	18					24.6332	24.7039	24.7348	24.2313	24.6332	24.7039	24.7348	24.2313	24.6332	24.7039	24.7348	24.2313	0.0706394	0.101562	-0.401977	19.5458	19.6164	19.6473	19.1438
P0A8E5	YACL_ECOLI		yacL		UPF0231 protein YacL	0.000548246	5	4	4	5	5					21.8948	22.2004	22.8681	22.5925	21.8948	22.2004	22.8681	22.5925	21.8948	22.2004	22.8681	22.5925	0.305548	0.973219	0.697659	19.3099	19.6154	20.2831	20.0075
P75792	SUPH_ECOLI		ybiV		Sugar phosphatase YbiV	0.000548246	10	9	10	9	10					23.4757	23.614	23.5727	23.6281	23.4757	23.614	23.5727	23.6281	23.4757	23.614	23.5727	23.6281	0.138312	0.0969895	0.152412	19.4757	19.614	19.5727	19.6281
P0A959	ALAA_ECOLI		alaA		Glutamate-pyruvate aminotransferase AlaA	0.000548246	17	17	15	16	17					24.6696	24.3106	24.6162	24.8038	24.6696	24.3106	24.6162	24.8038	24.6696	24.3106	24.6162	24.8038	-0.358997	-0.0533492	0.134189	19.9691	19.6101	19.9158	20.1033
P36879	YADG_ECOLI		yadG		Uncharacterized ABC transporter ATP-binding protein YadG	0.000548246	11	11	11	10	11					24.4874	24.1933	24.2543	24.2046	24.4874	24.1933	24.2543	24.2046	24.4874	24.1933	24.2543	24.2046	-0.294062	-0.233021	-0.282732	19.9024	19.6083	19.6694	19.6197
P0A7A5	PIMT_ECOLI		pcm		Protein-L-isoaspartate O-methyltransferase	0.000548246	6	6	6	6	6					23.2474	23.0665	23.3479	23.1349	23.2474	23.0665	23.3479	23.1349	23.2474	23.0665	23.3479	23.1349	-0.180877	0.100481	-0.112499	19.788	19.6071	19.8885	19.6755
P30137	THIE_ECOLI		thiE		Thiamine-phosphate synthase	0.000548246	7	7	6	5	7					23.7877	23.3058	23.7099	23.7045	23.7877	23.3058	23.7099	23.7045	23.7877	23.3058	23.7099	23.7045	-0.481864	-0.0777658	-0.0831176	20.0872	19.6054	20.0095	20.0041
P0AEI6	NUDJ_ECOLI		nudJ		Phosphatase NudJ	0.000548246	7	7	7	7	7					22.9714	23.0648	23.128	23.0248	22.9714	23.0648	23.128	23.0248	22.9714	23.0648	23.128	23.0248	0.0933456	0.156542	0.0534159	19.512	19.6053	19.6685	19.5654
P75809	YBJI_ECOLI		ybjI		5-amino-6-(5-phospho-D-ribitylamino)uracil phosphatase YbjI	0.000548246	5	5	5	5	5					23.457	23.6922	23.5427	23.5044	23.457	23.6922	23.5427	23.5044	23.457	23.6922	23.5427	23.5044	0.235217	0.0857474	0.047448	19.3695	19.6047	19.4553	19.417
P00370	DHE4_ECOLI		gdhA		NADP-specific glutamate dehydrogenase	0.000548246	18	18	17	17	18					24.2439	24.46	24.2682	24.4045	24.2439	24.46	24.2682	24.4045	24.2439	24.46	24.2682	24.4045	0.216079	0.0242641	0.160623	19.3859	19.602	19.4102	19.5465
P0ABC7	HFLK_ECOLI		hflK		Modulator of FtsH protease HflK	0.000548246	19	19	18	18	18					24.8246	24.7257	24.8141	24.7088	24.8246	24.7257	24.8141	24.7088	24.8246	24.7257	24.8141	24.7088	-0.0988382	-0.010463	-0.115786	19.6953	19.5964	19.6848	19.5795
P52061	RDGB_ECOLI		rdgB		dITP/XTP pyrophosphatase	0.000548246	4	3	4	4	3					23.257	23.1803	23.3614	23.5305	23.257	23.1803	23.3614	23.5305	23.257	23.1803	23.3614	23.5305	-0.0766831	0.104443	0.273501	19.672	19.5953	19.7765	19.9455
P31545	EFEB_ECOLI		efeB		Deferrochelatase/peroxidase EfeB	0.000548246	15	14	14	15	15					24.1938	24.2916	24.2784	24.2831	24.1938	24.2916	24.2784	24.2831	24.1938	24.2916	24.2784	24.2831	0.097755	0.0845282	0.0892317	19.4934	19.5912	19.5779	19.5826
P0A7F6	SPED_ECOLI		speD		S-adenosylmethionine decarboxylase proenzyme	0.000548246	13	8	8	11	13					23.881	23.7601	23.9092	24.1311	23.881	23.7601	23.9092	24.1311	23.881	23.7601	23.9092	24.1311	-0.120921	0.0281827	0.250103	19.7111	19.5902	19.7393	19.9612
P09155	RND_ECOLI		rnd		Ribonuclease D	0.000548246	12	11	11	12	11					23.9633	23.981	24.1733	23.9908	23.9633	23.981	24.1733	23.9908	23.9633	23.981	24.1733	23.9908	0.017758	0.210039	0.0274797	19.571	19.5887	19.781	19.5984
P29745	PEPT_ECOLI		pepT		Peptidase T	0.000548246	20	20	19	18	20					24.4913	24.3361	24.3681	24.7349	24.4913	24.3361	24.3681	24.7349	24.4913	24.3361	24.3681	24.7349	-0.15519	-0.123142	0.243634	19.7364	19.5812	19.6132	19.98
P0ADQ2	YIID_ECOLI		yiiD		Uncharacterized protein YiiD	0.000548246	10	10	9	9	10					23.802	23.8282	23.7643	23.667	23.802	23.8282	23.7643	23.667	23.802	23.8282	23.7643	23.667	0.0262688	-0.0376184	-0.134944	19.554	19.5803	19.5164	19.4191
P33590	NIKA_ECOLI		nikA		Nickel-binding periplasmic protein	0.000548246	18	18	18	17	18					24.4849	24.5291	24.2874	24.4505	24.4849	24.5291	24.2874	24.4505	24.4849	24.5291	24.2874	24.4505	0.0442101	-0.197555	-0.0344169	19.5307	19.5749	19.3332	19.4963
P0A8Z3	YBGC_ECOLI		ybgC		Acyl-CoA thioester hydrolase YbgC	0.000548246	5	4	4	4	5					22.9515	22.8881	22.9293	22.9608	22.9515	22.8881	22.9293	22.9608	22.9515	22.8881	22.9293	22.9608	-0.0634801	-0.0222334	0.00924019	19.6296	19.5661	19.6074	19.6389
P37052	YCHJ_ECOLI		ychJ		UPF0225 protein YchJ	0.000548246	5	4	5	4	4					22.0878	22.7234	21.8962	21.8732	22.0878	22.7234	21.8962	21.8732	22.0878	22.7234	21.8962	21.8732	0.635628	-0.191595	-0.214637	18.9179	19.5535	18.7263	18.7032
P08337	MUTT_ECOLI		mutT		8-oxo-dGTP diphosphatase	0.000548246	7	7	6	6	7					22.7081	22.8721	22.7959	22.6821	22.7081	22.8721	22.7959	22.6821	22.7081	22.8721	22.7959	22.6821	0.163982	0.0878722	-0.0259855	19.3861	19.5501	19.474	19.3602
P0A738	MOAC_ECOLI		moaC		Cyclic pyranopterin monophosphate synthase accessory protein	0.000548246	7	7	7	6	7					23.0788	23.2477	22.665	22.9877	23.0788	23.2477	22.665	22.9877	23.0788	23.2477	22.665	22.9877	0.168879	-0.413875	-0.0911654	19.3784	19.5473	18.9645	19.2872
P0AAV4	YBGJ_ECOLI		ybgJ		Uncharacterized protein YbgJ	0.000548246	3	2	2	3	3					22.4976	22.5457	22.5611	22.6098	22.4976	22.5457	22.5611	22.6098	22.4976	22.5457	22.5611	22.6098	0.0481131	0.0634947	0.112218	19.4976	19.5457	19.5611	19.6098
P42626	YHAM_ECOLI		yhaM		UPF0597 protein YhaM	0.000548246	10	10	10	10	10					24.0622	23.8645	23.9591	23.9915	24.0622	23.8645	23.9591	23.9915	24.0622	23.8645	23.9591	23.9915	-0.197694	-0.103085	-0.0707302	19.7403	19.5426	19.6372	19.6695
P0AC55	GLNK_ECOLI		glnK		Nitrogen regulatory protein P-II 2	0.00876766	1	0	1	0	0					NA	22.8634	NA	NA	16.3419	22.8634	16.3419	16.3419	16.3419	22.8634	16.3419	16.3419	6.52158	0	0	13.0199	19.5415	13.0199	13.0199
P60560	GUAC_ECOLI		guaC		GMP reductase	0.000548246	11	11	10	10	11					23.9272	23.9319	24.0195	24.0938	23.9272	23.9319	24.0195	24.0938	23.9272	23.9319	24.0195	24.0938	0.00476065	0.0922944	0.166653	19.5349	19.5396	19.6272	19.7015
P0A940	BAMA_ECOLI		bamA		Outer membrane protein assembly factor BamA	0.000548246	27	27	27	27	27					25.0565	25.238	25.0558	25.0303	25.0565	25.238	25.0558	25.0303	25.0565	25.238	25.0558	25.0303	0.181483	-0.000716737	-0.0262319	19.3561	19.5376	19.3554	19.3298
P04968	ILVA_ECOLI		ilvA		L-threonine dehydratase biosynthetic IlvA	0.000548246	19	19	18	19	19					24.7923	24.7457	24.8147	24.6521	24.7923	24.7457	24.8147	24.6521	24.7923	24.7457	24.8147	24.6521	-0.0466919	0.0223723	-0.140215	19.5829	19.5362	19.6053	19.4427
P0AE12	AMN_ECOLI		amn		AMP nucleosidase	0.000548246	12	12	12	11	12					24.3218	24.2893	24.3139	24.1173	24.3218	24.2893	24.3139	24.1173	24.3218	24.2893	24.3139	24.1173	-0.0324748	-0.00787217	-0.204528	19.5669	19.5344	19.559	19.3624
P0A8Y1	YJJG_ECOLI		yjjG		Pyrimidine 5'-nucleotidase YjjG	0.000548246	4	3	3	3	4					22.5301	22.7017	22.5458	22.5851	22.5301	22.7017	22.5458	22.5851	22.5301	22.7017	22.5458	22.5851	0.171626	0.0157679	0.0550478	19.3602	19.5318	19.3759	19.4152
P07014	SDHB_ECOLI		sdhB		Succinate dehydrogenase iron-sulfur subunit	0.000548246	13	11	11	9	13					23.9974	23.8469	23.799	23.8739	23.9974	23.8469	23.799	23.8739	23.9974	23.8469	23.799	23.8739	-0.150471	-0.198402	-0.123513	19.6754	19.525	19.477	19.5519
P0AAS7	YBCJ_ECOLI		ybcJ		Uncharacterized protein YbcJ	0.000548246	2	2	2	2	2					22.1387	22.1079	22.6012	22.0219	22.1387	22.1079	22.6012	22.0219	22.1387	22.1079	22.6012	22.0219	-0.0308351	0.462462	-0.116888	19.5538	19.5229	20.0162	19.4369
P76469	RHMA_ECOLI		rhmA		2-keto-3-deoxy-L-rhamnonate aldolase	0.000548246	3	2	3	3	3					22.5831	22.521	23.0472	22.241	22.5831	22.521	23.0472	22.241	22.5831	22.521	23.0472	22.241	-0.0620925	0.464042	-0.342088	19.5831	19.521	20.0472	19.241
P0ADX1	YHFA_ECOLI		yhfA		Protein YhfA	0.000548246	8	8	6	7	7					23.0409	22.8415	23.051	23.7348	23.0409	22.8415	23.051	23.7348	23.0409	22.8415	23.051	23.7348	-0.199316	0.0101835	0.69396	19.7189	19.5196	19.7291	20.4129
P60472	UPPS_ECOLI		ispU		Ditrans,polycis-undecaprenyl-diphosphate synthase ((2E,6E)-farnesyl-diphosphate specific)	0.000548246	5	5	5	5	5					22.8197	22.9761	22.7353	22.9659	22.8197	22.9761	22.7353	22.9659	22.8197	22.9761	22.7353	22.9659	0.156324	-0.0844261	0.146198	19.3603	19.5166	19.2759	19.5065
P04995	EX1_ECOLI		sbcB		Exodeoxyribonuclease I	0.000548246	19	19	18	19	19					24.5405	24.5104	24.4905	24.5858	24.5405	24.5104	24.4905	24.5858	24.5405	24.5104	24.4905	24.5858	-0.0300488	-0.0499473	0.0452872	19.5405	19.5104	19.4905	19.5858
P20966	PTFBC_ECOLI		fruA		PTS system fructose-specific EIIBC component	0.000548246	9	8	9	8	9					23.9532	23.9688	23.8811	23.8702	23.9532	23.9688	23.8811	23.8702	23.9532	23.9688	23.8811	23.8702	0.0156051	-0.0720554	-0.0829785	19.4938	19.5094	19.4217	19.4108
P24178	YFFB_ECOLI		yffB		Protein YffB	0.000548246	4	4	4	4	4					22.7803	22.6677	23.0676	22.7154	22.7803	22.6677	23.0676	22.7154	22.7803	22.6677	23.0676	22.7154	-0.112529	0.287312	-0.0648233	19.6103	19.4978	19.8976	19.5455
P0ACE0	MBHM_ECOLI		hybC		Hydrogenase-2 large chain	0.000548246	20	20	19	19	20					24.6179	24.6975	24.579	24.5285	24.6179	24.6975	24.579	24.5285	24.6179	24.6975	24.579	24.5285	0.0796295	-0.0389103	-0.0894027	19.4085	19.4881	19.3695	19.3191
P39337	YJGM_ECOLI		yjgM		Uncharacterized N-acetyltransferase YjgM	0.000548246	5	5	5	5	5					22.2311	22.4845	22.4662	22.6302	22.2311	22.4845	22.4662	22.6302	22.2311	22.4845	22.4662	22.6302	0.25346	0.235088	0.399094	19.2311	19.4845	19.4662	19.6302
P0ADR6	RLMM_ECOLI		rlmM		Ribosomal RNA large subunit methyltransferase M	0.000548246	11	9	9	10	11					24.2092	24.121	24.1908	24.18	24.2092	24.121	24.1908	24.18	24.2092	24.121	24.1908	24.18	-0.0881998	-0.0184062	-0.0291247	19.5653	19.4771	19.5469	19.5362
P0AEB2	DACA_ECOLI	P0AEB2;P08506	dacA	dacA;dacC	D-alanyl-D-alanine carboxypeptidase DacA	0.000548246	20	20	17	19	20	1	1	1	1	24.2361	24.227	24.1375	24.3396	24.2361	24.227	24.1375	24.3396	24.2361	24.227	24.1375	24.3396	-0.00913877	-0.0986351	0.103536	19.4812	19.4721	19.3826	19.5847
P37692	RFAF_ECOLI		rfaF		ADP-heptose--LPS heptosyltransferase 2	0.000548246	11	11	10	11	11					23.7565	23.7167	23.7023	23.6285	23.7565	23.7167	23.7023	23.6285	23.7565	23.7167	23.7023	23.6285	-0.0397788	-0.0542361	-0.127971	19.5086	19.4688	19.4543	19.3806
P08956	T1RK_ECOLI		hsdR		Type I restriction enzyme EcoKI R protein	0.000548246	44	43	43	41	44					25.8798	25.8893	25.7354	25.805	25.8798	25.8893	25.7354	25.805	25.8798	25.8893	25.7354	25.805	0.0094956	-0.144406	-0.0748743	19.4536	19.4631	19.3092	19.3787
P0A9T4	TAS_ECOLI		tas		Protein tas	0.000548246	9	7	6	6	9					23.6246	23.7101	23.6488	23.9635	23.6246	23.7101	23.6488	23.9635	23.6246	23.7101	23.6488	23.9635	0.0855246	0.0241985	0.338899	19.3766	19.4622	19.4008	19.7155
P0AE63	CHAB_ECOLI		chaB		Cation transport regulator ChaB	0.000548246	4	4	4	4	4					22.19	22.4615	22.135	22.2123	22.19	22.4615	22.135	22.2123	22.19	22.4615	22.135	22.2123	0.271569	-0.0549396	0.0223617	19.19	19.4615	19.135	19.2123
P24188	YCEA_ECOLI		yceA		UPF0176 protein YceA	0.000548246	8	6	7	7	8					24.1341	24.0441	24.1331	23.9722	24.1341	24.0441	24.1331	23.9722	24.1341	24.0441	24.1331	23.9722	-0.0899785	-0.000988582	-0.161815	19.5491	19.4591	19.5481	19.3873
P36771	LRHA_ECOLI		lrhA		Probable HTH-type transcriptional regulator LrhA	0.000548246	10	10	10	9	10					23.2638	23.4566	23.2208	23.1546	23.2638	23.4566	23.2208	23.1546	23.2638	23.4566	23.2208	23.1546	0.192795	-0.0430126	-0.109144	19.2638	19.4566	19.2208	19.1546
P17993	UBIG_ECOLI		ubiG		Ubiquinone biosynthesis O-methyltransferase	0.000548246	11	11	9	11	11					23.8488	23.5432	23.779	23.8274	23.8488	23.5432	23.779	23.8274	23.8488	23.5432	23.779	23.8274	-0.305681	-0.0698689	-0.0214495	19.7614	19.4557	19.6915	19.7399
P76422	THID_ECOLI		thiD		Hydroxymethylpyrimidine/phosphomethylpyrimidine kinase	0.000548246	10	8	9	9	10					23.704	23.541	23.5951	23.5132	23.704	23.541	23.5951	23.5132	23.704	23.541	23.5951	23.5132	-0.162977	-0.108933	-0.190775	19.6166	19.4536	19.5076	19.4258
P0ACL0	GLPR_ECOLI		glpR		Glycerol-3-phosphate regulon repressor	0.000548246	7	7	6	7	7					23.3051	23.0341	23.1723	23.2465	23.3051	23.0341	23.1723	23.2465	23.3051	23.0341	23.1723	23.2465	-0.27105	-0.132772	-0.0585854	19.7202	19.4491	19.5874	19.6616
P08997	MASY_ECOLI		aceB		Malate synthase A	0.000548246	16	12	12	12	16					24.5023	24.6945	24.6849	24.5235	24.5023	24.6945	24.6849	24.5235	24.5023	24.6945	24.6849	24.5235	0.192287	0.182676	0.0212854	19.2543	19.4466	19.437	19.2756
P0AD05	YECA_ECOLI		yecA		Uncharacterized protein YecA	0.000548246	5	5	4	5	5					22.9296	23.0299	23.125	22.8281	22.9296	23.0299	23.125	22.8281	22.9296	23.0299	23.125	22.8281	0.100283	0.195429	-0.101544	19.3446	19.4449	19.5401	19.2431
P76402	YEGP_ECOLI		yegP		UPF0339 protein YegP	0.000548246	5	5	5	5	5					23.2643	22.9043	22.9835	22.8154	23.2643	22.9043	22.9835	22.8154	23.2643	22.9043	22.9835	22.8154	-0.359982	-0.280772	-0.448918	19.8049	19.4449	19.5241	19.3559
P52647	NIFJ_ECOLI		ydbK		Probable pyruvate-flavodoxin oxidoreductase	0.000548246	31	31	27	29	31					25.6741	25.5528	25.6426	25.6707	25.6741	25.5528	25.6426	25.6707	25.6741	25.5528	25.6426	25.6707	-0.121351	-0.031567	-0.00344413	19.5656	19.4443	19.5341	19.5622
P0ABC3	HFLC_ECOLI		hflC		Modulator of FtsH protease HflC	0.000548246	11	9	11	11	11					23.9046	24.0828	24.1791	23.8859	23.9046	24.0828	24.1791	23.8859	23.9046	24.0828	24.1791	23.8859	0.178183	0.274458	-0.0187375	19.2607	19.4389	19.5352	19.242
P25552	GPPA_ECOLI		gppA		Guanosine-5'-triphosphate,3'-diphosphate pyrophosphatase	0.000548246	17	14	15	16	17					24.3752	24.4325	24.4116	24.297	24.3752	24.4325	24.4116	24.297	24.3752	24.4325	24.4116	24.297	0.0572802	0.036397	-0.0782363	19.3752	19.4325	19.4116	19.297
P0ADU7	YQIB_ECOLI		yqiB		Uncharacterized protein YqiB	0.000548246	3	3	3	2	3					22.7725	22.6016	22.3612	22.4144	22.7725	22.6016	22.3612	22.4144	22.7725	22.6016	22.3612	22.4144	-0.170959	-0.411308	-0.358097	19.6026	19.4316	19.1913	19.2445
P76542	INTZ_ECOLI		intZ		Putative prophage CPZ-55 integrase	0.00876766	1	1	1	1	1					26.0887	24.4301	25.2521	22.6163	26.0887	24.4301	25.2521	22.6163	26.0887	24.4301	25.2521	22.6163	-1.65856	-0.836561	-3.47245	21.0887	19.4301	20.2521	17.6163
P09546	PUTA_ECOLI		putA		Bifunctional protein PutA	0.000548246	45	39	41	37	45					25.825	25.7809	25.6954	25.8274	25.825	25.7809	25.6954	25.8274	25.825	25.7809	25.6954	25.8274	-0.0441052	-0.12959	0.00240398	19.4674	19.4233	19.3378	19.4698
P0AD57	ISPB_ECOLI		ispB		Octaprenyl-diphosphate synthase	0.000548246	5	5	5	5	5					23.4424	23.4226	23.6466	23.6978	23.4424	23.4226	23.6466	23.6978	23.4424	23.4226	23.6466	23.6978	-0.0198135	0.20417	0.255396	19.4424	19.4226	19.6466	19.6978
P0ACN4	ALLR_ECOLI		allR		HTH-type transcriptional repressor AllR	0.000548246	8	7	8	7	7					23.8585	23.5902	23.6147	23.544	23.8585	23.5902	23.6147	23.544	23.8585	23.5902	23.6147	23.544	-0.268293	-0.243821	-0.314531	19.6886	19.4203	19.4448	19.3741
P30014	RNT_ECOLI		rnt		Ribonuclease T	0.000548246	9	9	8	8	8					22.9851	22.7397	22.8631	22.8838	22.9851	22.7397	22.8631	22.8838	22.9851	22.7397	22.8631	22.8838	-0.245415	-0.121971	-0.101296	19.6631	19.4177	19.5412	19.5619
P33355	YEHS_ECOLI		yehS		Uncharacterized protein YehS	0.000548246	14	12	11	14	14					23.0895	23.1155	23.9179	23.8502	23.0895	23.1155	23.9179	23.8502	23.0895	23.1155	23.9179	23.8502	0.0259724	0.828385	0.76072	19.3891	19.415	20.2174	20.1498
P10908	UGPQ_ECOLI		ugpQ		Glycerophosphoryl diester phosphodiesterase	0.000548246	10	10	9	7	10					23.6203	23.6537	23.5434	23.6581	23.6203	23.6537	23.5434	23.6581	23.6203	23.6537	23.5434	23.6581	0.0333295	-0.0769725	0.0377865	19.3724	19.4057	19.2954	19.4102
P25665	METE_ECOLI		metE		5-methyltetrahydropteroyltriglutamate--homocysteine methyltransferase	0.000548246	22	21	22	21	22					24.9244	25.0339	25.0602	24.9213	24.9244	25.0339	25.0602	24.9213	24.9244	25.0339	25.0602	24.9213	0.109547	0.135783	-0.0031104	19.2805	19.3901	19.4163	19.2774
P37686	ADH2_ECOLI		yiaY		Probable alcohol dehydrogenase	0.000548246	8	8	8	8	8					23.7316	23.7735	23.8065	23.4778	23.7316	23.7735	23.8065	23.4778	23.7316	23.7735	23.8065	23.4778	0.0419319	0.074911	-0.253821	19.3393	19.3812	19.4142	19.0855
P27838	CYAY_ECOLI		cyaY		Protein CyaY	0.000548246	7	6	5	7	7					22.5268	22.379	22.9979	22.9992	22.5268	22.379	22.9979	22.9992	22.5268	22.379	22.9979	22.9992	-0.147724	0.471151	0.472453	19.5268	19.379	19.9979	19.9992
P0AEW6	INGK_ECOLI		gsk		Inosine-guanosine kinase	0.000548246	14	13	11	12	14					24.3282	24.0777	24.0288	24.3657	24.3282	24.0777	24.0288	24.3657	24.3282	24.0777	24.0288	24.3657	-0.250413	-0.299335	0.0375895	19.6277	19.3773	19.3284	19.6653
P0ACE3	HHA_ECOLI		hha		Hemolysin expression-modulating protein Hha	0.000548246	5	3	4	4	5					22.4182	21.9597	22.5132	22.418	22.4182	21.9597	22.5132	22.418	22.4182	21.9597	22.5132	22.418	-0.458546	0.0950009	-0.000240219	19.8333	19.3747	19.9283	19.833
P39265	ALSB_ECOLI		alsB		D-allose-binding periplasmic protein	0.000548246	10	10	9	10	10					23.7579	23.8975	23.7219	23.656	23.7579	23.8975	23.7219	23.656	23.7579	23.8975	23.7219	23.656	0.139572	-0.0359408	-0.101911	19.2343	19.3739	19.1984	19.1324
P37329	MODA_ECOLI		modA		Molybdate-binding periplasmic protein	0.000548246	18	18	12	16	16					24.6897	23.7583	24.699	24.2142	24.6897	23.7583	24.699	24.2142	24.6897	23.7583	24.699	24.2142	-0.931414	0.00927709	-0.475498	20.2974	19.366	20.3067	19.8219
Q47147	YAFJ_ECOLI		yafJ		Putative glutamine amidotransferase YafJ	0.000548246	12	12	10	10	12					23.3359	23.4491	23.3041	23.5143	23.3359	23.4491	23.3041	23.5143	23.3359	23.4491	23.3041	23.5143	0.113185	-0.0318072	0.178394	19.2484	19.3616	19.2166	19.4268
P30864	YAFC_ECOLI		yafC		Uncharacterized HTH-type transcriptional regulator YafC	0.000548246	12	11	12	11	11					23.6125	23.7467	23.617	23.5337	23.6125	23.7467	23.617	23.5337	23.6125	23.7467	23.617	23.5337	0.134161	0.00448413	-0.0787897	19.2202	19.3544	19.2247	19.1414
P14407	FUMB_ECOLI		fumB		Fumarate hydratase class I, anaerobic	0.000548246	16	14	14	16	15					24.4282	24.6749	24.5037	24.246	24.4282	24.6749	24.5037	24.246	24.4282	24.6749	24.5037	24.246	0.246734	0.0755031	-0.182202	19.1063	19.353	19.1818	18.9241
P05825	FEPA_ECOLI		fepA		Ferrienterobactin receptor	0.000548246	18	18	15	15	14					24.7545	24.7075	24.6086	24.3095	24.7545	24.7075	24.6086	24.3095	24.7545	24.7075	24.6086	24.3095	-0.0469537	-0.145905	-0.444921	19.3969	19.35	19.251	18.952
P69931	HDA_ECOLI		hda		DnaA regulatory inactivator Hda	0.000548246	7	7	7	6	7					23.357	23.1535	23.3682	23.2182	23.357	23.1535	23.3682	23.2182	23.357	23.1535	23.3682	23.2182	-0.203474	0.0112089	-0.138809	19.5496	19.3461	19.5608	19.4108
P0ABJ9	CYDA_ECOLI		cydA		Cytochrome bd-I ubiquinol oxidase subunit 1	0.000548246	9	9	9	9	9					23.8113	23.7336	24.0211	23.664	23.8113	23.7336	24.0211	23.664	23.8113	23.7336	24.0211	23.664	-0.0776794	0.209806	-0.147359	19.419	19.3413	19.6288	19.2716
P0A9J0	RNG_ECOLI		rng		Ribonuclease G	0.000548246	18	14	18	16	18					24.0039	24.2902	24.0611	24.3716	24.0039	24.2902	24.0611	24.3716	24.0039	24.2902	24.0611	24.3716	0.286299	0.0572089	0.367729	19.0497	19.336	19.1069	19.4174
P00861	DCDA_ECOLI		lysA		Diaminopimelate decarboxylase	0.000548246	8	7	8	8	7					23.7608	23.7948	23.7242	23.6275	23.7608	23.7948	23.7242	23.6275	23.7608	23.7948	23.7242	23.6275	0.0339521	-0.0366227	-0.133349	19.3014	19.3353	19.2648	19.168
P51024	YAIL_ECOLI		yaiL		Uncharacterized protein YaiL	0.000548246	5	4	4	5	4					22.9547	23.14	23.2884	23.1153	22.9547	23.14	23.2884	23.1153	22.9547	23.14	23.2884	23.1153	0.185236	0.333638	0.160601	19.1474	19.3326	19.481	19.308
P77522	SUFB_ECOLI		sufB		FeS cluster assembly protein SufB	0.000548246	18	17	15	16	18					24.504	24.4184	24.5045	24.613	24.504	24.4184	24.5045	24.613	24.504	24.4184	24.5045	24.613	-0.0856048	0.000465599	0.108948	19.4166	19.331	19.417	19.5255
P46859	GNTK_ECOLI		gntK		Thermoresistant gluconokinase	0.000548246	3	3	3	3	3					22.243	22.3302	22.4178	22.1499	22.243	22.3302	22.4178	22.1499	22.243	22.3302	22.4178	22.1499	0.0871527	0.174801	-0.0931168	19.243	19.3302	19.4178	19.1499
P0AE06	ACRA_ECOLI	P24180;P0AE06	acrA	acrA;acrE	Multidrug efflux pump subunit AcrA	0.000548246	19	17	16	17	19	1	1	1	1	24.1214	23.9726	24.1249	24.2617	24.1214	23.9726	24.1249	24.2617	24.1214	23.9726	24.1249	24.2617	-0.148844	0.00354717	0.140348	19.4775	19.3287	19.4811	19.6179
P76231	YEAC_ECOLI		yeaC		Uncharacterized protein YeaC	0.00102093	2	1	2	2	1					22.5614	21.9113	22.676	22.4891	22.5614	21.9113	22.676	22.4891	22.5614	21.9113	22.676	22.4891	-0.650133	0.114567	-0.0723082	19.9765	19.3264	20.0911	19.9042
P32176	FDOG_ECOLI	P24183;P32176	fdoG	fdnG;fdoG	Formate dehydrogenase-O major subunit	0.000548246	37	35	36	35	37	1	1	1	2	25.3977	25.3211	25.1884	25.3742	25.3977	25.3211	25.1884	25.3742	25.3977	25.3211	25.1884	25.3742	-0.0766719	-0.209359	-0.0235112	19.3977	19.3211	19.1884	19.3742
P25397	TEHB_ECOLI		tehB		Tellurite methyltransferase	0.000548246	9	9	9	8	9					23.5729	23.4072	23.2901	23.6503	23.5729	23.4072	23.2901	23.6503	23.5729	23.4072	23.2901	23.6503	-0.165696	-0.282856	0.0773786	19.4854	19.3198	19.2026	19.5628
P25714	YIDC_ECOLI		yidC		Membrane protein insertase YidC	0.000548246	8	8	8	8	8					24.0846	24.0734	23.8511	23.7369	24.0846	24.0734	23.8511	23.7369	24.0846	24.0734	23.8511	23.7369	-0.0112639	-0.233509	-0.347714	19.3297	19.3185	19.0962	18.982
P0AGL2	TDCF_ECOLI		tdcF		Putative reactive intermediate deaminase TdcF	0.000548246	4	4	3	4	4					22.0516	22.124	22.3009	22.315	22.0516	22.124	22.3009	22.315	22.0516	22.124	22.3009	22.315	0.0723648	0.249287	0.263366	19.2443	19.3167	19.4936	19.5077
P77376	YDGJ_ECOLI		ydgJ		Uncharacterized oxidoreductase YdgJ	0.000548246	9	9	9	9	9					23.7971	23.7685	23.7535	23.6032	23.7971	23.7685	23.7535	23.6032	23.7971	23.7685	23.7535	23.6032	-0.0286787	-0.0436487	-0.193896	19.3377	19.309	19.294	19.1438
P06961	CCA_ECOLI		cca		Multifunctional CCA protein	0.000548246	16	16	16	16	16					24.0823	24.2146	23.9754	24.2302	24.0823	24.2146	23.9754	24.2302	24.0823	24.2146	23.9754	24.2302	0.132314	-0.10692	0.147917	19.1754	19.3077	19.0685	19.3233
P0ABH0	FTSA_ECOLI		ftsA		Cell division protein FtsA	0.000548246	15	14	11	12	15					24.0907	23.7663	23.8738	23.9043	24.0907	23.7663	23.8738	23.9043	24.0907	23.7663	23.8738	23.9043	-0.324412	-0.216886	-0.186367	19.6312	19.3068	19.4144	19.4449
P28635	METQ_ECOLI		metQ		D-methionine-binding lipoprotein MetQ	0.000548246	13	13	13	13	13					23.6743	23.3882	23.5737	23.4506	23.6743	23.3882	23.5737	23.4506	23.6743	23.3882	23.5737	23.4506	-0.286062	-0.10051	-0.223696	19.5868	19.3007	19.4863	19.3631
P76256	TSAB_ECOLI		tsaB		tRNA threonylcarbamoyladenosine biosynthesis protein TsaB	0.000548246	6	6	6	6	6					23.3484	23.1013	23.5838	23.2558	23.3484	23.1013	23.5838	23.2558	23.3484	23.1013	23.5838	23.2558	-0.247115	0.235356	-0.0925798	19.5411	19.2939	19.7764	19.4485
P0A6E1	AROL_ECOLI		aroL		Shikimate kinase 2	0.000548246	8	7	8	6	8					22.1169	22.6102	22.1501	22.512	22.1169	22.6102	22.1501	22.512	22.1169	22.6102	22.1501	22.512	0.493269	0.0332377	0.395062	18.795	19.2882	18.8282	19.19
P52060	YGGU_ECOLI		yggU		UPF0235 protein YggU	0.000548246	4	4	4	4	4					22.0724	22.0873	22.0967	21.7429	22.0724	22.0873	22.0967	21.7429	22.0724	22.0873	22.0967	21.7429	0.0149487	0.0243451	-0.329516	19.265	19.28	19.2894	18.9355
P23256	MALY_ECOLI		malY		Protein MalY	0.000548246	4	4	3	4	3					23.7392	23.7385	23.7895	23.4505	23.7392	23.7385	23.7895	23.4505	23.7392	23.7385	23.7895	23.4505	-0.000663284	0.0503152	-0.288636	19.2797	19.2791	19.33	18.9911
P76491	5DNU_ECOLI		yfbR		5'-deoxynucleotidase YfbR	0.000548246	7	6	5	7	7					22.9	22.97	22.905	23.09	22.9	22.97	22.905	23.09	22.9	22.97	22.905	23.09	0.0699895	0.00501408	0.189949	19.1996	19.2696	19.2046	19.3895
P0AFT5	YEHT_ECOLI		yehT		Transcriptional regulatory protein YehT	0.000548246	9	9	9	8	8					23.1958	23.3463	23.3099	23.2144	23.1958	23.3463	23.3099	23.2144	23.1958	23.3463	23.3099	23.2144	0.150522	0.114055	0.0186002	19.1084	19.2589	19.2224	19.127
P0AAZ4	RARA_ECOLI		rarA		Replication-associated recombination protein A	0.000548246	18	14	18	18	18					24.0435	24.2129	24.0305	24.1638	24.0435	24.2129	24.0305	24.1638	24.0435	24.2129	24.0305	24.1638	0.169433	-0.0130266	0.120322	19.0893	19.2587	19.0763	19.2096
P52119	RATB_ECOLI		ratB		UPF0125 protein RatB	0.000548246	5	4	4	4	5					22.1687	22.2559	22.4194	22.2887	22.1687	22.2559	22.4194	22.2887	22.1687	22.2559	22.4194	22.2887	0.0872085	0.250677	0.12002	19.1687	19.2559	19.4194	19.2887
P0A9J6	RBSK_ECOLI		rbsK		Ribokinase	0.000548246	7	7	7	6	7					23.2564	23.3371	23.3046	23.18	23.2564	23.3371	23.3046	23.18	23.2564	23.3371	23.3046	23.18	0.080715	0.0482532	-0.0763981	19.1689	19.2496	19.2172	19.0925
P16703	CYSM_ECOLI		cysM		Cysteine synthase B	0.000548246	9	9	8	9	9					23.224	23.4064	23.4843	23.3383	23.224	23.4064	23.4843	23.3383	23.224	23.4064	23.4843	23.3383	0.182446	0.260339	0.114362	19.054	19.2365	19.3144	19.1684
P03024	GALR_ECOLI		galR		HTH-type transcriptional regulator GalR	0.000548246	10	9	10	9	9					23.7298	23.6933	23.9676	23.4895	23.7298	23.6933	23.9676	23.4895	23.7298	23.6933	23.9676	23.4895	-0.0364949	0.237831	-0.240247	19.2703	19.2338	19.5082	19.0301
P05637	APAH_ECOLI		apaH		Bis(5'-nucleosyl)-tetraphosphatase [symmetrical]	0.000548246	7	6	6	6	7					23.103	23.136	23.1391	23.2357	23.103	23.136	23.1391	23.2357	23.103	23.136	23.1391	23.2357	0.0330273	0.0360484	0.132639	19.1961	19.2291	19.2322	19.3288
P36999	RLMA_ECOLI		rlmA		23S rRNA (guanine(745)-N(1))-methyltransferase	0.000548246	13	12	10	10	13					23.5151	23.3988	23.2707	23.4973	23.5151	23.3988	23.2707	23.4973	23.5151	23.3988	23.2707	23.4973	-0.116294	-0.244459	-0.0178485	19.3452	19.2289	19.1008	19.3274
P08194	GLPT_ECOLI		glpT		Glycerol-3-phosphate transporter	0.000548246	5	4	4	4	5					23.0949	23.2245	23.4705	23.0061	23.0949	23.2245	23.4705	23.0061	23.0949	23.2245	23.4705	23.0061	0.129633	0.375611	-0.0888165	19.0949	19.2245	19.4705	19.0061
P13016	AMPD_ECOLI		ampD		1,6-anhydro-N-acetylmuramyl-L-alanine amidase AmpD	0.000548246	7	4	6	4	7					22.2684	22.3923	22.1681	22.3783	22.2684	22.3923	22.1681	22.3783	22.2684	22.3923	22.1681	22.3783	0.12383	-0.100343	0.109895	19.0985	19.2224	18.9982	19.2084
P0A9T6	YBAQ_ECOLI		ybaQ		Uncharacterized HTH-type transcriptional regulator YbaQ	0.000548246	5	5	4	5	5					22.1515	22.0233	22.1642	21.9268	22.1515	22.0233	22.1642	21.9268	22.1515	22.0233	22.1642	21.9268	-0.128189	0.0126822	-0.224772	19.3442	19.216	19.3569	19.1194
P31455	YIDR_ECOLI		yidR		Uncharacterized protein YidR	0.000548246	13	12	11	12	13					23.7511	23.7359	23.5053	23.686	23.7511	23.7359	23.5053	23.686	23.7511	23.7359	23.5053	23.686	-0.015153	-0.245746	-0.0650154	19.2275	19.2123	18.9818	19.1625
P0AB20	HSPQ_ECOLI		hspQ		Heat shock protein HspQ	0.00102093	1	1	1	1	1					21.4046	21.2083	21.315	21.438	21.4046	21.2083	21.315	21.438	21.4046	21.2083	21.315	21.438	-0.196336	-0.0895682	0.0333976	19.4046	19.2083	19.315	19.438
P0AAC0	USPE_ECOLI		uspE		Universal stress protein E	0.000548246	12	10	9	10	12					23.4159	23.2877	23.4783	23.5659	23.4159	23.2877	23.4783	23.5659	23.4159	23.2877	23.4783	23.5659	-0.128142	0.0623853	0.150058	19.3284	19.2003	19.3908	19.4785
P62615	ISPE_ECOLI		ispE		4-diphosphocytidyl-2-C-methyl-D-erythritol kinase	0.000548246	7	7	6	7	7					23.2064	23.1999	23.3353	23.0904	23.2064	23.1999	23.3353	23.0904	23.2064	23.1999	23.3353	23.0904	-0.00651613	0.12893	-0.115994	19.2064	19.1999	19.3353	19.0904
P77721	YDJF_ECOLI		ydjF		Uncharacterized HTH-type transcriptional regulator YdjF	0.000548246	7	7	7	7	7					22.965	23.4474	23.1414	23.1399	22.965	23.4474	23.1414	23.1399	22.965	23.4474	23.1414	23.1399	0.482367	0.176368	0.174908	18.7171	19.1994	18.8934	18.892
P76273	RSMF_ECOLI		rsmF		Ribosomal RNA small subunit methyltransferase F	0.000548246	8	6	7	5	8					23.8349	23.8399	21.9662	23.6016	23.8349	23.8399	21.9662	23.6016	23.8349	23.8399	21.9662	23.6016	0.00497226	-1.8687	-0.233293	19.1911	19.1961	17.3224	18.9578
P0AFX4	RSD_ECOLI		rsd		Regulator of sigma D	0.000548246	3	3	3	3	3					21.6621	22.1953	21.8722	22.2434	21.6621	22.1953	21.8722	22.2434	21.6621	22.1953	21.8722	22.2434	0.533145	0.21011	0.581317	18.6621	19.1953	18.8722	19.2434
P38506	XNI_ECOLI		ygdG		Flap endonuclease Xni	0.000548246	7	7	6	7	7					23.0529	23.1936	23.2261	23.0199	23.0529	23.1936	23.2261	23.0199	23.0529	23.1936	23.2261	23.0199	0.140716	0.173135	-0.033066	19.0529	19.1936	19.2261	19.0199
P0AG20	RELA_ECOLI		relA		GTP pyrophosphokinase	0.000548246	23	23	20	23	23					25.1316	25.1455	25.0729	25.1074	25.1316	25.1455	25.0729	25.1074	25.1316	25.1455	25.0729	25.1074	0.0138444	-0.058753	-0.0242337	19.1774	19.1913	19.1187	19.1532
P76008	LDCA_ECOLI		ldcA		Murein tetrapeptide carboxypeptidase	0.000548246	9	9	9	9	9					23.2431	23.1897	23.1727	23.1287	23.2431	23.1897	23.1727	23.1287	23.2431	23.1897	23.1727	23.1287	-0.05341	-0.0704506	-0.114459	19.2431	19.1897	19.1727	19.1287
P42620	YQJG_ECOLI		yqjG		Glutathionyl-hydroquinone reductase YqjG	0.000548246	15	15	13	13	14					23.7309	23.5791	23.5422	23.6169	23.7309	23.5791	23.5422	23.6169	23.7309	23.5791	23.5422	23.6169	-0.151848	-0.188735	-0.114009	19.3386	19.1868	19.1499	19.2246
P39187	YTFJ_ECOLI		ytfJ		Uncharacterized protein YtfJ	0.000548246	6	6	4	5	6					22.7597	22.8815	22.9547	22.774	22.7597	22.8815	22.9547	22.774	22.7597	22.8815	22.9547	22.774	0.121777	0.194958	0.0142887	19.0593	19.1811	19.2542	19.0736
P63228	GMHBB_ECOLI		gmhB		D-glycero-beta-D-manno-heptose-1,7-bisphosphate 7-phosphatase	0.000548246	6	4	4	4	6					22.992	22.6273	22.9485	23.1384	22.992	22.6273	22.9485	23.1384	22.992	22.6273	22.9485	23.1384	-0.364744	-0.0435234	0.146406	19.5326	19.1679	19.4891	19.679
P0AC02	BAMD_ECOLI		bamD		Outer membrane protein assembly factor BamD	0.000548246	11	9	11	10	10					23.2878	23.4034	23.2908	23.242	23.2878	23.4034	23.2908	23.242	23.2878	23.4034	23.2908	23.242	0.115678	0.00308035	-0.0458087	19.0398	19.1555	19.0429	18.994
P10371	HIS4_ECOLI		hisA		1-(5-phosphoribosyl)-5-[(5-phosphoribosylamino)methylideneamino] imidazole-4-carboxamide isomerase	0.000548246	7	7	7	7	7					23.2893	23.477	23.5162	23.2905	23.2893	23.477	23.5162	23.2905	23.2893	23.477	23.5162	23.2905	0.187647	0.226891	0.00118327	18.9674	19.155	19.1943	18.9686
P08178	PUR5_ECOLI		purM		Phosphoribosylformylglycinamidine cyclo-ligase	0.000548246	7	7	7	7	7					23.3047	23.059	23.1546	23.0051	23.3047	23.059	23.1546	23.0051	23.3047	23.059	23.1546	23.0051	-0.245682	-0.150091	-0.299594	19.3978	19.1521	19.2477	19.0982
P0AAU7	YBFE_ECOLI		ybfE		Uncharacterized protein YbfE	0.000548246	6	6	5	6	6					22.3588	22.1518	22.2628	22.3199	22.3588	22.1518	22.2628	22.3199	22.3588	22.1518	22.2628	22.3199	-0.20701	-0.0960492	-0.0389103	19.3588	19.1518	19.2628	19.3199
P0AES0	GSP_ECOLI		gss		Bifunctional glutathionylspermidine synthetase/amidase	0.000548246	24	18	18	19	24					24.4263	24.5031	24.4361	24.4142	24.4263	24.5031	24.4361	24.4142	24.4263	24.5031	24.4361	24.4142	0.0768427	0.00987277	-0.0120302	19.0687	19.1455	19.0786	19.0567
P06988	HISX_ECOLI		hisD		Histidinol dehydrogenase	0.000548246	8	8	8	8	8					23.3658	23.7296	23.2137	23.4067	23.3658	23.7296	23.2137	23.4067	23.3658	23.7296	23.2137	23.4067	0.363839	-0.152109	0.0408949	18.7808	19.1447	18.6287	18.8217
P15047	ENTA_ECOLI		entA		2,3-dihydro-2,3-dihydroxybenzoate dehydrogenase	0.000548246	7	7	7	7	7					23.0026	23.0499	23.029	22.7802	23.0026	23.0499	23.029	22.7802	23.0026	23.0499	23.029	22.7802	0.0472632	0.0263685	-0.222381	19.0957	19.143	19.1221	18.8733
P37613	PANM_ECOLI		panM		PanD maturation factor	0.000548246	2	2	2	2	2					22.4251	22.4554	22.6958	22.2866	22.4251	22.4554	22.6958	22.2866	22.4251	22.4554	22.6958	22.2866	0.0303718	0.270756	-0.138493	19.1031	19.1335	19.3739	18.9646
P25526	GABD_ECOLI		gabD		Succinate-semialdehyde dehydrogenase [NADP(+)] GabD	0.000548246	15	14	15	12	15					23.9323	24.1763	23.8404	23.9452	23.9323	24.1763	23.8404	23.9452	23.9323	24.1763	23.8404	23.9452	0.244005	-0.0919266	0.0128712	18.8879	19.1319	18.796	18.9008
P0A761	NANE_ECOLI		nanE		Putative N-acetylmannosamine-6-phosphate 2-epimerase	0.000548246	6	6	5	6	5					22.8237	22.5869	22.9621	22.3657	22.8237	22.5869	22.9621	22.3657	22.8237	22.5869	22.9621	22.3657	-0.236808	0.138355	-0.457999	19.3643	19.1275	19.5027	18.9063
P16700	CYSP_ECOLI		cysP		Thiosulfate-binding protein	0.000548246	14	14	14	12	14					23.8464	23.8804	23.6112	23.6839	23.8464	23.8804	23.6112	23.6839	23.8464	23.8804	23.6112	23.6839	0.0340521	-0.235125	-0.162423	19.0915	19.1255	18.8564	18.9291
P0AEY3	MAZG_ECOLI		mazG		Nucleoside triphosphate pyrophosphohydrolase	0.000548246	10	7	8	10	10					23.1261	23.4127	23.4469	23.5813	23.1261	23.4127	23.4469	23.5813	23.1261	23.4127	23.4469	23.5813	0.286542	0.320749	0.455103	18.8042	19.0908	19.125	19.2593
P0A729	YCEF_ECOLI		yceF		Maf-like protein YceF	0.000548246	6	5	5	6	6					22.9063	22.8974	23.085	23.3638	22.9063	22.8974	23.085	23.3638	22.9063	22.8974	23.085	23.3638	-0.00893999	0.178696	0.457459	19.099	19.0901	19.2777	19.5565
P0A821	SELA_ECOLI		selA		L-seryl-tRNA(Sec) selenium transferase	0.000548246	22	22	21	20	22					24.332	24.2905	24.1646	24.3651	24.332	24.2905	24.1646	24.3651	24.332	24.2905	24.1646	24.3651	-0.0414838	-0.167406	0.0331584	19.1225	19.081	18.9551	19.1557
P03023	LACI_ECOLI		lacI		Lactose operon repressor	0.000548246	8	8	8	6	7					23.3537	23.3284	23.0799	22.8829	23.3537	23.3284	23.0799	22.8829	23.3537	23.3284	23.0799	22.8829	-0.025379	-0.273836	-0.470882	19.1058	19.0804	18.832	18.6349
P0A903	BAMC_ECOLI		bamC		Outer membrane protein assembly factor BamC	0.000548246	14	13	12	13	14					23.6893	23.3973	23.6641	23.6431	23.6893	23.3973	23.6641	23.6431	23.6893	23.3973	23.6641	23.6431	-0.29196	-0.0252425	-0.0462522	19.3674	19.0754	19.3421	19.3211
P36548	AMIA_ECOLI		amiA		N-acetylmuramoyl-L-alanine amidase AmiA	0.000548246	10	10	8	9	10					23.4867	23.5311	23.6485	23.52	23.4867	23.5311	23.6485	23.52	23.4867	23.5311	23.6485	23.52	0.0444233	0.161855	0.0333304	19.0272	19.0717	19.1891	19.0606
P0AB83	END3_ECOLI		nth		Endonuclease III	0.000548246	5	5	5	5	5					23.0711	22.8726	23.012	22.9827	23.0711	22.8726	23.012	22.9827	23.0711	22.8726	23.012	22.9827	-0.1985	-0.059078	-0.0884315	19.2637	19.0652	19.2047	19.1753
P0A8N7	EPMA_ECOLI		epmA		Elongation factor P--(R)-beta-lysine ligase	0.000548246	8	8	8	8	8					23.6077	23.4507	23.4675	23.4495	23.6077	23.4507	23.4675	23.4495	23.6077	23.4507	23.4675	23.4495	-0.156979	-0.140221	-0.158188	19.2154	19.0584	19.0752	19.0572
P36566	SMTA_ECOLI		smtA		Protein SmtA	0.000548246	5	5	5	5	5					22.7875	22.8469	22.9847	22.7265	22.7875	22.8469	22.9847	22.7265	22.7875	22.8469	22.9847	22.7265	0.0594657	0.197247	-0.0609369	18.9801	19.0396	19.1774	18.9192
P0A746	MSRB_ECOLI		msrB		Peptide methionine sulfoxide reductase MsrB	0.000548246	6	5	6	5	4					22.4254	22.209	21.9938	22.336	22.4254	22.209	21.9938	22.336	22.4254	22.209	21.9938	22.336	-0.216401	-0.431603	-0.0893309	19.2554	19.039	18.8238	19.1661
P33219	YEBF_ECOLI		yebF		Protein YebF	0.000548246	4	4	4	4	4					22.1004	22.2076	22.2515	22.0546	22.1004	22.2076	22.2515	22.0546	22.1004	22.2076	22.2515	22.0546	0.107174	0.151136	-0.0458117	18.9305	19.0377	19.0816	18.8847
P69853	DMSD_ECOLI		dmsD		Tat proofreading chaperone DmsD	0.000548246	3	2	2	2	3					22.2436	22.3483	22.2092	21.9827	22.2436	22.3483	22.2092	21.9827	22.2436	22.3483	22.2092	21.9827	0.104707	-0.0344188	-0.26089	18.9217	19.0264	18.8873	18.6608
P10442	RNH2_ECOLI		rnhB		Ribonuclease HII	0.000548246	4	4	4	4	4					22.7314	22.7227	22.7842	22.4632	22.7314	22.7227	22.7842	22.4632	22.7314	22.7227	22.7842	22.4632	-0.00864733	0.0528175	-0.268127	19.0309	19.0223	19.0837	18.7628
P77202	DSBG_ECOLI		dsbG		Thiol:disulfide interchange protein DsbG	0.000548246	8	8	8	7	8					23.1306	23.2686	23.0632	23.0762	23.1306	23.2686	23.0632	23.0762	23.1306	23.2686	23.0632	23.0762	0.137963	-0.0674522	-0.0544089	18.8827	19.0207	18.8153	18.8283
P0AEE1	DCRB_ECOLI		dcrB		Protein DcrB	0.000548246	8	8	7	8	7					22.8422	22.6035	22.5162	22.5397	22.8422	22.6035	22.5162	22.5397	22.8422	22.6035	22.5162	22.5397	-0.238605	-0.325991	-0.302437	19.2572	19.0186	18.9312	18.9548
P13001	BIOH_ECOLI		bioH		Pimeloyl-[acyl-carrier protein] methyl ester esterase	0.000548246	8	8	8	7	7					22.972	22.9206	22.8845	23.0149	22.972	22.9206	22.8845	23.0149	22.972	22.9206	22.8845	23.0149	-0.0513631	-0.0874877	0.0429813	19.0651	19.0137	18.9776	19.108
P0AA97	YAEQ_ECOLI		yaeQ		Uncharacterized protein YaeQ	0.000548246	5	5	5	5	5					22.8691	22.9177	22.7262	22.9639	22.8691	22.9177	22.7262	22.9639	22.8691	22.9177	22.7262	22.9639	0.048598	-0.142875	0.0947855	18.9622	19.0108	18.8193	19.057
Q46927	TCDA_ECOLI		tcdA		tRNA threonylcarbamoyladenosine dehydratase	0.000548246	5	5	5	5	5					23.0517	23.098	23.0266	22.8382	23.0517	23.098	23.0266	22.8382	23.0517	23.098	23.0266	22.8382	0.0463033	-0.0251513	-0.213544	18.9643	19.0106	18.9391	18.7507
P09831	GLTB_ECOLI		gltB		Glutamate synthase [NADPH] large chain	0.000548246	54	50	50	50	54					25.6674	25.6529	25.6078	25.5084	25.6674	25.6529	25.6078	25.5084	25.6674	25.6529	25.6078	25.5084	-0.0144553	-0.0595655	-0.158993	19.0235	19.0091	18.964	18.8645
P77737	OPPF_ECOLI		oppF		Oligopeptide transport ATP-binding protein OppF	0.000548246	14	12	11	12	14					23.8838	23.7638	23.7296	23.8336	23.8838	23.7638	23.7296	23.8336	23.8838	23.7638	23.7296	23.8336	-0.120059	-0.154267	-0.0502531	19.1289	19.0089	18.9747	19.0787
P31460	DGOR_ECOLI		dgoR		Galactonate operon transcriptional repressor	0.000548246	6	6	6	6	6					22.971	23.1775	22.9882	22.9148	22.971	23.1775	22.9882	22.9148	22.971	23.1775	22.9882	22.9148	0.206568	0.0172259	-0.0561309	18.801	19.0076	18.8183	18.7449
P08245	YCIH_ECOLI		yciH		Uncharacterized protein YciH	0.000548246	4	4	4	4	4					22.5936	22.4562	22.708	22.5574	22.5936	22.4562	22.708	22.5574	22.5936	22.4562	22.708	22.5574	-0.137379	0.114426	-0.0361816	19.1342	18.9968	19.2486	19.098
P30863	DKGB_ECOLI		dkgB		2,5-diketo-D-gluconic acid reductase B	0.000548246	11	11	11	11	11					23.4031	23.2384	23.4239	23.2922	23.4031	23.2384	23.4239	23.2922	23.4031	23.2384	23.4239	23.2922	-0.164719	0.0207658	-0.110941	19.1552	18.9904	19.1759	19.0442
Q2M7R5	YIBT_ECOLI		yibT		Uncharacterized protein YibT	0.000548246	2	2	2	2	2					21.7479	21.5727	21.9647	21.7938	21.7479	21.5727	21.9647	21.7938	21.7479	21.5727	21.9647	21.7938	-0.175147	0.216822	0.0459325	19.1629	18.9878	19.3797	19.2088
P04994	EX7L_ECOLI		xseA		Exodeoxyribonuclease 7 large subunit	0.000548246	18	16	16	15	18					23.9324	24.1554	23.9507	24.0739	23.9324	24.1554	23.9507	24.0739	23.9324	24.1554	23.9507	24.0739	0.223049	0.0182963	0.141496	18.7624	18.9855	18.7807	18.9039
P37177	PT1P_ECOLI		ptsP		Phosphoenolpyruvate-protein phosphotransferase PtsP	0.000548246	26	24	23	24	26					24.7378	24.5625	24.7986	24.6232	24.7378	24.5625	24.7986	24.6232	24.7378	24.5625	24.7986	24.6232	-0.175213	0.0608844	-0.114562	19.1528	18.9776	19.2137	19.0382
P14081	SELB_ECOLI		selB		Selenocysteine-specific elongation factor	0.000548246	24	22	23	20	24					24.8221	24.5318	24.723	24.663	24.8221	24.5318	24.723	24.663	24.8221	24.5318	24.723	24.663	-0.290303	-0.0991397	-0.159086	19.2675	18.9772	19.1684	19.1084
P37330	MASZ_ECOLI		glcB		Malate synthase G	0.000548246	23	19	20	19	23					24.326	24.4336	23.8935	24.6843	24.326	24.4336	23.8935	24.6843	24.326	24.4336	23.8935	24.6843	0.107548	-0.432535	0.358316	18.8666	18.9741	18.4341	19.2249
P0AAF6	ARTP_ECOLI		artP		Arginine transport ATP-binding protein ArtP	0.000548246	6	6	6	6	6					22.7776	22.7805	22.5882	22.948	22.7776	22.7805	22.5882	22.948	22.7776	22.7805	22.5882	22.948	0.00293334	-0.189411	0.170449	18.9702	18.9732	18.7808	19.1407
P10443	DPO3A_ECOLI		dnaE		DNA polymerase III subunit alpha	0.000548246	45	44	42	44	45					25.3498	25.2541	25.1589	25.3203	25.3498	25.2541	25.1589	25.3203	25.3498	25.2541	25.1589	25.3203	-0.0957389	-0.190896	-0.0295257	19.0644	18.9687	18.8735	19.0349
P0A8U2	YAFD_ECOLI		yafD		UPF0294 protein YafD	0.000548246	8	8	7	7	7					22.9525	22.8742	22.3557	22.6343	22.9525	22.8742	22.3557	22.6343	22.9525	22.8742	22.3557	22.6343	-0.0783298	-0.596845	-0.318257	19.0456	18.9673	18.4488	18.7274
P75745	YBGK_ECOLI		ybgK		Uncharacterized protein YbgK	0.000548246	9	9	9	9	9					23.1189	23.1286	23.1001	22.8511	23.1189	23.1286	23.1001	22.8511	23.1189	23.1286	23.1001	22.8511	0.0096441	-0.0187888	-0.267858	18.949	18.9587	18.9302	18.6812
P0AA37	RLUA_ECOLI		rluA		Ribosomal large subunit pseudouridine synthase A	0.000548246	8	7	6	7	8					22.6948	22.762	22.4014	22.7462	22.6948	22.762	22.4014	22.7462	22.6948	22.762	22.4014	22.7462	0.0672774	-0.293331	0.0514676	18.8874	18.9547	18.5941	18.9389
P33362	YEHZ_ECOLI		yehZ		Glycine betaine-binding protein YehZ	0.000548246	7	7	6	6	5					23.3502	23.2714	23.3424	23.0827	23.3502	23.2714	23.3424	23.0827	23.3502	23.2714	23.3424	23.0827	-0.0787713	-0.00781514	-0.267444	19.0283	18.9495	19.0204	18.7608
P0AFX9	RSEB_ECOLI		rseB		Sigma-E factor regulatory protein RseB	0.000548246	6	6	6	6	6					23.1164	23.1951	23.1761	23.0737	23.1164	23.1951	23.1761	23.0737	23.1164	23.1951	23.1761	23.0737	0.0786641	0.0596389	-0.0427146	18.8685	18.9472	18.9281	18.8258
P07023	TYRA_ECOLI		tyrA		T-protein	0.000548246	15	15	14	14	15					23.7504	23.6943	23.8054	23.9145	23.7504	23.6943	23.8054	23.9145	23.7504	23.6943	23.8054	23.9145	-0.056087	0.0550109	0.164076	18.9955	18.9394	19.0505	19.1596
P0ACL9	PDHR_ECOLI		pdhR		Pyruvate dehydrogenase complex repressor	0.000548246	7	7	6	7	7					22.8198	22.7438	23.1337	23.0605	22.8198	22.7438	23.1337	23.0605	22.8198	22.7438	23.1337	23.0605	-0.0759398	0.313919	0.240699	19.0124	18.9365	19.3264	19.2531
P06149	DLD_ECOLI		dld		D-lactate dehydrogenase	0.000548246	23	23	21	21	22					24.5847	24.4598	24.4918	24.6068	24.5847	24.4598	24.4918	24.6068	24.5847	24.4598	24.4918	24.6068	-0.124921	-0.0928946	0.0221038	19.0612	18.9362	18.9683	19.0833
P0C0K3	SRKA_ECOLI		srkA		Stress response kinase A	0.000548246	10	10	9	10	10					23.0872	23.2579	22.938	22.8822	23.0872	23.2579	22.938	22.8822	23.0872	23.2579	22.938	22.8822	0.170661	-0.149175	-0.204992	18.7653	18.9359	18.6161	18.5603
P77774	BAMB_ECOLI		bamB		Outer membrane protein assembly factor BamB	0.000548246	8	7	8	8	7					23.1856	23.3904	23.2965	23.0313	23.1856	23.3904	23.2965	23.0313	23.1856	23.3904	23.2965	23.0313	0.204762	0.110904	-0.154304	18.7262	18.931	18.8371	18.5719
P00963	ASNA_ECOLI		asnA		Aspartate--ammonia ligase	0.000548246	10	9	8	8	10					23.7054	23.5126	23.5473	23.6106	23.7054	23.5126	23.5473	23.6106	23.7054	23.5126	23.5473	23.6106	-0.192835	-0.158138	-0.0948565	19.1205	18.9276	18.9623	19.0256
P0AFW0	RFAH_ECOLI		rfaH		Transcription antitermination protein RfaH	0.00102093	1	1	1	1	1					22.5309	22.3799	21.6024	22.8032	22.5309	22.3799	21.6024	22.8032	22.5309	22.3799	21.6024	22.8032	-0.150984	-0.928475	0.272295	19.0715	18.9205	18.143	19.3438
P16528	ICLR_ECOLI		iclR		Acetate operon repressor	0.000548246	11	11	10	11	11					23.1972	23.0837	23.0196	23.0897	23.1972	23.0837	23.0196	23.0897	23.1972	23.0837	23.0196	23.0897	-0.113422	-0.177573	-0.10749	19.0272	18.9138	18.8497	18.9197
P0AEX5	KPPR_ECOLI		prkB		Probable phosphoribulokinase	0.000548246	4	4	4	4	4					22.628	22.6122	22.6217	22.4981	22.628	22.6122	22.6217	22.4981	22.628	22.6122	22.6217	22.4981	-0.0157291	-0.00630028	-0.129831	18.9275	18.9118	18.9212	18.7977
P37631	YHIN_ECOLI		yhiN		Uncharacterized protein YhiN	0.000548246	8	8	8	8	7					23.2814	23.3689	23.2529	23.062	23.2814	23.3689	23.2529	23.062	23.2814	23.3689	23.2529	23.062	0.0874839	-0.0284767	-0.219412	18.8219	18.9094	18.7935	18.6025
P0AG80	UGPB_ECOLI		ugpB		sn-glycerol-3-phosphate-binding periplasmic protein UgpB	0.000548246	15	14	12	15	15					23.8487	23.8103	23.9002	23.8646	23.8487	23.8103	23.9002	23.8646	23.8487	23.8103	23.9002	23.8646	-0.0384127	0.0514724	0.0159369	18.9418	18.9034	18.9933	18.9578
P0ACC1	PRMC_ECOLI		prmC		Release factor glutamine methyltransferase	0.000548246	4	3	3	4	3					22.9021	22.8043	23.0165	22.9484	22.9021	22.8043	23.0165	22.9484	22.9021	22.8043	23.0165	22.9484	-0.0978109	0.114345	0.0462808	18.9952	18.8974	19.1096	19.0415
P78067	YNJE_ECOLI		ynjE		Thiosulfate sulfurtransferase YnjE	0.000548246	17	17	17	16	17					23.6877	23.8025	23.6153	23.7353	23.6877	23.8025	23.6153	23.7353	23.6877	23.8025	23.6153	23.7353	0.114802	-0.0723592	0.0476109	18.7808	18.8956	18.7084	18.8284
P00547	KHSE_ECOLI		thrB		Homoserine kinase	0.000548246	5	4	5	5	5					22.8777	22.9781	23.1743	23.1613	22.8777	22.9781	23.1743	23.1613	22.8777	22.9781	23.1743	23.1613	0.100426	0.296585	0.28357	18.7903	18.8907	19.0868	19.0738
P22186	MRAZ_ECOLI		mraZ		Transcriptional regulator MraZ	0.000548246	4	4	4	4	4					22.6177	22.3489	22.9852	22.3861	22.6177	22.3489	22.9852	22.3861	22.6177	22.3489	22.9852	22.3861	-0.26883	0.367406	-0.231688	19.1583	18.8895	19.5257	18.9266
P77552	YDHQ_ECOLI		ydhQ		Uncharacterized protein YdhQ	0.000548246	6	6	6	6	6					23.0189	23.1363	23.2663	22.8548	23.0189	23.1363	23.2663	22.8548	23.0189	23.1363	23.2663	22.8548	0.117481	0.247419	-0.164046	18.7709	18.8884	19.0183	18.6069
P37128	NUDK_ECOLI		nudK		GDP-mannose pyrophosphatase NudK	0.000548246	5	4	4	4	5					22.2512	22.4728	22.3457	22.4211	22.2512	22.4728	22.3457	22.4211	22.2512	22.4728	22.3457	22.4211	0.221564	0.0945376	0.169913	18.6662	18.8878	18.7608	18.8362
P0ADK0	YIAF_ECOLI		yiaF		Uncharacterized protein YiaF	0.000548246	6	6	6	6	6					22.0519	22.2085	22.3139	22.0376	22.0519	22.2085	22.3139	22.0376	22.0519	22.2085	22.3139	22.0376	0.156607	0.262089	-0.0142632	18.7299	18.8865	18.992	18.7157
P64476	YDIH_ECOLI		ydiH		Uncharacterized protein YdiH	0.000548246	3	3	3	3	3					20.7098	20.8732	20.6788	20.3926	20.7098	20.8732	20.6788	20.3926	20.7098	20.8732	20.6788	20.3926	0.163374	-0.0310096	-0.317157	18.7098	18.8732	18.6788	18.3926
P15031	FECE_ECOLI		fecE		Fe(3+) dicitrate transport ATP-binding protein FecE	0.000548246	8	8	6	8	8					23.0183	22.8707	22.655	22.8811	23.0183	22.8707	22.655	22.8811	23.0183	22.8707	22.655	22.8811	-0.147601	-0.363303	-0.137226	19.0183	18.8707	18.655	18.8811
P0AGE6	CHRR_ECOLI		chrR		Chromate reductase	0.000548246	6	6	6	6	6					22.1478	21.8707	22.1611	22.0576	22.1478	21.8707	22.1611	22.0576	22.1478	21.8707	22.1611	22.0576	-0.277125	0.0132683	-0.0902052	19.1478	18.8707	19.1611	19.0576
P06989	HIS2_ECOLI		hisI		Histidine biosynthesis bifunctional protein HisIE	0.000548246	3	3	3	3	3					21.7443	22.3275	21.657	21.9419	21.7443	22.3275	21.657	21.9419	21.7443	22.3275	21.657	21.9419	0.583222	-0.0872741	0.197546	18.2849	18.8681	18.1976	18.4824
P05458	PTRA_ECOLI		ptrA		Protease 3	0.000548246	39	37	35	36	39					24.8603	24.7254	24.7855	24.8814	24.8603	24.7254	24.7855	24.8814	24.8603	24.7254	24.7855	24.8814	-0.13496	-0.0748378	0.0210227	19.0024	18.8674	18.9275	19.0234
P0ADY1	PPID_ECOLI		ppiD		Peptidyl-prolyl cis-trans isomerase D	0.000548246	23	22	22	22	23					24.3999	24.4212	24.5283	24.2701	24.3999	24.4212	24.5283	24.2701	24.3999	24.4212	24.5283	24.2701	0.0212703	0.128387	-0.129837	18.8454	18.8666	18.9737	18.7155
P33371	DUSC_ECOLI		dusC		tRNA-dihydrouridine(16) synthase	0.000548246	8	7	8	6	8					23.5225	23.3892	22.9846	23.1708	23.5225	23.3892	22.9846	23.1708	23.5225	23.3892	22.9846	23.1708	-0.133233	-0.537844	-0.351652	18.9989	18.8657	18.4611	18.6473
Q46861	YGIQ_ECOLI		ygiQ		UPF0313 protein YgiQ	0.000548246	29	29	25	25	28					24.6343	24.6198	24.4958	24.6426	24.6343	24.6198	24.4958	24.6426	24.6343	24.6198	24.4958	24.6426	-0.0145673	-0.138563	0.00827066	18.8794	18.8649	18.7409	18.8877
P76472	ARND_ECOLI		arnD		Probable 4-deoxy-4-formamido-L-arabinose-phosphoundecaprenol deformylase ArnD	0.000548246	7	6	6	6	7					23.5395	23.1859	23.4206	23.3493	23.5395	23.1859	23.4206	23.3493	23.5395	23.1859	23.4206	23.3493	-0.353549	-0.118866	-0.19014	19.2175	18.864	19.0987	19.0274
P33218	YEBE_ECOLI		yebE		Inner membrane protein YebE	0.000548246	5	5	5	5	5					22.4716	22.7697	22.5966	22.5751	22.4716	22.7697	22.5966	22.5751	22.4716	22.7697	22.5966	22.5751	0.298134	0.124996	0.103438	18.5647	18.8629	18.6897	18.6682
P21866	KDPE_ECOLI		kdpE		KDP operon transcriptional regulatory protein KdpE	0.000548246	2	1	2	2	2					18.0979	22.9465	22.7476	22.7784	18.0979	22.9465	22.7476	22.7784	18.0979	22.9465	22.7476	22.7784	4.84864	4.64973	4.68051	14.0104	18.8591	18.6602	18.6909
P27833	WECE_ECOLI		wecE		dTDP-4-amino-4,6-dideoxygalactose transaminase	0.000548246	10	9	9	9	10					23.7378	23.3155	23.6466	24.0121	23.7378	23.3155	23.6466	24.0121	23.7378	23.3155	23.6466	24.0121	-0.422313	-0.0912083	0.27434	19.2784	18.8561	19.1872	19.5527
P12008	AROC_ECOLI		aroC		Chorismate synthase	0.000548246	7	7	7	7	7					23.3972	23.5392	23.4212	23.443	23.3972	23.5392	23.4212	23.443	23.3972	23.5392	23.4212	23.443	0.141978	0.0239544	0.045754	18.6968	18.8388	18.7207	18.7425
P0A894	RAPZ_ECOLI		rapZ		RNase adapter protein RapZ	0.000548246	15	13	12	12	15					23.8004	23.2912	23.5368	23.9213	23.8004	23.2912	23.5368	23.9213	23.8004	23.2912	23.5368	23.9213	-0.509204	-0.263562	0.120886	19.3409	18.8317	19.0774	19.4618
P31802	NARP_ECOLI		narP		Nitrate/nitrite response regulator protein NarP	0.000548246	7	7	7	7	7					22.3854	22.4126	22.2609	22.3938	22.3854	22.4126	22.2609	22.3938	22.3854	22.4126	22.2609	22.3938	0.0271678	-0.124512	0.00833321	18.8005	18.8276	18.676	18.8088
P60757	HIS1_ECOLI		hisG		ATP phosphoribosyltransferase	0.000548246	10	10	9	9	10					23.9211	23.4714	23.3817	23.7617	23.9211	23.4714	23.3817	23.7617	23.9211	23.4714	23.3817	23.7617	-0.449739	-0.539391	-0.159401	19.2772	18.8275	18.7378	19.1178
P0AA95	YACC_ECOLI		yacC		Uncharacterized protein YacC	0.000548246	2	2	2	2	2					21.3184	21.4097	20.9958	21.1211	21.3184	21.4097	20.9958	21.1211	21.3184	21.4097	20.9958	21.1211	0.0913459	-0.322563	-0.197275	18.7334	18.8248	18.4109	18.5361
P18196	MINC_ECOLI		minC		Septum site-determining protein MinC	0.000548246	7	7	7	6	7					23.279	22.8247	23.3364	23.0044	23.279	22.8247	23.3364	23.0044	23.279	22.8247	23.3364	23.0044	-0.454338	0.057374	-0.274642	19.279	18.8247	19.3364	19.0044
P09029	PURK_ECOLI		purK		N5-carboxyaminoimidazole ribonucleotide synthase	0.000548246	6	6	6	6	6					22.8664	22.9858	22.9088	22.8041	22.8664	22.9858	22.9088	22.8041	22.8664	22.9858	22.9088	22.8041	0.119349	0.0423909	-0.0623651	18.6965	18.8159	18.7389	18.6341
P0AE78	CORC_ECOLI		corC		Magnesium and cobalt efflux protein CorC	0.000548246	8	8	8	8	8					22.6624	22.9829	22.7445	22.8257	22.6624	22.9829	22.7445	22.8257	22.6624	22.9829	22.7445	22.8257	0.320431	0.082105	0.163266	18.4925	18.8129	18.5746	18.6558
P0ADA1	TESA_ECOLI		tesA		Acyl-CoA thioesterase I	0.000548246	9	9	8	9	9					22.5035	22.8071	22.7573	22.8256	22.5035	22.8071	22.7573	22.8256	22.5035	22.8071	22.7573	22.8256	0.30361	0.253781	0.32213	18.5035	18.8071	18.7573	18.8256
P0A881	TRPR_ECOLI		trpR		Trp operon repressor	0.000548246	4	4	3	4	4					22.756	22.2575	23.097	22.7343	22.756	22.2575	23.097	22.7343	22.756	22.2575	23.097	22.7343	-0.498465	0.341043	-0.0216949	19.2966	18.7981	19.6376	19.2749
P0A7Y4	RNH_ECOLI		rnhA		Ribonuclease HI	0.000548246	6	5	5	6	6					22.3244	22.372	22.5184	22.2437	22.3244	22.372	22.5184	22.2437	22.3244	22.372	22.5184	22.2437	0.0475588	0.194041	-0.080676	18.7394	18.787	18.9335	18.6588
P43329	HRPA_ECOLI		hrpA		ATP-dependent RNA helicase HrpA	0.000548246	47	45	45	41	47					25.297	25.4732	25.1211	25.2898	25.297	25.4732	25.1211	25.2898	25.297	25.4732	25.1211	25.2898	0.176197	-0.175933	-0.00716641	18.6105	18.7867	18.4346	18.6033
P68739	NFI_ECOLI		nfi		Endonuclease V	0.000548246	12	12	10	10	11					23.2612	22.6881	22.8376	22.8071	23.2612	22.6881	22.8376	22.8071	23.2612	22.6881	22.8376	22.8071	-0.573115	-0.423595	-0.45418	19.3543	18.7812	18.9308	18.9002
P34209	YDCF_ECOLI		ydcF		Protein YdcF	0.000548246	8	7	8	7	8					22.383	22.3591	22.1489	22.5606	22.383	22.3591	22.1489	22.5606	22.383	22.3591	22.1489	22.5606	-0.0238355	-0.234062	0.177627	18.798	18.7742	18.564	18.9756
P64506	YEBY_ECOLI		yebY		Uncharacterized protein YebY	0.000548246	2	2	2	2	2					21.4529	21.5778	21.8853	21.3872	21.4529	21.5778	21.8853	21.3872	21.4529	21.5778	21.8853	21.3872	0.124962	0.432403	-0.0657271	18.6455	18.7705	19.0779	18.5798
P0AEW4	CPDA_ECOLI		cpdA		3',5'-cyclic adenosine monophosphate phosphodiesterase CpdA	0.000548246	3	3	3	3	3					22.4408	22.4596	22.3451	22.1438	22.4408	22.4596	22.3451	22.1438	22.4408	22.4596	22.3451	22.1438	0.0188382	-0.0956919	-0.296959	18.7404	18.7592	18.6447	18.4434
P00892	ILVG_ECOLI		ilvG		Acetolactate synthase isozyme 2 large subunit	0.000548246	8	8	7	8	8					23.2758	23.2152	23.1991	23.3635	23.2758	23.2152	23.1991	23.3635	23.2758	23.2152	23.1991	23.3635	-0.0605712	-0.0766896	0.0877224	18.8163	18.7558	18.7396	18.904
P0A6Z6	NIKR_ECOLI		nikR		Nickel-responsive regulator	0.000548246	5	4	4	4	5					21.9152	21.7527	21.8975	21.8618	21.9152	21.7527	21.8975	21.8618	21.9152	21.7527	21.8975	21.8618	-0.16255	-0.0177219	-0.0534732	18.9152	18.7527	18.8975	18.8618
P0A830	DCTA_ECOLI		dctA		Aerobic C4-dicarboxylate transport protein	0.000548246	4	4	4	3	4					22.4576	22.7492	22.5587	22.2782	22.4576	22.7492	22.5587	22.2782	22.4576	22.7492	22.5587	22.2782	0.291603	0.101135	-0.179443	18.4576	18.7492	18.5587	18.2782
P10378	ENTE_ECOLI		entE		Enterobactin synthase component E	0.000548246	11	11	11	11	11					23.5178	23.6033	23.671	23.5683	23.5178	23.6033	23.671	23.5683	23.5178	23.6033	23.671	23.5683	0.0855105	0.15318	0.0505308	18.6598	18.7453	18.813	18.7104
P0ACL2	EXUR_ECOLI		exuR		Exu regulon transcriptional regulator	0.000548246	12	12	10	12	12					23.7057	23.1344	23.6604	23.6693	23.7057	23.1344	23.6604	23.6693	23.7057	23.1344	23.6604	23.6693	-0.571328	-0.0453534	-0.0364147	19.3134	18.7421	19.2681	19.277
P64467	CNU_ECOLI		cnu		OriC-binding nucleoid-associated protein	0.000548246	4	3	3	4	3					21.5313	21.5476	21.8836	21.2421	21.5313	21.5476	21.8836	21.2421	21.5313	21.5476	21.8836	21.2421	0.0163456	0.352366	-0.289184	18.7239	18.7403	19.0763	18.4347
P0C093	SLMA_ECOLI		slmA		Nucleoid occlusion factor SlmA	0.000548246	6	6	6	6	6					22.7367	22.6467	22.728	22.8806	22.7367	22.6467	22.728	22.8806	22.7367	22.6467	22.728	22.8806	-0.0900368	-0.00866195	0.143926	18.8298	18.7398	18.8212	18.9737
P68567	RSMJ_ECOLI		rsmJ		Ribosomal RNA small subunit methyltransferase J	0.000548246	7	7	6	7	7					22.9421	22.7355	22.8596	22.5969	22.9421	22.7355	22.8596	22.5969	22.9421	22.7355	22.8596	22.5969	-0.206652	-0.0825345	-0.345216	18.9421	18.7355	18.8596	18.5969
P0AD68	FTSI_ECOLI		ftsI		Peptidoglycan synthase FtsI	0.000548246	5	4	4	5	5					22.2497	24.1605	23.2362	24.0607	22.2497	24.1605	23.2362	24.0607	22.2497	24.1605	23.2362	24.0607	1.91083	0.986493	1.81097	16.8234	18.7343	17.8099	18.6344
P46852	YHHW_ECOLI		yhhW		Quercetin 2,3-dioxygenase	0.000548246	12	11	12	10	12					22.5329	22.7167	22.5755	23.0836	22.5329	22.7167	22.5755	23.0836	22.5329	22.7167	22.5755	23.0836	0.183802	0.0425933	0.55073	18.5329	18.7167	18.5755	19.0836
P0AE22	APHA_ECOLI		aphA		Class B acid phosphatase	0.000548246	5	5	4	4	4					22.3084	22.3008	21.8552	22.2488	22.3084	22.3008	21.8552	22.2488	22.3084	22.3008	21.8552	22.2488	-0.00756908	-0.45319	-0.0595938	18.7234	18.7158	18.2702	18.6638
P0ACP5	GNTR_ECOLI		gntR		HTH-type transcriptional regulator GntR	0.000548246	8	8	8	8	8					23.1232	23.1042	23.1145	23.0494	23.1232	23.1042	23.1145	23.0494	23.1232	23.1042	23.1145	23.0494	-0.0189818	-0.00873207	-0.0738098	18.7309	18.7119	18.7222	18.6571
P39161	UXUR_ECOLI		uxuR		Uxu operon transcriptional regulator	0.000548246	8	8	8	7	8					22.576	22.8814	22.7927	22.7346	22.576	22.8814	22.7927	22.7346	22.576	22.8814	22.7927	22.7346	0.305465	0.216771	0.158698	18.406	18.7115	18.6228	18.5647
P39298	YJFP_ECOLI		yjfP		Esterase YjfP	0.000548246	7	7	7	6	7					22.2412	22.4106	21.9654	22.1469	22.2412	22.4106	21.9654	22.1469	22.2412	22.4106	21.9654	22.1469	0.169392	-0.275737	-0.0943046	18.5407	18.7101	18.265	18.4464
P42599	YGJR_ECOLI		ygjR		Uncharacterized oxidoreductase YgjR	0.000548246	6	5	6	4	6					22.6978	22.5157	22.7046	22.5277	22.6978	22.5157	22.7046	22.5277	22.6978	22.5157	22.7046	22.5277	-0.182115	0.00680576	-0.170171	18.8905	18.7084	18.8973	18.7203
P75937	FLGE_ECOLI		flgE		Flagellar hook protein FlgE	0.000548246	10	10	9	10	9					22.8928	22.5135	23.4333	22.5105	22.8928	22.5135	23.4333	22.5105	22.8928	22.5135	23.4333	22.5105	-0.379299	0.540478	-0.382312	19.0855	18.7062	19.6259	18.7031
P0AFZ1	SSEB_ECOLI		sseB		Protein SseB	0.000548246	4	4	4	4	4					22.3393	22.289	22.3999	22.6842	22.3393	22.289	22.3999	22.6842	22.3393	22.289	22.3999	22.6842	-0.050349	0.0606037	0.34483	18.7544	18.704	18.815	19.0992
P0AEL6	FEPB_ECOLI		fepB		Ferrienterobactin-binding periplasmic protein	0.000548246	5	3	5	4	5					22.5744	22.6098	23.6958	23.0926	22.5744	22.6098	23.6958	23.0926	22.5744	22.6098	23.6958	23.0926	0.0354293	1.12138	0.51821	18.6675	18.7029	19.7889	19.1857
P77689	SUFD_ECOLI		sufD		FeS cluster assembly protein SufD	0.000548246	9	6	5	5	9					22.3803	23.5088	23.3843	23.4372	22.3803	23.5088	23.3843	23.4372	22.3803	23.5088	23.3843	23.4372	1.12851	1.00398	1.05689	17.5729	18.7014	18.5769	18.6298
P19624	PDXA_ECOLI		pdxA		4-hydroxythreonine-4-phosphate dehydrogenase	0.000548246	8	8	8	8	8					22.8489	22.921	22.999	22.8462	22.8489	22.921	22.999	22.8462	22.8489	22.921	22.999	22.8462	0.0721156	0.150095	-0.0027412	18.601	18.6731	18.7511	18.5982
P21418	YDFC_ECOLI		ydfC		Uncharacterized protein YdfC	0.00876766	1	1	1	1	1					21.1089	21.2556	21.1354	20.324	21.1089	21.2556	21.1354	20.324	21.1089	21.2556	21.1354	20.324	0.146728	0.0265198	-0.784864	18.5239	18.6706	18.5504	17.739
P77649	YDIU_ECOLI		ydiU		UPF0061 protein YdiU	0.000548246	9	8	8	9	9					23.6221	23.615	23.6067	23.6345	23.6221	23.615	23.6067	23.6345	23.6221	23.615	23.6067	23.6345	-0.00707646	-0.0153737	0.0124006	18.6679	18.6608	18.6525	18.6803
P32664	NUDC_ECOLI		nudC		NADH pyrophosphatase	0.000548246	9	8	8	8	9					22.5737	22.7463	22.7723	22.7853	22.5737	22.7463	22.7723	22.7853	22.5737	22.7463	22.7723	22.7853	0.172651	0.198656	0.211606	18.4862	18.6589	18.6849	18.6978
P0AA41	TRUC_ECOLI		truC		tRNA pseudouridine synthase C	0.000548246	9	9	9	8	9					22.7698	22.8162	22.6689	22.6516	22.7698	22.8162	22.6689	22.6516	22.7698	22.8162	22.6689	22.6516	0.046465	-0.100804	-0.118161	18.5998	18.6463	18.499	18.4817
P05719	T1SK_ECOLI		hsdS		Type-1 restriction enzyme EcoKI specificity protein	0.000548246	4	4	4	4	4					23.8177	23.8939	23.7522	23.5849	23.8177	23.8939	23.7522	23.5849	23.8177	23.8939	23.7522	23.5849	0.0762395	-0.0654865	-0.232781	18.5698	18.646	18.5043	18.337
P28631	HOLB_ECOLI		holB		DNA polymerase III subunit delta'	0.000548246	6	6	5	6	6					23.5787	23.1617	22.7421	23.0466	23.5787	23.1617	22.7421	23.0466	23.5787	23.1617	22.7421	23.0466	-0.417004	-0.83658	-0.5321	19.0552	18.6381	18.2186	18.5231
P05100	3MG1_ECOLI		tag		DNA-3-methyladenine glycosylase 1	0.000548246	3	2	2	2	3					21.4657	21.4418	21.4286	21.4929	21.4657	21.4418	21.4286	21.4929	21.4657	21.4418	21.4286	21.4929	-0.0239789	-0.0371131	0.0271289	18.6584	18.6344	18.6213	18.6855
P75728	UBIF_ECOLI		ubiF		2-octaprenyl-3-methyl-6-methoxy-1,4-benzoquinol hydroxylase	0.000548246	9	9	7	8	8					22.8655	22.9537	22.8954	22.945	22.8655	22.9537	22.8954	22.945	22.8655	22.9537	22.8954	22.945	0.0881782	0.0298347	0.0794677	18.5436	18.6318	18.5734	18.6231
P77754	SPY_ECOLI		spy		Spheroplast protein Y	0.000548246	3	2	3	3	3					21.5189	22.0879	22.0569	21.7031	21.5189	22.0879	22.0569	21.7031	21.5189	22.0879	22.0569	21.7031	0.569001	0.537963	0.184213	18.0595	18.6285	18.5975	18.2437
P06721	METC_ECOLI		metC		Cystathionine beta-lyase MetC	0.000548246	9	8	7	8	9					22.9074	22.8745	22.8506	22.6993	22.9074	22.8745	22.8506	22.6993	22.9074	22.8745	22.8506	22.6993	-0.0328888	-0.0568325	-0.208121	18.6595	18.6266	18.6026	18.4513
P30870	GLNE_ECOLI		glnE		Glutamate-ammonia-ligase adenylyltransferase	0.000548246	22	22	22	20	21					24.4137	24.481	24.2964	24.3834	24.4137	24.481	24.2964	24.3834	24.4137	24.481	24.2964	24.3834	0.0672982	-0.117293	-0.0303011	18.5557	18.623	18.4384	18.5254
P30178	YBIC_ECOLI		ybiC		Uncharacterized oxidoreductase YbiC	0.000548246	3	3	3	3	3					22.3596	22.6197	21.9347	22.1484	22.3596	22.6197	21.9347	22.1484	22.3596	22.6197	21.9347	22.1484	0.260039	-0.424938	-0.21128	18.3596	18.6197	17.9347	18.1484
P37351	RPIB_ECOLI		rpiB		Ribose-5-phosphate isomerase B	0.000548246	6	6	4	5	6					23.3502	21.9347	21.9516	23.1736	23.3502	21.9347	21.9516	23.1736	23.3502	21.9347	21.9516	23.1736	-1.41555	-1.39862	-0.176655	20.0283	18.6128	18.6297	19.8517
P0AC86	PHSG_ECOLI		glgP		Glycogen phosphorylase	0.000548246	18	14	16	14	18					23.9705	24.1923	23.8898	23.9356	23.9705	24.1923	23.8898	23.9356	23.9705	24.1923	23.8898	23.9356	0.221825	-0.0806468	-0.0348423	18.3855	18.6073	18.3049	18.3507
Q46822	IDI_ECOLI		idi		Isopentenyl-diphosphate Delta-isomerase	0.000548246	5	3	4	5	5					20.2487	21.6024	20.8468	21.5343	20.2487	21.6024	20.8468	21.5343	20.2487	21.6024	20.8468	21.5343	1.35363	0.598071	1.28562	17.2487	18.6024	17.8468	18.5343
P06996	OMPC_ECOLI		ompC		Outer membrane protein C	0.000548246	5	5	5	5	5					22.992	23.0516	23.567	22.7024	22.992	23.0516	23.567	22.7024	22.992	23.0516	23.567	22.7024	0.0595844	0.57498	-0.289548	18.5325	18.5921	19.1075	18.243
P76346	MTFA_ECOLI		mtfA		Protein MtfA	0.000548246	4	4	4	4	4					21.6307	21.5875	21.6595	21.7595	21.6307	21.5875	21.6595	21.7595	21.6307	21.5875	21.6595	21.7595	-0.0432007	0.0288513	0.128804	18.6307	18.5875	18.6595	18.7595
P40120	OPGD_ECOLI		mdoD		Glucans biosynthesis protein D	0.000548246	17	16	15	16	17					23.8019	23.7131	23.8164	23.9462	23.8019	23.7131	23.8164	23.9462	23.8019	23.7131	23.8164	23.9462	-0.0887348	0.014571	0.144335	18.6726	18.5839	18.6872	18.8169
P46118	HEXR_ECOLI		hexR		HTH-type transcriptional regulator HexR	0.000548246	11	10	9	11	11					23.0158	22.8293	23.0899	22.9353	23.0158	22.8293	23.0899	22.9353	23.0158	22.8293	23.0899	22.9353	-0.186547	0.0740929	-0.0805463	18.7679	18.5813	18.842	18.6873
P0A8C1	YBJQ_ECOLI		ybjQ		UPF0145 protein YbjQ	0.000548246	2	2	1	2	2					22.0879	21.1623	22.167	22.0065	22.0879	21.1623	22.167	22.0065	22.0879	21.1623	22.167	22.0065	-0.925572	0.0790747	-0.0814194	19.5029	18.5774	19.582	19.4215
P11557	DAMX_ECOLI		damX		Cell division protein DamX	0.000548246	11	10	9	9	11					22.8483	23.0353	22.7278	22.824	22.8483	23.0353	22.7278	22.824	22.8483	23.0353	22.7278	22.824	0.187013	-0.120463	-0.0242799	18.3888	18.5759	18.2684	18.3646
P21893	RECJ_ECOLI		recJ		Single-stranded-DNA-specific exonuclease RecJ	0.000548246	15	14	12	15	15					23.8204	23.7791	23.9692	23.9664	23.8204	23.7791	23.9692	23.9664	23.8204	23.7791	23.9692	23.9664	-0.0412594	0.148802	0.146039	18.6109	18.5697	18.7597	18.757
P31060	MODF_ECOLI		modF		Putative molybdenum transport ATP-binding protein ModF	0.000548246	10	10	10	10	10					23.2649	23.4733	23.2042	23.3028	23.2649	23.4733	23.2042	23.3028	23.2649	23.4733	23.2042	23.3028	0.208362	-0.0607332	0.0378656	18.358	18.5664	18.2973	18.3959
P27434	RODZ_ECOLI		rodZ		Cytoskeleton protein RodZ	0.000548246	11	11	11	10	11					22.4553	22.3699	22.4106	22.4184	22.4553	22.3699	22.4106	22.4184	22.4553	22.3699	22.4106	22.4184	-0.0853923	-0.0446973	-0.0369099	18.6479	18.5625	18.6032	18.611
P76418	YEGU_ECOLI		yegU		Uncharacterized protein YegU	0.000548246	6	5	5	4	6					21.9127	22.8842	22.0032	22.6859	21.9127	22.8842	22.0032	22.6859	21.9127	22.8842	22.0032	22.6859	0.971482	0.0905277	0.773237	17.5908	18.5622	17.6813	18.364
P11868	TDCD_ECOLI		tdcD		Propionate kinase	0.000548246	7	6	7	7	6					22.6162	23.0216	23.0577	22.5546	22.6162	23.0216	23.0577	22.5546	22.6162	23.0216	23.0577	22.5546	0.405415	0.441448	-0.06167	18.1568	18.5622	18.5982	18.0951
P36659	CBPA_ECOLI		cbpA		Curved DNA-binding protein	0.000548246	5	5	4	4	5					22.0215	22.6361	21.9216	22.3032	22.0215	22.6361	21.9216	22.3032	22.0215	22.6361	21.9216	22.3032	0.614638	-0.0998621	0.281676	17.934	18.5486	17.8341	18.2157
P0A9W0	ULAR_ECOLI		ulaR		HTH-type transcriptional regulator UlaR	0.000548246	7	7	7	7	7					22.8509	22.4533	22.623	22.4315	22.8509	22.4533	22.623	22.4315	22.8509	22.4533	22.623	22.4315	-0.397628	-0.22787	-0.419372	18.944	18.5464	18.7162	18.5246
P0AGC3	SLT_ECOLI		slt		Soluble lytic murein transglycosylase	0.000548246	24	24	23	22	24					24.1107	24.1549	24.0835	24.1908	24.1107	24.1549	24.0835	24.1908	24.1107	24.1549	24.0835	24.1908	0.0441899	-0.0272053	0.080163	18.496	18.5402	18.4688	18.5761
P56258	WECF_ECOLI		wecF		TDP-N-acetylfucosamine:lipid II N-acetylfucosaminyltransferase	0.000548246	10	10	9	8	9					22.8092	22.9717	22.309	22.6544	22.8092	22.9717	22.309	22.6544	22.8092	22.9717	22.309	22.6544	0.162544	-0.500166	-0.154722	18.3497	18.5123	17.8496	18.195
P0A8X2	YCEI_ECOLI		yceI		Protein YceI	0.000548246	7	4	7	5	6					21.8597	22.2018	22.424	22.1167	21.8597	22.2018	22.424	22.1167	21.8597	22.2018	22.424	22.1167	0.342042	0.564271	0.257004	18.1593	18.5013	18.7236	18.4163
P0AAJ1	YNFG_ECOLI		ynfG		Probable anaerobic dimethyl sulfoxide reductase chain YnfG	0.00504541	1	1	1	1	1					22.1396	22.3066	22.2896	21.3696	22.1396	22.3066	22.2896	21.3696	22.1396	22.3066	22.2896	21.3696	0.167038	0.150054	-0.769965	18.3322	18.4993	18.4823	17.5623
P0ABS8	HOLE_ECOLI		holE		DNA polymerase III subunit theta	0.000548246	2	2	2	2	2					21.1594	21.2978	21.8136	21.6143	21.1594	21.2978	21.8136	21.6143	21.1594	21.2978	21.8136	21.6143	0.138389	0.654195	0.454911	18.352	18.4904	19.0062	18.8069
P0ACK8	FUCR_ECOLI		fucR		L-fucose operon activator	0.000548246	5	4	3	5	5					22.4986	22.3956	22.6938	22.3705	22.4986	22.3956	22.6938	22.3705	22.4986	22.3956	22.6938	22.3705	-0.102988	0.195257	-0.128105	18.5917	18.4887	18.787	18.4636
P33650	FEOB_ECOLI		feoB		Ferrous iron transport protein B	0.000548246	12	11	12	12	12					23.3075	23.5311	23.0042	23.1052	23.3075	23.5311	23.0042	23.1052	23.3075	23.5311	23.0042	23.1052	0.223592	-0.303329	-0.202287	18.2631	18.4867	17.9598	18.0608
P51981	AEEP_ECOLI		ycjG		L-Ala-D/L-Glu epimerase	0.000548246	7	7	7	7	7					22.4608	22.2887	22.3332	22.2622	22.4608	22.2887	22.3332	22.2622	22.4608	22.2887	22.3332	22.2622	-0.172061	-0.127582	-0.198622	18.6534	18.4814	18.5258	18.4548
P0AGG4	THIO2_ECOLI		trxC		Thioredoxin-2	0.000548246	3	3	3	3	3					22.1734	21.9358	22.3175	21.9637	22.1734	21.9358	22.3175	21.9637	22.1734	21.9358	22.3175	21.9637	-0.237673	0.144048	-0.209726	18.714	18.4763	18.858	18.5043
P05041	PABB_ECOLI		pabB		Aminodeoxychorismate synthase component 1	0.000548246	9	8	8	8	9					23.1855	23.2206	23.1388	23.3071	23.1855	23.2206	23.1388	23.3071	23.1855	23.2206	23.1388	23.3071	0.0350572	-0.0467168	0.121539	18.4306	18.4657	18.3839	18.5522
P0ACS5	ZNTR_ECOLI		zntR		HTH-type transcriptional regulator ZntR	0.000548246	6	5	6	5	5					21.8724	22.0507	22.0449	22.0165	21.8724	22.0507	22.0449	22.0165	21.8724	22.0507	22.0449	22.0165	0.178265	0.172455	0.14411	18.2874	18.4657	18.4599	18.4315
P0AB38	LPOB_ECOLI		lpoB		Penicillin-binding protein activator LpoB	0.000548246	3	3	3	3	3					21.3587	21.6345	21.7687	21.5472	21.3587	21.6345	21.7687	21.5472	21.3587	21.6345	21.7687	21.5472	0.275856	0.410026	0.188558	18.1887	18.4646	18.5988	18.3773
P0A8N0	MATP_ECOLI		matP		Macrodomain Ter protein	0.000548246	5	3	4	3	5					21.1017	21.784	21.2696	21.9797	21.1017	21.784	21.2696	21.9797	21.1017	21.784	21.2696	21.9797	0.682303	0.167887	0.87802	17.7797	18.4621	17.9476	18.6578
P77804	YDGA_ECOLI		ydgA		Protein YdgA	0.000548246	16	16	16	16	16					23.523	23.4604	23.4219	23.2733	23.523	23.4604	23.4219	23.2733	23.523	23.4604	23.4219	23.2733	-0.0625227	-0.101032	-0.2497	18.523	18.4604	18.4219	18.2733
P0AE60	CEDA_ECOLI		cedA		Cell division activator CedA	0.000548246	4	4	4	4	4					21.3077	21.4567	22.1068	21.3254	21.3077	21.4567	22.1068	21.3254	21.3077	21.4567	22.1068	21.3254	0.149076	0.799167	0.0177928	18.3077	18.4567	19.1068	18.3254
P23305	YIGA_ECOLI		yigA		Uncharacterized protein YigA	0.000548246	7	6	6	6	7					22.7522	22.4478	22.5748	22.4716	22.7522	22.4478	22.5748	22.4716	22.7522	22.4478	22.5748	22.4716	-0.304441	-0.177394	-0.280628	18.7522	18.4478	18.5748	18.4716
P27294	INAA_ECOLI		inaA		Protein InaA	0.000548246	6	6	6	6	6					22.7325	22.7687	22.6385	22.9005	22.7325	22.7687	22.6385	22.9005	22.7325	22.7687	22.6385	22.9005	0.0361235	-0.094008	0.167984	18.4106	18.4467	18.3166	18.5786
P0AD70	AMPH_ECOLI		ampH		D-alanyl-D-alanine-carboxypeptidase/endopeptidase AmpH	0.000548246	11	11	11	10	11					23.0686	23.0882	23.0674	22.6203	23.0686	23.0882	23.0674	22.6203	23.0686	23.0882	23.0674	22.6203	0.0196595	-0.00115412	-0.44824	18.4247	18.4444	18.4236	17.9765
P68398	TADA_ECOLI		tadA		tRNA-specific adenosine deaminase	0.000548246	5	5	4	3	5					22.0796	22.0241	21.8978	22.1428	22.0796	22.0241	21.8978	22.1428	22.0796	22.0241	21.8978	22.1428	-0.055448	-0.181721	0.0632428	18.4946	18.4392	18.3129	18.5578
P23847	DPPA_ECOLI		dppA		Periplasmic dipeptide transport protein	0.000548246	10	10	7	8	10					23.6315	23.5625	23.4986	23.7872	23.6315	23.5625	23.4986	23.7872	23.6315	23.5625	23.4986	23.7872	-0.0690022	-0.13288	0.155748	18.5022	18.4332	18.3693	18.6579
P11553	FUCK_ECOLI		fucK		L-fuculokinase	0.000548246	9	6	7	7	9					22.8598	23.2356	23.1169	23.4145	22.8598	23.2356	23.1169	23.4145	22.8598	23.2356	23.1169	23.4145	0.375836	0.257116	0.554764	18.0524	18.4283	18.3095	18.6072
P76104	YDCP_ECOLI		ydcP		Uncharacterized protease YdcP	0.000548246	23	23	18	22	23					24.5977	24.0055	24.3171	24.1567	24.5977	24.0055	24.3171	24.1567	24.5977	24.0055	24.3171	24.1567	-0.592216	-0.280663	-0.441033	19.0128	18.4206	18.7321	18.5717
P76164	YDFW_ECOLI		ydfW		Uncharacterized protein ydfW in Qin prophage region	0.00876766	1	1	1	1	1					20.1473	20.4152	20.2957	20.0719	20.1473	20.4152	20.2957	20.0719	20.1473	20.4152	20.2957	20.0719	0.267874	0.148387	-0.0753655	18.1473	18.4152	18.2957	18.0719
P67762	YHBP_ECOLI		yhbP		UPF0306 protein YhbP	0.000548246	5	5	3	5	4					22.359	22.1152	22.8775	22.2376	22.359	22.1152	22.8775	22.2376	22.359	22.1152	22.8775	22.2376	-0.243856	0.518505	-0.121431	18.6586	18.4147	19.1771	18.5372
P75931	YCEM_ECOLI		yceM		Putative oxidoreductase YceM	0.000548246	6	5	5	4	6					22.1152	22.3212	21.9302	22.3664	22.1152	22.3212	21.9302	22.3664	22.1152	22.3212	21.9302	22.3664	0.205991	-0.185009	0.251247	18.2083	18.4143	18.0233	18.4595
P00903	PABA_ECOLI		pabA		Aminodeoxychorismate synthase component 2	0.000548246	6	5	4	6	6					21.9518	21.8726	21.93	21.826	21.9518	21.8726	21.93	21.826	21.9518	21.8726	21.93	21.826	-0.0791515	-0.0217296	-0.125768	18.4923	18.4132	18.4706	18.3666
P42616	YQJC_ECOLI		yqjC		Protein YqjC	0.000548246	5	5	5	5	5					21.7875	21.9973	21.6847	21.7291	21.7875	21.9973	21.6847	21.7291	21.7875	21.9973	21.6847	21.7291	0.209818	-0.102857	-0.058384	18.2026	18.4124	18.0997	18.1442
P77775	YFCH_ECOLI		yfcH		Epimerase family protein YfcH	0.000548246	5	5	5	4	5					22.8595	22.8006	22.7354	22.6844	22.8595	22.8006	22.7354	22.6844	22.8595	22.8006	22.7354	22.6844	-0.0588328	-0.124093	-0.175014	18.4671	18.4083	18.3431	18.2921
P63386	MLAF_ECOLI		mlaF		Probable phospholipid import ATP-binding protein MlaF	0.000548246	7	7	7	6	7					22.4286	22.4955	22.2868	22.4205	22.4286	22.4955	22.2868	22.4205	22.4286	22.4955	22.2868	22.4205	0.0669391	-0.14174	-0.00811723	18.3411	18.408	18.1994	18.333
P0A9F1	MNTR_ECOLI		mntR		Transcriptional regulator MntR	0.000548246	7	7	5	6	7					22.2886	21.9917	22.2626	21.96	22.2886	21.9917	22.2626	21.96	22.2886	21.9917	22.2626	21.96	-0.296912	-0.0259538	-0.328582	18.7036	18.4067	18.6777	18.375
P64596	YRAP_ECOLI		yraP		Uncharacterized protein YraP	0.000548246	5	5	5	5	5					22.0196	22.3123	22.1421	22.141	22.0196	22.3123	22.1421	22.141	22.0196	22.3123	22.1421	22.141	0.292793	0.122528	0.121441	18.1127	18.4055	18.2352	18.2341
P0A6V1	GLGC_ECOLI		glgC		Glucose-1-phosphate adenylyltransferase	0.000548246	13	11	10	9	13					23.3171	23.3117	23.323	23.3407	23.3171	23.3117	23.323	23.3407	23.3171	23.3117	23.323	23.3407	-0.0054322	0.00586864	0.0235971	18.4102	18.4048	18.4161	18.4338
P0A9K7	PHOU_ECOLI		phoU		Phosphate-specific transport system accessory protein PhoU	0.000548246	6	6	5	6	6					22.8373	22.7111	22.6438	22.705	22.8373	22.7111	22.6438	22.705	22.8373	22.7111	22.6438	22.705	-0.12624	-0.193541	-0.132334	18.5154	18.3891	18.3218	18.383
P0AFI5	PBP7_ECOLI		pbpG		D-alanyl-D-alanine endopeptidase	0.000548246	17	16	12	15	17					23.3407	22.9734	23.2137	23.3402	23.3407	22.9734	23.2137	23.3402	23.3407	22.9734	23.2137	23.3402	-0.367272	-0.127044	-0.000506031	18.7558	18.3885	18.6287	18.7552
P31475	YIEP_ECOLI		yieP		Uncharacterized HTH-type transcriptional regulator YieP	0.000548246	4	3	4	4	4					21.8663	21.7079	21.4958	21.613	21.8663	21.7079	21.4958	21.613	21.8663	21.7079	21.4958	21.613	-0.158424	-0.370528	-0.25339	18.5444	18.386	18.1739	18.291
P31130	YDEI_ECOLI		ydeI		Uncharacterized protein YdeI	0.000548246	4	3	4	4	4					21.2115	21.6948	21.5728	21.4247	21.2115	21.6948	21.5728	21.4247	21.2115	21.6948	21.5728	21.4247	0.483313	0.361232	0.213183	17.8896	18.3729	18.2508	18.1028
P25746	HFLD_ECOLI		hflD		High frequency lysogenization protein HflD	0.000548246	8	6	6	8	7					22.4189	22.1794	23.4419	22.306	22.4189	22.1794	23.4419	22.306	22.4189	22.1794	23.4419	22.306	-0.239542	1.02292	-0.112904	18.6116	18.372	19.6345	18.4987
P09832	GLTD_ECOLI	P37127;P09832	gltD	aegA;gltD	Glutamate synthase [NADPH] small chain	0.000548246	15	11	12	13	15	1	1	1	1	23.0757	23.5008	23.3277	23.7636	23.0757	23.5008	23.3277	23.7636	23.0757	23.5008	23.3277	23.7636	0.425059	0.252007	0.687897	17.9465	18.3715	18.1985	18.6344
P31806	NNR_ECOLI		nnr		Bifunctional NAD(P)H-hydrate repair enzyme Nnr	0.000548246	7	6	7	6	7					22.6594	23.0147	22.4949	22.9126	22.6594	23.0147	22.4949	22.9126	22.6594	23.0147	22.4949	22.9126	0.355298	-0.16455	0.253152	18.0156	18.3708	17.851	18.2687
P45807	YBAM_ECOLI		ybaM		Uncharacterized protein YbaM	0.00102093	1	1	1	1	1					20.1346	20.3704	19.9343	20.1039	20.1346	20.3704	19.9343	20.1039	20.1346	20.3704	19.9343	20.1039	0.235738	-0.200325	-0.0307268	18.1346	18.3704	17.9343	18.1039
P30749	MOAE_ECOLI		moaE		Molybdopterin synthase catalytic subunit	0.000548246	3	3	2	2	3					21.8519	22.0679	21.9975	22.0311	21.8519	22.0679	21.9975	22.0311	21.8519	22.0679	21.9975	22.0311	0.215995	0.145541	0.179164	18.1515	18.3675	18.297	18.3307
P36553	HEM6_ECOLI		hemF		Oxygen-dependent coproporphyrinogen-III oxidase	0.000548246	5	5	5	5	5					22.5292	22.536	22.2324	22.4061	22.5292	22.536	22.2324	22.4061	22.5292	22.536	22.2324	22.4061	0.00681762	-0.296782	-0.1231	18.3592	18.3661	18.0625	18.2361
P76621	CSID_ECOLI		csiD		Protein CsiD	0.000548246	11	11	9	11	11					23.1108	22.7541	22.8149	22.9733	23.1108	22.7541	22.8149	22.9733	23.1108	22.7541	22.8149	22.9733	-0.35672	-0.295944	-0.137444	18.7185	18.3618	18.4225	18.581
P31677	OTSA_ECOLI		otsA		Alpha,alpha-trehalose-phosphate synthase [UDP-forming]	0.000548246	12	11	9	12	12					23.4968	23.3126	23.6256	23.6012	23.4968	23.3126	23.6256	23.6012	23.4968	23.3126	23.6256	23.6012	-0.184188	0.128766	0.104334	18.5426	18.3584	18.6714	18.647
P76170	YNFB_ECOLI		ynfB		UPF0482 protein YnfB	0.00102093	1	1	1	1	1					20.8421	21.163	21.1217	20.9082	20.8421	21.163	21.1217	20.9082	20.8421	21.163	21.1217	20.9082	0.320887	0.279578	0.0661287	18.0347	18.3556	18.3143	18.1009
P0A879	TRPB_ECOLI		trpB		Tryptophan synthase beta chain	0.000548246	11	10	8	10	11					24.7352	22.7404	25.5483	25.2767	24.7352	22.7404	25.5483	25.2767	24.7352	22.7404	25.5483	25.2767	-1.99478	0.813126	0.541498	20.3429	18.3481	21.156	20.8844
P0A8Y8	ENTH_ECOLI		entH		Proofreading thioesterase EntH	0.000548246	4	3	3	4	4					21.4794	21.3478	21.4726	21.6516	21.4794	21.3478	21.4726	21.6516	21.4794	21.3478	21.4726	21.6516	-0.13157	-0.00679553	0.172157	18.4794	18.3478	18.4726	18.6516
P46130	YBHC_ECOLI		ybhC		Putative acyl-CoA thioester hydrolase YbhC	0.000548246	7	6	7	5	7					22.3219	22.5161	21.982	22.3889	22.3219	22.5161	21.982	22.3889	22.3219	22.5161	21.982	22.3889	0.194137	-0.339939	0.066991	18.152	18.3461	17.8121	18.219
P63883	AMIC_ECOLI		amiC		N-acetylmuramoyl-L-alanine amidase AmiC	0.000548246	13	9	13	11	13					23.0395	23.25	23.2138	23.2228	23.0395	23.25	23.2138	23.2228	23.0395	23.25	23.2138	23.2228	0.210515	0.174253	0.183323	18.1326	18.3431	18.3069	18.3159
P0ACN7	CYTR_ECOLI		cytR		HTH-type transcriptional repressor CytR	0.000548246	6	5	5	6	6					22.99	22.654	22.9287	22.8746	22.99	22.654	22.9287	22.8746	22.99	22.654	22.9287	22.8746	-0.336034	-0.0613281	-0.115417	18.6681	18.3321	18.6068	18.5527
P20099	BISC_ECOLI		bisC		Biotin sulfoxide reductase	0.000548246	15	13	13	13	15					23.5274	23.8861	23.5735	23.7187	23.5274	23.8861	23.5735	23.7187	23.5274	23.8861	23.5735	23.7187	0.358696	0.0460929	0.191375	17.9728	18.3315	18.0189	18.1642
P10441	LPXB_ECOLI		lpxB		Lipid-A-disaccharide synthase	0.000548246	7	7	7	7	7					23.0956	23.0834	23.0033	22.9195	23.0956	23.0834	23.0033	22.9195	23.0956	23.0834	23.0033	22.9195	-0.0122122	-0.0923497	-0.176108	18.3408	18.3285	18.2484	18.1646
P03007	DPO3E_ECOLI		dnaQ		DNA polymerase III subunit epsilon	0.000548246	3	2	2	3	3					22.3096	22.1355	22.5259	22.5134	22.3096	22.1355	22.5259	22.5134	22.3096	22.1355	22.5259	22.5134	-0.17408	0.216304	0.203894	18.5022	18.3281	18.7185	18.7061
P06722	MUTH_ECOLI		mutH		DNA mismatch repair protein MutH	0.000548246	3	3	3	3	3					21.8249	22.0265	21.8458	21.721	21.8249	22.0265	21.8458	21.721	21.8249	22.0265	21.8458	21.721	0.201571	0.0208551	-0.10396	18.1245	18.3261	18.1453	18.0205
P77173	ZIPA_ECOLI		zipA		Cell division protein ZipA	0.000548246	7	5	7	4	6					21.7237	21.7822	21.2672	21.75	21.7237	21.7822	21.2672	21.75	21.7237	21.7822	21.2672	21.75	0.0585952	-0.45646	0.0263575	18.2642	18.3228	17.8078	18.2906
P39342	YJGR_ECOLI		yjgR		Uncharacterized protein YjgR	0.000548246	20	18	19	17	20					23.5351	23.5673	23.4897	23.2761	23.5351	23.5673	23.4897	23.2761	23.5351	23.5673	23.4897	23.2761	0.0322304	-0.0454628	-0.259054	18.2872	18.3194	18.2417	18.0281
P0ADP7	UBIJ_ECOLI		ubiJ		Ubiquinone biosynthesis protein UbiJ	0.000548246	2	2	2	2	2					21.8647	21.4881	21.9554	21.7253	21.8647	21.4881	21.9554	21.7253	21.8647	21.4881	21.9554	21.7253	-0.376691	0.0906746	-0.139481	18.6948	18.3181	18.7855	18.5553
P76004	YCGM_ECOLI		ycgM		Uncharacterized protein YcgM	0.000548246	4	3	4	4	4					22.0031	22.0173	21.9928	22.6243	22.0031	22.0173	21.9928	22.6243	22.0031	22.0173	21.9928	22.6243	0.0142309	-0.0103272	0.621211	18.3027	18.3169	18.2923	18.9239
P76251	DMLA_ECOLI		dmlA		D-malate dehydrogenase [decarboxylating]	0.000548246	9	8	7	9	9					23.0988	22.7752	23.0404	23.2015	23.0988	22.7752	23.0404	23.2015	23.0988	22.7752	23.0404	23.2015	-0.323574	-0.0583591	0.102741	18.6394	18.3158	18.581	18.7421
P0ADA3	NLPD_ECOLI		nlpD		Murein hydrolase activator NlpD	0.000548246	6	6	6	6	5					22.4664	22.4822	22.3194	22.2447	22.4664	22.4822	22.3194	22.2447	22.4664	22.4822	22.3194	22.2447	0.0157801	-0.147049	-0.221728	18.2965	18.3123	18.1494	18.0748
P77444	SUFS_ECOLI		sufS		Cysteine desulfurase	0.000548246	8	8	7	8	8					22.9845	22.7019	22.8045	22.7615	22.9845	22.7019	22.8045	22.7615	22.9845	22.7019	22.8045	22.7615	-0.282626	-0.179963	-0.222965	18.5922	18.3095	18.4122	18.3692
P0A776	RPPH_ECOLI		rppH		RNA pyrophosphohydrolase	0.000548246	4	4	4	4	4					21.6818	21.6217	21.8639	21.7971	21.6818	21.6217	21.8639	21.7971	21.6818	21.6217	21.8639	21.7971	-0.0600802	0.182169	0.11536	18.3598	18.2998	18.542	18.4752
P15640	PUR2_ECOLI		purD		Phosphoribosylamine--glycine ligase	0.000548246	7	5	6	6	7					22.8338	23.0495	22.7778	22.7865	22.8338	23.0495	22.7778	22.7865	22.8338	23.0495	22.7778	22.7865	0.215686	-0.0559431	-0.0473246	18.0789	18.2946	18.023	18.0316
P55135	RLMD_ECOLI		rlmD		23S rRNA (uracil(1939)-C(5))-methyltransferase RlmD	0.000548246	9	7	9	8	9					23.1322	23.1967	23.2835	23.373	23.1322	23.1967	23.2835	23.373	23.1322	23.1967	23.2835	23.373	0.0645322	0.151274	0.240777	18.2253	18.2898	18.3766	18.4661
P77781	MENI_ECOLI		menI		1,4-dihydroxy-2-naphthoyl-CoA hydrolase	0.000548246	3	3	3	2	3					21.4099	21.2831	21.1877	21.3553	21.4099	21.2831	21.1877	21.3553	21.4099	21.2831	21.1877	21.3553	-0.126891	-0.222224	-0.0546599	18.4099	18.2831	18.1877	18.3553
P0A8J2	DNAT_ECOLI		dnaT		Primosomal protein 1	0.000548246	6	5	5	6	6					21.6505	21.7411	22.103	21.8222	21.6505	21.7411	22.103	21.8222	21.6505	21.7411	22.103	21.8222	0.0906119	0.452521	0.171693	18.191	18.2816	18.6435	18.3627
P0A927	TSX_ECOLI		tsx		Nucleoside-specific channel-forming protein tsx	0.000548246	5	4	3	3	5					22.1943	21.8546	21.9799	22.7056	22.1943	21.8546	21.9799	22.7056	22.1943	21.8546	21.9799	22.7056	-0.339719	-0.214489	0.511205	18.6094	18.2697	18.3949	19.1206
P76027	OPPD_ECOLI		oppD		Oligopeptide transport ATP-binding protein OppD	0.000548246	9	9	7	9	9					23.0312	22.7262	22.5379	22.794	23.0312	22.7262	22.5379	22.794	23.0312	22.7262	22.5379	22.794	-0.305036	-0.493335	-0.237204	18.5718	18.2668	18.0785	18.3346
P75818	YBJP_ECOLI		ybjP		Uncharacterized lipoprotein YbjP	0.000548246	4	4	4	4	4					21.7511	21.8452	21.441	21.5163	21.7511	21.8452	21.441	21.5163	21.7511	21.8452	21.441	21.5163	0.0941558	-0.310037	-0.234771	18.1661	18.2603	17.8561	17.9313
P0AGL5	RATA_ECOLI		ratA		Ribosome association toxin RatA	0.000548246	5	5	5	5	5					22.1751	21.8356	22.0667	22.1074	22.1751	21.8356	22.0667	22.1074	22.1751	21.8356	22.0667	22.1074	-0.339454	-0.108361	-0.067648	18.5901	18.2507	18.4818	18.5225
P0A9N8	NRDG_ECOLI		nrdG		Anaerobic ribonucleoside-triphosphate reductase-activating protein	0.000548246	6	6	5	5	6					21.6914	21.7098	21.7027	21.4712	21.6914	21.7098	21.7027	21.4712	21.6914	21.7098	21.7027	21.4712	0.0183618	0.0112799	-0.220213	18.232	18.2503	18.2433	18.0118
P0AG18	PURE_ECOLI		purE		N5-carboxyaminoimidazole ribonucleotide mutase	0.000548246	3	3	2	3	3					22.3579	21.5647	22.1864	21.8873	22.3579	21.5647	22.1864	21.8873	22.3579	21.5647	22.1864	21.8873	-0.793149	-0.171487	-0.470543	19.0359	18.2428	18.8644	18.5654
P0AEJ2	ENTC_ECOLI		entC		Isochorismate synthase EntC	0.000548246	9	6	8	8	9					23.0833	22.9356	22.9316	23.2374	23.0833	22.9356	22.9316	23.2374	23.0833	22.9356	22.9316	23.2374	-0.14768	-0.151738	0.154088	18.3829	18.2352	18.2311	18.537
P0AAJ5	FDOH_ECOLI	P0AAJ3;P0AAJ5	fdoH	fdnH;fdoH	Formate dehydrogenase-O iron-sulfur subunit	0.000548246	10	7	7	5	10	1	0	1	2	22.5215	22.3908	22.4545	22.5885	22.5215	22.3908	22.4545	22.5885	22.5215	22.3908	22.4545	22.5885	-0.130667	-0.0670535	0.066991	18.3516	18.2209	18.2845	18.4186
P00935	METB_ECOLI		metB		Cystathionine gamma-synthase	0.000548246	6	6	6	6	6					22.6292	22.6646	22.7105	22.6773	22.6292	22.6646	22.7105	22.6773	22.6292	22.6646	22.7105	22.6773	0.0354263	0.0813641	0.0481623	18.1697	18.2052	18.2511	18.2179
Q46863	YGIS_ECOLI		ygiS		Probable deoxycholate-binding periplasmic protein YgiS	0.000548246	14	12	12	13	14					23.2446	23.3658	23.2506	23.4953	23.2446	23.3658	23.2506	23.4953	23.2446	23.3658	23.2506	23.4953	0.121147	0.00602483	0.250703	18.0747	18.1958	18.0807	18.3254
P14175	PROV_ECOLI		proV		Glycine betaine/L-proline transport ATP-binding protein ProV	0.000548246	11	11	8	8	10					23.2051	22.8393	22.9528	22.9788	23.2051	22.8393	22.9528	22.9788	23.2051	22.8393	22.9528	22.9788	-0.365871	-0.252371	-0.226369	18.5613	18.1954	18.3089	18.3349
P0ABV6	TOLR_ECOLI		tolR		Protein TolR	0.000548246	3	2	2	2	3					20.7934	20.5144	20.8915	20.1815	20.7934	20.5144	20.8915	20.1815	20.7934	20.5144	20.8915	20.1815	-0.279042	0.0981126	-0.611867	18.4715	18.1924	18.5696	17.8596
P00888	AROF_ECOLI		aroF		Phospho-2-dehydro-3-deoxyheptonate aldolase, Tyr-sensitive	0.000548246	11	9	11	8	11					22.5489	22.4382	22.2699	22.5585	22.5489	22.4382	22.2699	22.5585	22.5489	22.4382	22.2699	22.5585	-0.110702	-0.279012	0.00959071	18.301	18.1903	18.022	18.3106
P0A937	BAME_ECOLI		bamE		Outer membrane protein assembly factor BamE	0.00102093	1	1	1	1	1					20.1586	20.1892	20.086	19.826	20.1586	20.1892	20.086	19.826	20.1586	20.1892	20.086	19.826	0.0305909	-0.0725985	-0.332628	18.1586	18.1892	18.086	17.826
P77757	ARNC_ECOLI		arnC		Undecaprenyl-phosphate 4-deoxy-4-formamido-L-arabinose transferase	0.000548246	7	7	7	5	6					22.445	22.1861	22.3332	22.4554	22.445	22.1861	22.3332	22.4554	22.445	22.1861	22.3332	22.4554	-0.258902	-0.111747	0.0104789	18.445	18.1861	18.3332	18.4554
P27250	AHR_ECOLI		ahr		Aldehyde reductase Ahr	0.000548246	6	6	5	5	6					22.0583	22.0787	21.9644	21.9277	22.0583	22.0787	21.9644	21.9277	22.0583	22.0787	21.9644	21.9277	0.0204636	-0.0939184	-0.130543	18.1514	18.1718	18.0575	18.0208
P0AG03	UBIX_ECOLI		ubiX		Flavin prenyltransferase UbiX	0.000548246	6	5	6	5	6					21.8275	21.7497	21.543	21.6914	21.8275	21.7497	21.543	21.6914	21.8275	21.7497	21.543	21.6914	-0.0777615	-0.284458	-0.13603	18.2425	18.1647	17.958	18.1065
P0ADW3	YHCB_ECOLI		yhcB		Inner membrane protein YhcB	0.000548246	7	6	5	6	7					21.6425	21.3344	21.9288	21.5077	21.6425	21.3344	21.9288	21.5077	21.6425	21.3344	21.9288	21.5077	-0.308048	0.286331	-0.134764	18.4725	18.1645	18.7589	18.3378
P0AF63	NSRR_ECOLI		nsrR		HTH-type transcriptional repressor NsrR	0.000548246	4	4	4	4	4					21.8814	21.8527	22.0961	21.9384	21.8814	21.8527	22.0961	21.9384	21.8814	21.8527	22.0961	21.9384	-0.0287374	0.214678	0.0569934	18.181	18.1523	18.3957	18.238
P33221	PURT_ECOLI		purT		Phosphoribosylglycinamide formyltransferase 2	0.000548246	11	10	10	11	10					22.8086	22.7328	22.964	22.5993	22.8086	22.7328	22.964	22.5993	22.8086	22.7328	22.964	22.5993	-0.0758138	0.155389	-0.209276	18.2236	18.1478	18.379	18.0144
P76217	ASTD_ECOLI		astD		N-succinylglutamate 5-semialdehyde dehydrogenase	0.000548246	4	3	4	4	3					21.0668	22.7147	21.4002	20.7267	21.0668	22.7147	21.4002	20.7267	21.0668	22.7147	21.4002	20.7267	1.64791	0.33349	-0.340036	16.4818	18.1297	16.8153	16.1418
P0AE39	YPDB_ECOLI		ypdB		Transcriptional regulatory protein YpdB	0.000548246	6	5	5	5	6					22.4651	22.0323	22.2754	22.2677	22.4651	22.0323	22.2754	22.2677	22.4651	22.0323	22.2754	22.2677	-0.43281	-0.189701	-0.197473	18.5582	18.1254	18.3685	18.3608
P27278	NADR_ECOLI		nadR		Trifunctional NAD biosynthesis/regulator protein NadR	0.000548246	11	9	8	10	11					23.3281	23.0266	23.1293	23.2193	23.3281	23.0266	23.1293	23.2193	23.3281	23.0266	23.1293	23.2193	-0.301481	-0.198876	-0.108833	18.4212	18.1198	18.2224	18.3124
P0ACI6	ASNC_ECOLI		asnC		Regulatory protein AsnC	0.000548246	5	5	4	4	4					22.3228	21.5775	21.8321	21.5434	22.3228	21.5775	21.8321	21.5434	22.3228	21.5775	21.8321	21.5434	-0.745295	-0.490611	-0.779306	18.8633	18.118	18.3727	18.084
P69801	PTNC_ECOLI		manY		Mannose permease IIC component	0.00102093	1	1	1	1	1					19.5577	19.7018	19.2462	19.4637	19.5577	19.7018	19.2462	19.4637	19.5577	19.7018	19.2462	19.4637	0.144112	-0.311516	-0.0939786	17.9728	18.1169	17.6612	17.8788
P0AEL0	FDOI_ECOLI		fdoI		Formate dehydrogenase, cytochrome b556(fdo) subunit	0.00102093	1	1	1	1	1					21.2895	21.4302	21.2082	21.2286	21.2895	21.4302	21.2082	21.2286	21.2895	21.4302	21.2082	21.2286	0.140687	-0.0812601	-0.0609428	17.9676	18.1083	17.8863	17.9066
P0AFC3	NUOA_ECOLI		nuoA		NADH-quinone oxidoreductase subunit A	0.000548246	2	2	2	2	2					20.5828	20.4245	20.912	20.449	20.5828	20.4245	20.912	20.449	20.5828	20.4245	20.912	20.449	-0.158235	0.329207	-0.133745	18.2608	18.1026	18.59	18.1271
P09980	REP_ECOLI		rep		ATP-dependent DNA helicase Rep	0.000548246	15	14	15	14	14					23.2368	23.7409	23.425	23.4816	23.2368	23.7409	23.425	23.4816	23.2368	23.7409	23.425	23.4816	0.504085	0.188214	0.244779	17.5929	18.097	17.7812	17.8377
P12282	MOEB_ECOLI		moeB		Molybdopterin-synthase adenylyltransferase	0.000548246	4	4	4	4	4					21.9829	21.7972	21.9454	21.7706	21.9829	21.7972	21.9454	21.7706	21.9829	21.7972	21.9454	21.7706	-0.185705	-0.0375838	-0.212317	18.2825	18.0968	18.2449	18.0702
P06846	EBGR_ECOLI		ebgR		HTH-type transcriptional regulator EbgR	0.000548246	7	7	7	6	7					22.5958	22.6196	22.4705	22.5765	22.5958	22.6196	22.4705	22.5765	22.5958	22.6196	22.4705	22.5765	0.0237971	-0.125256	-0.0193039	18.0722	18.096	17.947	18.0529
P36649	CUEO_ECOLI		cueO		Blue copper oxidase CueO	0.000548246	7	6	6	5	7					22.4077	22.5469	22.0844	22.6556	22.4077	22.5469	22.0844	22.6556	22.4077	22.5469	22.0844	22.6556	0.13926	-0.323323	0.247942	17.9482	18.0875	17.6249	18.1962
P69411	RCSF_ECOLI		rcsF		Outer membrane lipoprotein RcsF	0.000548246	2	2	2	2	2					21.1042	21.2492	21.1589	21.0008	21.1042	21.2492	21.1589	21.0008	21.1042	21.2492	21.1589	21.0008	0.145012	0.0546914	-0.103365	17.9343	18.0793	17.989	17.8309
P0AAB8	USPD_ECOLI		uspD		Universal stress protein D	0.000548246	2	2	1	2	2					21.9513	21.2445	21.5061	21.7045	21.9513	21.2445	21.5061	21.7045	21.9513	21.2445	21.5061	21.7045	-0.706735	-0.445174	-0.246783	18.7814	18.0746	18.3362	18.5346
P0A9I8	NIRD_ECOLI		nirD		Nitrite reductase (NADH) small subunit	0.000548246	4	4	3	4	4					20.4767	20.3962	21.1122	20.8717	20.4767	20.3962	21.1122	20.8717	20.4767	20.3962	21.1122	20.8717	-0.0804759	0.635475	0.39501	18.1548	18.0743	18.7903	18.5498
P06709	BIRA_ECOLI		birA		Bifunctional ligase/repressor BirA	0.000548246	10	10	9	9	10					22.9005	22.5322	22.6787	22.9284	22.9005	22.5322	22.6787	22.9284	22.9005	22.5322	22.6787	22.9284	-0.368332	-0.22174	0.0279055	18.4411	18.0727	18.2193	18.469
P23522	GARL_ECOLI		garL		5-keto-4-deoxy-D-glucarate aldolase	0.000548246	4	4	4	4	4					21.7705	21.8794	22.0699	21.9538	21.7705	21.8794	22.0699	21.9538	21.7705	21.8794	22.0699	21.9538	0.108918	0.299363	0.183317	17.9631	18.0721	18.2625	18.1465
P0A8R9	HDFR_ECOLI		hdfR		HTH-type transcriptional regulator HdfR	0.000548246	8	8	6	8	6					23.1189	22.1563	22.9771	22.0706	23.1189	22.1563	22.9771	22.0706	23.1189	22.1563	22.9771	22.0706	-0.96256	-0.141719	-1.04825	19.0314	18.0688	18.8897	17.9831
P0AFB8	NTRC_ECOLI		glnG		Nitrogen regulation protein NR(I)	0.000548246	14	13	13	11	14					23.1324	23.1095	23.1294	23.1019	23.1324	23.1095	23.1294	23.1019	23.1324	23.1095	23.1294	23.1019	-0.0228954	-0.00297739	-0.0304793	18.088	18.0651	18.085	18.0575
P0AG14	SOHB_ECOLI		sohB		Probable protease SohB	0.000548246	9	9	9	9	9					22.3891	22.3863	22.1233	22.1056	22.3891	22.3863	22.1233	22.1056	22.3891	22.3863	22.1233	22.1056	-0.00278455	-0.265866	-0.283526	18.0672	18.0644	17.8013	17.7837
P0A9H1	MUG_ECOLI		mug		G/U mismatch-specific DNA glycosylase	0.000548246	7	7	5	7	7					22.1058	21.8707	22.643	22.3838	22.1058	21.8707	22.643	22.3838	22.1058	21.8707	22.643	22.3838	-0.235105	0.537274	0.278078	18.2984	18.0633	18.8357	18.5765
P0A9A2	FTNB_ECOLI		ftnB		Bacterial non-heme ferritin-like protein	0.000548246	6	6	6	6	6					21.8223	21.7559	21.7185	21.7115	21.8223	21.7559	21.7185	21.7115	21.8223	21.7559	21.7185	21.7115	-0.0663743	-0.103804	-0.110744	18.1218	18.0555	18.018	18.0111
P75821	YBJS_ECOLI		ybjS		Uncharacterized protein YbjS	0.000548246	8	8	7	7	8					22.797	22.511	22.6446	22.5685	22.797	22.511	22.6446	22.5685	22.797	22.511	22.6446	22.5685	-0.286029	-0.152431	-0.22849	18.3376	18.0515	18.1851	18.1091
P0A752	NADD_ECOLI		nadD		Nicotinate-nucleotide adenylyltransferase	0.00102093	1	1	1	1	1					20.6975	20.8561	20.5594	20.7836	20.6975	20.8561	20.5594	20.7836	20.6975	20.8561	20.5594	20.7836	0.158571	-0.138106	0.0861107	17.8902	18.0487	17.7521	17.9763
P0A978	CSPG_ECOLI		cspG		Cold shock-like protein CspG	0.00102093	1	1	1	1	1					20.296	20.8509	21.0027	20.5928	20.296	20.8509	21.0027	20.5928	20.296	20.8509	21.0027	20.5928	0.554903	0.706708	0.296865	17.4886	18.0435	18.1953	17.7855
P24193	HYPE_ECOLI		hypE		Hydrogenase isoenzymes formation protein HypE	0.000548246	4	4	4	4	4					22.1448	22.0432	22.0209	22.0817	22.1448	22.0432	22.0209	22.0817	22.1448	22.0432	22.0209	22.0817	-0.101561	-0.123894	-0.0631404	18.1448	18.0432	18.0209	18.0817
P45425	NANK_ECOLI		nanK		N-acetylmannosamine kinase	0.000548246	7	7	6	6	7					21.5176	21.7263	21.3861	21.5294	21.5176	21.7263	21.3861	21.5294	21.5176	21.7263	21.3861	21.5294	0.208662	-0.131566	0.011779	17.8172	18.0259	17.6856	17.829
P45544	FRLR_ECOLI		frlR		HTH-type transcriptional regulator FrlR	0.000548246	4	4	4	4	4					22.0182	22.1125	22.5641	21.7048	22.0182	22.1125	22.5641	21.7048	22.0182	22.1125	22.5641	21.7048	0.0942788	0.54595	-0.31339	17.9307	18.025	18.4767	17.6173
P0AGI8	TRKA_ECOLI		trkA		Trk system potassium uptake protein TrkA	0.000548246	12	12	11	11	12					23.4245	22.7727	23.2107	23.002	23.4245	22.7727	23.2107	23.002	23.4245	22.7727	23.2107	23.002	-0.651843	-0.213827	-0.422483	18.6696	18.0178	18.4558	18.2472
P0A8P8	XERD_ECOLI		xerD		Tyrosine recombinase XerD	0.000548246	7	7	6	6	6					22.3272	22.4744	22.0914	22.1233	22.3272	22.4744	22.0914	22.1233	22.3272	22.4744	22.0914	22.1233	0.147197	-0.235778	-0.203926	17.8678	18.015	17.632	17.6638
P21515	ACPH_ECOLI		acpH		Acyl carrier protein phosphodiesterase	0.000548246	4	4	4	4	4					21.8258	21.5976	21.6132	21.6499	21.8258	21.5976	21.6132	21.6499	21.8258	21.5976	21.6132	21.6499	-0.228224	-0.212624	-0.175897	18.2409	18.0126	18.0282	18.065
P07001	PNTA_ECOLI		pntA		NAD(P) transhydrogenase subunit alpha	0.000548246	11	10	11	10	10					23.2136	22.8695	22.9128	22.7482	23.2136	22.8695	22.9128	22.7482	23.2136	22.8695	22.9128	22.7482	-0.344106	-0.300875	-0.465456	18.3557	18.0116	18.0548	17.8902
P45470	YHBO_ECOLI		yhbO		Protein YhbO	0.000548246	3	2	3	3	3					20.974	21.3322	21.5495	21.1401	20.974	21.3322	21.5495	21.1401	20.974	21.3322	21.5495	21.1401	0.358207	0.575581	0.166144	17.652	18.0102	18.2276	17.8182
P0A7H6	RECR_ECOLI		recR		Recombination protein RecR	0.000548246	5	5	5	5	5					21.3517	21.5874	21.5663	22.0301	21.3517	21.5874	21.5663	22.0301	21.3517	21.5874	21.5663	22.0301	0.23561	0.214552	0.678383	17.7668	18.0024	17.9813	18.4452
P26281	HPPK_ECOLI		folK		2-amino-4-hydroxy-6-hydroxymethyldihydropteridine pyrophosphokinase	0.000548246	2	2	2	2	2					20.0652	21.0019	20.0147	20.6651	20.0652	21.0019	20.0147	20.6651	20.0652	21.0019	20.0147	20.6651	0.936725	-0.0504417	0.599861	17.0652	18.0019	17.0147	17.6651
P0AEY1	MARC_ECOLI		marC		UPF0056 inner membrane protein MarC	0.00551378	1	1	1	1	1					23.3849	21.32	23.5436	23.3266	23.3849	21.32	23.5436	23.3266	23.3849	21.32	23.5436	23.3266	-2.06489	0.158729	-0.0583289	20.063	17.9981	20.2217	20.0046
P0A6I9	COAE_ECOLI		coaE		Dephospho-CoA kinase	0.000548246	4	4	3	4	4					21.4237	21.1674	21.6088	21.2466	21.4237	21.1674	21.6088	21.2466	21.4237	21.1674	21.6088	21.2466	-0.256264	0.185108	-0.177048	18.2537	17.9975	18.4388	18.0767
P27859	TATD_ECOLI		tatD		3'-5' ssDNA/RNA exonuclease TatD	0.000548246	5	5	5	4	5					22.0125	22.1665	21.8636	22.2018	22.0125	22.1665	21.8636	22.2018	22.0125	22.1665	21.8636	22.2018	0.153978	-0.148951	0.189284	17.8426	17.9966	17.6937	18.0319
P0ACB7	HEMY_ECOLI		hemY		Protein HemY	0.000548246	7	7	7	7	7					22.6638	22.7443	22.6484	22.71	22.6638	22.7443	22.6484	22.71	22.6638	22.7443	22.6484	22.71	0.0804872	-0.0154252	0.04614	17.909	17.9894	17.8935	17.9551
P09551	ARGT_ECOLI		argT		Lysine/arginine/ornithine-binding periplasmic protein	0.000548246	8	8	7	7	7					22.7367	22.2364	22.7495	22.3394	22.7367	22.2364	22.7495	22.3394	22.7367	22.2364	22.7495	22.3394	-0.500277	0.0127903	-0.397243	18.4887	17.9885	18.5015	18.0915
P64614	YHCN_ECOLI		yhcN		Uncharacterized protein YhcN	0.000548246	2	1	2	2	2					20.0965	20.3009	20.5942	20.1539	20.0965	20.3009	20.5942	20.1539	20.0965	20.3009	20.5942	20.1539	0.204374	0.497647	0.0573957	17.7746	17.979	18.2722	17.832
P76145	TAM_ECOLI		tam		Trans-aconitate 2-methyltransferase	0.000548246	3	3	3	3	3					21.2174	21.299	21.2918	21.27	21.2174	21.299	21.2918	21.27	21.2174	21.299	21.2918	21.27	0.0815787	0.0743178	0.0525128	17.8955	17.9771	17.9698	17.948
P46139	YFIN_ECOLI		yfiN		Probable diguanylate cyclase YfiN	0.00836614	1	1	1	1	1					22.31	22.359	22.1814	21.9059	22.31	22.359	22.1814	21.9059	22.31	22.359	22.1814	21.9059	0.0490769	-0.128561	-0.404042	17.9176	17.9667	17.7891	17.5136
P33018	SFGH2_ECOLI		yeiG		S-formylglutathione hydrolase YeiG	0.000548246	6	6	5	5	6					21.9672	21.8728	21.6619	22.0038	21.9672	21.8728	21.6619	22.0038	21.9672	21.8728	21.6619	22.0038	-0.094377	-0.305316	0.0365525	18.0603	17.966	17.755	18.0969
P06986	HIS8_ECOLI		hisC		Histidinol-phosphate aminotransferase	0.000548246	6	6	5	6	6					22.8615	22.6024	22.9597	22.6177	22.8615	22.6024	22.9597	22.6177	22.8615	22.6024	22.9597	22.6177	-0.259011	0.0982685	-0.243754	18.2176	17.9586	18.3159	17.9738
P0A6S3	FLGI_ECOLI		flgI		Flagellar P-ring protein	0.000548246	6	5	6	5	6					21.884	22.1257	22.0654	22.0181	21.884	22.1257	22.0654	22.0181	21.884	22.1257	22.0654	22.0181	0.241749	0.181381	0.134081	17.714	17.9558	17.8954	17.8481
P0ABX5	FLGG_ECOLI		flgG		Flagellar basal-body rod protein FlgG	0.000548246	4	3	4	3	4					21.538	21.1215	21.4558	21.2483	21.538	21.1215	21.4558	21.2483	21.538	21.1215	21.4558	21.2483	-0.416556	-0.0821862	-0.289733	18.3681	17.9516	18.2859	18.0784
P69874	POTA_ECOLI		potA		Spermidine/putrescine import ATP-binding protein PotA	0.000548246	8	8	8	8	8					22.7767	22.8078	22.7787	22.691	22.7767	22.8078	22.7787	22.691	22.7767	22.8078	22.7787	22.691	0.031085	0.00197501	-0.0857265	17.9188	17.9499	17.9207	17.833
P07648	RECC_ECOLI		recC		RecBCD enzyme subunit RecC	0.000548246	25	22	21	23	25					24.1665	24.0137	23.9185	23.9346	24.1665	24.0137	23.9185	23.9346	24.1665	24.0137	23.9185	23.9346	-0.152789	-0.247989	-0.231973	18.1004	17.9476	17.8524	17.8685
P37641	YHJC_ECOLI		yhjC		Uncharacterized HTH-type transcriptional regulator YhjC	0.000548246	3	3	2	3	2					21.9382	22.1153	22.0513	21.8779	21.9382	22.1153	22.0513	21.8779	21.9382	22.1153	22.0513	21.8779	0.177091	0.113013	-0.0603056	17.7683	17.9454	17.8813	17.708
P0C0T5	MEPA_ECOLI		mepA		Penicillin-insensitive murein endopeptidase	0.000548246	3	2	2	2	3					21.3251	21.5274	20.9424	21.1293	21.3251	21.5274	20.9424	21.1293	21.3251	21.5274	20.9424	21.1293	0.202294	-0.382673	-0.195807	17.7401	17.9424	17.3575	17.5443
P26365	AMIB_ECOLI		amiB		N-acetylmuramoyl-L-alanine amidase AmiB	0.000548246	10	10	9	9	10					22.9329	22.8462	22.6953	22.8707	22.9329	22.8462	22.6953	22.8707	22.9329	22.8462	22.6953	22.8707	-0.0867086	-0.237675	-0.0621793	18.026	17.9393	17.7884	17.9639
P0AGB6	RPOE_ECOLI		rpoE		ECF RNA polymerase sigma-E factor	0.000548246	5	5	5	5	5					21.8942	21.9385	21.8955	21.669	21.8942	21.9385	21.8955	21.669	21.8942	21.9385	21.8955	21.669	0.0443038	0.00124194	-0.225203	17.8942	17.9385	17.8955	17.669
P77570	ANMK_ECOLI		anmK		Anhydro-N-acetylmuramic acid kinase	0.000548246	6	6	5	4	6					21.9995	21.9383	21.3098	22.2784	21.9995	21.9383	21.3098	22.2784	21.9995	21.9383	21.3098	22.2784	-0.0611764	-0.689761	0.278881	17.9995	17.9383	17.3098	18.2784
Q46864	MQSA_ECOLI		mqsA		Antitoxin MqsA	0.000548246	3	3	3	3	3					20.7178	21.1049	20.8798	20.9619	20.7178	21.1049	20.8798	20.9619	20.7178	21.1049	20.8798	20.9619	0.387106	0.161932	0.244116	17.5479	17.935	17.7098	17.792
P0A7Q6	RL36_ECOLI		rpmJ		50S ribosomal protein L36	0.000548246	2	1	1	2	2					19.2188	18.9349	21.289	20.8724	19.2188	18.9349	21.289	20.8724	19.2188	18.9349	21.289	20.8724	-0.283955	2.07016	1.65356	18.2188	17.9349	20.289	19.8724
P33898	G3P2_ECOLI		gapC		Putative glyceraldehyde-3-phosphate dehydrogenase C	0.000548246	6	6	5	5	6					22.1667	22.174	22.3699	22.2971	22.1667	22.174	22.3699	22.2971	22.1667	22.174	22.3699	22.2971	0.0073322	0.203171	0.130436	17.9188	17.9261	18.1219	18.0492
P32173	MOBA_ECOLI		mobA		Molybdenum cofactor guanylyltransferase	0.000548246	8	8	6	7	8					21.4194	21.3838	21.0808	21.5156	21.4194	21.3838	21.0808	21.5156	21.4194	21.3838	21.0808	21.5156	-0.0355276	-0.338614	0.0962153	17.9599	17.9244	17.6213	18.0562
P0ACT6	UIDR_ECOLI		uidR		HTH-type transcriptional regulator UidR	0.000548246	7	7	5	4	5					21.9174	21.7254	21.7062	21.4624	21.9174	21.7254	21.7062	21.4624	21.9174	21.7254	21.7062	21.4624	-0.19202	-0.211176	-0.455039	18.1101	17.918	17.8989	17.655
P0ABS5	DNAG_ECOLI		dnaG		DNA primase	0.000548246	11	10	10	10	11					22.9503	23.0874	22.8514	22.9748	22.9503	23.0874	22.8514	22.9748	22.9503	23.0874	22.8514	22.9748	0.137058	-0.0989108	0.0244981	17.7804	17.9175	17.6815	17.8049
P31224	ACRB_ECOLI		acrB		Multidrug efflux pump subunit AcrB	0.000548246	21	19	19	21	19					23.745	23.5763	23.6239	23.4438	23.745	23.5763	23.6239	23.4438	23.745	23.5763	23.6239	23.4438	-0.168778	-0.121158	-0.301209	18.0726	17.9038	17.9515	17.7714
P0ADP2	YIGI_ECOLI		yigI		Uncharacterized protein YigI	0.000548246	5	5	5	4	5					21.1567	21.2132	20.5427	21.6449	21.1567	21.2132	20.5427	21.6449	21.1567	21.2132	20.5427	21.6449	0.0564772	-0.613958	0.488247	17.8348	17.8912	17.2208	18.323
P0AD37	YFEC_ECOLI		yfeC		Uncharacterized protein YfeC	0.000548246	4	4	3	4	4					20.6907	21.0575	21.0711	21.0417	20.6907	21.0575	21.0711	21.0417	20.6907	21.0575	21.0711	21.0417	0.366832	0.380417	0.350966	17.5208	17.8876	17.9012	17.8718
P0A6S0	FLGH_ECOLI		flgH		Flagellar L-ring protein	0.000548246	4	4	4	4	4					21.2904	21.3465	21.2271	21.1811	21.2904	21.3465	21.2271	21.1811	21.2904	21.3465	21.2271	21.1811	0.0561703	-0.0632372	-0.10923	17.8309	17.8871	17.7677	17.7217
P0A823	SFSA_ECOLI		sfsA		Sugar fermentation stimulation protein A	0.000548246	4	4	4	4	4					22.1263	21.9731	21.9878	21.7688	22.1263	21.9731	21.9878	21.7688	22.1263	21.9731	21.9878	21.7688	-0.153153	-0.138498	-0.35748	18.0388	17.8857	17.9003	17.6813
P28305	PABC_ECOLI		pabC		Aminodeoxychorismate lyase	0.000548246	7	7	7	6	7					21.8575	22.127	21.754	22.1596	21.8575	22.127	21.754	22.1596	21.8575	22.127	21.754	22.1596	0.269491	-0.10346	0.302136	17.6096	17.8791	17.5061	17.9117
P09323	PTW3C_ECOLI		nagE		PTS system N-acetylglucosamine-specific EIICBA component	0.000548246	7	7	7	7	7					22.3775	22.4007	22.4216	21.9935	22.3775	22.4007	22.4216	21.9935	22.3775	22.4007	22.4216	21.9935	0.0232147	0.0440831	-0.384046	17.854	17.8772	17.8981	17.4699
P0A8D6	YMDB_ECOLI		ymdB		O-acetyl-ADP-ribose deacetylase	0.000548246	4	4	4	4	4					21.6853	21.3309	21.6538	21.5916	21.6853	21.3309	21.6538	21.5916	21.6853	21.3309	21.6538	21.5916	-0.354357	-0.0314468	-0.0937153	18.2259	17.8715	18.1944	18.1321
P77541	PRPB_ECOLI		prpB		2-methylisocitrate lyase	0.000548246	5	5	5	4	5					22.3492	22.1893	22.2856	22.0645	22.3492	22.1893	22.2856	22.0645	22.3492	22.1893	22.2856	22.0645	-0.159825	-0.0635596	-0.2847	18.0272	17.8674	17.9637	17.7425
P64429	YPFJ_ECOLI		ypfJ		Uncharacterized protein YpfJ	0.000548246	6	6	6	6	6					21.5896	21.8654	21.595	21.5151	21.5896	21.8654	21.595	21.5151	21.5896	21.8654	21.595	21.5151	0.27584	0.00541428	-0.0744251	17.5896	17.8654	17.595	17.5151
P52062	YGGW_ECOLI		yggW		Oxygen-independent coproporphyrinogen-III oxidase-like protein YggW	0.000548246	4	4	3	4	4					22.1399	22.0328	22.0087	22.0485	22.1399	22.0328	22.0087	22.0485	22.1399	22.0328	22.0087	22.0485	-0.107109	-0.13114	-0.0913349	17.97	17.8628	17.8388	17.8786
P60752	MSBA_ECOLI		msbA		Lipid A export ATP-binding/permease protein MsbA	0.000548246	9	9	9	9	9					23.379	23.1848	23.1183	22.6386	23.379	23.1848	23.1183	22.6386	23.379	23.1848	23.1183	22.6386	-0.194278	-0.260731	-0.740391	18.0571	17.8628	17.7964	17.3167
P39367	YJHP_ECOLI		yjhP		Uncharacterized protein YjhP	0.000548246	6	6	5	6	5					21.7648	21.7651	21.351	21.0602	21.7648	21.7651	21.351	21.0602	21.7648	21.7651	21.351	21.0602	0.000250445	-0.413817	-0.704596	17.8579	17.8582	17.4441	17.1533
Q47622	SAPA_ECOLI		sapA		Peptide transport periplasmic protein SapA	0.000548246	13	12	12	11	13					22.8458	22.9388	22.6613	22.8482	22.8458	22.9388	22.6613	22.8482	22.8458	22.9388	22.6613	22.8482	0.0930161	-0.184462	0.00244094	17.7583	17.8513	17.5738	17.7607
P21169	DCOR_ECOLI	P21169;P24169	speC	speC;speF	Ornithine decarboxylase, constitutive	0.000548246	13	12	11	13	12	1	1	1	1	23.473	23.1703	23.5549	23.2272	23.473	23.1703	23.5549	23.2272	23.473	23.1703	23.5549	23.2272	-0.30267	0.0818622	-0.245755	18.1511	17.8484	18.2329	17.9053
P0ABN5	DCUA_ECOLI		dcuA		Anaerobic C4-dicarboxylate transporter DcuA	0.00102093	2	2	2	2	2					20.944	21.0157	21.188	20.7722	20.944	21.0157	21.188	20.7722	20.944	21.0157	21.188	20.7722	0.0717387	0.244077	-0.171781	17.774	17.8458	18.0181	17.6022
P0A8U0	SYDP_ECOLI		syd		Protein Syd	0.000548246	3	3	3	3	3					21.3479	21.0132	21.5313	21.4483	21.3479	21.0132	21.5313	21.4483	21.3479	21.0132	21.5313	21.4483	-0.334706	0.183361	0.100402	18.178	17.8433	18.3613	18.2784
P56580	PTHB_ECOLI		srlE		Glucitol/sorbitol-specific phosphotransferase enzyme IIB component	0.000548246	6	5	5	5	6					21.7133	21.9297	21.6888	21.7049	21.7133	21.9297	21.6888	21.7049	21.7133	21.9297	21.6888	21.7049	0.216383	-0.0244327	-0.00839287	17.6258	17.8422	17.6014	17.6174
P17802	MUTY_ECOLI		mutY		Adenine DNA glycosylase	0.000548246	7	5	7	6	6					21.583	22.0066	21.8815	21.8212	21.583	22.0066	21.8815	21.8212	21.583	22.0066	21.8815	21.8212	0.423559	0.298453	0.238196	17.4131	17.8367	17.7116	17.6513
P76128	DDPA_ECOLI		ddpA		Probable D,D-dipeptide-binding periplasmic protein DdpA	0.000548246	13	11	13	13	13					22.9078	23.0001	22.9693	22.9259	22.9078	23.0001	22.9693	22.9259	22.9078	23.0001	22.9693	22.9259	0.0923185	0.061518	0.0180821	17.7378	17.8302	17.7994	17.7559
P0AEF0	DNAC_ECOLI		dnaC		DNA replication protein DnaC	0.000548246	4	3	3	3	4					22.1435	21.7365	21.5813	21.8832	22.1435	21.7365	21.5813	21.8832	22.1435	21.7365	21.5813	21.8832	-0.407003	-0.562217	-0.260317	18.2366	17.8296	17.6744	17.9763
P0A6V5	GLPE_ECOLI		glpE		Thiosulfate sulfurtransferase GlpE	0.00102093	1	1	1	1	1					20.2081	20.413	20.4619	20.2771	20.2081	20.413	20.4619	20.2771	20.2081	20.413	20.4619	20.2771	0.204863	0.253791	0.0690474	17.6231	17.828	17.8769	17.6922
P51025	SFGH1_ECOLI		frmB		S-formylglutathione hydrolase FrmB	0.000548246	6	5	6	5	5					21.5626	22.0656	21.9001	21.95	21.5626	22.0656	21.9001	21.95	21.5626	22.0656	21.9001	21.95	0.502927	0.337455	0.387329	17.3147	17.8176	17.6522	17.7021
P45766	YHDW_ECOLI		yhdW		Putative amino-acid ABC transporter-binding protein YhdW	0.000548246	2	2	2	2	2					22.421	22.4022	22.7683	22.3784	22.421	22.4022	22.7683	22.3784	22.421	22.4022	22.7683	22.3784	-0.0187345	0.347371	-0.0425513	17.836	17.8173	18.1834	17.7935
P0AFJ5	PHOB_ECOLI		phoB		Phosphate regulon transcriptional regulatory protein PhoB	0.000548246	2	2	2	2	2					21.4442	21.6126	21.0782	20.9209	21.4442	21.6126	21.0782	20.9209	21.4442	21.6126	21.0782	20.9209	0.168415	-0.365993	-0.523332	17.6369	17.8053	17.2709	17.1135
P24173	RFAC_ECOLI	Q47689;P24173	rfaC	mmuP;rfaC	Lipopolysaccharide heptosyltransferase 1	0.000548246	5	4	5	4	5	1	1	1	1	22.1216	22.1862	21.8718	22.0533	22.1216	22.1862	21.8718	22.0533	22.1216	22.1862	21.8718	22.0533	0.0645912	-0.249784	-0.0682487	17.7293	17.7938	17.4795	17.661
P0A951	ATDA_ECOLI		speG		Spermidine N(1)-acetyltransferase	0.000548246	10	10	7	9	10					22.1336	21.6911	21.7279	22.0069	22.1336	21.6911	21.7279	22.0069	22.1336	21.6911	21.7279	22.0069	-0.442569	-0.405726	-0.126768	18.2267	17.7842	17.821	18.1
P0A968	CSPD_ECOLI		cspD		Cold shock-like protein CspD	0.000548246	3	3	2	2	3					19.9558	19.7836	20.2416	20.0123	19.9558	19.7836	20.2416	20.0123	19.9558	19.7836	20.2416	20.0123	-0.172225	0.285771	0.0564847	17.9558	17.7836	18.2416	18.0123
P17443	MURG_ECOLI		murG		UDP-N-acetylglucosamine--N-acetylmuramyl-(pentapeptide) pyrophosphoryl-undecaprenol N-acetylglucosamine transferase	0.000548246	7	6	6	7	7					22.2829	22.3032	22.2233	22.0389	22.2829	22.3032	22.2233	22.0389	22.2829	22.3032	22.2233	22.0389	0.0202638	-0.0596262	-0.243958	17.7593	17.7796	17.6997	17.5154
P75957	LOLD_ECOLI		lolD		Lipoprotein-releasing system ATP-binding protein LolD	0.000548246	4	3	4	4	4					21.589	21.7717	21.9247	21.6842	21.589	21.7717	21.9247	21.6842	21.589	21.7717	21.9247	21.6842	0.18274	0.33568	0.0951491	17.589	17.7717	17.9247	17.6842
P0A6C5	ARGA_ECOLI		argA		Amino-acid acetyltransferase	0.000548246	10	10	10	10	9					23.026	22.5263	22.5215	22.3583	23.026	22.5263	22.5215	22.3583	23.026	22.5263	22.5215	22.3583	-0.499726	-0.504559	-0.667737	18.2711	17.7714	17.7666	17.6034
P0A944	RIMI_ECOLI		rimI		Ribosomal-protein-alanine acetyltransferase	0.000548246	4	4	3	4	4					20.8115	21.2219	21.3967	21.2793	20.8115	21.2219	21.3967	21.2793	20.8115	21.2219	21.3967	21.2793	0.410404	0.585217	0.467841	17.352	17.7624	17.9372	17.8199
P08142	ILVB_ECOLI		ilvB		Acetolactate synthase isozyme 1 large subunit	0.000548246	6	5	6	4	6					22.4344	22.5536	22.5715	22.3519	22.4344	22.5536	22.5715	22.3519	22.4344	22.5536	22.5715	22.3519	0.1192	0.137112	-0.0825101	17.6271	17.7463	17.7642	17.5446
P0ADT2	YGIB_ECOLI		ygiB		UPF0441 protein YgiB	0.00102093	2	1	2	2	2					17.4145	21.5532	21.1436	20.7028	17.4145	21.5532	21.1436	20.7028	17.4145	21.5532	21.1436	20.7028	4.13877	3.72916	3.28838	13.6071	17.7459	17.3363	16.8955
P76097	YDCJ_ECOLI		ydcJ		Uncharacterized protein YdcJ	0.000548246	9	8	7	8	9					22.0142	22.6964	22.181	22.6292	22.0142	22.6964	22.181	22.6292	22.0142	22.6964	22.181	22.6292	0.682155	0.166767	0.615036	17.06	17.7422	17.2268	17.675
P0A917	OMPX_ECOLI		ompX		Outer membrane protein X	0.000548246	5	5	4	5	4					22.6624	20.7264	21.4793	20.7307	22.6624	20.7264	21.4793	20.7307	22.6624	20.7264	21.4793	20.7307	-1.93597	-1.18312	-1.93167	19.6624	17.7264	18.4793	17.7307
P25718	AMY1_ECOLI		malS		Alpha-amylase	0.000548246	15	12	15	12	14					22.6121	23.1072	22.6953	23.2098	22.6121	23.1072	22.6953	23.2098	22.6121	23.1072	22.6953	23.2098	0.495067	0.0832498	0.597662	17.2198	17.7148	17.303	17.8174
P68688	GLRX1_ECOLI		grxA		Glutaredoxin-1	0.000548246	2	2	2	2	2					20.7032	20.8825	20.971	20.6288	20.7032	20.8825	20.971	20.6288	20.7032	20.8825	20.971	20.6288	0.179257	0.267833	-0.074448	17.5333	17.7125	17.8011	17.4588
P39300	ULAG_ECOLI		ulaG		Probable L-ascorbate-6-phosphate lactonase UlaG	0.000548246	8	5	7	8	7					21.9845	22.229	22.1059	22.1579	21.9845	22.229	22.1059	22.1579	21.9845	22.229	22.1059	22.1579	0.244558	0.121473	0.173457	17.4609	17.7055	17.5824	17.6344
P69428	TATA_ECOLI		tatA		Sec-independent protein translocase protein TatA	0.000548246	1	1	1	1	1					18.8362	20.5045	22.4909	20.4215	18.8362	20.5045	22.4909	20.4215	18.8362	20.5045	22.4909	20.4215	1.66835	3.65475	1.58537	16.0288	17.6972	19.6836	17.6142
P0ADM8	YIEE_ECOLI		yieE		Uncharacterized protein YieE	0.000548246	3	3	2	3	3					21.6281	21.9443	22.0014	21.1689	21.6281	21.9443	22.0014	21.1689	21.6281	21.9443	22.0014	21.1689	0.316238	0.37334	-0.459131	17.3801	17.6964	17.7535	16.921
P0AGM5	SIRB1_ECOLI		sirB1		Protein sirB1	0.000548246	5	5	5	5	5					21.893	21.7769	21.7045	21.6152	21.893	21.7769	21.7045	21.6152	21.893	21.7769	21.7045	21.6152	-0.116058	-0.188533	-0.277826	17.8055	17.6895	17.617	17.5277
P00936	CYAA_ECOLI		cyaA		Adenylate cyclase	0.000548246	16	14	13	14	16					23.397	23.3042	23.3076	23.4059	23.397	23.3042	23.3076	23.4059	23.397	23.3042	23.3076	23.4059	-0.0928449	-0.0894547	0.00882632	17.7823	17.6895	17.6929	17.7911
P32669	FSAB_ECOLI		fsaB		Fructose-6-phosphate aldolase 2	0.000548246	5	4	4	5	4					21.5136	21.3744	21.6804	21.1602	21.5136	21.3744	21.6804	21.1602	21.5136	21.3744	21.6804	21.1602	-0.139183	0.166832	-0.353344	17.8131	17.6739	17.98	17.4598
P64559	CPTB_ECOLI		cptB		Antitoxin CptB	0.000548246	4	3	3	4	4					20.7075	20.2506	21.4124	21.6819	20.7075	20.2506	21.4124	21.6819	20.7075	20.2506	21.4124	21.6819	-0.456915	0.704834	0.974385	18.1226	17.6657	18.8274	19.097
P39309	YTFA_ECOLI		ytfA		Putative uncharacterized protein YtfA	0.000548246	2	2	2	1	2					20.0668	19.6622	19.4076	19.9338	20.0668	19.6622	19.4076	19.9338	20.0668	19.6622	19.4076	19.9338	-0.404596	-0.659227	-0.133046	18.0668	17.6622	17.4076	17.9338
P64612	ZAPE_ECOLI		zapE		Cell division protein ZapE	0.000548246	9	9	8	8	9					22.7025	22.4679	22.4567	22.4256	22.7025	22.4679	22.4567	22.4256	22.7025	22.4679	22.4567	22.4256	-0.234595	-0.245789	-0.276823	17.8951	17.6605	17.6493	17.6183
P24230	RECG_ECOLI		recG		ATP-dependent DNA helicase RecG	0.000548246	15	15	14	14	15					23.3039	23.3001	22.9507	23.2777	23.3039	23.3001	22.9507	23.2777	23.3039	23.3001	22.9507	23.2777	-0.00381142	-0.353205	-0.0261539	17.66	17.6562	17.3068	17.6339
P36930	GATR_ECOLI		gatR		Galactitol utilization operon repressor	0.000548246	5	5	5	5	4					21.4984	21.6416	21.6133	21.6065	21.4984	21.6416	21.6133	21.6065	21.4984	21.6416	21.6133	21.6065	0.143153	0.114874	0.108056	17.4984	17.6416	17.6133	17.6065
P77544	YFCF_ECOLI		yfcF		Glutathione S-transferase YfcF	0.000548246	4	4	4	4	4					21.8552	21.6412	21.7677	21.4947	21.8552	21.6412	21.7677	21.4947	21.8552	21.6412	21.7677	21.4947	-0.214082	-0.0875319	-0.360504	17.8552	17.6412	17.7677	17.4947
P77243	PRPD_ECOLI		prpD		2-methylcitrate dehydratase	0.000548246	8	8	8	8	8					22.5642	22.7285	22.1397	22.558	22.5642	22.7285	22.1397	22.558	22.5642	22.7285	22.1397	22.558	0.164306	-0.424492	-0.00623965	17.4768	17.6411	17.0523	17.4705
P37767	YFHH_ECOLI		yfhH		Uncharacterized HTH-type transcriptional regulator YfhH	0.000548246	4	4	4	4	4					21.3238	21.6329	21.8443	21.4547	21.3238	21.6329	21.8443	21.4547	21.3238	21.6329	21.8443	21.4547	0.309172	0.520546	0.130901	17.3238	17.6329	17.8443	17.4547
P08179	PUR3_ECOLI		purN		Phosphoribosylglycinamide formyltransferase	0.000548246	4	3	4	3	4					21.3257	21.4386	21.6727	21.5181	21.3257	21.4386	21.6727	21.5181	21.3257	21.4386	21.6727	21.5181	0.112914	0.346982	0.192435	17.5183	17.6312	17.8653	17.7108
P39176	ERFK_ECOLI		erfK		Probable L,D-transpeptidase ErfK/SrfK	0.000548246	6	6	4	5	6					21.942	21.7972	22.0465	21.9482	21.942	21.7972	22.0465	21.9482	21.942	21.7972	22.0465	21.9482	-0.14485	0.104497	0.00619525	17.7721	17.6272	17.8766	17.7783
P75782	RLMF_ECOLI		rlmF		Ribosomal RNA large subunit methyltransferase F	0.000548246	4	4	4	4	3					22.049	21.6232	21.9094	21.2174	22.049	21.6232	21.9094	21.2174	22.049	21.6232	21.9094	21.2174	-0.425824	-0.139645	-0.83164	18.049	17.6232	17.9094	17.2174
P0AG16	PUR1_ECOLI		purF		Amidophosphoribosyltransferase	0.000548246	11	11	10	11	10					23.3997	22.576	22.9051	23.0437	23.3997	22.576	22.9051	23.0437	23.3997	22.576	22.9051	23.0437	-0.823747	-0.494633	-0.356028	18.4455	17.6218	17.9509	18.0895
P11458	NADA_ECOLI		nadA		Quinolinate synthase A	0.000548246	3	2	3	2	2					21.8221	21.8627	21.7553	21.5364	21.8221	21.8627	21.7553	21.5364	21.8221	21.8627	21.7553	21.5364	0.0406254	-0.0667605	-0.285741	17.5742	17.6148	17.5074	17.2884
P31678	OTSB_ECOLI		otsB		Trehalose-6-phosphate phosphatase	0.000548246	7	7	6	7	7					22.0314	21.6133	21.6746	21.5055	22.0314	21.6133	21.6746	21.5055	22.0314	21.6133	21.6746	21.5055	-0.418117	-0.356868	-0.525968	18.0314	17.6133	17.6746	17.5055
P56262	DLHH_ECOLI		ysgA		Putative carboxymethylenebutenolidase	0.000548246	4	3	3	3	4					21.4309	21.5199	21.3759	21.6436	21.4309	21.5199	21.3759	21.6436	21.4309	21.5199	21.3759	21.6436	0.0890608	-0.0550122	0.212737	17.524	17.613	17.469	17.7367
P0ABT5	DUSB_ECOLI		dusB		tRNA-dihydrouridine synthase B	0.000548246	9	8	7	7	9					22.0338	21.9325	22.1627	21.9391	22.0338	21.9325	22.1627	21.9391	22.0338	21.9325	22.1627	21.9391	-0.101306	0.128886	-0.0946774	17.7119	17.6106	17.8408	17.6172
P39280	EPMB_ECOLI		epmB		L-lysine 2,3-aminomutase	0.000548246	5	5	5	4	5					22.1925	22.1336	21.9042	21.9252	22.1925	22.1336	21.9042	21.9252	22.1925	22.1336	21.9042	21.9252	-0.058854	-0.28828	-0.267293	17.6689	17.6101	17.3806	17.4016
P21369	PNCA_ECOLI		pncA		Pyrazinamidase/nicotinamidase	0.000548246	6	5	6	5	5					21.4858	20.7707	21.1511	21.6449	21.4858	20.7707	21.1511	21.6449	21.4858	20.7707	21.1511	21.6449	-0.715154	-0.334711	0.159133	18.3159	17.6007	17.9812	18.475
P37353	MENE_ECOLI		menE		2-succinylbenzoate--CoA ligase	0.000548246	8	8	6	7	7					22.6709	22.3477	22.3595	22.0653	22.6709	22.3477	22.3595	22.0653	22.6709	22.3477	22.3595	22.0653	-0.323194	-0.311327	-0.605547	17.916	17.5928	17.6047	17.3104
P23862	PRIC_ECOLI		priC		Primosomal replication protein N''	0.000548246	5	5	5	4	5					21.2841	21.291	21.1895	21.2524	21.2841	21.291	21.1895	21.2524	21.2841	21.291	21.1895	21.2524	0.00693464	-0.0945853	-0.0316421	17.5836	17.5906	17.4891	17.552
P21693	DBPA_ECOLI		dbpA		ATP-dependent RNA helicase DbpA	0.000548246	5	5	5	4	5					22.3843	22.3446	21.5656	22.3307	22.3843	22.3446	21.5656	22.3307	22.3843	22.3446	21.5656	22.3307	-0.0397084	-0.818676	-0.053667	17.6294	17.5897	16.8108	17.5758
P0ABW9	FLGB_ECOLI		flgB		Flagellar basal body rod protein FlgB	0.000548246	3	3	3	3	3					20.5925	20.5872	20.5245	20.5907	20.5925	20.5872	20.5245	20.5907	20.5925	20.5872	20.5245	20.5907	-0.00527549	-0.0679902	-0.00179923	17.5925	17.5872	17.5245	17.5907
P60595	HIS5_ECOLI		hisH		Imidazole glycerol phosphate synthase subunit HisH	0.000548246	7	6	5	6	7					22.3345	21.2868	21.6246	22.0692	22.3345	21.2868	21.6246	22.0692	22.3345	21.2868	21.6246	22.0692	-1.04777	-0.709985	-0.265367	18.6341	17.5863	17.9241	18.3687
P0A8L5	YCGN_ECOLI		ycgN		UPF0260 protein YcgN	0.00102093	2	2	2	2	2					20.6215	21.1689	21.3049	21.219	20.6215	21.1689	21.3049	21.219	20.6215	21.1689	21.3049	21.219	0.54743	0.68341	0.59756	17.0365	17.5839	17.7199	17.6341
P0ADG1	ILVM_ECOLI		ilvM		Acetolactate synthase isozyme 2 small subunit	0.000548246	3	2	2	2	3					19.8556	19.9003	19.5978	20.4242	19.8556	19.9003	19.5978	20.4242	19.8556	19.9003	19.5978	20.4242	0.0446922	-0.257801	0.568581	17.5336	17.5783	17.2758	18.1022
P76149	SAD_ECOLI		sad		Succinate semialdehyde dehydrogenase [NAD(P)+] Sad	0.000548246	10	8	10	8	10					22.4967	22.4306	22.3635	22.7063	22.4967	22.4306	22.3635	22.7063	22.4967	22.4306	22.3635	22.7063	-0.0660705	-0.133176	0.209562	17.6387	17.5727	17.5056	17.8483
P30845	EPTA_ECOLI		eptA		Phosphoethanolamine transferase EptA	0.000548246	8	7	7	7	8					22.4459	22.2694	22.3991	22.2907	22.4459	22.2694	22.3991	22.2907	22.4459	22.2694	22.3991	22.2907	-0.176536	-0.046822	-0.155266	17.7455	17.569	17.6987	17.5902
P0ACB4	HEMG_ECOLI		hemG		Protoporphyrinogen IX dehydrogenase [menaquinone]	0.000548246	5	5	5	4	5					21.6469	21.3745	21.277	21.3015	21.6469	21.3745	21.277	21.3015	21.6469	21.3745	21.277	21.3015	-0.27245	-0.369937	-0.345442	17.8396	17.5671	17.4696	17.4941
P33235	FLGK_ECOLI		flgK		Flagellar hook-associated protein 1	0.000548246	11	11	11	10	9					22.5609	22.3593	22.6725	22.083	22.5609	22.3593	22.6725	22.083	22.5609	22.3593	22.6725	22.083	-0.20157	0.11159	-0.477917	17.7535	17.552	17.8651	17.2756
P00811	AMPC_ECOLI		ampC		Beta-lactamase	0.000548246	6	5	5	6	6					22.4672	22.2505	22.0572	22.3163	22.4672	22.2505	22.0572	22.3163	22.4672	22.2505	22.0572	22.3163	-0.216718	-0.410037	-0.150938	17.7668	17.5501	17.3567	17.6158
P0ACY9	YEBG_ECOLI		yebG		Uncharacterized protein YebG	0.000548246	2	2	2	2	2					20.6593	20.7157	20.2793	20.6912	20.6593	20.7157	20.2793	20.6912	20.6593	20.7157	20.2793	20.6912	0.0564121	-0.379993	0.0319054	17.4894	17.5458	17.1094	17.5213
P36673	TRER_ECOLI		treR		HTH-type transcriptional regulator TreR	0.000548246	7	7	5	7	6					22.3264	21.8618	22.1507	21.5082	22.3264	21.8618	22.1507	21.5082	22.3264	21.8618	22.1507	21.5082	-0.464625	-0.175687	-0.818174	18.0045	17.5399	17.8288	17.1863
P0ACA1	YIBF_ECOLI		yibF		Uncharacterized GST-like protein YibF	0.000548246	6	5	6	4	6					21.0155	21.2114	21.6474	21.2957	21.0155	21.2114	21.6474	21.2957	21.0155	21.2114	21.6474	21.2957	0.195904	0.631991	0.280291	17.315	17.5109	17.947	17.5953
P66948	BEPA_ECOLI		bepA		Beta-barrel assembly-enhancing protease	0.000548246	10	10	9	9	10					22.5008	22.4152	22.2969	22.3645	22.5008	22.4152	22.2969	22.3645	22.5008	22.4152	22.2969	22.3645	-0.085571	-0.20391	-0.136323	17.5939	17.5083	17.39	17.4576
P32719	ALSE_ECOLI		alsE		D-allulose-6-phosphate 3-epimerase	0.000548246	2	2	2	2	2					21.1627	21.0925	20.5594	20.7675	21.1627	21.0925	20.5594	20.7675	21.1627	21.0925	20.5594	20.7675	-0.0701286	-0.603279	-0.395206	17.5777	17.5076	16.9744	17.1825
P45527	YHBU_ECOLI		yhbU		Uncharacterized protease YhbU	0.000548246	6	5	6	5	6					21.8768	21.9566	21.9089	21.9485	21.8768	21.9566	21.9089	21.9485	21.8768	21.9566	21.9089	21.9485	0.079794	0.0321016	0.0717269	17.4174	17.4971	17.4495	17.4891
P32685	YJBD_ECOLI		yjbD		Uncharacterized protein YjbD	0.00102093	1	1	1	1	1					20.3955	20.6595	20.743	20.1414	20.3955	20.6595	20.743	20.1414	20.3955	20.6595	20.743	20.1414	0.263967	0.347425	-0.254122	17.2256	17.4896	17.573	16.9715
P29744	FLGL_ECOLI		flgL		Flagellar hook-associated protein 3	0.000548246	6	6	5	5	6					21.8497	21.8781	22.1469	21.7144	21.8497	21.8781	22.1469	21.7144	21.8497	21.8781	22.1469	21.7144	0.0283929	0.297208	-0.135279	17.4574	17.4858	17.7546	17.3221
P42630	TDCG_ECOLI		tdcG		L-serine dehydratase TdcG	0.000548246	6	6	4	5	6					22.4058	22.1818	21.8315	22.3732	22.4058	22.1818	21.8315	22.3732	22.4058	22.1818	21.8315	22.3732	-0.224026	-0.574327	-0.0325537	17.7054	17.4813	17.131	17.6728
P0ADS9	YGGN_ECOLI		yggN		Uncharacterized protein YggN	0.000548246	6	5	4	4	6					21.9818	21.7261	21.4516	22.1223	21.9818	21.7261	21.4516	22.1223	21.9818	21.7261	21.4516	22.1223	-0.255692	-0.530257	0.140482	17.7339	17.4782	17.2036	17.8744
P30136	THIC_ECOLI		thiC		Phosphomethylpyrimidine synthase	0.000548246	13	13	12	12	13					22.972	22.9015	22.9892	23.0519	22.972	22.9015	22.9892	23.0519	22.972	22.9015	22.9892	23.0519	-0.070483	0.0172237	0.0799396	17.5457	17.4752	17.5629	17.6256
P37610	TAUD_ECOLI		tauD		Alpha-ketoglutarate-dependent taurine dioxygenase	0.000548246	6	6	6	5	6					21.431	21.5582	21.4317	21.5025	21.431	21.5582	21.4317	21.5025	21.431	21.5582	21.4317	21.5025	0.127135	0.000654537	0.071476	17.3436	17.4707	17.3442	17.4151
P0ACG8	HSLR_ECOLI		hslR		Heat shock protein 15	0.00102093	1	1	1	1	1					21.2624	21.1693	21.552	21.2397	21.2624	21.1693	21.552	21.2397	21.2624	21.1693	21.552	21.2397	-0.0931823	0.289547	-0.0227757	17.562	17.4688	17.8515	17.5392
P75828	YBJD_ECOLI		ybjD		Uncharacterized protein YbjD	0.000548246	12	10	12	9	11					23.0002	22.7438	22.4975	22.4088	23.0002	22.7438	22.4975	22.4088	23.0002	22.7438	22.4975	22.4088	-0.256422	-0.502732	-0.591398	17.7148	17.4584	17.2121	17.1234
P17109	MEND_ECOLI		menD		2-succinyl-5-enolpyruvyl-6-hydroxy-3-cyclohexene-1-carboxylate synthase	0.000548246	7	7	7	6	7					21.927	22.3085	21.8648	22.2479	21.927	22.3085	21.8648	22.2479	21.927	22.3085	21.8648	22.2479	0.381476	-0.0621904	0.320914	17.069	17.4505	17.0068	17.3899
P39396	YJIY_ECOLI		yjiY		Inner membrane protein YjiY	0.000548246	4	4	4	4	4					22.4525	22.2545	22.6228	22.1177	22.4525	22.2545	22.6228	22.1177	22.4525	22.2545	22.6228	22.1177	-0.197964	0.170294	-0.334778	17.6451	17.4472	17.8154	17.3104
P06720	AGAL_ECOLI		melA		Alpha-galactosidase	0.000548246	5	5	5	3	5					21.9395	22.0884	21.991	22.013	21.9395	22.0884	21.991	22.013	21.9395	22.0884	21.991	22.013	0.148904	0.0515255	0.0734525	17.2957	17.4446	17.3472	17.3691
P0ABI4	CORA_ECOLI		corA		Magnesium transport protein CorA	0.000548246	3	3	3	3	3					21.4298	21.4444	21.5206	21.2267	21.4298	21.4444	21.5206	21.2267	21.4298	21.4444	21.5206	21.2267	0.0146165	0.0907796	-0.203101	17.4298	17.4444	17.5206	17.2267
P28634	TRMO_ECOLI		trmO		tRNA (adenine(37)-N6)-methyltransferase	0.000548246	4	3	3	3	4					21.8936	21.443	21.7736	21.7706	21.8936	21.443	21.7736	21.7706	21.8936	21.443	21.7736	21.7706	-0.450583	-0.120043	-0.122987	17.8936	17.443	17.7736	17.7706
P64503	YEBV_ECOLI		yebV		Uncharacterized protein YebV	0.00102093	1	1	1	1	1					19.4196	19.4407	19.5102	18.9521	19.4196	19.4407	19.5102	18.9521	19.4196	19.4407	19.5102	18.9521	0.0211446	0.0905862	-0.467514	17.4196	17.4407	17.5102	16.9521
P76506	MLAA_ECOLI		mlaA		Probable phospholipid-binding lipoprotein MlaA	0.000548246	4	4	4	3	4					21.2005	21.3464	20.6298	21.3514	21.2005	21.3464	20.6298	21.3514	21.2005	21.3464	20.6298	21.3514	0.145895	-0.570689	0.150931	17.2936	17.4395	16.7229	17.4445
P42589	YGJH_ECOLI		ygjH		tRNA-binding protein YgjH	0.000548246	3	3	2	3	3					20.6881	20.4385	20.9472	20.6997	20.6881	20.4385	20.9472	20.6997	20.6881	20.4385	20.9472	20.6997	-0.249647	0.259113	0.0115744	17.6881	17.4385	17.9472	17.6997
P39315	QOR2_ECOLI		qorB		Quinone oxidoreductase 2	0.000548246	4	3	4	3	4					21.1735	21.6685	21.2827	21.6081	21.1735	21.6685	21.2827	21.6081	21.1735	21.6685	21.2827	21.6081	0.495057	0.109239	0.434623	16.9255	17.4206	17.0348	17.3602
P14294	TOP3_ECOLI		topB		DNA topoisomerase 3	0.000548246	16	16	15	14	16					22.9788	23.0277	22.4522	22.9902	22.9788	23.0277	22.4522	22.9902	22.9788	23.0277	22.4522	22.9902	0.0488758	-0.526571	0.0113578	17.3641	17.413	16.8375	17.3755
P0AD59	IVY_ECOLI		ivy		Inhibitor of vertebrate lysozyme	0.000548246	4	4	4	4	4					21.2747	20.8688	21.6838	21.1486	21.2747	20.8688	21.6838	21.1486	21.2747	20.8688	21.6838	21.1486	-0.405968	0.4091	-0.126102	17.8153	17.4093	18.2244	17.6892
P62672	APAG_ECOLI		apaG		Protein ApaG	0.000548246	2	2	2	2	2					20.1721	19.992	20.4364	19.7259	20.1721	19.992	20.4364	19.7259	20.1721	19.992	20.4364	19.7259	-0.18016	0.264285	-0.446191	17.5872	17.407	17.8514	17.141
Q47679	YAFV_ECOLI		yafV		Hydrolase YafV	0.000548246	7	6	6	5	7					21.3305	21.5758	21.5563	22.1175	21.3305	21.5758	21.5563	22.1175	21.3305	21.5758	21.5563	22.1175	0.245305	0.225814	0.786983	17.1606	17.4059	17.3864	17.9476
P31554	LPTD_ECOLI		lptD		LPS-assembly protein LptD	0.000548246	17	16	16	13	17					22.9193	23.0491	22.458	22.8641	22.9193	23.0491	22.458	22.8641	22.9193	23.0491	22.458	22.8641	0.129805	-0.461248	-0.0551966	17.2754	17.4052	16.8142	17.2202
P32134	YIHM_ECOLI		yihM		Uncharacterized protein YihM	0.000548246	7	7	6	6	7					21.9108	21.9871	21.5392	22.2469	21.9108	21.9871	21.5392	22.2469	21.9108	21.9871	21.5392	22.2469	0.0762699	-0.371636	0.336049	17.3259	17.4021	16.9542	17.6619
P17854	CYSH_ECOLI		cysH		Phosphoadenosine phosphosulfate reductase	0.000548246	4	3	4	3	4					21.28	21.4883	21.0408	21.2922	21.28	21.4883	21.0408	21.2922	21.28	21.4883	21.0408	21.2922	0.208311	-0.239164	0.0121643	17.1925	17.4008	16.9534	17.2047
P17846	CYSI_ECOLI		cysI		Sulfite reductase [NADPH] hemoprotein beta-component	0.000548246	16	14	14	14	16					22.3714	22.678	22.7766	22.6078	22.3714	22.678	22.7766	22.6078	22.3714	22.678	22.7766	22.6078	0.306554	0.405201	0.236413	17.086	17.3926	17.4912	17.3224
P31660	PRPC_ECOLI		prpC		2-methylcitrate synthase	0.000548246	9	8	7	9	9					22.2159	22.0251	22.3941	22.3266	22.2159	22.0251	22.3941	22.3266	22.2159	22.0251	22.3941	22.3266	-0.190777	0.178173	0.110685	17.572	17.3813	17.7502	17.6827
P06993	MALT_ECOLI		malT		HTH-type transcriptional regulator MalT	0.000548246	13	11	10	11	13					23.5094	23.3544	23.4268	23.6727	23.5094	23.3544	23.4268	23.6727	23.5094	23.3544	23.4268	23.6727	-0.155	-0.082654	0.163268	17.5322	17.3772	17.4495	17.6954
P15082	SRLR_ECOLI		srlR		Glucitol operon repressor	0.000548246	5	5	3	5	3					24.3025	21.3748	24.0538	21.4842	24.3025	21.3748	24.0538	21.4842	24.3025	21.3748	24.0538	21.4842	-2.92778	-0.248736	-2.81836	20.3025	17.3748	20.0538	17.4842
P0AE72	MAZE_ECOLI		mazE		Antitoxin MazE	0.00876766	1	1	1	1	1					19.7803	19.9575	19.5559	19.5359	19.7803	19.9575	19.5559	19.5359	19.7803	19.9575	19.5559	19.5359	0.177172	-0.224471	-0.244478	17.1954	17.3726	16.9709	16.9509
P75826	LYSO_ECOLI		lysO		Lysine exporter LysO	0.00836614	1	1	1	1	1					21.1398	20.6934	20.6746	20.2966	21.1398	20.6934	20.6746	20.2966	21.1398	20.6934	20.6746	20.2966	-0.446377	-0.465192	-0.843198	17.8179	17.3715	17.3527	16.9747
P31467	YIEH_ECOLI		yieH		6-phosphogluconate phosphatase	0.00102093	2	2	1	1	2					20.5793	20.9519	20.4771	21.2119	20.5793	20.9519	20.4771	21.2119	20.5793	20.9519	20.4771	21.2119	0.372575	-0.102262	0.632589	16.9944	17.367	16.8921	17.627
P16681	PHNB_ECOLI		phnB		Protein PhnB	0.000548246	2	2	2	2	2					20.6638	20.688	20.6441	19.7763	20.6638	20.688	20.6441	19.7763	20.6638	20.688	20.6441	19.7763	0.0241235	-0.0197478	-0.887541	17.3419	17.366	17.3222	16.4544
P75797	GSIB_ECOLI		gsiB		Glutathione-binding protein GsiB	0.000548246	9	9	8	9	8					22.5326	22.1699	22.3312	22.1485	22.5326	22.1699	22.3312	22.1485	22.5326	22.1699	22.3312	22.1485	-0.362702	-0.201414	-0.384106	17.7253	17.3626	17.5238	17.3411
P0AF96	TABA_ECOLI		tabA		Toxin-antitoxin biofilm protein TabA	0.00102093	1	1	1	1	1					20.7613	20.683	20.5605	20.2813	20.7613	20.683	20.5605	20.2813	20.7613	20.683	20.5605	20.2813	-0.0783468	-0.20077	-0.480047	17.4394	17.361	17.2386	16.9593
P52097	TILS_ECOLI		tilS		tRNA(Ile)-lysidine synthase	0.000548246	8	6	6	6	8					21.6994	22.0042	21.8096	22.0916	21.6994	22.0042	21.8096	22.0916	21.6994	22.0042	21.8096	22.0916	0.304824	0.110242	0.392196	17.0555	17.3604	17.1658	17.4477
P39408	YJJV_ECOLI		yjjV		Uncharacterized metal-dependent hydrolase YjjV	0.000548246	4	4	4	3	4					21.4058	21.4462	21.0534	21.4458	21.4058	21.4462	21.0534	21.4458	21.4058	21.4462	21.0534	21.4458	0.0404492	-0.352335	0.0400411	17.3183	17.3588	16.966	17.3583
P0A8K1	PSD_ECOLI		psd		Phosphatidylserine decarboxylase proenzyme	0.000548246	5	4	5	4	5					21.3925	21.6798	21.5	21.6286	21.3925	21.6798	21.5	21.6286	21.3925	21.6798	21.5	21.6286	0.287288	0.107505	0.236095	17.0706	17.3579	17.1781	17.3067
P00909	TRPC_ECOLI		trpC		Tryptophan biosynthesis protein TrpCF	0.000548246	4	4	3	3	4					22.505	22.3468	22.6577	22.1311	22.505	22.3468	22.6577	22.1311	22.505	22.3468	22.6577	22.1311	-0.158219	0.152749	-0.373884	17.505	17.3468	17.6577	17.1311
P0A8H8	YACG_ECOLI		yacG		DNA gyrase inhibitor YacG	0.00102093	1	1	1	1	1					19.5235	19.3458	19.8361	19.5802	19.5235	19.3458	19.8361	19.5802	19.5235	19.3458	19.8361	19.5802	-0.177686	0.312634	0.0567506	17.5235	17.3458	17.8361	17.5802
P0A7H0	RECF_ECOLI		recF		DNA replication and repair protein RecF	0.000548246	4	4	4	4	4					22.241	21.9824	21.9525	22.0587	22.241	21.9824	21.9525	22.0587	22.241	21.9824	21.9525	22.0587	-0.258652	-0.288507	-0.182359	17.5972	17.3385	17.3087	17.4148
P0ACS7	RPIR_ECOLI		rpiR		HTH-type transcriptional regulator RpiR	0.000548246	5	5	5	3	5					21.8519	21.5044	21.474	21.4028	21.8519	21.5044	21.474	21.4028	21.8519	21.5044	21.474	21.4028	-0.347487	-0.377836	-0.449096	17.6819	17.3345	17.3041	17.2328
P32177	FDHD_ECOLI		fdhD		Sulfurtransferase FdhD	0.000548246	5	4	5	3	4					21.2034	21.4119	21.1665	21.2707	21.2034	21.4119	21.1665	21.2707	21.2034	21.4119	21.1665	21.2707	0.208574	-0.0368665	0.0673342	17.1159	17.3245	17.079	17.1832
P64493	YOAF_ECOLI		yoaF		Uncharacterized protein YoaF	0.00876766	1	1	1	1	1					19.4128	18.902	19.4106	19.4515	19.4128	18.902	19.4106	19.4515	19.4128	18.902	19.4106	19.4515	-0.51083	-0.00225748	0.0387125	17.8278	17.317	17.8256	17.8666
P75933	FLGA_ECOLI		flgA		Flagella basal body P-ring formation protein FlgA	0.000548246	3	3	3	3	3					20.9624	20.7693	20.84	20.8459	20.9624	20.7693	20.84	20.8459	20.9624	20.7693	20.84	20.8459	-0.193071	-0.122418	-0.116514	17.503	17.3099	17.3805	17.3864
P0AFJ7	PITA_ECOLI		pitA		Low-affinity inorganic phosphate transporter 1	0.000548246	3	3	3	3	3					21.1179	21.2092	21.1947	21.0864	21.1179	21.2092	21.1947	21.0864	21.1179	21.2092	21.1947	21.0864	0.091309	0.0767492	-0.031549	17.211	17.3023	17.2878	17.1795
P42604	UXAA_ECOLI		uxaA		Altronate dehydratase	0.000548246	8	8	8	8	8					22.2294	22.3857	22.1318	22.1836	22.2294	22.3857	22.1318	22.1836	22.2294	22.3857	22.1318	22.1836	0.156313	-0.0975978	-0.0458013	17.1419	17.2982	17.0443	17.0961
P76395	YEGK_ECOLI		yegK		Uncharacterized protein YegK	0.00836614	1	1	1	1	1					20.1171	20.2956	20.4075	19.9991	20.1171	20.2956	20.4075	19.9991	20.1171	20.2956	20.4075	19.9991	0.178519	0.290426	-0.11796	17.1171	17.2956	17.4075	16.9991
P0A905	SLYB_ECOLI		slyB		Outer membrane lipoprotein SlyB	0.00102093	1	1	1	1	1					19.9536	20.1027	20.0305	19.8962	19.9536	20.1027	20.0305	19.8962	19.9536	20.1027	20.0305	19.8962	0.149139	0.0768904	-0.0573122	17.1462	17.2953	17.2231	17.0889
P33667	SELU_ECOLI		selU		tRNA 2-selenouridine synthase	0.000548246	6	6	6	5	6					21.7177	21.8189	21.6977	21.936	21.7177	21.8189	21.6977	21.936	21.7177	21.8189	21.6977	21.936	0.101174	-0.0199422	0.218296	17.1941	17.2953	17.1742	17.4124
P0AC78	WECA_ECOLI		wecA		Undecaprenyl-phosphate alpha-N-acetylglucosaminyl 1-phosphate transferase	0.000548246	2	2	1	1	2					20.8351	20.6147	20.6103	20.6529	20.8351	20.6147	20.6103	20.6529	20.8351	20.6147	20.6103	20.6529	-0.220379	-0.224779	-0.182201	17.5132	17.2928	17.2884	17.331
P75746	YBGL_ECOLI		ybgL		UPF0271 protein YbgL	0.000548246	4	3	4	4	4					20.8257	21.097	20.8514	21.1784	20.8257	21.097	20.8514	21.1784	20.8257	21.097	20.8514	21.1784	0.27136	0.0256779	0.352749	17.0183	17.2897	17.044	17.3711
P16525	TUS_ECOLI		tus		DNA replication terminus site-binding protein	0.000548246	9	9	7	6	8					21.6229	21.8736	21.3086	21.2967	21.6229	21.8736	21.3086	21.2967	21.6229	21.8736	21.3086	21.2967	0.250714	-0.31426	-0.326165	17.0379	17.2886	16.7237	16.7118
P0A877	TRPA_ECOLI		trpA		Tryptophan synthase alpha chain	0.000548246	8	8	7	7	8					21.9173	21.4542	22.4086	21.9299	21.9173	21.4542	22.4086	21.9299	21.9173	21.4542	22.4086	21.9299	-0.463113	0.491313	0.0125939	17.7474	17.2843	18.2387	17.76
P0AAG8	MGLA_ECOLI		mglA		Galactose/methyl galactoside import ATP-binding protein MglA	0.000548246	10	10	9	9	8					22.8446	22.6642	22.4599	22.1364	22.8446	22.6642	22.4599	22.1364	22.8446	22.6642	22.4599	22.1364	-0.18032	-0.384703	-0.70819	17.4522	17.2719	17.0675	16.7441
P03030	LYSR_ECOLI		lysR		Transcriptional activator protein LysR	0.000548246	4	3	3	4	4					20.0343	21.4391	21.6607	21.4317	20.0343	21.4391	21.6607	21.4317	20.0343	21.4391	21.6607	21.4317	1.40479	1.62639	1.39736	15.8644	17.2692	17.4908	17.2618
P0A6L7	UXAB_ECOLI		uxaB		Altronate oxidoreductase	0.000548246	8	8	7	7	8					22.2624	22.1752	22.2029	22.4478	22.2624	22.1752	22.2029	22.4478	22.2624	22.1752	22.2029	22.4478	-0.0871794	-0.0594378	0.185418	17.3555	17.2683	17.296	17.5409
P77252	YKGE_ECOLI		ykgE		Uncharacterized protein YkgE	0.000548246	6	6	6	6	5					21.3635	21.1725	21.4242	20.9215	21.3635	21.1725	21.4242	20.9215	21.3635	21.1725	21.4242	20.9215	-0.190935	0.0607677	-0.441909	17.4566	17.2656	17.5173	17.0147
P75767	GNGF_ECOLI		ybhK		Putative gluconeogenesis factor	0.000548246	7	7	6	6	5					21.784	21.4334	21.8675	21.0533	21.784	21.4334	21.8675	21.0533	21.784	21.4334	21.8675	21.0533	-0.350592	0.0834995	-0.730694	17.6141	17.2635	17.6976	16.8834
P0A8Q6	CLPS_ECOLI		clpS		ATP-dependent Clp protease adapter protein ClpS	0.00102093	1	1	1	1	1					20.1652	20.2604	20.0331	20.3323	20.1652	20.2604	20.0331	20.3323	20.1652	20.2604	20.0331	20.3323	0.0952638	-0.132103	0.167106	17.1652	17.2604	17.0331	17.3323
P76214	VES_ECOLI		ves		Protein Ves	0.00836614	1	1	1	1	1					17.502	21.1638	18.5354	19.9271	17.502	21.1638	18.5354	19.9271	17.502	21.1638	18.5354	19.9271	3.66181	1.0334	2.42509	13.5951	17.2569	14.6285	16.0202
P25534	UBIH_ECOLI		ubiH		2-octaprenyl-6-methoxyphenol hydroxylase	0.000548246	10	9	7	6	10					22.2439	21.8308	21.8079	22.3016	22.2439	21.8308	21.8079	22.3016	22.2439	21.8308	21.8079	22.3016	-0.413087	-0.435986	0.0577887	17.6589	17.2458	17.2229	17.7167
P22525	YCBB_ECOLI		ycbB		Probable L,D-transpeptidase YcbB	0.000548246	10	9	10	9	10					22.2666	22.3988	22.1078	22.1237	22.2666	22.3988	22.1078	22.1237	22.2666	22.3988	22.1078	22.1237	0.132191	-0.158817	-0.142965	17.0967	17.2289	16.9379	16.9537
P75966	RLUE_ECOLI		rluE		Ribosomal large subunit pseudouridine synthase E	0.000548246	4	4	4	4	4					21.1382	21.1317	21.0212	21.228	21.1382	21.1317	21.0212	21.228	21.1382	21.1317	21.0212	21.228	-0.00641039	-0.116958	0.0898656	17.2313	17.2249	17.1143	17.3211
P07013	PRIB_ECOLI		priB		Primosomal replication protein n	0.000548246	3	3	2	2	2					19.886	20.0306	19.8714	19.7692	19.886	20.0306	19.8714	19.7692	19.886	20.0306	19.8714	19.7692	0.144599	-0.0146231	-0.116854	17.0787	17.2233	17.064	16.9618
P27832	WECD_ECOLI		wecD		dTDP-fucosamine acetyltransferase	0.000548246	3	3	3	3	3					20.6713	20.9228	20.3419	20.7317	20.6713	20.9228	20.3419	20.7317	20.6713	20.9228	20.3419	20.7317	0.2515	-0.329368	0.0603816	16.9709	17.2224	16.6415	17.0312
P0ABU7	EXBB_ECOLI		exbB		Biopolymer transport protein ExbB	0.000548246	3	3	3	3	3					20.8025	20.5343	21.016	20.8812	20.8025	20.5343	21.016	20.8812	20.8025	20.5343	21.016	20.8812	-0.268195	0.213427	0.0786153	17.4806	17.2124	17.694	17.5592
P0ACU2	RUTR_ECOLI		rutR		HTH-type transcriptional regulator RutR	0.000548246	5	5	4	5	5					21.3757	21.2108	21.7227	21.4604	21.3757	21.2108	21.7227	21.4604	21.3757	21.2108	21.7227	21.4604	-0.1649	0.34698	0.0846462	17.3757	17.2108	17.7227	17.4604
P0A912	PAL_ECOLI		pal		Peptidoglycan-associated lipoprotein	0.000548246	5	5	4	4	5					22.078	20.9044	21.1555	21.2892	22.078	20.9044	21.1555	21.2892	22.078	20.9044	21.1555	21.2892	-1.17355	-0.922429	-0.788733	18.3775	17.204	17.4551	17.5888
Q46938	KDUI_ECOLI		kduI		4-deoxy-L-threo-5-hexosulose-uronate ketol-isomerase	0.000548246	3	3	3	1	3					21.3024	21.1969	19.643	20.8375	21.3024	21.1969	19.643	20.8375	21.3024	21.1969	19.643	20.8375	-0.10551	-1.65945	-0.464919	17.3024	17.1969	15.643	16.8375
P0ABZ4	KDSC_ECOLI		kdsC		3-deoxy-D-manno-octulosonate 8-phosphate phosphatase KdsC	0.000548246	4	4	3	4	4					21.3372	21.1018	21.3688	21.3331	21.3372	21.1018	21.3688	21.3331	21.3372	21.1018	21.3688	21.3331	-0.235373	0.0316204	-0.00411913	17.4303	17.1949	17.4619	17.4262
P64451	YDCL_ECOLI		ydcL		Uncharacterized lipoprotein YdcL	0.000548246	6	6	6	5	5					20.8297	21.3637	20.729	20.3824	20.8297	21.3637	20.729	20.3824	20.8297	21.3637	20.729	20.3824	0.534051	-0.100673	-0.447225	16.6597	17.1938	16.5591	16.2125
P0AE37	ASTA_ECOLI		astA		Arginine N-succinyltransferase	0.000548246	6	5	5	5	6					21.4759	21.6509	21.2947	21.6502	21.4759	21.6509	21.2947	21.6502	21.4759	21.6509	21.2947	21.6502	0.174997	-0.181235	0.174305	17.0165	17.1915	16.8353	17.1908
P0AE70	MAZF_ECOLI		mazF		Endoribonuclease MazF	0.00102093	1	1	1	1	1					19.3899	20.1866	20.0519	19.775	19.3899	20.1866	20.0519	19.775	19.3899	20.1866	20.0519	19.775	0.796722	0.662015	0.38512	16.3899	17.1866	17.0519	16.775
P0AC28	5FCL_ECOLI		ygfA		5-formyltetrahydrofolate cyclo-ligase	0.000548246	3	3	3	3	3					20.4	20.5014	20.5411	20.3787	20.4	20.5014	20.5411	20.3787	20.4	20.5014	20.5411	20.3787	0.101404	0.14117	-0.0212323	17.078	17.1794	17.2192	17.0568
P29131	FTSN_ECOLI		ftsN		Cell division protein FtsN	0.000548246	7	7	7	7	7					21.4772	21.8228	21.2775	21.5125	21.4772	21.8228	21.2775	21.5125	21.4772	21.8228	21.2775	21.5125	0.345661	-0.199654	0.0353743	16.8333	17.179	16.6337	16.8687
P21517	MALZ_ECOLI		malZ		Maltodextrin glucosidase	0.000548246	11	8	10	9	11					22.0258	22.5661	22.4248	22.12	22.0258	22.5661	22.4248	22.12	22.0258	22.5661	22.4248	22.12	0.540357	0.398987	0.0942432	16.6335	17.1738	17.0324	16.7277
P15877	DHG_ECOLI		gcd		Quinoprotein glucose dehydrogenase	0.000548246	10	10	10	9	10					22.5646	22.6326	22.3052	22.4651	22.5646	22.6326	22.3052	22.4651	22.5646	22.6326	22.3052	22.4651	0.0680043	-0.259447	-0.0994792	17.1052	17.1732	16.8457	17.0057
P77357	ABGA_ECOLI		abgA		p-aminobenzoyl-glutamate hydrolase subunit A	0.000548246	4	4	4	4	4					21.3904	21.4868	21.192	21.3307	21.3904	21.4868	21.192	21.3307	21.3904	21.4868	21.192	21.3307	0.0963531	-0.198419	-0.0597697	17.0685	17.1648	16.8701	17.0087
P76193	YNHG_ECOLI		ynhG		Probable L,D-transpeptidase YnhG	0.000548246	10	7	7	10	9					20.9304	21.2484	26.9433	26.7429	20.9304	21.2484	26.9433	26.7429	20.9304	21.2484	26.9433	26.7429	0.31798	6.01284	5.81242	16.843	17.1609	22.8558	22.6554
P07623	META_ECOLI		metA		Homoserine O-succinyltransferase	0.000548246	4	4	3	3	2					21.0937	21.1563	20.8855	20.6068	21.0937	21.1563	20.8855	20.6068	21.0937	21.1563	20.8855	20.6068	0.0626395	-0.208157	-0.486818	17.0937	17.1563	16.8855	16.6068
P0ACU0	YBIH_ECOLI		ybiH		Uncharacterized HTH-type transcriptional regulator YbiH	0.000548246	3	2	3	2	3					20.5962	20.9498	20.1606	20.4446	20.5962	20.9498	20.1606	20.4446	20.5962	20.9498	20.1606	20.4446	0.353609	-0.435634	-0.151656	16.7889	17.1425	16.3532	16.6372
P75938	FLGF_ECOLI		flgF		Flagellar basal-body rod protein FlgF	0.000548246	3	3	3	3	3					20.9459	20.8281	21.6181	20.7898	20.9459	20.8281	21.6181	20.7898	20.9459	20.8281	21.6181	20.7898	-0.117823	0.672172	-0.156147	17.2455	17.1277	17.9177	17.0894
P45530	TUSB_ECOLI		tusB		Protein TusB	0.000548246	2	1	2	2	2					19.9247	20.1248	20.3172	19.3547	19.9247	20.1248	20.3172	19.3547	19.9247	20.1248	20.3172	19.3547	0.200017	0.392419	-0.570073	16.9247	17.1248	17.3172	16.3547
P24224	ACPS_ECOLI		acpS		Holo-[acyl-carrier-protein] synthase	0.000548246	3	3	3	3	3					21.2557	20.4433	21.0174	21.0192	21.2557	20.4433	21.0174	21.0192	21.2557	20.4433	21.0174	21.0192	-0.812468	-0.238299	-0.236534	17.9338	17.1213	17.6955	17.6973
Q46888	YGBJ_ECOLI		ygbJ		Uncharacterized oxidoreductase YgbJ	0.000548246	3	2	2	3	2					20.5525	20.9171	20.8248	20.1502	20.5525	20.9171	20.8248	20.1502	20.5525	20.9171	20.8248	20.1502	0.364553	0.272319	-0.40235	16.7452	17.1097	17.0175	16.3428
P64490	YOAC_ECOLI		yoaC		Uncharacterized protein YoaC	0.00102093	2	2	2	1	2					19.691	19.9089	19.6349	19.4391	19.691	19.9089	19.6349	19.4391	19.691	19.9089	19.6349	19.4391	0.217874	-0.056192	-0.251988	16.8837	17.1016	16.8275	16.6317
P32162	YIIS_ECOLI		yiiS		UPF0381 protein YiiS	0.00102093	1	1	1	1	1					19.6386	19.682	19.8517	19.6842	19.6386	19.682	19.8517	19.6842	19.6386	19.682	19.8517	19.6842	0.0434113	0.213116	0.0455871	17.0537	17.0971	17.2668	17.0993
P37614	YHHL_ECOLI		yhhL		Uncharacterized protein YhhL	0.00876766	1	1	1	1	1					19.0292	19.0971	18.6158	18.8606	19.0292	19.0971	18.6158	18.8606	19.0292	19.0971	18.6158	18.8606	0.0679092	-0.41337	-0.168535	17.0292	17.0971	16.6158	16.8606
P54901	CSIE_ECOLI		csiE		Stationary phase-inducible protein CsiE	0.000548246	5	4	4	4	5					21.3875	21.5466	21.4604	21.9359	21.3875	21.5466	21.4604	21.9359	21.3875	21.5466	21.4604	21.9359	0.159128	0.0729133	0.548438	16.9281	17.0872	17.001	17.4765
P46890	YBAE_ECOLI		ybaE		Uncharacterized protein YbaE	0.000548246	6	6	4	6	6					22.822	22.1743	22.3648	22.2264	22.822	22.1743	22.3648	22.2264	22.822	22.1743	22.3648	22.2264	-0.647609	-0.457164	-0.595585	17.7345	17.0869	17.2773	17.1389
P0ADN6	YIFL_ECOLI		yifL		Uncharacterized lipoprotein YifL	0.000548246	2	2	1	1	1					19.3255	19.0851	19.2004	19.0111	19.3255	19.0851	19.2004	19.0111	19.3255	19.0851	19.2004	19.0111	-0.240385	-0.125054	-0.314386	17.3255	17.0851	17.2004	17.0111
P0ADB1	OSME_ECOLI		osmE		Osmotically-inducible lipoprotein E	0.000548246	3	2	2	2	3					19.3195	19.3984	19.8069	18.8352	19.3195	19.3984	19.8069	18.8352	19.3195	19.3984	19.8069	18.8352	0.0788837	0.487373	-0.4843	16.9976	17.0764	17.4849	16.5133
P39407	YJJU_ECOLI		yjjU		Uncharacterized protein YjjU	0.000548246	6	5	5	5	6					21.5827	21.4582	21.4837	21.8097	21.5827	21.4582	21.4837	21.8097	21.5827	21.4582	21.4837	21.8097	-0.124453	-0.0989456	0.227069	17.1903	17.0659	17.0914	17.4174
P28632	HOLD_ECOLI		holD		DNA polymerase III subunit psi	0.000548246	3	3	3	3	3					20.7893	20.061	20.8012	20.1837	20.7893	20.061	20.8012	20.1837	20.7893	20.061	20.8012	20.1837	-0.728248	0.0118945	-0.605515	17.7893	17.061	17.8012	17.1837
P67662	AAER_ECOLI		aaeR		HTH-type transcriptional activator AaeR	0.000548246	6	5	4	5	6					22.6298	21.2303	22.0528	22.1351	22.6298	21.2303	22.0528	22.1351	22.6298	21.2303	22.0528	22.1351	-1.39954	-0.576993	-0.494778	18.4599	17.0604	17.8829	17.9651
P37182	HYBD_ECOLI		hybD		Hydrogenase 2 maturation protease	0.000548246	3	3	2	3	3					20.4864	20.3805	20.8162	20.465	20.4864	20.3805	20.8162	20.465	20.4864	20.3805	20.8162	20.465	-0.105848	0.329866	-0.0213973	17.1644	17.0586	17.4943	17.1431
P0ACM5	YEGW_ECOLI		yegW		Uncharacterized HTH-type transcriptional regulator YegW	0.000548246	4	4	4	4	4					21.2266	21.0552	21.1392	20.8694	21.2266	21.0552	21.1392	20.8694	21.2266	21.0552	21.1392	20.8694	-0.171356	-0.0874227	-0.357144	17.2266	17.0552	17.1392	16.8694
P45552	YHFZ_ECOLI		yhfZ		Uncharacterized protein YhfZ	0.000548246	7	6	5	4	7					21.8192	21.6341	21.3596	21.6666	21.8192	21.6341	21.3596	21.6666	21.8192	21.6341	21.3596	21.6666	-0.18505	-0.459591	-0.152594	17.2342	17.0492	16.7746	17.0816
P0C0U4	RIMK_ECOLI		rimK		Ribosomal protein S6--L-glutamate ligase	0.000548246	5	4	5	5	5					21.4325	21.4981	21.3476	21.511	21.4325	21.4981	21.3476	21.511	21.4325	21.4981	21.3476	21.511	0.0655582	-0.0849094	0.0784693	16.9731	17.0387	16.8882	17.0516
P76341	HIUH_ECOLI		hiuH		5-hydroxyisourate hydrolase	0.00102093	1	1	1	1	1					19.0045	19.3587	19.3019	19.2935	19.0045	19.3587	19.3019	19.2935	19.0045	19.3587	19.3019	19.2935	0.354153	0.297335	0.288994	16.6826	17.0368	16.9799	16.9716
P23367	MUTL_ECOLI		mutL		DNA mismatch repair protein MutL	0.000548246	12	12	8	10	12					22.9976	22.4283	22.8149	22.8037	22.9976	22.4283	22.8149	22.8037	22.9976	22.4283	22.8149	22.8037	-0.569299	-0.182753	-0.193873	17.6053	17.036	17.4225	17.4114
P05804	BGLR_ECOLI		uidA		Beta-glucuronidase	0.000548246	4	4	4	4	4					21.8858	21.894	22.0307	21.8802	21.8858	21.894	22.0307	21.8802	21.8858	21.894	22.0307	21.8802	0.00812543	0.144829	-0.00562429	17.0279	17.036	17.1727	17.0222
P27111	CYNR_ECOLI		cynR		HTH-type transcriptional regulator CynR	0.000548246	5	5	5	4	5					21.3247	21.3549	21.1657	21.4389	21.3247	21.3549	21.1657	21.4389	21.3247	21.3549	21.1657	21.4389	0.0302327	-0.158994	0.114276	17.0027	17.033	16.8437	17.117
P33368	YOHF_ECOLI		yohF		Uncharacterized oxidoreductase YohF	0.000548246	5	4	4	5	5					20.9445	20.6178	21.4635	21.0938	20.9445	20.6178	21.4635	21.0938	20.9445	20.6178	21.4635	21.0938	-0.326649	0.518997	0.149368	17.3595	17.0328	17.8785	17.5089
P52108	RSTA_ECOLI		rstA		Transcriptional regulatory protein RstA	0.000548246	5	5	4	4	5					21.6426	21.0267	20.2519	21.4624	21.6426	21.0267	20.2519	21.4624	21.6426	21.0267	20.2519	21.4624	-0.61594	-1.39078	-0.180261	17.6426	17.0267	16.2519	17.4624
P18776	DMSB_ECOLI		dmsB		Anaerobic dimethyl sulfoxide reductase chain B	0.000548246	2	2	2	2	2					21.2098	20.8263	21.1185	20.9763	21.2098	20.8263	21.1185	20.9763	21.2098	20.8263	21.1185	20.9763	-0.383492	-0.0912926	-0.233435	17.4024	17.0189	17.3111	17.169
P07821	FHUC_ECOLI		fhuC		Iron(3+)-hydroxamate import ATP-binding protein FhuC	0.000548246	5	4	5	4	5					20.7448	21.2608	20.9667	20.9108	20.7448	21.2608	20.9667	20.9108	20.7448	21.2608	20.9667	20.9108	0.515947	0.221877	0.165979	16.4969	17.0129	16.7188	16.6629
P09163	YJAB_ECOLI		yjaB		Uncharacterized N-acetyltransferase YjaB	0.000548246	5	4	5	5	5					20.0807	20.1816	20.5857	20.6286	20.0807	20.1816	20.5857	20.6286	20.0807	20.1816	20.5857	20.6286	0.100955	0.505045	0.547902	16.9108	17.0117	17.4158	17.4587
P00803	LEP_ECOLI		lepB		Signal peptidase I	0.000548246	7	7	7	7	7					21.3102	21.4558	21.6165	21.207	21.3102	21.4558	21.6165	21.207	21.3102	21.4558	21.6165	21.207	0.145635	0.306349	-0.103176	16.8507	16.9964	17.1571	16.7475
P76257	YOAA_ECOLI		yoaA		Probable ATP-dependent helicase YoaA	0.000548246	9	9	7	7	8					22.4694	22.4123	21.0043	22.0414	22.4694	22.4123	21.0043	22.0414	22.4694	22.4123	21.0043	22.0414	-0.0571171	-1.4651	-0.428009	17.0432	16.986	15.5781	16.6152
P0ACZ4	EVGA_ECOLI		evgA		Positive transcription regulator EvgA	0.000548246	4	4	4	4	4					21.0733	21.0718	21.2149	21.0381	21.0733	21.0718	21.2149	21.0381	21.0733	21.0718	21.2149	21.0381	-0.00141364	0.141611	-0.0351493	16.9858	16.9844	17.1274	16.9507
P0A8D3	YAII_ECOLI		yaiI		UPF0178 protein YaiI	0.000548246	3	3	3	3	3					20.3509	20.5632	20.8926	20.691	20.3509	20.5632	20.8926	20.691	20.3509	20.5632	20.8926	20.691	0.212375	0.54177	0.3401	16.7659	16.9783	17.3077	17.106
P76243	YEAO_ECOLI		yeaO		Uncharacterized protein YeaO	0.000548246	4	4	3	4	4					20.3802	20.2964	21.2227	20.3706	20.3802	20.2964	21.2227	20.3706	20.3802	20.2964	21.2227	20.3706	-0.0837208	0.842539	-0.00957981	17.0582	16.9745	17.9008	17.0487
P61320	LOLB_ECOLI		lolB		Outer-membrane lipoprotein LolB	0.000548246	6	5	6	4	6					20.5608	20.9648	20.3376	21.2805	20.5608	20.9648	20.3376	21.2805	20.5608	20.9648	20.3376	21.2805	0.404008	-0.223195	0.719664	16.5608	16.9648	16.3376	17.2805
P64479	YDIZ_ECOLI		ydiZ		Uncharacterized protein YdiZ	0.0035515	1	1	1	1	1					18.8901	19.2852	19.0288	18.4367	18.8901	19.2852	19.0288	18.4367	18.8901	19.2852	19.0288	18.4367	0.395136	0.138748	-0.453407	16.5681	16.9633	16.7069	16.1147
P0ABV2	EXBD_ECOLI		exbD		Biopolymer transport protein ExbD	0.00102093	2	1	1	2	1					19.4909	19.5454	20.2918	19.5238	19.4909	19.5454	20.2918	19.5238	19.4909	19.5454	20.2918	19.5238	0.0544469	0.800856	0.0328873	16.906	16.9604	17.7068	16.9388
P52076	QSEB_ECOLI		qseB		Transcriptional regulatory protein QseB	0.000548246	4	4	4	4	3					21.2739	21.0456	19.8126	20.1	21.2739	21.0456	19.8126	20.1	21.2739	21.0456	19.8126	20.1	-0.22825	-1.46126	-1.17386	17.1864	16.9582	15.7252	16.0126
P0AB12	YCCF_ECOLI		yccF		Inner membrane protein YccF	0.00102093	1	1	1	1	1					19.3019	19.2793	19.1671	19.1134	19.3019	19.2793	19.1671	19.1134	19.3019	19.2793	19.1671	19.1134	-0.022643	-0.134864	-0.188489	16.98	16.9574	16.8451	16.7915
P45531	TUSC_ECOLI		tusC		Protein TusC	0.000548246	2	1	2	2	1					18.5285	19.2492	19.0928	18.3578	18.5285	19.2492	19.0928	18.3578	18.5285	19.2492	19.0928	18.3578	0.720724	0.564303	-0.170721	16.2066	16.9273	16.7709	16.0358
P46889	FTSK_ECOLI		ftsK		DNA translocase FtsK	0.000548246	16	12	14	14	16					22.7274	22.8096	22.9142	22.9574	22.7274	22.8096	22.9142	22.9574	22.7274	22.8096	22.9142	22.9574	0.0821706	0.186796	0.230049	16.8448	16.9269	17.0315	17.0748
P0A9F6	GCVA_ECOLI		gcvA		Glycine cleavage system transcriptional activator	0.000548246	6	6	6	5	5					21.6322	21.3177	21.5036	21.5638	21.6322	21.3177	21.5036	21.5638	21.6322	21.3177	21.5036	21.5638	-0.314492	-0.128606	-0.0684286	17.2399	16.9254	17.1113	17.1714
P24183	FDNG_ECOLI		fdnG		Formate dehydrogenase, nitrate-inducible, major subunit	0.000548246	17	15	15	14	17					23.9906	23.105	22.9332	23.8782	23.9906	23.105	22.9332	23.8782	23.9906	23.105	22.9332	23.8782	-0.885656	-1.0574	-0.112421	17.8008	16.9151	16.7434	17.6884
P0A9R7	FTSE_ECOLI		ftsE		Cell division ATP-binding protein FtsE	0.000548246	5	5	4	3	5					21.3878	21.0014	20.8557	21.4759	21.3878	21.0014	20.8557	21.4759	21.3878	21.0014	20.8557	21.4759	-0.386317	-0.532101	0.0881241	17.3003	16.914	16.7682	17.3884
P0AC65	NRDH_ECOLI		nrdH		Glutaredoxin-like protein NrdH	0.00102093	1	1	1	1	1					19.8687	19.913	19.7822	18.8378	19.8687	19.913	19.7822	18.8378	19.8687	19.913	19.7822	18.8378	0.0442607	-0.0865465	-1.03094	16.8687	16.913	16.7822	15.8378
P31441	ADEC_ECOLI		ade		Adenine deaminase	0.000548246	6	5	5	6	5					21.8671	21.9558	21.9913	21.8768	21.8671	21.9558	21.9913	21.8768	21.8671	21.9558	21.9913	21.8768	0.0887103	0.124208	0.00963869	16.8227	16.9114	16.9469	16.8324
P37326	INTS_ECOLI		intS		Putative prophage CPS-53 integrase	0.00102093	1	1	1	1	1					21.5764	21.7617	21.6069	21.6461	21.5764	21.7617	21.6069	21.6461	21.5764	21.7617	21.6069	21.6461	0.185351	0.0305103	0.0697614	16.7184	16.9037	16.7489	16.7881
P24228	DACB_ECOLI		dacB		D-alanyl-D-alanine carboxypeptidase DacB	0.000548246	6	5	6	6	6					21.6054	21.6571	21.3002	21.4522	21.6054	21.6571	21.3002	21.4522	21.6054	21.6571	21.3002	21.4522	0.051652	-0.305267	-0.15329	16.8506	16.9022	16.5453	16.6973
P32674	PFLD_ECOLI		pflD		Formate acetyltransferase 2	0.000548246	9	8	9	8	8					22.0936	22.5167	22.5841	22.6629	22.0936	22.5167	22.5841	22.6629	22.0936	22.5167	22.5841	22.6629	0.423152	0.490556	0.56938	16.4789	16.902	16.9694	17.0482
P76148	YNEG_ECOLI		yneG		Uncharacterized protein YneG	0.000548246	2	2	2	1	2					20.2916	20.0616	19.0595	20.0869	20.2916	20.0616	19.0595	20.0869	20.2916	20.0616	19.0595	20.0869	-0.229944	-1.23203	-0.204687	17.1216	16.8917	15.8896	16.917
P29012	ALR2_ECOLI		dadX		Alanine racemase, catabolic	0.000548246	10	8	6	7	10					21.5333	21.4117	21.6051	22.0924	21.5333	21.4117	21.6051	22.0924	21.5333	21.4117	21.6051	22.0924	-0.121517	0.0718173	0.559119	17.0097	16.8882	17.0815	17.5688
P0AB96	ARSC_ECOLI		arsC		Arsenate reductase	0.000548246	4	3	4	4	4					20.3623	20.4545	20.0671	20.6743	20.3623	20.4545	20.0671	20.6743	20.3623	20.4545	20.0671	20.6743	0.0921714	-0.295219	0.311924	16.7774	16.8695	16.4821	17.0893
P76372	WZZB_ECOLI		wzzB		Chain length determinant protein	0.000548246	5	4	4	5	5					21.1792	21.0369	21.9027	21.1124	21.1792	21.0369	21.9027	21.1124	21.1792	21.0369	21.9027	21.1124	-0.142229	0.723527	-0.0667236	17.0092	16.867	17.7328	16.9425
P0AEV1	RSSB_ECOLI		rssB		Regulator of RpoS	0.000548246	2	2	2	2	2					20.909	21.0324	21.0049	21.1626	20.909	21.0324	21.0049	21.1626	20.909	21.0324	21.0049	21.1626	0.123366	0.0958702	0.253564	16.7391	16.8625	16.835	16.9927
P76216	ASTB_ECOLI		astB		N-succinylarginine dihydrolase	0.000548246	6	6	6	5	6					21.1875	21.5591	21.2663	21.3422	21.1875	21.5591	21.2663	21.3422	21.1875	21.5591	21.2663	21.3422	0.371677	0.0788305	0.154715	16.487	16.8587	16.5659	16.6417
P04993	RECD_ECOLI		recD		RecBCD enzyme subunit RecD	0.000548246	10	10	8	7	10					22.2596	22.25	21.7137	22.4144	22.2596	22.25	21.7137	22.4144	22.2596	22.25	21.7137	22.4144	-0.00957407	-0.545877	0.154835	16.8673	16.8577	16.3214	17.0221
P13039	FES_ECOLI		fes		Enterochelin esterase	0.000548246	6	6	4	6	6					21.8968	21.4959	21.7844	21.474	21.8968	21.4959	21.7844	21.474	21.8968	21.4959	21.7844	21.474	-0.400935	-0.112424	-0.422879	17.253	16.8521	17.1406	16.8301
P0AD40	YPEB_ECOLI		ypeB		Uncharacterized protein YpeB	0.000548246	3	1	2	2	3					17.7248	19.1703	19.0603	19.3307	17.7248	19.1703	19.0603	19.3307	17.7248	19.1703	19.0603	19.3307	1.44548	1.33553	1.6059	15.4029	16.8483	16.7384	17.0088
P0AEQ1	GLCG_ECOLI		glcG		Protein GlcG	0.000548246	2	2	2	2	2					19.4542	19.4208	19.9039	19.6597	19.4542	19.4208	19.9039	19.6597	19.4542	19.4208	19.9039	19.6597	-0.0333817	0.44976	0.205556	16.8692	16.8358	17.319	17.0748
P32160	YIIQ_ECOLI		yiiQ		Uncharacterized protein YiiQ	0.000548246	4	4	4	4	4					21.0025	20.5319	20.9134	20.3201	21.0025	20.5319	20.9134	20.3201	21.0025	20.5319	20.9134	20.3201	-0.470661	-0.0891334	-0.682388	17.3021	16.8314	17.213	16.6197
P0AG93	SECF_ECOLI		secF		Protein translocase subunit SecF	0.000548246	4	3	4	3	4					19.9775	20.412	20.1533	20.038	19.9775	20.412	20.1533	20.038	19.9775	20.412	20.1533	20.038	0.434488	0.175805	0.0605018	16.3926	16.8271	16.5684	16.4531
P0A948	RIMJ_ECOLI		rimJ		Ribosomal-protein-alanine acetyltransferase	0.000548246	4	3	3	4	3					21.3745	21.0644	20.8474	21.4272	21.3745	21.0644	20.8474	21.4272	21.3745	21.0644	20.8474	21.4272	-0.310129	-0.527153	0.052625	17.1266	16.8165	16.5995	17.1792
P76046	YCJX_ECOLI		ycjX		Uncharacterized protein YcjX	0.000548246	7	7	6	5	7					21.844	21.6599	21.5684	22.214	21.844	21.6599	21.5684	22.214	21.844	21.6599	21.5684	22.214	-0.184113	-0.275573	0.369989	16.986	16.8019	16.7104	17.356
P27303	EMRA_ECOLI		emrA		Multidrug export protein EmrA	0.000548246	8	5	7	8	6					21.6037	21.6068	22.1244	21.676	21.6037	21.6068	22.1244	21.676	21.6037	21.6068	22.1244	21.676	0.00307698	0.520646	0.0722726	16.7964	16.7995	17.317	16.8687
P09549	DEDD_ECOLI		dedD		Cell division protein DedD	0.000548246	2	2	2	2	2					20.1061	20.3756	20.0444	20.0323	20.1061	20.3756	20.0444	20.0323	20.1061	20.3756	20.0444	20.0323	0.269465	-0.0617014	-0.0738753	16.5212	16.7906	16.4595	16.4473
[truncated: 391 more rows]
