# Supplementary material for: A viral ADP-ribosyltransferase attaches RNA chains to host proteins
Source: Nature. 2023 Aug 16;620(7976):1054–62. doi: 10.1038/s41586-023-06429-2 (PMC10468400; doi:10.1038/s41586-023-06429-2)
Supplement: Supplementary file 8 — In vitro ADP-ribosylation and RNAylation sites in rL2 protein as identified by LC––MS/MS analysis. [file 41586_2023_6429_MOESM8_ESM.xlsx]

## Sheet: Pivot
Supplementary Table 6: In vitro ADP-ribosylation and RNAylation sites in rL2 protein as identified by LC-MS/MS analysis.
Peptide spectrum match (PSM) information for ADP-ribosylated and/or RNAylated rL2 peptides are given in summarized form (pivot) and as complete output from OpenMS tool RNPxl (PSMs). Results were filtered for 1% FDR on PSM level and q-values (scores) are given. Spectrum IDs, precursor m/z values, charge states, best localisation of modification within the peptide sequence, localization score and m…
Row Labels	Min of score	PSM count
Sample2_NAD	0	147
sp|P60422|RL2_ECOLI	0	147
ADPribose	0	147
InjRep2	0	74
InjRep1	0	73
Sample3_NAD-8mer	0	189
sp|P60422|RL2_ECOLI	0	189
ADPribose	0	113
InjRep2	0	58
InjRep1	0	55
ADPribose+C-3'Phos	2.96757e-07	76
InjRep2	1.79568e-06	41
InjRep1	2.96757e-07	35
Grand Total	0	336

## Sheet: PSMs
Sample	InjectionReplicate	idxmlFileName	MS	index	RT	precursor m/z	score	rank	charge	sequence	accessions	start	end	Curated	precursor error (|ppm|)	precursor intensity	PeakAnnotations(mz|intensity|charge|annotation	A_136.062309999999997	A_330.060330000000022	C_112.051079999999999	C_306.04910000000001	CalcMass	CountSequenceCharges	CountSequenceIsPeptide	CountSequenceIsTop	CountSequenceIsXL	G_152.057230000000004	G_346.055250000000001	NuXL:Da difference	NuXL:MIC	NuXL:Morph	NuXL:NA	NuXL:NA_MASS_z0	NuXL:NA_length	NuXL:NT	NuXL:XL_,	NuXL:XL_A	NuXL:XL_P	NuXL:aminoacid_id_to_max_tag_ratio	NuXL:aminoacid_max_tag	NuXL:best_localization	NuXL:best_localization_position	NuXL:best_localization_score	NuXL:err	NuXL:explained_peak_fraction	NuXL:immonium_score	NuXL:isPhospho	NuXL:isXL	NuXL:ladder_score
Sample2_NAD	InjRep1	MR_AW_K_Hoefer_060922_200922_Expl2_rL2-NAD_rep1_sample_2_0.0100_XLs.idXML	2	3903	635.512	703.254	6.71007e-06	0	2	LRSGEM(Oxidation)R	sp|P60422|RL2_ECOLI	176	182	0	3.22691	0	112.050865173339844|0.022219650447369|1|MI:C';136.062057495117188|1.0|1|MI:A';175.1192626953125|0.1784787774086|1|y1;228.171478271484375|0.049749463796616|1|b2-C1H2N2;258.156402587890625|0.028015978634357|1|y2-C1H4O1S1;322.154876708984375|0.095703698694706|1|y2;348.071136474609318|0.443512856960297|1|MI:G;432.722076416015625|0.106260471045971|2|[M+2H];463.213958740234375|0.079295694828033|2|[M+2H…	100	0	2.22197	0	703.252	1	2	8	6	0	0	-0.00226933	0.0173474	6.01735	ADPribose	541.061	1	ADPribose	0	1	0	1	2	LRSGEMR	-1	0	1.49391	0.0872483	0	0	1	0.502891
Sample2_NAD	InjRep1	MR_AW_K_Hoefer_060922_200922_Expl2_rL2-NAD_rep1_sample_2_0.0100_XLs.idXML	2	4555	712.785	573.243	4.24368e-06	0	3	ITTRHIGGGHK	sp|P60422|RL2_ECOLI	49	59	0	3.05004	0	102.054954528808594|0.025337420403957|2|TT;110.0712890625|0.270009189844131|1|iH;129.102294921875|0.047053318470716|1|y1-H2O1;130.086288452148438|0.020247662439942|1|y1-H3N1;136.06182861328125|1.0|1|MI:A';147.112930297851563|0.020055027678609|1|y1;187.1441650390625|0.013108106330037|1|a2;197.128616333007813|0.020570263266563|1|b2-H2O1;203.10296630859375|9.106899611651896e-03|1|TT;215.139083862304…	100	1.295	0	0	573.245	2	0	5	5	0	0	0.00174842	0.0600126	13.06	ADPribose	541.061	1	ADPribose	0	1	0	0.666667	3	ITtRHIGGGHK	2	0.0340194	1.17764	0.165217	0.0567255	0	1	0.706001
Sample2_NAD	InjRep1	MR_AW_K_Hoefer_060922_200922_Expl2_rL2-NAD_rep1_sample_2_0.0100_XLs.idXML	2	4619	718.798	859.361	2.90365e-06	0	2	ITTRHIGGGHK	sp|P60422|RL2_ECOLI	49	59	0	2.97307	0	129.102325439453125|0.024496911093593|1|y1-H2O1;130.08636474609375|0.010521024465561|1|y1-H3N1;136.061874389648438|0.683201432228088|1|MI:A';147.113204956054688|0.015798447653651|1|y1;187.144302368164063|0.015341261401773|1|a2;215.138595581054688|0.033386558294296|1|b2;216.134384155273438|0.022241434082389|1|TR-C1H2N2;225.12359619140625|0.011040735058486|1|y1+ribose-H2O;266.160797119140625|0.0104…	68.3201	1.99928	0	0	859.364	2	0	5	5	0	0	0.00255495	0.0403318	13.0403	ADPribose	541.061	1	ADPribose	0	1	0	1.66667	3	ITtRHIGGGHK	2	0.0142459	1.2179	0.169903	0	0	1	0.704033
Sample2_NAD	InjRep1	MR_AW_K_Hoefer_060922_200922_Expl2_rL2-NAD_rep1_sample_2_0.0100_XLs.idXML	2	4656	722.336	573.244	8.03295e-06	0	3	ITTRHIGGGHK	sp|P60422|RL2_ECOLI	49	59	0	1.13352	0	110.071365356445313|0.128854170441628|1|iH;129.10247802734375|0.039567422121763|1|y1-H2O1;136.061935424804688|1.0|1|MI:A';147.113204956054688|0.025060882791877|1|y1;169.133987426757813|0.018690194934607|1|a2-H2O1;187.144683837890625|0.010619235225022|1|a2;197.12860107421875|0.025170972570777|1|b2-H2O1;216.134750366210938|0.038623858243227|1|TR-C1H2N2;266.1614990234375|0.012811756692827|1|y2-H2O1;…	100	0	0	0	573.245	2	0	5	5	0	0	0.000649786	0.0341244	6.03412	ADPribose	541.061	1	ADPribose	0	1	0	0.333333	3	ITTRHIGGGHK	-1	0	1.62379	0.131944	0.0200197	0	1	0.403412
Sample2_NAD	InjRep1	MR_AW_K_Hoefer_060922_200922_Expl2_rL2-NAD_rep1_sample_2_0.0100_XLs.idXML	2	4761	733.597	859.363	3.38618e-06	0	2	ITTRHIGGGHK	sp|P60422|RL2_ECOLI	49	59	0	0.984411	0	110.071342468261719|0.08081316202879|1|iH;129.102264404296875|0.027625462040305|1|y1-H2O1;130.086395263671875|0.016721719875932|1|y1-H3N1;136.0618896484375|0.687932074069977|1|MI:A';147.112838745117188|0.01840684376657|1|y1;203.102508544921875|0.017527969554067|1|TT;215.139389038085966|0.070781759917736|1|b2;216.134597778320313|0.054887376725674|1|TR-C1H2N2;266.16119384765625|0.019553365185857|1|…	68.7932	2.80638	0	0	859.364	2	0	5	5	0	0	0.000845968	0.0417939	11.0418	ADPribose	541.061	1	ADPribose	0	1	0	1.5	2	ITTRHIGGGHK	-1	0	1.3114	0.190184	0.00531663	0	1	0.604179
Sample2_NAD	InjRep1	MR_AW_K_Hoefer_060922_200922_Expl2_rL2-NAD_rep1_sample_2_0.0100_XLs.idXML	2	4849	744.013	573.245	8.2381e-06	0	3	ITTRHIGGGHK	sp|P60422|RL2_ECOLI	49	59	0	0.690084	0	110.071342468261719|0.311166435480118|1|iH;129.102249145507813|0.091345742344856|1|y1-H2O1;130.086471557617188|0.081127852201462|1|y1-H3N1;136.061904907226563|1.0|1|MI:A';147.113021850585966|0.031648948788643|1|y1;197.129104614257813|0.025730174034834|1|b2-H2O1;215.139022827148438|0.044231195002794|1|b2;216.134765625|0.030053593218327|1|TR-C1H2N2;266.160858154296875|9.053736925125122e-03|1|y2-H2O…	100	0.813933	0	0	573.245	2	0	5	5	0	0	0.000395587	0.0203425	9.02034	ADPribose	541.061	1	ADPribose	0	1	0	0.5	4	ITTrHIGGGHK	3	0.011349	2.28647	0.101124	0.0306826	0	1	0.502034
Sample2_NAD	InjRep1	MR_AW_K_Hoefer_060922_200922_Expl2_rL2-NAD_rep1_sample_2_0.0100_XLs.idXML	2	5034	764.5	745.998	3.06654e-06	0	3	ITTRHIGGGHKQAYR	sp|P60422|RL2_ECOLI	49	63	0	0.500379	0	110.071266174316406|0.019816532731056|1|iH;129.102294921875|7.693789433687925e-03|1|iK(C6H13N2O);136.061859130859375|1.0|1|MI:A';157.108245849609375|4.012034274637699e-03|1|y1-H2O1;175.1190185546875|0.045818492770195|1|y1;176.994903564453125|3.33121232688427e-03|1|MI:ribose+HPO3;187.144119262695341|0.013294799253345|1|a2;197.12847900390625|0.022930298000574|1|b2-H2O1;215.139389038085966|0.1041938…	100	2.86742	0	0	745.998	1	0	3	3	0	0	0.000373282	0.0904391	18.0904	ADPribose	541.061	1	ADPribose	0	1	0	1.66667	3	ITTRhIGGGHKQAYR	4	0.0842801	1.58737	0.174359	0.00159897	0	1	0.720746
Sample2_NAD	InjRep1	MR_AW_K_Hoefer_060922_200922_Expl2_rL2-NAD_rep1_sample_2_0.0100_XLs.idXML	2	5140	776.185	745.999	1.62314e-06	0	3	ITTRHIGGGHKQAYR	sp|P60422|RL2_ECOLI	49	63	0	0.303912	0	110.071365356445313|0.023651557043195|1|iH;129.1025390625|4.658645484596491e-03|1|iK(C6H13N2O);136.061843872070313|1.0|1|MI:A';157.109024047851563|4.792814143002033e-03|1|y1-H2O1;175.119125366210938|0.043887559324503|1|y1;187.14422607421875|0.010772103443742|1|a2;197.12896728515625|0.019964165985584|1|b2-H2O1;215.13897705078125|0.01065488345921|1|b2;216.134262084960938|0.073274463415146|1|TR-C1H2…	100	2.27181	0	0	745.998	1	0	3	3	0	0	-0.000226718	0.0887567	21.0888	ADPribose	541.061	1	ADPribose	0	1	0	2	3	ITTRHIGGGHKQAYR	-1	0	1.37853	0.20603	0.00211738	0	1	0.792054
Sample2_NAD	InjRep1	MR_AW_K_Hoefer_060922_200922_Expl2_rL2-NAD_rep1_sample_2_0.0100_XLs.idXML	2	5151	777.254	695.255	4.16092e-06	0	2	LRSGEMR	sp|P60422|RL2_ECOLI	176	182	0	0.133825	0	136.061859130859375|0.774277985095978|1|MI:A';158.092483520507813|8.733092807233334e-03|1|y1-H3N1;175.1190185546875|0.093866355717182|1|y1;228.171066284179688|0.01873417571187|1|b2-C1H2N2;274.103179931640625|2.426471095532179e-03|1|SGE;288.149322509765625|1.981463050469756e-03|1|y2-H2O1;289.13262939453125|8.074447512626648e-03|1|y2-H3N1;306.159698486328125|0.160364955663681|1|y2;348.070556640625|…	77.4278	1.25529	0	0	695.255	1	2	8	6	0	0	-9.30422e-05	0.0246828	6.02468	ADPribose	541.061	1	ADPribose	0	1	0	0.5	4	LrSGEMR	1	0.00442103	0.542442	0.0996169	0.000754321	0	1	0.504114
Sample2_NAD	InjRep1	MR_AW_K_Hoefer_060922_200922_Expl2_rL2-NAD_rep1_sample_2_0.0100_XLs.idXML	2	5247	787.433	695.255	4.47205e-06	0	2	LRSGEMR	sp|P60422|RL2_ECOLI	176	182	0	0.0417518	0	136.061859130859375|0.769508302211762|1|MI:A';157.108245849609375|7.697690278291702e-03|1|y1-H2O1;158.092300415039063|7.896624505519867e-03|1|y1-H3N1;175.119094848632813|0.074525132775307|1|y1;228.170684814453125|0.014027753844857|1|b2-C1H2N2;289.1337890625|7.373400963842869e-03|1|y2-H3N1;306.15960693359375|0.182244226336479|1|y2;348.070404052734375|0.326850891113281|1|MI:G;415.720245361328125|0.…	76.9508	0	0	0	695.255	1	2	8	6	0	0	2.90281e-05	0.0263179	8.02632	ADPribose	541.061	1	ADPribose	0	1	0	2	2	LRSGEMR	-1	0	0.871124	0.140351	0	0	1	0.671053
Sample2_NAD	InjRep1	MR_AW_K_Hoefer_060922_200922_Expl2_rL2-NAD_rep1_sample_2_0.0100_XLs.idXML	2	5262	789.013	745.999	3.87833e-06	0	3	ITTRHIGGGHKQAYR	sp|P60422|RL2_ECOLI	49	63	0	1.06474	0	110.071296691894531|0.064597368240356|1|iH;129.102310180664063|0.049777965992689|1|iK(C6H13N2O);136.0618896484375|0.399147510528564|1|MI:A';157.108474731445313|0.010778565891087|1|y1-H2O1;158.092514038085966|3.622303949669004e-03|1|y1-H3N1;175.119064331054688|0.093854062259197|1|y1;187.143951416015625|6.966804154217243e-03|1|a2;195.087448120117188|6.426538806408644e-03|1|GH;197.1282958984375|9.47…	39.9148	1.08554	0	0	745.998	1	0	3	3	0	0	-0.000794296	0.0747956	17.0748	ADPribose	541.061	1	ADPribose	0	1	0	1.33333	3	ITTRHIGGGHKQAYR	-1	0	2.13295	0.155963	0.00966512	0	1	0.719628
Sample2_NAD	InjRep1	MR_AW_K_Hoefer_060922_200922_Expl2_rL2-NAD_rep1_sample_2_0.0100_XLs.idXML	2	5358	798.672	695.255	5.77961e-06	0	2	LRSGEMR	sp|P60422|RL2_ECOLI	176	182	0	0.0460364	0	136.061843872070313|0.795582234859467|1|MI:A';141.065887451171875|0.013294928707182|1|GE-CO-H2O1;158.09246826171875|0.013413041830063|1|y1-H3N1;175.118972778320313|0.128273814916611|1|y1;228.170303344726563|0.019657107070088|1|b2-C1H2N2;235.11907958984375|0.018771125003695|1|y1+ribose-2H2O;289.132843017578125|7.864966057240963e-03|1|y2-H3N1;306.15966796875|0.165459558367729|1|y2;348.0704040527343…	79.5582	0	0	0	695.255	1	2	8	6	0	0	-3.2007e-05	0.020514	4.02051	ADPribose	541.061	1	ADPribose	0	1	0	0.666667	3	LRSGEMr	6	0.0187711	0.432402	0.0786026	0.00167218	0	1	0.336752
Sample2_NAD	InjRep1	MR_AW_K_Hoefer_060922_200922_Expl2_rL2-NAD_rep1_sample_2_0.0100_XLs.idXML	2	5878	847.007	663.273	2.61867e-06	0	2	GVRPTVR	sp|P60422|RL2_ECOLI	215	221	0	0.697963	0	129.102157592773438|0.023520495742559|1|a2;136.061874389648438|0.892181515693665|1|MI:A';157.097442626953125|0.019941316917539|1|b2;158.093063354492188|0.011251490563154|1|y1-H3N1;175.119033813476563|0.138700395822525|1|y1;207.112884521484375|5.031928885728121e-03|1|a2+ribose-H2O;235.1065673828125|9.075586684048176e-03|1|b2+ribose-H2O;271.176544189453125|9.11035668104887e-03|1|b3-C1H2N2;274.18743…	89.2182	1.32681	0	0	663.274	1	27	30	3	0	0	0.00046294	0.0542624	9.05426	ADPribose	541.061	1	ADPribose	0	1	0	2	2	GvRPTVR	1	0.0393474	0.833372	0.207317	0	0	1	0.842377
Sample2_NAD	InjRep1	MR_AW_K_Hoefer_060922_200922_Expl2_rL2-NAD_rep1_sample_2_0.0100_XLs.idXML	2	5982	856.256	664.751	4.34855e-06	0	2	AGAARWR	sp|P60422|RL2_ECOLI	208	214	0	0.669829	0	115.086769104003906|0.01100298948586|1|AA-CO;129.065704345703125|8.450896479189396e-03|1|b2;136.061874389648438|1.0|1|MI:A';175.119110107421875|0.097943887114525|1|y1;200.103439331054688|0.014988383278251|1|b3;243.145751953125|6.363476626574993e-03|1|a4;343.187957763671875|5.927375517785549e-03|1|y2-H2O1;348.070648193359375|0.246956035494804|1|MI:G;361.197662353515625|0.070888057351112|1|y2;385.2…	100	1.9966	0	0	664.75	1	0	7	7	0	0	-0.000445269	0.0226861	6.02269	ADPribose	541.061	1	ADPribose	0	1	0	0.666667	3	AGAARWR	-1	0	1.52142	0.151724	0	0	1	0.837114
Sample2_NAD	InjRep1	MR_AW_K_Hoefer_060922_200922_Expl2_rL2-NAD_rep1_sample_2_0.0100_XLs.idXML	2	6000	857.788	663.273	5.3558e-06	0	2	GVRPTVR	sp|P60422|RL2_ECOLI	215	221	0	0.445163	0	129.102249145507813|0.027583759278059|1|a2;136.061904907226563|0.777622997760773|1|MI:A';175.119140625|0.166535079479218|1|y1;274.188140869140625|0.037054840475321|1|y2;348.070465087890625|0.273016512393951|1|MI:G;392.74310302734375|0.09532967209816|2|[M+2H];422.7431640625|0.049602679908276|2|[M+2H-H2O] ribose-H2O;431.748779296875|0.316022485494614|2|[M+2H] ribose-H2O;454.278472900390682|0.024545…	77.7623	0	0	0	663.274	1	27	30	3	0	0	0.000295265	0.0617469	6.06175	ADPribose	541.061	1	ADPribose	0	1	0	1	2	GVrPTVR	2	0.0115772	1.55677	0.205607	0	0	1	0.676958
Sample2_NAD	InjRep1	MR_AW_K_Hoefer_060922_200922_Expl2_rL2-NAD_rep1_sample_2_0.0100_XLs.idXML	2	6106	867.388	664.75	4.40319e-06	0	2	AGAARWR	sp|P60422|RL2_ECOLI	208	214	0	0.732836	0	115.086570739746094|0.014348176307976|1|AA-CO;129.066024780273438|0.011523628607392|1|b2;136.061859130859375|1.0|1|MI:A';158.09295654296875|8.831232786178589e-03|1|y1-H3N1;175.118896484375|0.094016648828983|1|y1;200.103408813476563|0.010972484014928|1|b3;243.145980834960938|8.973623625934124e-03|1|a4;271.140594482421875|7.772373035550118e-03|1|b4;348.0704345703125|0.248670414090157|1|MI:G;361.199…	100	1.46653	0	0	664.75	1	0	7	7	0	0	0.000487153	0.0222209	7.02222	ADPribose	541.061	1	ADPribose	0	1	0	1	3	aGaaRWR	3	0.0142853	1.77374	0.166667	0	0	1	0.837037
Sample2_NAD	InjRep1	MR_AW_K_Hoefer_060922_200922_Expl2_rL2-NAD_rep1_sample_2_0.0100_XLs.idXML	2	6161	872.278	664.75	5.9932e-06	0	2	AGAARWR	sp|P60422|RL2_ECOLI	208	214	0	0.732836	0	115.087005615234375|6.068726535886526e-03|1|AA-CO;129.065948486328125|0.014039578847587|1|b2;136.061874389648438|0.738418579101563|1|MI:A';157.108596801757813|5.526626016944647e-03|1|y1-H2O1;158.092437744140653|6.749104708433151e-03|1|y1-H3N1;175.119049072265625|0.096598409116268|1|y1;186.124114990234375|5.386077333241701e-03|1|AR-C1H2N2;200.102706909179688|0.013846137560904|1|b3;235.119216918945…	73.8419	0.729351	0	0	664.75	1	0	7	7	0	0	0.000487153	0.016664	7.01666	ADPribose	541.061	1	ADPribose	0	1	0	0.75	4	AGAARWr	6	0.0163983	1.05017	0.0844444	0	0	1	0.836111
Sample2_NAD	InjRep1	MR_AW_K_Hoefer_060922_200922_Expl2_rL2-NAD_rep1_sample_2_0.0100_XLs.idXML	2	6234	879.043	664.75	1.75685e-06	0	2	AGAARWR	sp|P60422|RL2_ECOLI	208	214	0	1.1665	0	101.070846557617188|4.089164081960917e-03|1|a2;111.055259704589844|4.222364630550146e-03|1|b2-H2O1;115.086616516113281|7.370349485427141e-03|1|AA-CO;129.06573486328125|0.015419559553266|1|b2;136.061813354492188|1.0|1|MI:A';157.108383178710938|4.611855838447809e-03|1|y1-H2O1;158.092269897460938|7.710616104304791e-03|1|y1-H3N1;175.11895751953125|0.106797136366367|1|y1;186.123825073242188|4.64853737…	100	1.03036	0	0	664.75	1	0	7	7	0	0	0.000775434	0.0185608	7.01856	ADPribose	541.061	1	ADPribose	0	1	0	0.75	4	AGAARWr	6	0.0630616	0.476849	0.15261	0	0	1	0.836427
Sample2_NAD	InjRep1	MR_AW_K_Hoefer_060922_200922_Expl2_rL2-NAD_rep1_sample_2_0.0100_XLs.idXML	2	6338	888.978	664.75	4.09609e-06	0	2	AGAARWR	sp|P60422|RL2_ECOLI	208	214	0	0.523788	0	115.086700439453125|0.013297650031745|1|AA-CO;129.065841674804688|0.014499130658805|1|b2;136.061813354492188|0.885611832141876|1|MI:A';158.092498779296875|0.013280837796628|1|y1-H3N1;175.118896484375|0.128729298710823|1|y1;200.102691650390625|8.057250641286373e-03|1|b3;235.119491577148438|0.028683207929134|1|y1+ribose-2H2O;271.140472412109375|8.153642527759075e-03|1|b4;306.15655517578125|6.147948…	88.5612	0.688135	0	0	664.75	1	0	7	7	0	0	0.000348188	0.0163411	7.01634	ADPribose	541.061	1	ADPribose	0	1	0	0.75	4	AGAARWr	6	0.0432953	1.0243	0.126263	0	0	1	0.836057
Sample2_NAD	InjRep1	MR_AW_K_Hoefer_060922_200922_Expl2_rL2-NAD_rep1_sample_2_0.0100_XLs.idXML	2	6396	894.585	664.75	6.8429e-06	0	2	AGAARWR	sp|P60422|RL2_ECOLI	208	214	0	0.281539	0	115.086479187011719|0.010039636865258|1|AA-CO;136.061767578125|0.45515376329422|1|MI:A';157.108291625976563|8.026209659874439e-03|1|y1-H2O1;158.09234619140625|0.011290857568383|1|y1-H3N1;175.118881225585966|0.096867203712463|1|y1;200.103179931640653|8.519463241100311e-03|1|b3;235.118789672851563|0.059834443032742|1|y1+ribose-2H2O;271.14019775390625|5.737053696066141e-03|1|b4;348.07025146484375|0.…	45.5154	0	0	0	664.75	1	0	7	7	0	0	0.000187153	0.00856599	4.00857	ADPribose	541.061	1	ADPribose	0	1	0	0.5	4	AGAARWr	6	0.0701529	0.62905	0.0568182	0	0	1	0.501428
Sample2_NAD	InjRep1	MR_AW_K_Hoefer_060922_200922_Expl2_rL2-NAD_rep1_sample_2_0.0100_XLs.idXML	2	6442	899.009	664.75	4.73426e-06	0	2	AGAARWR	sp|P60422|RL2_ECOLI	208	214	0	0.0271121	0	115.086563110351563|9.961088187992573e-03|1|AA-CO;136.061843872070313|0.477609753608704|1|MI:A';157.108322143554688|9.481136687099934e-03|1|y1-H2O1;158.092498779296875|0.011957662180066|1|y1-H3N1;175.118972778320313|0.106628566980362|1|y1;186.123687744140653|7.105913013219833e-03|1|AR-C1H2N2;200.103225708007813|9.312676265835762e-03|1|b3;235.119140625|0.054996196180582|1|y1+ribose-2H2O;271.140319…	47.761	0	0	0	664.75	1	0	7	7	0	0	-1.80228e-05	0.0108675	4.01087	ADPribose	541.061	1	ADPribose	0	1	0	0.5	4	AGAARWr	6	0.0549962	0.756732	0.0890688	0	0	1	0.501811
Sample2_NAD	InjRep1	MR_AW_K_Hoefer_060922_200922_Expl2_rL2-NAD_rep1_sample_2_0.0100_XLs.idXML	2	6466	901.185	753.574	3.22278e-06	0	4	GVRPTVRGTAM(Oxidation)NPVDHPHGGGEGR	sp|P60422|RL2_ECOLI	215	238	0	0.596332	0	129.102035522460938|0.01063484698534|1|a2;136.061767578125|0.440649926662445|1|MI:A';157.097061157226563|4.2598657310009e-03|1|b2;157.108154296875|4.546118900179863e-03|1|y1-H2O1;169.133865356445313|2.756577217951417e-03|1|PV-CO;175.118911743164063|0.011063593439758|1|y1;212.102767944335938|9.739440865814686e-03|1|GTA-H2O1;225.098709106445313|4.576377104967834e-03|1|DH-CO;232.140396118164063|0.10…	44.065	0.446366	0	0	753.574	2	2	5	3	0	0	-0.00044938	0.0818545	32.0819	ADPribose	541.061	1	ADPribose	0	1	0	3.5	2	GVRPTVRGTAMnPVDHPHGGGEGR	11	0.154394	1.7779	0.178744	0	0	1	0.786168
Sample2_NAD	InjRep1	MR_AW_K_Hoefer_060922_200922_Expl2_rL2-NAD_rep1_sample_2_0.0100_XLs.idXML	2	6516	905.218	694.306	2.89609e-06	0	2	FIVRRR	sp|P60422|RL2_ECOLI	266	271	0	0.677857	0	120.080825805664063|0.014019902795553|1|a1;136.061813354492188|0.283999532461166|1|MI:A';157.108306884765625|8.332706987857819e-03|1|y1-H2O1;175.118942260742188|0.073064438998699|1|y1;214.15478515625|4.863819107413292e-03|1|VR-C1H2N2;233.164779663085966|0.024315651506186|1|a2;235.119003295898438|5.435265135020018e-03|1|y1+ribose-2H2O;261.160003662109375|0.014999041333795|1|b2;313.21026611328125|2…	28.4	0	0	0	694.305	1	0	1	1	0	0	-0.00047064	0.0206598	6.02066	ADPribose	541.061	1	ADPribose	0	1	0	0.666667	3	FIVRRr	5	0.0102647	0.817986	0.159763	0	0	1	1.00413
Sample2_NAD	InjRep1	MR_AW_K_Hoefer_060922_200922_Expl2_rL2-NAD_rep1_sample_2_0.0100_XLs.idXML	2	6530	906.414	520.893	5.40326e-06	0	3	IVDFKRNK	sp|P60422|RL2_ECOLI	64	71	0	1.40046	0	120.080780029296875|0.019008966162801|1|iF;129.102325439453125|0.100094601511955|1|y1-H2O1;130.0863037109375|5.717173684388399e-03|1|y1-H3N1;136.061874389648438|1.0|1|MI:A';147.112899780273438|9.140911512076856e-03|1|y1;162.091461181640653|0.013297371566296|1|iK(C5H10N1)ribose-H2O;185.164947509765625|0.138702407479286|1|a2;213.159912109375|0.045151878148317|1|b2;225.12353515625|8.520189672708511e…	100	1.47565	0.357905	0	520.892	1	0	1	1	0	0	-0.000729487	0.0651118	7.06511	ADPribose	541.061	1	ADPribose	0	1	0	1.33333	3	IVDFKRNk	7	0.0982447	1.76804	0.105882	0.00508292	0	1	0.723587
Sample2_NAD	InjRep1	MR_AW_K_Hoefer_060922_200922_Expl2_rL2-NAD_rep1_sample_2_0.0100_XLs.idXML	2	7690	1012.12	892.686	3.35425e-06	0	3	GTAMNPVDHPHGGGEGRNFGK	sp|P60422|RL2_ECOLI	222	242	0	0.348578	0	110.07157135009767|0.013484042137861|1|iH;113.070793151855469|0.013383395038545|1|a2-H2O1;127.086769104003906|8.469725027680397e-03|1|AM-CO-C1H4S1;129.102340698242188|0.023493140935898|1|y1-H2O1;130.0863037109375|0.030630294233561|1|y1-H3N1;131.081512451171875|0.026403330266476|1|a2;136.061859130859375|0.924684643745422|1|MI:A';141.065887451171875|0.04188260436058|1|b2-H2O1;147.113006591796875|0.…	92.4685	2.87113	0	0	892.686	1	1	2	1	0	0	0.000311171	0.0297557	17.0298	ADPribose	541.061	1	ADPribose	0	1	0	1	4	GTAMNPVDHPHGGGEGRnFGK	17	0.403186	1.22759	0.155116	0.00094877	0	1	0.701488
Sample2_NAD	InjRep1	MR_AW_K_Hoefer_060922_200922_Expl2_rL2-NAD_rep1_sample_2_0.0100_XLs.idXML	2	7955	1036.44	749.575	8.46914e-07	0	4	GVRPTVRGTAMNPVDHPHGGGEGR	sp|P60422|RL2_ECOLI	215	238	0	0.162585	0	113.070770263671875|2.971074776723981e-03|1|GT-CO-H2O1;127.086517333984375|2.565176226198673e-03|1|AM-CO-C1H4S1;129.102066040039063|0.021673457697034|1|a2;136.061569213867188|0.501000165939331|1|MI:A';155.081207275390625|4.267835523933172e-03|1|AM-C1H4S1;157.096832275390625|6.513392087072134e-03|1|b2;157.10809326171875|5.199760664254427e-03|1|y1-H2O1;169.133346557617188|6.628104485571384e-03|1|PV…	50.1	0.717765	0	0	749.575	2	2	5	3	0	0	0.00012187	0.10127	35.1013	ADPribose	541.061	1	ADPribose	0	1	0	3.75	4	GVrPTVRGTAMNPVDHPHGGGEGR	2	0.0686589	2.30011	0.174825	0	0	1	0.873968
Sample2_NAD	InjRep1	MR_AW_K_Hoefer_060922_200922_Expl2_rL2-NAD_rep1_sample_2_0.0100_XLs.idXML	2	8075	1046.33	749.573	7.44557e-06	0	4	GVRPTVRGTAMNPVDHPHGGGEGR	sp|P60422|RL2_ECOLI	215	238	0	2.96417	0	129.102218627929688|0.052193023264408|1|a2;136.061843872070313|0.076880380511284|1|MI:A';157.097122192382813|9.589041583240032e-03|1|b2;169.133377075195341|4.220169503241777e-03|1|PV-CO;173.092086791992188|0.020953044295311|1|TA;232.140472412109375|0.011139067821205|1|y2;235.118804931640653|9.661185555160046e-03|1|HP;252.109344482421875|5.799385719001293e-03|1|HGG;276.137939453125|8.6658569052815…	7.68804	0	0	0	749.575	2	2	5	3	0	0	0.00222187	0.0270694	14.0271	ADPribose	541.061	1	ADPribose	0	1	0	0.666667	3	GVrPTVrGTAMNPVDHPHGGGEGr	23	0.0261665	1.23209	0.080402	0	0	1	0.349003
Sample2_NAD	InjRep1	MR_AW_K_Hoefer_060922_200922_Expl2_rL2-NAD_rep1_sample_2_0.0100_XLs.idXML	2	8082	1046.83	525.894	6.12413e-06	0	3	TDKFIVRR	sp|P60422|RL2_ECOLI	263	270	0	2.23894	0	129.102294921875|0.20666578412056|1|iK(C6H13N2O);136.06182861328125|1.0|1|MI:A';171.076416015625|0.011077002622187|1|a2-H2O1;175.119003295898438|0.068300060927868|1|y1;189.087005615234375|0.011543890461326|1|a2;217.081893920898438|9.909466840326786e-03|1|b2;227.102706909179688|0.029047006741166|1|DK-H3N1;244.12921142578125|0.015423483215272|1|DK;289.19805908203125|4.331659525632858e-03|1|y2-C1H2N…	100	0.562991	0	0	525.895	2	1	2	1	0	0	0.00117745	0.0188204	7.01882	ADPribose	541.061	1	ADPribose	0	1	0	0.4	5	TDKfIVRR	3	0.00651653	0.807187	0.0724638	0	0	1	0.574117
Sample2_NAD	InjRep1	MR_AW_K_Hoefer_060922_200922_Expl2_rL2-NAD_rep1_sample_2_0.0100_XLs.idXML	2	8286	1063.71	556.578	5.78961e-06	0	3	WRGVRPTVR	sp|P60422|RL2_ECOLI	213	221	0	1.2964	0	129.102294921875|0.021811418235302|1|GV-CO;130.065017700195313|8.566027507185936e-03|1|iP+ribose-2H2O;136.061782836914063|1.0|1|MI:A';157.108383178710938|6.557455752044916e-03|1|y1-H2O1;158.092376708984375|0.073500983417034|1|y1-H3N1;159.091690063476563|0.059845082461834|1|a1;175.11895751953125|0.085849300026894|1|y1;274.18804931640625|9.847582317888737e-03|1|y2;301.16595458984375|0.0125663438811…	100	0.738018	0	0	556.578	2	187	192	5	0	0	0.000721549	0.0394214	10.0394	ADPribose	541.061	1	ADPribose	0	1	0	1	2	WRGVRpTVR	5	0.00856603	1.05007	0.18254	0	0	1	0.754928
Sample2_NAD	InjRep1	MR_AW_K_Hoefer_060922_200922_Expl2_rL2-NAD_rep1_sample_2_0.0100_XLs.idXML	2	8411	1074.63	556.577	6.64043e-06	0	3	WRGVRPTVR	sp|P60422|RL2_ECOLI	213	221	0	2.17369	0	130.065322875976563|0.011522135697305|1|iP+ribose-2H2O;136.06182861328125|1.0|1|MI:A';158.092514038085966|0.067654497921467|1|y1-H3N1;159.091842651367188|0.058853201568127|1|a1;175.118988037109375|0.086982704699039|1|y1;301.166290283203125|0.012168833985925|1|b2-C1H2N2;348.070343017578125|0.224875465035439|1|MI:G;376.225128173828068|0.036382582038641|3|[M+3H];392.743072509765625|0.048981852829456…	100	0.871767	0	0	556.578	2	187	192	5	0	0	0.00120983	0.0368454	6.03685	ADPribose	541.061	1	ADPribose	0	1	0	0.5	2	WRGVRpTVR	5	0.0115221	0.920098	0.174757	0	0	1	0.504606
Sample2_NAD	InjRep1	MR_AW_K_Hoefer_060922_200922_Expl2_rL2-NAD_rep1_sample_2_0.0100_XLs.idXML	2	8428	1075.87	525.894	2.59899e-06	0	3	RTDKFIVR	sp|P60422|RL2_ECOLI	262	269	0	2.355	0	112.086883544921875|9.770495817065241e-03|1|a1-H3N1;115.086540222167969|0.052075155079365|1|b1-C1H2N2;120.080703735351563|0.01828826405108|1|iF;129.10223388671875|0.076156437397003|1|iK(C6H13N2O);136.061752319335938|1.0|1|MI:A';157.108322143554688|5.698299035429955e-03|1|y1-H2O1;158.092254638671875|7.968822494149208e-03|1|y1-H3N1;175.118896484375|0.069973513484001|1|y1;189.087081909179688|3.80838…	100	1.66725	0	0	525.895	2	16	22	6	0	0	0.00123848	0.0639924	17.064	ADPribose	541.061	1	ADPribose	0	1	0	1.75	4	RTdKFIVR	2	0.0117451	0.789226	0.128906	0	0	1	1.00914
Sample2_NAD	InjRep1	MR_AW_K_Hoefer_060922_200922_Expl2_rL2-NAD_rep1_sample_2_0.0100_XLs.idXML	2	8486	1080.91	525.894	3.84253e-06	0	3	RTDKFIVR	sp|P60422|RL2_ECOLI	262	269	0	1.90822	0	112.087066650390625|5.823600571602583e-03|1|a1-H3N1;115.086662292480469|0.043465718626976|1|b1-C1H2N2;129.102340698242188|0.035208977758884|1|iK(C6H13N2O);136.061843872070313|1.0|1|MI:A';157.108154296875|5.202739965170622e-03|1|y1-H2O1;158.09271240234375|5.299841985106468e-03|1|y1-H3N1;175.119064331054688|0.066323973238468|1|y1;189.087860107421875|2.936868229880929e-03|1|TD-CO;244.128692626953125…	100	1.84778	0	0	525.895	2	16	22	6	0	0	0.00100352	0.0797607	18.0798	ADPribose	541.061	1	ADPribose	0	1	0	2.33333	3	RTDKFIVR	-1	0	1.80073	0.160714	0	0	1	1.01139
Sample2_NAD	InjRep1	MR_AW_K_Hoefer_060922_200922_Expl2_rL2-NAD_rep1_sample_2_0.0100_XLs.idXML	2	8538	1085.56	556.577	6.06265e-06	0	3	WRGVRPTVR	sp|P60422|RL2_ECOLI	213	221	0	1.73505	0	130.065048217773438|6.507765036076307e-03|1|iP+ribose-2H2O;136.061843872070313|1.0|1|MI:A';159.091751098632813|0.03668687492609|1|a1;175.119033813476563|0.069063268601894|1|y1;274.188262939453125|6.808167789131403e-03|1|y2;326.16094970703125|8.033391088247299e-03|1|b2-H3N1;348.0703125|0.195565044879913|1|MI:G;376.224700927734375|0.026574295014143|3|[M+3H];392.743011474609318|0.047816835343838|2|y…	100	1.08876	0	0	556.578	2	187	192	5	0	0	0.00096569	0.0304138	8.03041	ADPribose	541.061	1	ADPribose	0	1	0	1	2	WRGVRpTVR	5	0.00650777	1.57454	0.180952	0	0	1	0.628802
Sample2_NAD	InjRep1	MR_AW_K_Hoefer_060922_200922_Expl2_rL2-NAD_rep1_sample_2_0.0100_XLs.idXML	2	8539	1085.63	525.894	4.84395e-06	0	3	RTDKFIVR	sp|P60422|RL2_ECOLI	262	269	0	1.7747	0	112.086975097656236|5.555121693760157e-03|1|a1-H3N1;115.086540222167969|0.045448552817106|1|b1-C1H2N2;120.081108093261719|5.619996227324009e-03|1|iF;129.102325439453125|0.022924590855837|1|iK(C6H13N2O);136.061813354492188|1.0|1|MI:A';158.092788696289063|7.205525413155556e-03|1|y1-H3N1;175.119033813476563|0.061991684138775|1|y1;199.108322143554688|4.304833710193634e-03|1|DK-CO-H3N1;257.16131591796…	100	1.85321	0	0	525.895	2	16	22	6	0	0	0.000933309	0.072803	15.0728	ADPribose	541.061	1	ADPribose	0	1	0	3.5	2	RTDKFIVR	-1	0	1.39893	0.174242	0.00137392	0	1	1.0104
Sample2_NAD	InjRep1	MR_AW_K_Hoefer_060922_200922_Expl2_rL2-NAD_rep1_sample_2_0.0100_XLs.idXML	2	8664	1096.74	525.895	4.49376e-06	0	3	RTDKFIVR	sp|P60422|RL2_ECOLI	262	269	0	0.962287	0	112.087013244628906|6.922102998942137e-03|1|a1-H3N1;115.086624145507813|0.040236588567495|1|b1-C1H2N2;129.102386474609375|0.019719690084457|1|iK(C6H13N2O);136.06182861328125|1.0|1|MI:A';157.108474731445313|6.979705300182104e-03|1|y1-H2O1;158.092727661132813|4.939559381455183e-03|1|y1-H3N1;175.119110107421875|0.05185342207551|1|y1;244.129058837890625|3.335969522595406e-03|1|DK;274.18792724609375|0…	100	2.01788	0	0	525.895	2	16	22	6	0	0	0.000506062	0.0706434	16.0706	ADPribose	541.061	1	ADPribose	0	1	0	2.33333	3	RTDKFIVR	-1	0	1.29563	0.176923	0	0	1	1.01009
Sample2_NAD	InjRep1	MR_AW_K_Hoefer_060922_200922_Expl2_rL2-NAD_rep1_sample_2_0.0100_XLs.idXML	2	8767	1105.9	556.578	7.44899e-06	0	3	WRGVRPTVR	sp|P60422|RL2_ECOLI	213	221	0	0.348519	0	136.061935424804688|1.0|1|MI:A';158.092376708984375|0.028329962864518|1|y1-H3N1;159.091766357421875|0.021046038717031|1|a1;175.119049072265625|0.039082609117031|1|y1;274.18768310546875|0.010425183922052|1|y2;326.160736083984375|0.021966762840748|1|b2-H3N1;343.188629150390682|0.017241461202502|1|b2;348.070343017578125|0.057318761944771|1|MI:G;434.887542724609318|0.018146000802517|3|[M+3H] ribose+H…	100	0.617867	0	0	556.578	2	187	192	5	0	0	-0.000193978	0.0148766	5.01488	ADPribose	541.061	1	ADPribose	0	1	0	1	2	WRGVRPTVR	-1	0	1.46842	0.166667	0	0	1	0.50186
Sample2_NAD	InjRep1	MR_AW_K_Hoefer_060922_200922_Expl2_rL2-NAD_rep1_sample_2_0.0100_XLs.idXML	2	8788	1107.64	525.895	5.03258e-06	0	3	RTDKFIVR	sp|P60422|RL2_ECOLI	262	269	0	0.0822481	0	112.086868286132813|0.012987596914172|1|a1-H3N1;115.086616516113281|0.041860602796078|1|b1-C1H2N2;129.102386474609375|0.025109477341175|1|iK(C6H13N2O);136.061843872070313|1.0|1|MI:A';158.09283447265625|5.685083102434874e-03|1|y1-H3N1;175.118972778320313|0.086875110864639|1|y1;199.107986450195341|4.754685331135988e-03|1|DK-CO-H3N1;257.1611328125|5.003504920750856e-03|1|y2-H3N1;274.1876220703125|0.…	100	1.61791	0	0	525.895	2	16	22	6	0	0	-4.32539e-05	0.080049	16.08	ADPribose	541.061	1	ADPribose	0	1	0	3.5	2	RTDKFIVR	-1	0	1.06303	0.158621	0	0	1	1.01144
Sample2_NAD	InjRep1	MR_AW_K_Hoefer_060922_200922_Expl2_rL2-NAD_rep1_sample_2_0.0100_XLs.idXML	2	8895	1116.43	556.578	7.17925e-06	0	3	WRGVRPTVR	sp|P60422|RL2_ECOLI	213	221	0	0.309449	0	129.102249145507813|0.018506364896894|1|GV-CO;130.065170288085938|7.218462415039539e-03|1|iP+ribose-2H2O;136.061874389648438|1.0|1|MI:A';159.091598510742188|0.036415092647076|1|a1;175.119125366210938|0.056377571076155|1|y1;274.187164306640625|0.014605862088501|1|y2;326.161865234375|0.019275890663266|1|b2-H3N1;343.188995361328125|0.012133736163378|1|b2;348.0706787109375|0.055125284940004|1|MI:G;40…	100	1.21461	0	0	556.578	2	187	192	5	0	0	0.000172233	0.0239637	7.02396	ADPribose	541.061	1	ADPribose	0	1	0	1	2	WRGVRpTVR	5	0.00721846	1.38978	0.153846	0	0	1	0.627995
Sample2_NAD	InjRep1	MR_AW_K_Hoefer_060922_200922_Expl2_rL2-NAD_rep1_sample_2_0.0100_XLs.idXML	2	9674	1181.1	632.277	6.02138e-06	0	3	RNKDGIPAVVER	sp|P60422|RL2_ECOLI	69	80	0	1.774	0	115.086776733398438|0.0171181820333|1|b1-C1H2N2;129.102325439453125|0.196271225810051|1|iK(C6H13N2O);136.0618896484375|0.474889814853668|1|MI:A';141.102264404296875|0.016675284132361|1|PA-CO;169.097122192382813|0.024356015026569|1|PA;175.119125366210938|0.139333084225655|1|y1;226.118988037109375|0.010320143774152|1|KD-H2O1;235.119598388671875|0.032049085944891|1|y1+ribose-2H2O;268.165557861328125…	47.489	0	0	0	632.278	1	8	12	4	0	0	0.00112166	0.15197	21.152	ADPribose	541.061	1	ADPribose	0	1	0	1.5	4	RNKDGIPAVVEr	11	0.0320491	1.53313	0.128492	0	0	1	0.922906
Sample2_NAD	InjRep1	MR_AW_K_Hoefer_060922_200922_Expl2_rL2-NAD_rep1_sample_2_0.0100_XLs.idXML	2	9717	1184.71	632.278	4.77788e-06	0	3	RNKDGIPAVVER	sp|P60422|RL2_ECOLI	69	80	0	1.36872	0	112.086875915527344|9.957076981663704e-03|1|a1-H3N1;115.086540222167969|0.026895789429545|1|b1-C1H2N2;129.102249145507813|0.121164098381996|1|iK(C6H13N2O);136.061798095703125|1.0|1|MI:A';141.102066040039063|0.021011115983129|1|PA-CO;157.108627319335938|7.893138565123081e-03|1|y1-H2O1;169.097366333007813|0.032744321972132|1|PA;175.118911743164063|0.083989143371582|1|y1;226.11895751953125|0.0175008…	100	1.00328	0	0	632.278	1	8	12	4	0	0	0.000865413	0.151954	24.152	ADPribose	541.061	1	ADPribose	0	1	0	2.75	4	RNKDGIPAVVEr	11	0.0739458	2.14694	0.12963	0	0	1	1.01381
Sample2_NAD	InjRep1	MR_AW_K_Hoefer_060922_200922_Expl2_rL2-NAD_rep1_sample_2_0.0100_XLs.idXML	2	9842	1195.09	632.277	5.28577e-06	0	3	RNKDGIPAVVER	sp|P60422|RL2_ECOLI	69	80	0	1.58094	0	115.086593627929702|0.019127396866679|1|b1-C1H2N2;129.102279663085938|0.234982162714005|1|iK(C6H13N2O);136.06182861328125|0.905270636081696|1|MI:A';141.102371215820313|0.023165537044406|1|PA-CO;169.097244262695341|0.019324606284499|1|PA;171.113113403320313|0.021362263709307|1|GI;175.119125366210938|0.109242402017117|1|y1;226.119049072265625|0.019527196884155|1|KD-H2O1;235.119186401367188|0.107766…	90.5271	1.27664	0	0	632.278	1	8	12	4	0	0	0.000999593	0.0991476	20.0991	ADPribose	541.061	1	ADPribose	0	1	0	1.5	4	RNKDGIPAVVEr	11	0.107766	1.80992	0.108696	0	0	1	0.918104
Sample2_NAD	InjRep1	MR_AW_K_Hoefer_060922_200922_Expl2_rL2-NAD_rep1_sample_2_0.0100_XLs.idXML	2	10908	1282.57	785.343	6.05585e-06	0	5	GTAM(Oxidation)NPVDHPHGGGEGRNFGKHPVTPWGVQTK	sp|P60422|RL2_ECOLI	222	253	0	1.30816	0	113.070892333984375|0.013788352720439|1|a2-H2O1;129.10223388671875|0.016616987064481|1|y1-H2O1;130.086273193359375|0.030822759494185|1|y1-H3N1;131.081466674804688|0.025469947606325|1|a2;136.061798095703125|0.226156502962112|1|MI:A';141.06585693359375|0.018487334251404|1|b2-H2O1;147.11297607421875|9.771530516445637e-03|1|y1;155.081512451171875|2.472410211339593e-03|1|AM-C1H4O1S1;159.07643127441403…	22.6157	1.83091	0	0	785.344	2	3	9	6	0	0	0.00102735	0.0751455	25.0751	ADPribose	541.061	1	ADPribose	0	1	0	1.66667	3	GTAMNPvDHPHGGGEGRNFGKHPvTPWGvQTK	28	0.028332	1.48121	0.111111	0	0	1	0.486295
Sample2_NAD	InjRep1	MR_AW_K_Hoefer_060922_200922_Expl2_rL2-NAD_rep1_sample_2_0.0100_XLs.idXML	2	11040	1293.2	1308.23	4.13845e-06	0	3	GTAM(Oxidation)NPVDHPHGGGEGRNFGKHPVTPWGVQTK	sp|P60422|RL2_ECOLI	222	253	0	1.0915	0	129.102264404296875|0.020530972629786|1|y1-H2O1;130.085983276367188|3.499733051285148e-03|1|y1-H3N1;136.061798095703125|0.385796278715134|1|MI:A';147.113143920898438|6.828963290899992e-03|1|y1;186.123809814453125|4.692339804023504e-03|1|GK;212.102828979492188|0.017897747457027|1|b3-H2O1;219.079803466796875|4.108961671590805e-03|1|AM;228.134109497070313|2.553846221417189e-03|1|VQ;230.11376953125|0…	38.5796	0.318397	0	0	1308.24	2	3	9	6	0	0	0.00142794	0.0831178	33.0831	ADPribose	541.061	1	ADPribose	0	1	0	2.66667	3	GTAMNPVDHPHGGGEGRNFGKhPVTPWGVQTK	21	0.16074	1.4896	0.144172	0	0	1	0.647843
Sample2_NAD	InjRep1	MR_AW_K_Hoefer_060922_200922_Expl2_rL2-NAD_rep1_sample_2_0.0100_XLs.idXML	2	12248	1392.2	782.145	5.64074e-06	0	5	GTAMNPVDHPHGGGEGRNFGKHPVTPWGVQTK	sp|P60422|RL2_ECOLI	222	253	0	0.582561	0	113.070739746093764|0.112999781966209|1|a2-H2O1;127.086410522460938|0.09663013368845|1|AM-CO-C1H4S1;129.102066040039063|0.060588981956244|1|y1-H2O1;130.086074829101563|0.0205640476197|1|y1-H3N1;131.081329345703125|0.208204001188278|1|a2;136.061630249023438|1.0|1|MI:A';141.065673828125|0.213910505175591|1|b2-H2O1;145.096969604492188|0.027366248890758|1|TA-CO;147.112625122070313|0.040808379650116|1…	100	6.70366	0	0	782.145	2	3	9	6	0	0	-0.000455647	0.0955278	24.0955	ADPribose	541.061	1	ADPribose	0	1	0	1.25	4	GTAmNPVDHPHGGGEGRNFGKHPVTPWGVQTK	3	0.00625011	1.88459	0.11	0	0	1	0.486953
Sample2_NAD	InjRep1	MR_AW_K_Hoefer_060922_200922_Expl2_rL2-NAD_rep1_sample_2_0.0100_XLs.idXML	2	12369	1402.44	782.145	5.19793e-06	0	5	GTAMNPVDHPHGGGEGRNFGKHPVTPWGVQTK	sp|P60422|RL2_ECOLI	222	253	0	0.454708	0	113.070785522460938|0.111944533884525|1|a2-H2O1;127.086494445800781|0.101949468255043|1|AM-CO-C1H4S1;129.102142333984375|0.057685285806656|1|y1-H2O1;130.086166381835938|0.016581883653998|1|y1-H3N1;131.0814208984375|0.218065321445465|1|a2;136.061737060546875|1.0|1|MI:A';141.06573486328125|0.211179822683334|1|b2-H2O1;145.0970458984375|0.02468946762383|1|TA-CO;147.112686157226563|0.035022016614676|1…	100	7.36975	0	0	782.145	2	3	9	6	0	0	-0.000355647	0.100189	26.1002	ADPribose	541.061	1	ADPribose	0	1	0	1.25	4	GTAMnPVDHPHGGGEGRNFGKHPVTPWGVQTK	4	0.0583215	1.54936	0.129252	0	0	1	0.519361
Sample2_NAD	InjRep1	MR_AW_K_Hoefer_060922_200922_Expl2_rL2-NAD_rep1_sample_2_0.0100_XLs.idXML	2	12509	1413.86	782.146	6.21767e-06	0	5	GTAMNPVDHPHGGGEGRNFGKHPVTPWGVQTK	sp|P60422|RL2_ECOLI	222	253	0	1.47754	0	110.071304321289063|0.028673043474555|1|iH;113.070899963378906|0.03843617066741|1|a2-H2O1;127.086647033691406|0.029261002317071|1|AM-CO-C1H4S1;129.102310180664063|0.090895876288414|1|y1-H2O1;131.081573486328125|0.077408410608768|1|a2;136.061874389648438|0.305093199014664|1|MI:A';141.065963745117188|0.069118782877922|1|b2-H2O1;145.097366333007813|0.010279439389706|1|TA-CO;147.112823486328125|0.019…	30.5093	3.16373	0	0	782.145	2	3	9	6	0	0	-0.00115565	0.0497269	18.0497	ADPribose	541.061	1	ADPribose	0	1	0	1	4	GTAMNpVDHpHGGGEGRNFGKHpVTpWGVQTK	25	0.0145396	1.54584	0.107914	0.00641752	0	1	0.356443
Sample2_NAD	InjRep1	MR_AW_K_Hoefer_060922_200922_Expl2_rL2-NAD_rep1_sample_2_0.0100_XLs.idXML	2	13323	1479.95	918.895	0	0	2	QAYRIVDFKR	sp|P60422|RL2_ECOLI	60	69	0	0.335714	0	101.070892333984375|0.012680172920227|1|a1;111.055274963378906|6.752664688974619e-03|1|b1-H2O1;129.1021728515625|0.036457888782024|1|iK(C6H13N2O);136.061798095703125|0.48578280210495|1|MI:A';154.097396850585966|4.893634002655746e-03|1|a2-H2O1;155.081466674804659|6.143978796899319e-03|1|a2-H3N1;157.108474731445313|0.011112024076283|1|y1-H2O1;172.1082763671875|0.010190344415605|1|a2;175.11892700195…	48.5783	0.648194	0	0	918.895	1	0	1	1	0	0	-0.000308486	0.0378161	15.0378	ADPribose	541.061	1	ADPribose	0	1	0	2	3	QAYRIVDfKR	7	0.0192983	1.00118	0.144737	0	0	1	1.0042
Sample2_NAD	InjRep1	MR_AW_K_Hoefer_060922_200922_Expl2_rL2-NAD_rep1_sample_2_0.0100_XLs.idXML	2	18385	1901.22	818.029	3.54486e-06	0	3	ATLGEVGNAEHM(Oxidation)LRVLGK	sp|P60422|RL2_ECOLI	190	207	0	0.0779107	0	127.086593627929702|0.021811662241817|1|a2-H2O1;129.102203369140625|0.022403206676245|1|y1-H2O1;130.086105346679688|4.038188140839338e-03|1|y1-H3N1;136.061782836914063|1.0|1|MI:A';143.1177978515625|2.994210226461291e-03|1|LG-CO;145.09716796875|0.078003950417042|1|a2;147.112823486328125|7.303441874682903e-03|1|y1;155.081512451171875|0.024657461792231|1|b2-H2O1;171.112686157226563|0.013459631241858…	100	2.15992	0	0	818.029	2	5	15	10	0	0	-6.37333e-05	0.0627512	17.0628	ADPribose	541.061	1	ADPribose	0	1	0	1.4	5	ATLGEVGNAEHMLRVLGk	17	0.190279	0.677836	0.149068	0	0	1	0.768397
Sample2_NAD	InjRep1	MR_AW_K_Hoefer_060922_200922_Expl2_rL2-NAD_rep1_sample_2_0.0100_XLs.idXML	2	18502	1911.16	818.028	4.20056e-06	0	3	ATLGEVGNAEHM(Oxidation)LRVLGK	sp|P60422|RL2_ECOLI	190	207	0	0.991495	0	127.086585998535156|0.016732363030314|1|a2-H2O1;129.10223388671875|0.017924576997757|1|y1-H2O1;136.061752319335938|1.0|1|MI:A';143.117935180664063|3.551582805812359e-03|1|LG-CO;145.097152709960938|0.078730896115303|1|a2;147.112564086914034|8.235854096710682e-03|1|y1;155.081466674804659|0.02556124702096|1|b2-H2O1;171.112777709960938|0.014594265259802|1|LG;173.091995239257813|0.095124058425426|1|b2…	100	1.97564	0	0	818.029	2	5	15	10	0	0	0.000811071	0.0634704	15.0635	ADPribose	541.061	1	ADPribose	0	1	0	1.5	4	ATLGEVGNAEHMLRVLgK	16	0.322238	1.38158	0.160839	0	0	1	0.650792
Sample2_NAD	InjRep1	MR_AW_K_Hoefer_060922_200922_Expl2_rL2-NAD_rep1_sample_2_0.0100_XLs.idXML	2	18628	1921.54	818.029	3.03037e-06	0	3	ATLGEVGNAEHM(Oxidation)LRVLGK	sp|P60422|RL2_ECOLI	190	207	0	0.624759	0	110.071243286132813|4.183156881481409e-03|1|iH;127.086578369140625|0.01938246935606|1|a2-H2O1;129.10223388671875|0.020070549100637|1|y1-H2O1;136.061782836914063|1.0|1|MI:A';145.09716796875|0.079540714621544|1|a2;147.112884521484375|6.393310613930225e-03|1|y1;155.081512451171875|0.025902196764946|1|b2-H2O1;171.112808227539063|0.012663732282817|1|LG;173.092025756835938|0.083718776702881|1|b2;186.12…	100	1.98653	0	0	818.029	2	5	15	10	0	0	0.000511071	0.0654988	17.0655	ADPribose	541.061	1	ADPribose	0	1	0	1	5	ATLGEVGNAEHMLRVLGk	17	0.253218	0.94039	0.150171	0	0	1	0.768559
Sample2_NAD	InjRep1	MR_AW_K_Hoefer_060922_200922_Expl2_rL2-NAD_rep1_sample_2_0.0100_XLs.idXML	2	18754	1931.93	818.029	4.70181e-06	0	3	ATLGEVGNAEHM(Oxidation)LRVLGK	sp|P60422|RL2_ECOLI	190	207	0	0.230956	0	127.086555480957017|0.020048815757036|1|a2-H2O1;129.102386474609375|0.028019238263369|1|y1-H2O1;136.061843872070313|1.0|1|MI:A';145.09722900390625|0.074028216302395|1|a2;147.112869262695341|8.416373282670975e-03|1|y1;155.08154296875|0.028259733691812|1|b2-H2O1;171.112930297851563|0.014162907376885|1|LG;173.092086791992188|0.08161336183548|1|b2;186.123855590820313|0.013419147580862|1|y2-H2O1;187.0…	100	1.71063	0	0	818.029	2	5	15	10	0	0	-0.000188929	0.0583491	14.0583	ADPribose	541.061	1	ADPribose	0	1	0	1	5	ATLGEVGNAEHMLRVLGk	17	0.203985	0.550184	0.144781	0	0	1	0.591668
Sample2_NAD	InjRep1	MR_AW_K_Hoefer_060922_200922_Expl2_rL2-NAD_rep1_sample_2_0.0100_XLs.idXML	2	19228	1970.98	763.346	1.67246e-06	0	3	GGQLARSAGTYVQIVAR	sp|P60422|RL2_ECOLI	151	167	0	0.534793	0	101.070846557617188|0.026947606354952|1|AG-CO;115.050079345703125|7.939562201499939e-03|1|b2;129.065704345703125|2.375815529376268e-03|1|AG;131.081207275390625|6.828094832599163e-03|1|SA-CO;136.06170654296875|1.0|1|MI:A';157.107925415039063|1.16207217797637e-03|1|y1-H2O1;158.092025756835938|1.430571544915438e-03|1|y1-H3N1;159.076507568359347|1.09447562135756e-03|1|SA;175.118881225585966|0.0223273…	100	1.62504	0	0	763.346	1	0	4	4	0	0	-0.000408232	0.130177	26.1302	ADPribose	541.061	1	ADPribose	0	1	0	3.66667	3	GGqLARSAGTYVQIVAR	2	0.0266526	1.00113	0.177936	0	0	1	0.945636
Sample2_NAD	InjRep1	MR_AW_K_Hoefer_060922_200922_Expl2_rL2-NAD_rep1_sample_2_0.0100_XLs.idXML	2	19341	1980.45	763.345	2.58155e-06	0	3	GGQLARSAGTYVQIVAR	sp|P60422|RL2_ECOLI	151	167	0	0.344739	0	101.070892333984375|0.023068835958838|1|AG-CO;113.070953369140625|1.580478623509407e-03|1|GT-CO-H2O1;115.0501708984375|7.613445166498423e-03|1|b2;129.065902709960938|2.460556803271174e-03|1|AG;136.061752319335938|1.0|1|MI:A';157.10772705078125|1.589464140124619e-03|1|y1-H2O1;175.118988037109375|0.023993358016014|1|y1;186.087646484375|2.70928256213665e-03|1|GQ;186.123748779296875|4.317522514611483…	100	1.75919	0	0	763.346	1	0	4	4	0	0	0.000263155	0.137926	26.1379	ADPribose	541.061	1	ADPribose	0	1	0	3.66667	3	GGqLARSAGTYVQIVAR	2	0.0210941	0.737675	0.207071	0	0	1	0.94612
Sample2_NAD	InjRep1	MR_AW_K_Hoefer_060922_200922_Expl2_rL2-NAD_rep1_sample_2_0.0100_XLs.idXML	2	19469	1990.85	763.346	4.7252e-06	0	3	GGQLARSAGTYVQIVAR	sp|P60422|RL2_ECOLI	151	167	0	0.0798671	0	101.070884704589844|0.024689760059118|1|AG-CO;115.049949645996094|9.713681414723396e-03|1|b2;129.06561279296875|3.888821694999933e-03|1|AG;131.081298828125|7.795862853527069e-03|1|SA-CO;136.061798095703125|1.0|1|MI:A';158.092269897460938|7.005502469837666e-03|1|y1-H3N1;175.119003295898438|0.04002657532692|1|y1;183.1129150390625|3.713153302669525e-03|1|VQ-CO-H3N1;186.087570190429688|3.677137661725…	100	1.61025	0	0	763.346	1	0	4	4	0	0	-6.09662e-05	0.0862259	26.0862	ADPribose	541.061	1	ADPribose	0	1	0	2.75	4	GGQlARSAGTYVQIVAR	3	0.00554599	1.27587	0.125926	0	0	1	0.942889
Sample2_NAD	InjRep1	MR_AW_K_Hoefer_060922_200922_Expl2_rL2-NAD_rep1_sample_2_0.0100_XLs.idXML	2	24248	2453.48	861.055	4.59052e-06	0	3	SAGTYVQIVARDGAYVTLR	sp|P60422|RL2_ECOLI	157	175	0	1.14522	0	101.070831298828125|0.017517700791359|1|AG-CO;131.081451416015625|0.058682419359684|1|a2;136.061752319335938|0.523279249668121|1|MI:A';159.076400756835938|0.044651050120592|1|b2;175.118896484375|0.045963980257511|1|y1;183.112472534179688|9.661700576543808e-03|1|VT-H2O1;201.123138427734375|7.665719371289015e-03|1|VT;213.159820556640653|7.313867099583149e-03|1|IV;216.097854614257813|0.0199940968304…	52.3279	1.56168	0	0	861.054	1	2	14	12	0	0	-0.000986097	0.0452722	21.0453	ADPribose	541.061	1	ADPribose	0	1	0	1.33333	6	SAGtYVQIVARDGAYVtLR	16	0.00993154	0.546071	0.0979228	0	0	1	0.724737
Sample2_NAD	InjRep1	MR_AW_K_Hoefer_060922_200922_Expl2_rL2-NAD_rep1_sample_2_0.0100_XLs.idXML	2	24297	2459.49	812.697	3.36952e-06	0	3	ATLGEVGNAEHMLRVLGK	sp|P60422|RL2_ECOLI	190	207	0	0.335596	0	127.086624145507813|0.019875921308994|1|a2-H2O1;129.102264404296875|0.022075969725847|1|y1-H2O1;136.061813354492188|1.0|1|MI:A';143.1177978515625|3.95875982940197e-03|1|LG-CO;145.097198486328125|0.087676547467709|1|a2;147.112884521484375|7.819380611181259e-03|1|y1;155.081588745117188|0.027731720358133|1|b2-H2O1;171.112686157226563|0.015779849141836|1|LG;173.092071533203125|0.100148268043995|1|b2;…	100	1.99634	0	0	812.697	2	5	15	10	0	0	0.000272738	0.0674746	17.0675	ADPribose	541.061	1	ADPribose	0	1	0	1.2	5	ATLGEVGNAEHMLRVLgK	16	0.352463	1.34102	0.16129	0	0	1	0.768675
Sample2_NAD	InjRep1	MR_AW_K_Hoefer_060922_200922_Expl2_rL2-NAD_rep1_sample_2_0.0100_XLs.idXML	2	24357	2466.87	861.054	3.29739e-06	0	3	SAGTYVQIVARDGAYVTLR	sp|P60422|RL2_ECOLI	157	175	0	0.0161459	0	101.070846557617188|0.014609183184803|1|AG-CO;131.081451416015625|0.114451706409454|1|a2;136.061737060546875|1.0|1|MI:A';136.0755615234375|0.057269092649221|1|iY;159.076370239257813|0.078989937901497|1|b2;175.118850708007813|0.071250349283218|1|y1;186.123580932617188|8.113440126180649e-03|1|AR-C1H2N2;200.139129638671875|0.010496881790459|1|VQ-CO;209.091751098632813|8.372332900762558e-03|1|a2+ribo…	100	3.06932	0	0	861.054	1	2	14	12	0	0	1.39025e-05	0.0668336	23.0668	ADPribose	541.061	1	ADPribose	0	1	0	2	4	SAGTyVQIVARDGAYVTLR	4	0.0752457	0.964103	0.122093	0.00510454	0	1	0.725935
Sample2_NAD	InjRep1	MR_AW_K_Hoefer_060922_200922_Expl2_rL2-NAD_rep1_sample_2_0.0100_XLs.idXML	2	24368	2468.12	861.054	4.23281e-06	0	3	SAGTYVQIVARDGAYVTLR	sp|P60422|RL2_ECOLI	157	175	0	0.0999907	0	101.070846557617188|0.013791688717902|1|AG-CO;113.070877075195313|9.413551539182665e-03|1|a2-H2O1;131.081512451171875|0.108092971146107|1|a2;136.061813354492188|1.0|1|MI:A';159.076446533203125|0.080644465982914|1|b2;175.118927001953125|0.063289493322372|1|y1;186.12384033203125|8.382725529372692e-03|1|AR-C1H2N2;200.13946533203125|9.230000898241997e-03|1|VQ-CO;209.092178344726563|8.405222557485104e…	100	2.54285	0	0	861.054	1	2	14	12	0	0	-8.60975e-05	0.0736895	23.0737	ADPribose	541.061	1	ADPribose	0	1	0	2	4	SAGTyVQIVARDGAYVTLR	4	0.0497889	0.82779	0.111748	0	0	1	0.726316
Sample2_NAD	InjRep1	MR_AW_K_Hoefer_060922_200922_Expl2_rL2-NAD_rep1_sample_2_0.0100_XLs.idXML	2	24382	2469.85	812.697	2.21601e-06	0	3	ATLGEVGNAEHMLRVLGK	sp|P60422|RL2_ECOLI	190	207	0	0.335596	0	127.086517333984375|0.020807767286897|1|a2-H2O1;129.102264404296875|0.023973869159818|1|y1-H2O1;130.086288452148438|3.898277413100004e-03|1|y1-H3N1;136.061798095703125|1.0|1|MI:A';145.097183227539063|0.092550486326218|1|a2;147.112716674804659|6.197010166943073e-03|1|y1;155.081497192382813|0.024625388905406|1|b2-H2O1;171.11273193359375|0.01581041328609|1|LG;173.092056274414034|0.103430636227131|1|…	100	1.97579	0	0	812.697	2	5	15	10	0	0	0.000272738	0.0685654	17.0686	ADPribose	541.061	1	ADPribose	0	1	0	1.2	5	ATLGEVGNAEHMLRVLGk	17	0.378158	1.05715	0.179661	0.00139959	0	1	0.768739
Sample2_NAD	InjRep1	MR_AW_K_Hoefer_060922_200922_Expl2_rL2-NAD_rep1_sample_2_0.0100_XLs.idXML	2	24448	2478.06	861.053	3.07218e-06	0	3	SAGTYVQIVARDGAYVTLR	sp|P60422|RL2_ECOLI	157	175	0	1.06138	0	101.070854187011719|0.013427685014904|1|AG-CO;113.070892333984375|7.868546061217785e-03|1|a2-H2O1;131.081451416015625|0.110641621053219|1|a2;136.061737060546875|1.0|1|MI:A';159.076339721679688|0.076906695961952|1|b2;175.118804931640653|0.06269234418869|1|y1;186.123550415039063|8.492346853017807e-03|1|AR-C1H2N2;200.138992309570313|7.240649778395891e-03|1|VQ-CO;212.102706909179688|5.98472636193037e…	100	2.70402	0	0	861.054	1	2	14	12	0	0	0.000913903	0.0736621	22.0737	ADPribose	541.061	1	ADPribose	0	1	0	1.6	5	SAGtYVQIVARDGAYVtLR	16	0.0220884	0.705157	0.131965	0	0	1	0.78187
Sample2_NAD	InjRep1	MR_AW_K_Hoefer_060922_200922_Expl2_rL2-NAD_rep1_sample_2_0.0100_XLs.idXML	2	24465	2480.19	812.697	2.74042e-06	0	3	ATLGEVGNAEHMLRVLGK	sp|P60422|RL2_ECOLI	190	207	0	0.58169	0	127.086616516113281|0.02295314706862|1|a2-H2O1;129.10223388671875|0.025049047544599|1|y1-H2O1;136.061782836914063|1.0|1|MI:A';143.117721557617188|3.227618522942066e-03|1|LG-CO;145.097183227539063|0.094986446201801|1|a2;147.112945556640653|7.988899946212769e-03|1|y1;155.081573486328125|0.032411362975836|1|b2-H2O1;171.112762451171875|0.018473971635103|1|LG;173.092041015625|0.097429655492306|1|b2;18…	100	1.62611	0	0	812.697	2	5	15	10	0	0	0.000472738	0.0702754	20.0703	ADPribose	541.061	1	ADPribose	0	1	0	1.2	5	ATLGEVGNAEHMLRVLGk	17	0.349877	1.26693	0.175497	0.00149827	0	1	0.827663
Sample2_NAD	InjRep1	MR_AW_K_Hoefer_060922_200922_Expl2_rL2-NAD_rep1_sample_2_0.0100_XLs.idXML	2	24516	2486.47	840.712	4.22274e-06	0	3	LEYDPNRSANIALVLYK	sp|P60422|RL2_ECOLI	81	97	0	0.328932	0	129.102325439453125|0.041767280548811|1|y1-H2O1;130.08636474609375|0.013703880831599|1|y1-H3N1;136.061843872070313|1.0|1|MI:A';147.11285400390625|0.031560335308313|1|y1;185.128448486328125|4.562995862215757e-03|1|IA;185.164901733398438|3.425017464905977e-03|1|LV-CO;197.12841796875|4.822191782295704e-03|1|a2-H2O1;212.1029052734375|4.275047220289707e-03|1|PN;213.1597900390625|5.86890522390604e-03|1…	100	1.65474	0	0	840.712	1	51	53	2	0	0	0.000276537	0.108177	26.1082	ADPribose	541.061	1	ADPribose	0	1	0	2.5	4	LEYDPnRSAnIALVLYK	9	0.0657174	1.65152	0.118182	0	0	1	0.819261
Sample2_NAD	InjRep1	MR_AW_K_Hoefer_060922_200922_Expl2_rL2-NAD_rep1_sample_2_0.0100_XLs.idXML	2	24537	2488.92	861.056	3.44546e-06	0	3	SAGTYVQIVARDGAYVTLR	sp|P60422|RL2_ECOLI	157	175	0	2.07431	0	101.070854187011719|0.023097898811102|1|AG-CO;131.081466674804688|0.119277872145176|1|a2;136.061752319335938|1.0|1|MI:A';159.076370239257813|0.086749710142612|1|b2;171.11273193359375|9.661256335675716e-03|1|VA;175.118881225585966|0.069675385951996|1|y1;186.1236572265625|7.759777829051018e-03|1|AR-C1H2N2;200.139144897460938|0.013559048064053|1|VQ-CO;209.0921630859375|9.238408878445624e-03|1|a2+rib…	100	2.51422	0.9691	0	861.054	1	2	14	12	0	0	-0.0017861	0.066715	24.0667	ADPribose	541.061	1	ADPribose	0	1	0	1.6	5	SAGTyVQIVARDGAYVTLR	4	0.0925675	1.10207	0.11437	0	0	1	0.781484
Sample2_NAD	InjRep1	MR_AW_K_Hoefer_060922_200922_Expl2_rL2-NAD_rep1_sample_2_0.0100_XLs.idXML	2	24551	2490.77	812.697	4.65966e-06	0	3	ATLGEVGNAEHMLRVLGK	sp|P60422|RL2_ECOLI	190	207	0	0.212549	0	127.086616516113281|0.01997890509665|1|a2-H2O1;129.102279663085938|0.065265439450741|1|y1-H2O1;130.086456298828125|0.013768534176052|1|y1-H3N1;136.061813354492188|1.0|1|MI:A';145.097183227539063|0.091223247349262|1|a2;147.112716674804659|0.013877619989216|1|y1;155.081451416015625|0.030470995232463|1|b2-H2O1;171.11273193359375|0.016150025650859|1|LG;173.092056274414034|0.108090594410896|1|b2;186.1…	100	2.00607	0	0	812.697	2	5	15	10	0	0	0.000172738	0.0564069	14.0564	ADPribose	541.061	1	ADPribose	0	1	0	0.8	5	ATLGEVGNAEHMLRVLGk	17	0.205493	0.709603	0.125749	0	0	1	0.591553
Sample2_NAD	InjRep1	MR_AW_K_Hoefer_060922_200922_Expl2_rL2-NAD_rep1_sample_2_0.0100_XLs.idXML	2	24617	2498.77	840.71	4.67856e-06	0	3	LEYDPNRSANIALVLYK	sp|P60422|RL2_ECOLI	81	97	0	1.75629	0	129.102310180664063|0.050507228821516|1|y1-H2O1;130.086288452148438|0.016611214727163|1|y1-H3N1;136.061843872070313|1.0|1|MI:A';147.112869262695341|0.034051362425089|1|y1;185.128311157226563|6.642587017267942e-03|1|IA;185.165084838867188|3.184993285685778e-03|1|LV-CO;197.1282958984375|5.772985983639956e-03|1|a2-H2O1;200.1392822265625|6.589618977159262e-03|1|NI-CO;212.10308837890625|5.162493325769…	100	1.54713	0	0	840.712	1	51	53	2	0	0	0.00147654	0.105961	27.106	ADPribose	541.061	1	ADPribose	0	1	0	2.5	4	LEYDPnRSAnIALVLYK	9	0.00466011	1.71766	0.12381	0	0	1	0.819123
Sample2_NAD	InjRep1	MR_AW_K_Hoefer_060922_200922_Expl2_rL2-NAD_rep1_sample_2_0.0100_XLs.idXML	2	24641	2501.95	861.053	3.7315e-06	0	3	SAGTYVQIVARDGAYVTLR	sp|P60422|RL2_ECOLI	157	175	0	1.29365	0	101.070892333984375|0.020616559311748|1|AG-CO;131.081527709960938|0.112421005964279|1|a2;136.06182861328125|1.0|1|MI:A';143.11810302734375|8.176004514098167e-03|1|VA-CO;159.076461791992188|0.079755380749702|1|b2;175.118911743164063|0.068900838494301|1|y1;186.123641967773438|7.117562927305698e-03|1|AR-C1H2N2;200.139678955078125|0.012856144458055|1|VQ-CO;211.107589721679688|9.56925842911005e-03|1|V…	100	2.94416	0	0	861.054	1	2	14	12	0	0	0.0011139	0.0709106	24.0709	ADPribose	541.061	1	ADPribose	0	1	0	1.6	5	SAGTyVQIVARDGAYVTLR	4	0.0465361	0.893612	0.110787	0	0	1	0.781717
Sample2_NAD	InjRep1	MR_AW_K_Hoefer_060922_200922_Expl2_rL2-NAD_rep1_sample_2_0.0100_XLs.idXML	2	24650	2503.21	812.696	6.26237e-06	0	3	ATLGEVGNAEHMLRVLGK	sp|P60422|RL2_ECOLI	190	207	0	1.38138	0	110.071403503417969|0.054211396723986|1|iH;129.10235595703125|0.15978716313839|1|y1-H2O1;130.086380004882813|0.034836567938328|1|y1-H3N1;136.061920166015625|1.0|1|MI:A';145.097274780273438|0.090060226619244|1|a2;147.112838745117188|0.033646058291197|1|y1;155.08160400390625|0.031482264399529|1|b2-H2O1;173.092178344726563|0.126277402043343|1|b2;186.123809814453125|0.0314563177526|1|y2-H2O1;187.1443…	100	1.65089	0	0	812.697	2	5	15	10	0	0	0.00112264	0.0445799	14.0446	ADPribose	541.061	1	ADPribose	0	1	0	0.8	5	ATLGeVGNAeHMLRVLGK	9	0.020193	1.29831	0.0941558	0.00542644	0	1	0.590858
Sample2_NAD	InjRep1	MR_AW_K_Hoefer_060922_200922_Expl2_rL2-NAD_rep1_sample_2_0.0100_XLs.idXML	2	24723	2512.44	861.054	4.86098e-06	0	3	SAGTYVQIVARDGAYVTLR	sp|P60422|RL2_ECOLI	157	175	0	0.345843	0	101.070861816406236|0.037218857556582|1|AG-CO;131.081466674804688|0.107985876500607|1|a2;136.061737060546875|1.0|1|MI:A';155.117813110351563|0.011845234781504|1|VT-CO-H2O1;158.092132568359347|0.011513740755618|1|y1-H3N1;159.07635498046875|0.075582198798656|1|b2;175.118850708007813|0.131557822227478|1|y1;183.112579345703125|0.011530161835253|1|VT-H2O1;200.139328002929688|0.036652658134699|1|VQ-CO;…	100	2.81534	0	0	861.054	1	2	14	12	0	0	0.000297789	0.059686	19.0597	ADPribose	541.061	1	ADPribose	0	1	0	1.25	4	SAGtYVQIVARDGAYVtLR	16	0.025482	0.583559	0.0991501	0	0	1	0.669983
Sample2_NAD	InjRep1	MR_AW_K_Hoefer_060922_200922_Expl2_rL2-NAD_rep1_sample_2_0.0100_XLs.idXML	2	24807	2522.83	861.055	5.61472e-06	0	3	SAGTYVQIVARDGAYVTLR	sp|P60422|RL2_ECOLI	157	175	0	0.504768	0	101.070938110351563|0.052045676857233|1|AG-CO;131.08154296875|0.106149524450302|1|a2;136.061843872070313|1.0|1|MI:A';155.117996215820313|0.018657598644495|1|VT-CO-H2O1;159.07647705078125|0.079928919672966|1|b2;173.12847900390625|0.020430704578757|1|VT-CO;175.118988037109375|0.188504412770271|1|y1;183.112503051757813|0.015517166815698|1|VT-H2O1;200.139511108398438|0.05386121198535|1|VQ-CO;201.1234…	100	2.69208	1.42638	0	861.054	1	2	14	12	0	0	-0.000434633	0.0482008	19.0482	ADPribose	541.061	1	ADPribose	0	1	0	1.25	4	SAGtYVQIVARDGAYVtLR	16	0.0351698	1.4818	0.0805556	0	0	1	0.669344
Sample2_NAD	InjRep1	MR_AW_K_Hoefer_060922_200922_Expl2_rL2-NAD_rep1_sample_2_0.0100_XLs.idXML	2	24892	2532.96	861.053	4.51604e-06	0	3	SAGTYVQIVARDGAYVTLR	sp|P60422|RL2_ECOLI	157	175	0	1.29365	0	101.070968627929702|0.026922691613436|1|AG-CO;129.065780639648438|0.013605458661914|1|AG;131.081573486328125|0.114679589867592|1|a2;136.061874389648438|1.0|1|MI:A';136.075515747070313|0.097279287874699|1|iY;159.0765380859375|0.07831010222435|1|b2;175.118988037109375|0.095347918570042|1|y1;186.12335205078125|0.010571253485978|1|AR-C1H2N2;200.139389038085966|0.021699586883187|1|VQ-CO;201.1234130859…	100	2.82324	0	0	861.054	1	2	14	12	0	0	0.0011139	0.0624393	20.0624	ADPribose	541.061	1	ADPribose	0	1	0	1.2	5	SAGtYVQIVARDGAYVtLR	16	0.0391757	1.47616	0.100295	0	0	1	0.725691
Sample2_NAD	InjRep1	MR_AW_K_Hoefer_060922_200922_Expl2_rL2-NAD_rep1_sample_2_0.0100_XLs.idXML	2	25108	2559.53	861.055	4.35302e-06	0	3	SAGTYVQIVARDGAYVTLR	sp|P60422|RL2_ECOLI	157	175	0	0.564538	0	101.0709228515625|0.025517161935568|1|AG-CO;112.050468444824219|0.012192787602544|1|MI:C';129.066085815429688|0.012027671560645|1|AG;131.081573486328125|0.113087572157383|1|a2;136.061843872070313|1.0|1|MI:A';143.117813110351563|0.01246639713645|1|VA-CO;159.076492309570313|0.089776590466499|1|b2;175.118972778320313|0.083617016673088|1|y1;186.123641967773438|0.013465298339725|1|AR-C1H2N2;200.139419…	100	2.73732	1.21928	0	861.054	1	2	14	12	0	0	-0.000486097	0.0706812	22.0707	ADPribose	541.061	1	ADPribose	0	1	0	1.6	5	SAGtYVQIVARDGAYVtLR	16	0.0400996	1.81718	0.0982143	0	0	1	0.781705
Sample2_NAD	InjRep1	MR_AW_K_Hoefer_060922_200922_Expl2_rL2-NAD_rep1_sample_2_0.0100_XLs.idXML	2	25216	2572.88	861.054	4.92264e-06	0	3	SAGTYVQIVARDGAYVTLR	sp|P60422|RL2_ECOLI	157	175	0	0.912916	0	101.070999145507813|0.018041418865323|1|AG-CO;131.081588745117188|0.070308692753315|1|a2;136.061874389648438|0.652200281620026|1|MI:A';143.117874145507813|0.010415044613183|1|VA-CO;159.0765380859375|0.048208013176918|1|b2;175.1190185546875|0.057170838117599|1|y1;186.124176025390625|8.210976608097553e-03|1|AR-C1H2N2;200.139434814453125|0.02075301297009|1|VQ-CO;201.123580932617188|7.91825819760561e…	65.22	1.90615	0	0	861.054	1	2	14	12	0	0	0.000786071	0.0518335	22.0518	ADPribose	541.061	1	ADPribose	0	1	0	1.6	5	SAGtYVQIVARDGAYVtLR	16	0.0505992	1.16975	0.104294	0.00185363	0	1	0.780657
Sample2_NAD	InjRep1	MR_AW_K_Hoefer_060922_200922_Expl2_rL2-NAD_rep1_sample_2_0.0100_XLs.idXML	2	25422	2598.35	861.053	5.85946e-06	0	3	SAGTYVQIVARDGAYVTLR	sp|P60422|RL2_ECOLI	157	175	0	1.19645	0	101.070960998535156|0.041025947779417|1|AG-CO;112.050621032714844|0.041583206504583|1|MI:C';131.08154296875|0.102534376084805|1|a2;136.0618896484375|1.0|1|MI:A';136.07562255859375|0.10135792940855|1|iY;159.076583862304716|0.088245905935764|1|b2;175.119094848632813|0.111990541219711|1|y1;186.123947143554688|0.088511101901531|1|AR-C1H2N2;200.139495849609375|0.039949238300323|1|VQ-CO;201.12368774414…	100	2.88246	4.15832	0	861.054	1	2	14	12	0	0	0.00103021	0.0424898	18.0425	ADPribose	541.061	1	ADPribose	0	1	0	0.833333	6	SAGTYvQIvARDGAYvTLR	15	0.0175678	1.68492	0.0914826	0.00563809	0	1	0.669027
Sample2_NAD	InjRep2	MR_AW_K_Hoefer_060922_210922_Expl2_rL2-NAD_rep2_sample_2_0.0100_XLs.idXML	2	3911	665.267	648.601	6.90191e-06	0	3	SGGRNNNGRITTR	sp|P60422|RL2_ECOLI	40	52	0	0.523771	0	136.061965942382813|0.387820512056351|1|MI:A';157.1080322265625|0.014174327254295|1|y1-H2O1;175.1192626953125|0.131875693798065|1|y1;276.166778564453125|0.027309603989124|1|y2;348.06988525390625|0.035231679677963|1|MI:G;377.214202880859375|0.014224563725293|1|y3;511.2347412109375|9.510861709713936e-03|1|GRNNN-CO-H3N1;520.90576171875|0.05589435249567|3|[M+3H] ribose-H2O+HPO3;521.2349853515625|0.02…	38.7821	0	0	0	648.6	1	1	2	1	0	0	-0.000339718	0.0145606	6.01456	ADPribose	541.061	1	ADPribose	0	1	0	0.75	4	SGGRNNNGRITTR	-1	0	0.862258	0.0952381	0	0	1	0.251213
Sample2_NAD	InjRep2	MR_AW_K_Hoefer_060922_210922_Expl2_rL2-NAD_rep2_sample_2_0.0100_XLs.idXML	2	4005	677.248	506.537	8.14324e-06	0	3	LRSGEMRK	sp|P60422|RL2_ECOLI	176	183	0	0.299274	0	129.102447509765625|0.105786606669426|1|y1-H2O1;130.086532592773438|0.033816374838352|1|y1-H3N1;136.061996459960938|1.0|1|MI:A';147.113174438476563|0.0593386515975|1|y1;228.170257568359347|9.377820417284966e-03|1|b2-C1H2N2;253.1663818359375|0.013510917313397|1|b2-H3N1;270.192230224609375|9.769869968295096e-03|1|b2;348.071044921875|0.056444428861141|1|MI:G;479.766387939453125|0.027768973261118|2|[…	100	1.02618	0	0	506.537	2	0	3	3	0	0	-0.000151593	0.0210196	7.02102	ADPribose	541.061	1	ADPribose	0	1	0	1	2	LRSGEMRK	-1	0	2.82702	0.0738255	0	0	1	0.574431
Sample2_NAD	InjRep2	MR_AW_K_Hoefer_060922_210922_Expl2_rL2-NAD_rep2_sample_2_0.0100_XLs.idXML	2	4106	688.922	573.245	6.64539e-06	0	3	ITTRHIGGGHK	sp|P60422|RL2_ECOLI	49	59	0	0.3571	0	110.071434020996094|0.039513602852821|1|iH;129.1024169921875|0.028657427057624|1|y1-H2O1;130.086456298828125|0.030970834195614|1|y1-H3N1;136.062042236328125|1.0|1|MI:A';147.112869262695341|0.020153526216745|1|y1;169.134109497070313|7.997089065611363e-03|1|a2-H2O1;187.144607543945313|9.449241682887076e-03|1|a2;197.128799438476563|7.317748386412859e-03|1|b2-H2O1;215.139450073242188|0.03860480338335…	100	1.06261	0	0	573.245	1	0	4	4	0	0	-0.000204706	0.0499518	11.05	ADPribose	541.061	1	ADPribose	0	1	0	0.666667	3	ITtRHIGGGHK	2	0.0175123	0.887612	0.153846	0.00790539	0	1	0.604995
Sample2_NAD	InjRep2	MR_AW_K_Hoefer_060922_210922_Expl2_rL2-NAD_rep2_sample_2_0.0100_XLs.idXML	2	4197	699.73	573.245	5.81319e-06	0	3	ITTRHIGGGHK	sp|P60422|RL2_ECOLI	49	59	0	0.388212	0	110.071342468261719|0.026870658621192|1|iH;129.102447509765625|0.024729039520025|1|y1-H2O1;130.086517333984375|0.015286888927221|1|y1-H3N1;136.061904907226563|1.0|1|MI:A';147.112640380859347|0.018720319494605|1|y1;187.144363403320313|9.710785932838917e-03|1|a2;197.12847900390625|8.526955731213093e-03|1|b2-H2O1;215.13909912109375|0.012654365971684|1|b2;216.134521484375|0.027632888406515|1|TR-C1H2N…	100	1.072	0	0	573.245	1	0	4	4	0	0	0.00022254	0.0511759	11.0512	ADPribose	541.061	1	ADPribose	0	1	0	1	2	IttRHIGGGHK	2	0.00989732	1.73684	0.210526	0.00713093	0	1	0.605118
Sample2_NAD	InjRep2	MR_AW_K_Hoefer_060922_210922_Expl2_rL2-NAD_rep2_sample_2_0.0100_XLs.idXML	2	4280	709.903	573.245	5.75711e-06	0	3	ITTRHIGGGHK	sp|P60422|RL2_ECOLI	49	59	0	0.0687924	0	110.071327209472656|0.044888105243444|1|iH;129.102325439453125|0.054801795631647|1|y1-H2O1;130.0865478515625|0.034421633929014|1|y1-H3N1;136.061920166015625|1.0|1|MI:A';147.113037109375|0.019567275419831|1|y1;187.144638061523438|0.013312709517777|1|a2;215.138763427734375|0.045698739588261|1|b2;216.1343994140625|0.036608729511499|1|TR-C1H2N2;262.085357666015625|0.0196045152843|1|a1+ribose+HPO3;284…	100	0.95508	0	0	573.245	1	0	4	4	0	0	3.94349e-05	0.0454007	11.0454	ADPribose	541.061	1	ADPribose	0	1	0	1	2	iTTRHIGGGHK	0	0.0392756	1.60076	0.173611	0.0100029	0	1	0.60454
Sample2_NAD	InjRep2	MR_AW_K_Hoefer_060922_210922_Expl2_rL2-NAD_rep2_sample_2_0.0100_XLs.idXML	2	4490	734.856	745.999	1.56144e-06	0	3	ITTRHIGGGHKQAYR	sp|P60422|RL2_ECOLI	49	63	0	0.706058	0	110.071342468261719|0.020606042817235|1|iH;129.102371215820313|4.70614479854703e-03|1|iK(C6H13N2O);136.061904907226563|1.0|1|MI:A';152.056747436523438|1.814561313949525e-03|1|MI:G';157.108627319335938|4.28408570587635e-03|1|y1-H2O1;171.113128662109375|3.253198927268386e-03|1|IG;175.119094848632813|0.048020511865616|1|y1;187.14422607421875|0.015170804224908|1|a2;195.087921142578125|2.2153602913022…	100	2.50079	0	0	745.998	1	1	3	2	0.181456	0	-0.000526718	0.0876749	22.0877	ADPribose	541.061	1	ADPribose	0	1	0	2	3	ITTRHIGGGHKQAYr	14	0.0652104	1.40236	0.188034	0.00183407	0	1	0.863405
Sample2_NAD	InjRep2	MR_AW_K_Hoefer_060922_210922_Expl2_rL2-NAD_rep2_sample_2_0.0100_XLs.idXML	2	4578	745.708	745.999	1.8736e-06	0	3	ITTRHIGGGHKQAYR	sp|P60422|RL2_ECOLI	49	63	0	0.437961	0	110.071372985839844|0.011324564926326|1|iH;129.102432250976563|9.666861966252329e-03|1|iK(C6H13N2O);136.0618896484375|1.0|1|MI:A';171.112747192382813|5.968630779534578e-03|1|IG;175.119064331054688|0.049135103821754|1|y1;187.144424438476563|0.01357583142817|1|a2;197.129013061523438|0.018866388127208|1|b2-H2O1;215.138763427734375|6.659095641225576e-03|1|b2;216.134445190429688|0.082173764705658|1|TR…	100	2.30777	0	0	745.998	1	1	3	2	0	0	-0.000326718	0.0889858	20.089	ADPribose	541.061	1	ADPribose	0	1	0	2.5	2	ITTRHIGGGHKQAYR	-1	0	2.06446	0.214689	0.00100941	0	1	0.79207
Sample2_NAD	InjRep2	MR_AW_K_Hoefer_060922_210922_Expl2_rL2-NAD_rep2_sample_2_0.0100_XLs.idXML	2	4708	760.955	695.255	4.91451e-06	0	2	LRSGEMR	sp|P60422|RL2_ECOLI	176	182	0	0.397189	0	136.061843872070313|0.749157130718231|1|MI:A';158.092727661132813|9.829636663198473e-03|1|y1-H3N1;169.06024169921875|5.815735086798668e-03|1|GE-H2O1;175.11895751953125|0.077537782490253|1|y1;228.170745849609375|0.017217030748725|1|b2-C1H2N2;289.13214111328125|6.925389636307955e-03|1|y2-H3N1;306.159454345703125|0.176198542118073|1|y2;348.07037353515625|0.3343645632267|1|MI:G;415.719482421875|0.019…	74.9157	0.774396	0	0	695.255	2	3	7	4	0	0	-0.000276148	0.0182635	6.01826	ADPribose	541.061	1	ADPribose	0	1	0	0.5	4	LRSGEMR	-1	0	0.222453	0.0875	0	0	1	0.503044
Sample2_NAD	InjRep2	MR_AW_K_Hoefer_060922_210922_Expl2_rL2-NAD_rep2_sample_2_0.0100_XLs.idXML	2	4786	770.385	463.839	6.07656e-06	0	3	LRSGEMR	sp|P60422|RL2_ECOLI	176	182	0	0.168044	0	136.061904907226563|1.0|1|MI:A';158.092575073242188|7.184479851275682e-03|1|y1-H3N1;175.119140625|0.043310489505529|1|y1;228.1705322265625|0.012548465281725|1|b2-C1H2N2;235.119094848632813|3.825928084552288e-03|1|y1+ribose-2H2O;253.165328979492188|3.055759472772479e-03|1|b2-H3N1;274.10321044921875|5.310401320457459e-03|1|SGE;289.133575439453125|6.906368304044008e-03|1|y2-H3N1;306.15966796875|0.07…	100	2.51008	0	0	463.839	2	3	7	4	0	0	-7.79455e-05	0.064264	8.06426	ADPribose	541.061	1	ADPribose	0	1	0	0.666667	3	LRSGEMr	6	0.00382593	1.60463	0.136986	0.00119244	0	1	0.677377
Sample2_NAD	InjRep2	MR_AW_K_Hoefer_060922_210922_Expl2_rL2-NAD_rep2_sample_2_0.0100_XLs.idXML	2	4891	782.169	695.255	3.93228e-06	0	2	LRSGEMR	sp|P60422|RL2_ECOLI	176	182	0	0.222034	0	136.061874389648438|0.76560378074646|1|MI:A';157.1082763671875|6.733831483870745e-03|1|y1-H2O1;158.092803955078125|8.220754563808441e-03|1|y1-H3N1;175.119064331054688|0.075179412961006|1|y1;228.170989990234375|0.015104099176824|1|b2-C1H2N2;289.13311767578125|8.173700422048569e-03|1|y2-H3N1;306.15966796875|0.166895568370819|1|y2;348.070526123046875|0.317316323518753|1|MI:G;424.724151611328125|0.05…	76.5604	0.854015	0	0	695.255	2	3	7	4	0	0	-0.00015437	0.0382079	8.03821	ADPribose	541.061	1	ADPribose	0	1	0	0.5	4	LRSGEMR	-1	0	2.28817	0.097166	0	0	1	0.673035
Sample2_NAD	InjRep2	MR_AW_K_Hoefer_060922_210922_Expl2_rL2-NAD_rep2_sample_2_0.0100_XLs.idXML	2	5417	841.486	663.274	1.6817e-06	0	2	GVRPTVR	sp|P60422|RL2_ECOLI	215	221	0	0.222248	0	112.050926208496094|4.498349037021399e-03|1|MI:C';129.102203369140625|0.035762794315815|1|a2;136.061798095703125|0.927472531795502|1|MI:A';157.096847534179688|0.014672088436782|1|b2;157.1087646484375|6.337614730000496e-03|1|y1-H2O1;158.092208862304716|8.735168725252152e-03|1|y1-H3N1;175.118927001953125|0.156612426042557|1|y1;207.11248779296875|6.724576000124216e-03|1|a2+ribose-H2O;214.15438842773…	92.7473	1.09836	0.449835	0	663.274	1	37	43	6	0	0	-0.000147411	0.0566234	9.05662	ADPribose	541.061	1	ADPribose	0	1	0	1.33333	3	GvRPTVR	1	0.04677	1.64185	0.201058	0	0	1	0.842771
Sample2_NAD	InjRep2	MR_AW_K_Hoefer_060922_210922_Expl2_rL2-NAD_rep2_sample_2_0.0100_XLs.idXML	2	5512	852.236	663.274	3.14749e-06	0	2	GVRPTVR	sp|P60422|RL2_ECOLI	215	221	0	0.00713933	0	129.102142333984375|0.032160319387913|1|a2;136.061874389648438|0.847099006175995|1|MI:A';157.108001708984375|9.282435290515425e-03|1|y1-H2O1;158.091827392578125|0.018538722768426|1|y1-H3N1;175.119064331054688|0.138802543282509|1|y1;271.175384521484375|9.418250061571598e-03|1|b3-C1H2N2;274.1873779296875|0.038032472133636|1|y2;348.0704345703125|0.336677104234695|1|MI:G;375.234375|8.287948556244373e…	84.7099	1.41451	0	0	663.274	1	37	43	6	0	0	-4.73533e-06	0.0567211	8.05672	ADPribose	541.061	1	ADPribose	0	1	0	2	2	GVrPTVR	2	0.0410495	0.616513	0.243902	0	0	1	0.842787
Sample2_NAD	InjRep2	MR_AW_K_Hoefer_060922_210922_Expl2_rL2-NAD_rep2_sample_2_0.0100_XLs.idXML	2	5596	861.806	663.274	3.49478e-06	0	2	GVRPTVR	sp|P60422|RL2_ECOLI	215	221	0	0.866395	0	129.102371215820313|0.011917756870389|1|a2;136.061965942382813|0.925159692764282|1|MI:A';157.098052978515625|0.011874462477863|1|b2;175.11920166015625|0.145411938428879|1|y1;271.176116943359375|0.014782724902034|1|b3-C1H2N2;274.18780517578125|0.032267857342958|1|y2;348.07073974609375|0.306108325719833|1|MI:G;383.737335205078125|0.020165329799056|2|[M+2H-H2O];392.743347167968693|0.101020790636539|…	92.516	1.21839	0	0	663.274	1	37	43	6	0	0	-0.000574657	0.0552182	7.05522	ADPribose	541.061	1	ADPribose	0	1	0	1	2	GVRPTVR	-1	0	2.32943	0.226087	0	0	1	0.67587
Sample2_NAD	InjRep2	MR_AW_K_Hoefer_060922_210922_Expl2_rL2-NAD_rep2_sample_2_0.0100_XLs.idXML	2	5612	863.368	443.504	2.98843e-06	0	3	AGAARWR	sp|P60422|RL2_ECOLI	208	214	0	2.28785	0	101.071052551269531|6.856977008283138e-03|1|a2;115.086738586425781|8.536648936569691e-03|1|AA-CO;129.0660400390625|0.016028204932809|1|b2;136.061904907226563|1.0|1|MI:A';158.092758178710938|5.475117359310389e-03|1|y1-H3N1;175.119140625|0.038793675601482|1|y1;186.123855590820313|7.002513390034437e-03|1|AR-C1H2N2;200.103195190429688|0.013523028232157|1|b3;207.076812744140653|2.796177519485354e-03|1…	100	2.61606	0	0	443.503	2	0	7	7	0	0	-0.00101467	0.0373546	7.03735	ADPribose	541.061	1	ADPribose	0	1	0	1	4	AGAArWR	4	0.0266017	0.990593	0.184615	0	0	1	0.839559
Sample2_NAD	InjRep2	MR_AW_K_Hoefer_060922_210922_Expl2_rL2-NAD_rep2_sample_2_0.0100_XLs.idXML	2	5689	872.266	443.503	7.74845e-06	0	3	AGAARWR	sp|P60422|RL2_ECOLI	208	214	0	0.412795	0	101.071128845214844|7.779460866004229e-03|1|a2;115.086830139160156|7.173077668994665e-03|1|AA-CO;129.06591796875|0.020737446844578|1|b2;136.0618896484375|1.0|1|MI:A';175.119094848632813|0.035387586802244|1|y1;186.123687744140653|3.629288636147976e-03|1|AR-C1H2N2;200.103271484375|0.012621804140508|1|b3;348.070709228515625|0.049791548401117|1|MI:G;361.199035644531307|0.020762726664543|1|y2;394.2214…	100	1.96017	0	0.311088	443.503	2	0	7	7	0	0	-0.000183076	0.0253613	6.02536	ADPribose	541.061	1	ADPribose	0	1	0	1	2	AGAARWR	-1	0	1.23574	0.0863309	0	0	1	0.670893
Sample2_NAD	InjRep2	MR_AW_K_Hoefer_060922_210922_Expl2_rL2-NAD_rep2_sample_2_0.0100_XLs.idXML	2	5691	872.511	663.274	5.22879e-06	0	2	GVRPTVR	sp|P60422|RL2_ECOLI	215	221	0	1.05044	0	112.050704956054688|6.345811765640974e-03|1|MI:C';129.10235595703125|0.031779572367668|1|a2;136.06195068359375|1.0|1|MI:A';157.108627319335938|0.013774831779301|1|y1-H2O1;158.092575073242188|0.01533682923764|1|y1-H3N1;175.119110107421875|0.168032005429268|1|y1;199.108108520507813|0.033607829362154|1|PT;274.18731689453125|0.015407677739859|1|y2;348.070831298828068|0.230263158679008|1|MI:G;392.7441…	100	1.2072	0.634581	0	663.274	1	37	43	6	0	0	-0.000696728	0.028556	6.02856	ADPribose	541.061	1	ADPribose	0	1	0	0.5	4	GVRPTVR	-1	0	1.78238	0.101449	0	0	1	0.671426
Sample2_NAD	InjRep2	MR_AW_K_Hoefer_060922_210922_Expl2_rL2-NAD_rep2_sample_2_0.0100_XLs.idXML	2	5698	873.378	443.503	6.09668e-06	0	3	AGAARWR	sp|P60422|RL2_ECOLI	208	214	0	0.412795	0	115.086334228515625|3.796509001404047e-03|1|AA-CO;129.066070556640625|0.02103354409337|1|b2;136.061981201171875|1.0|1|MI:A';175.119125366210938|0.033931151032448|1|y1;200.103347778320313|0.011350800283253|1|b3;207.077072143554688|4.773779772222042e-03|1|b2+ribose-H2O;243.1458740234375|6.609477568417789e-03|1|a4;271.140411376953125|7.556772790849209e-03|1|b4;348.070587158203125|0.067095071077347|1…	100	2.90493	0	0	443.503	2	0	7	7	0	0	-0.000183076	0.0381862	7.03819	ADPribose	541.061	1	ADPribose	0	1	0	1.5	2	AgAARWR	1	0.00477378	1.27417	0.168224	0	0	1	0.839698
Sample2_NAD	InjRep2	MR_AW_K_Hoefer_060922_210922_Expl2_rL2-NAD_rep2_sample_2_0.0100_XLs.idXML	2	5769	881.376	443.503	7.44182e-06	0	3	AGAARWR	sp|P60422|RL2_ECOLI	208	214	0	0.863751	0	101.070930480957017|0.011328923515975|1|a2;115.086692810058594|0.010119997896254|1|AA-CO;129.065872192382813|0.021072277799249|1|b2;136.061904907226563|1.0|1|MI:A';175.11920166015625|0.034082680940628|1|y1;200.10308837890625|0.011114438995719|1|b3;271.139129638671875|3.703144146129489e-03|1|b4;348.070404052734375|0.054906390607357|1|MI:G;361.198913574218693|0.026569806039333|1|y2;394.221069335937…	100	3.23843	0	0	443.503	2	0	7	7	0	0	-0.000383076	0.0238905	7.02389	ADPribose	541.061	1	ADPribose	0	1	0	1.5	2	AGAARWR	-1	0	1.49229	0.116071	0	0	1	0.837315
Sample2_NAD	InjRep2	MR_AW_K_Hoefer_060922_210922_Expl2_rL2-NAD_rep2_sample_2_0.0100_XLs.idXML	2	5794	884.021	443.503	5.84112e-06	0	3	AGAARWR	sp|P60422|RL2_ECOLI	208	214	0	0.223539	0	101.071144104003906|9.894721210002899e-03|1|a2;115.086730957031236|7.847541943192482e-03|1|AA-CO;129.065887451171875|0.019227402284741|1|b2;136.061920166015625|1.0|1|MI:A';158.09295654296875|5.012418143451214e-03|1|y1-H3N1;175.119232177734375|0.030984606593847|1|y1;200.103134155273438|0.014393016695976|1|b3;243.145645141601563|6.070708855986595e-03|1|a4;271.140350341796875|6.865793373435736e-03|1…	100	3.00996	0	0	443.503	2	0	7	7	0	0	-9.91402e-05	0.0406167	7.04062	ADPribose	541.061	1	ADPribose	0	1	0	1.5	2	AGAArWR	4	0.0040188	1.31013	0.223301	0	0	1	0.840103
Sample2_NAD	InjRep2	MR_AW_K_Hoefer_060922_210922_Expl2_rL2-NAD_rep2_sample_2_0.0100_XLs.idXML	2	5899	895.909	664.75	4.16498e-06	0	2	AGAARWR	sp|P60422|RL2_ECOLI	208	214	0	0.169758	0	129.065689086914063|7.707752287387848e-03|1|b2;136.061798095703125|1.0|1|MI:A';175.119049072265625|0.099495783448219|1|y1;200.102462768554688|0.015390171669424|1|b3;235.118927001953125|0.027082201093435|1|y1+ribose-2H2O;271.138427734375|0.011664399877191|1|b4;305.052154541015625|6.123912520706654e-03|1|b2+ribose+HPO3;344.172882080078125|0.01043934840709|1|y2-H3N1;348.0703125|0.241638094186783|1|M…	100	0.932779	0	0	664.75	2	0	7	7	0	0	-0.000112847	0.0178167	7.01782	ADPribose	541.061	1	ADPribose	0	1	0	0.75	4	AGAARWr	6	0.0270822	2.62076	0.142857	0	0	1	0.836303
Sample2_NAD	InjRep2	MR_AW_K_Hoefer_060922_210922_Expl2_rL2-NAD_rep2_sample_2_0.0100_XLs.idXML	2	6007	907.994	443.503	7.49938e-06	0	3	AGAARWR	sp|P60422|RL2_ECOLI	208	214	0	0.638273	0	101.071022033691406|0.032031867653131|1|a2;136.061782836914063|1.0|1|MI:A';175.11907958984375|0.081798188388348|1|y1;200.1031494140625|0.020288344472647|1|b3;235.119064331054688|0.039601437747478|1|y1+ribose-2H2O;271.140716552734375|0.011833509430289|1|b4;319.17694091796875|0.031429499387741|1|y2-C1H2N2;348.07037353515625|0.063490606844425|1|MI:G;361.197937011718693|0.023983528837562|1|y2;394.221…	100	3.84331	0	0	443.503	2	0	7	7	0	0	-0.000283076	0.0175044	6.0175	ADPribose	541.061	1	ADPribose	0	1	0	0.666667	3	AGAARWr	6	0.0396014	1.21838	0.0758621	0	0	1	0.836251
Sample2_NAD	InjRep2	MR_AW_K_Hoefer_060922_210922_Expl2_rL2-NAD_rep2_sample_2_0.0100_XLs.idXML	2	6052	912.714	753.574	2.9616e-06	0	4	GVRPTVRGTAM(Oxidation)NPVDHPHGGGEGR	sp|P60422|RL2_ECOLI	215	238	0	0.198229	0	110.071243286132813|0.049309700727463|1|iH;129.102142333984375|9.108361788094044e-03|1|a2;136.061767578125|0.478689789772034|1|MI:A';175.1182861328125|8.191034197807312e-03|1|y1;207.123764038085966|5.494600161910057e-03|1|HP-CO;225.097900390625|5.959452595561743e-03|1|DH-CO;232.140335083007813|0.094470970332623|1|y2;235.11895751953125|0.055220350623131|1|HP;253.093124389648438|3.506313776597381e-…	47.869	0.632416	0	0	753.574	2	0	5	5	0	0	-0.00014938	0.0881629	26.0882	ADPribose	541.061	1	ADPribose	0	1	0	2.33333	3	GVRPTVRGTAMnPVDHPHGGGEGR	11	0.12556	2.0964	0.20442	0.00335431	0	1	0.699485
Sample2_NAD	InjRep2	MR_AW_K_Hoefer_060922_210922_Expl2_rL2-NAD_rep2_sample_2_0.0100_XLs.idXML	2	6101	918.432	520.891	6.61417e-06	0	3	IVDFKRNK	sp|P60422|RL2_ECOLI	64	71	0	2.31631	0	120.080711364746094|0.015125044621527|1|iF;129.10223388671875|0.170389518141747|1|y1-H2O1;130.086227416992188|0.014141918160021|1|y1-H3N1;136.061767578125|1.0|1|MI:A';147.11260986328125|0.015456579625607|1|y1;162.091384887695341|0.057816162705421|1|iK(C5H10N1)ribose-H2O;185.164825439453125|0.135853230953217|1|a2;213.159698486328125|0.0390356592834|1|b2;225.123367309570313|0.020428957417607|1|y1+r…	100	1.83147	0	0	520.892	1	0	2	2	0	0	0.00120655	0.05575	6.05575	ADPribose	541.061	1	ADPribose	0	1	0	1.33333	3	IVDFKRNk	7	0.185527	0.592676	0.0967742	0.00348781	0	1	0.579393
Sample2_NAD	InjRep2	MR_AW_K_Hoefer_060922_210922_Expl2_rL2-NAD_rep2_sample_2_0.0100_XLs.idXML	2	6116	919.807	463.206	6.54633e-06	0	3	FIVRRR	sp|P60422|RL2_ECOLI	266	271	0	0.176861	0	120.080795288085938|0.029281556606293|1|a1;136.061874389648438|1.0|1|MI:A';157.108551025390625|5.205871537327766e-03|1|y1-H2O1;158.092315673828125|2.455584704875946e-03|1|y1-H3N1;175.1190185546875|0.049013011157513|1|y1;214.155105590820313|3.056142712011933e-03|1|VR-C1H2N2;233.165023803710938|0.034124091267586|1|a2;235.119827270507813|3.726817201822996e-03|1|y1+ribose-2H2O;261.160064697265625|0.0…	100	0.817564	0	0	463.206	1	0	4	4	0	0	-8.19232e-05	0.0382856	6.03829	ADPribose	541.061	1	ADPribose	0	1	0	0.666667	3	FIVRRr	5	0.00372682	1.90515	0.129771	0	0	1	1.00766
Sample2_NAD	InjRep2	MR_AW_K_Hoefer_060922_210922_Expl2_rL2-NAD_rep2_sample_2_0.0100_XLs.idXML	2	6152	923.964	753.574	5.09323e-06	0	4	GVRPTVRGTAM(Oxidation)NPVDHPHGGGEGR	sp|P60422|RL2_ECOLI	215	238	0	0.596332	0	110.071266174316406|0.036001242697239|1|iH;129.102401733398438|0.01460669003427|1|a2;136.061904907226563|0.442141592502594|1|MI:A';175.119598388671875|0.012845703400671|1|y1;232.140701293945313|0.094641707837582|1|y2;235.11920166015625|0.045726388692856|1|HP;313.19854736328125|0.107459977269173|1|b3;348.070953369140625|0.128048241138458|1|MI:G;374.678009033203125|0.069466203451157|2|y8-H2O1;383.6…	44.2142	0	0	0	753.574	2	0	5	5	0	0	-0.00044938	0.0773229	22.0773	ADPribose	541.061	1	ADPribose	0	1	0	2	3	GVRPTVRGTAMnPVDHPHGGGEGR	11	0.0845521	2.31224	0.180556	0.00234812	0	1	0.568579
Sample2_NAD	InjRep2	MR_AW_K_Hoefer_060922_210922_Expl2_rL2-NAD_rep2_sample_2_0.0100_XLs.idXML	2	6201	929.06	520.892	6.03013e-06	0	3	IVDFKRNK	sp|P60422|RL2_ECOLI	64	71	0	0.495872	0	120.080902099609375|0.013004396110773|1|iF;129.102340698242188|0.100822903215885|1|y1-H2O1;130.086334228515625|6.91480515524745e-03|1|y1-H3N1;136.061874389648438|1.0|1|MI:A';147.112884521484375|9.485234506428242e-03|1|y1;185.164932250976563|0.130704939365387|1|a2;213.159942626953125|0.045450769364834|1|b2;225.123321533203125|8.531577885150909e-03|1|y1+ribose-H2O;235.107864379882813|5.329090170562…	100	1.7288	0	0	520.892	1	0	2	2	0	0	-0.000258296	0.0579943	7.05799	ADPribose	541.061	1	ADPribose	0	1	0	0.666667	3	IVDFKRNk	7	0.0433927	1.44505	0.0995261	0.00310468	0	1	0.722571
Sample2_NAD	InjRep2	MR_AW_K_Hoefer_060922_210922_Expl2_rL2-NAD_rep2_sample_2_0.0100_XLs.idXML	2	6217	930.591	463.206	6.66427e-06	0	3	FIVRRR	sp|P60422|RL2_ECOLI	266	271	0	0.190565	0	120.080696105957017|0.026608057320118|1|a1;130.065170288085938|0.011282335035503|1|b1-H2O1;136.061752319335938|0.843342661857605|1|MI:A';157.108367919921875|0.022908635437489|1|y1-H2O1;175.118911743164063|0.202564939856529|1|y1;214.154495239257813|4.897019360214472e-03|1|VR-C1H2N2;233.164947509765625|0.027821887284517|1|a2;239.150527954101563|3.880715928971767e-03|1|VR-H3N1;261.16015625|0.0105501…	84.3343	0	0	0	463.206	1	0	4	4	0	0	-8.82708e-05	0.0372607	4.03726	ADPribose	541.061	1	ADPribose	0	1	0	0.5	4	FIVRRR	-1	0	1.03244	0.09375	0	0	1	0.807452
Sample2_NAD	InjRep2	MR_AW_K_Hoefer_060922_210922_Expl2_rL2-NAD_rep2_sample_2_0.0100_XLs.idXML	2	6329	940.899	463.206	7.3686e-06	0	3	FIVRRR	sp|P60422|RL2_ECOLI	266	271	0	0.152556	0	120.080749511718764|3.628923324868083e-03|1|a1;130.065155029296875|9.897180134430528e-04|1|b1-H2O1;136.061782836914063|0.105819620192051|1|MI:A';157.108413696289063|3.874524962157011e-03|1|y1-H2O1;175.118927001953125|0.032783977687359|1|y1;214.15496826171875|6.954860873520374e-04|1|VR-C1H2N2;233.165023803710938|3.463480854406953e-03|1|a2;239.150711059570313|6.311234319582582e-04|1|VR-H3N1;261.160…	10.582	0	0	0	463.206	1	0	4	4	0	0	7.06647e-05	0.0230562	4.02306	ADPribose	541.061	1	ADPribose	0	1	0	0.5	4	FIVRRR	-1	0	0.884627	0.0777202	0	0	1	0.804611
Sample2_NAD	InjRep2	MR_AW_K_Hoefer_060922_210922_Expl2_rL2-NAD_rep2_sample_2_0.0100_XLs.idXML	2	6401	948.752	463.206	7.99862e-06	0	3	FIVRRR	sp|P60422|RL2_ECOLI	266	271	0	0.0253217	0	120.080810546875|0.043234705924988|1|a1;130.065200805664063|0.01610030606389|1|b1-H2O1;136.061904907226563|1.0|1|MI:A';157.108566284179688|0.017728930339217|1|y1-H2O1;175.119140625|0.182805761694908|1|y1;233.165206909179688|0.04523142427206|1|a2;235.11932373046875|5.961648654192686e-03|1|y1+ribose-2H2O;261.160308837890625|0.018014060333371|1|b2;327.23870849609375|0.017068965360522|1|IVR-C1H2N2;33…	100	0.546276	0	0	463.206	1	0	4	4	0	0	1.17292e-05	0.0297359	5.02974	ADPribose	541.061	1	ADPribose	0	1	0	0.5	4	FIVRRr	5	0.00596165	2.0448	0.0639535	0	0	1	0.805947
Sample2_NAD	InjRep2	MR_AW_K_Hoefer_060922_210922_Expl2_rL2-NAD_rep2_sample_2_0.0100_XLs.idXML	2	7516	1079.69	749.575	5.95112e-07	0	4	GVRPTVRGTAMNPVDHPHGGGEGR	sp|P60422|RL2_ECOLI	215	238	0	0.237642	0	110.071296691894531|0.059587690979242|1|iH;112.050575256347642|4.189735744148493e-03|1|MI:C';129.102325439453125|0.010108605958521|1|a2;136.061859130859375|0.413103252649307|1|MI:A';157.09722900390625|5.467310547828674e-03|1|b2;157.108642578125|2.717483323067427e-03|1|y1-H2O1;169.13397216796875|5.455569364130497e-03|1|PV-CO;175.119003295898438|5.765863228589296e-03|1|y1;207.1236572265625|3.012348…	41.3103	0.415253	0.418974	0	749.575	2	0	5	5	0	0	-0.00017813	0.0895374	31.0895	ADPribose	541.061	1	ADPribose	0	1	0	4	3	GVRpTVRGTAMNPVDHPHGGGEGR	3	0.0298621	1.25576	0.220264	0.00505532	0	1	0.786502
Sample2_NAD	InjRep2	MR_AW_K_Hoefer_060922_210922_Expl2_rL2-NAD_rep2_sample_2_0.0100_XLs.idXML	2	7589	1088.13	525.895	5.15526e-06	0	3	TDKFIVRR	sp|P60422|RL2_ECOLI	263	270	0	0.0822481	0	120.081062316894531|4.077558405697346e-03|1|iF;129.10235595703125|0.090647675096989|1|iK(C6H13N2O);136.0618896484375|1.0|1|MI:A';171.076583862304716|7.243890780955553e-03|1|a2-H2O1;175.119171142578125|0.060322184115648|1|y1;189.087158203125|7.843833416700363e-03|1|a2;217.082107543945313|7.715326733887196e-03|1|b2;244.129180908203125|7.412523031234741e-03|1|DK;327.16607666015625|7.218263577669859e…	100	0.47167	0	0	525.895	2	3	5	2	0	0	-4.32539e-05	0.0362722	8.03627	ADPribose	541.061	1	ADPribose	0	1	0	1	3	TDKFIVRR	-1	0	1.2876	0.180556	0.00127166	0	1	0.719467
Sample2_NAD	InjRep2	MR_AW_K_Hoefer_060922_210922_Expl2_rL2-NAD_rep2_sample_2_0.0100_XLs.idXML	2	7607	1090.06	599.862	5.1191e-06	0	5	GVRPTVRGTAMNPVDHPHGGGEGR	sp|P60422|RL2_ECOLI	215	238	0	0.345431	0	110.071403503417969|0.056751023977995|1|iH;129.102432250976563|0.021191816776991|1|a2;136.061965942382813|1.0|1|MI:A';169.134048461914034|0.042479231953621|1|PV-CO;175.119415283203125|8.037290535867214e-03|1|y1;184.10821533203125|5.232732743024826e-03|1|GTA-CO-H2O1;197.128585815429688|0.010948088020086|1|PV;207.123977661132813|8.069762960076332e-03|1|HP-CO;212.10345458984375|9.710486046969892e-03…	100	3.93437	0	0	599.861	2	0	5	5	0	0	-0.000207211	0.18097	23.181	ADPribose	541.061	1	ADPribose	0	1	0	2.33333	3	GVRpTVRGTAMNpVDHpHGGGEGR	16	0.0717973	2.08443	0.176136	0.00980982	0	1	0.573086
Sample2_NAD	InjRep2	MR_AW_K_Hoefer_060922_210922_Expl2_rL2-NAD_rep2_sample_2_0.0100_XLs.idXML	2	7670	1097.78	525.896	6.78244e-06	0	3	TDKFIVRR	sp|P60422|RL2_ECOLI	263	270	0	0.546486	0	129.102371215820313|0.163563683629036|1|iK(C6H13N2O);136.061920166015625|1.0|1|MI:A';171.076873779296875|7.116327527910471e-03|1|a2-H2O1;175.119094848632813|0.059649907052517|1|y1;189.087295532226563|0.010104882530868|1|a2;217.081893920898438|8.901692926883698e-03|1|b2;244.129547119140653|9.03048925101757e-03|1|DK;261.15924072265625|2.028609393164515e-03|1|FI;289.19873046875|3.875817637890577e-03…	100	0.74783	0	0	525.895	2	3	5	2	0	0	-0.000287395	0.0215914	7.02159	ADPribose	541.061	1	ADPribose	0	1	0	0.75	4	TDKFIVRR	-1	0	0.800751	0.0716981	0	0	1	0.574513
Sample2_NAD	InjRep2	MR_AW_K_Hoefer_060922_210922_Expl2_rL2-NAD_rep2_sample_2_0.0100_XLs.idXML	2	7701	1101.24	599.862	4.48213e-06	0	5	GVRPTVRGTAMNPVDHPHGGGEGR	sp|P60422|RL2_ECOLI	215	238	0	1.01144	0	110.071472167968764|0.135515928268433|1|iH;112.050849914550781|0.016922198235989|1|MI:C';129.102462768554688|0.812079906463623|1|a2;136.06201171875|0.974948167800903|1|MI:A';144.077072143554688|0.015282380394638|1|GGG-CO;157.097412109375|0.022244187071919|1|b2;159.076797485351563|0.015873201191425|1|GT;169.13385009765625|0.077636331319809|1|PV-CO;173.093002319335938|0.013988719321787|1|TA;175.119…	97.4948	3.90537	1.69222	0	599.861	2	0	5	5	0	0	-0.000606723	0.188972	28.189	ADPribose	541.061	1	ADPribose	0	1	0	3.66667	3	GVRpTVRGTAMNpVDHpHGGGEGR	16	0.5455	2.41805	0.135678	0.00965161	0	1	0.66039
Sample2_NAD	InjRep2	MR_AW_K_Hoefer_060922_210922_Expl2_rL2-NAD_rep2_sample_2_0.0100_XLs.idXML	2	7889	1123.19	556.578	5.8295e-06	0	3	WRGVRPTVR	sp|P60422|RL2_ECOLI	213	221	0	0.0195351	0	129.102325439453125|0.048525895923376|1|GV-CO;130.065322875976563|8.129224181175232e-03|1|iP+ribose-2H2O;136.061859130859375|1.0|1|MI:A';157.097244262695341|0.012678304687142|1|GV;157.108322143554688|6.597059313207865e-03|1|y1-H2O1;158.092483520507813|7.9166479408741e-03|1|y1-H3N1;159.091751098632813|0.043046098202467|1|a1;175.119003295898438|0.101078018546104|1|y1;235.119049072265625|5.376700777…	100	0.97779	0	0	556.578	1	183	193	10	0	0	-1.08728e-05	0.0297878	8.02979	ADPribose	541.061	1	ADPribose	0	1	0	0.666667	3	WRGVRpTVR	5	0.00812922	1.34617	0.107981	0	0	1	0.628724
Sample2_NAD	InjRep2	MR_AW_K_Hoefer_060922_210922_Expl2_rL2-NAD_rep2_sample_2_0.0100_XLs.idXML	2	7972	1132.72	556.578	6.23435e-06	0	3	WRGVRPTVR	sp|P60422|RL2_ECOLI	213	221	0	0.199788	0	130.065460205078125|0.016399087384343|1|iP+ribose-2H2O;136.061981201171875|1.0|1|MI:A';157.107666015625|5.803178064525127e-03|1|y1-H2O1;158.092147827148438|0.054451953619719|1|y1-H3N1;159.091995239257813|0.0479806214571|1|a1;175.119186401367188|0.076038710772991|1|y1;274.18756103515625|8.793423883616924e-03|1|y2;301.165618896484375|0.012898768298328|1|b2-C1H2N2;348.07073974609375|0.25212544202804…	100	1.38609	0	0	556.578	1	183	193	10	0	0	0.000111197	0.0303605	8.03036	ADPribose	541.061	1	ADPribose	0	1	0	1	2	WRGVRpTVR	5	0.0163991	1.94465	0.18018	0	0	1	0.628795
Sample2_NAD	InjRep2	MR_AW_K_Hoefer_060922_210922_Expl2_rL2-NAD_rep2_sample_2_0.0100_XLs.idXML	2	8032	1139.47	525.895	2.83157e-06	0	3	RTDKFIVR	sp|P60422|RL2_ECOLI	262	269	0	1.19441	0	112.086875915527344|4.904903471469879e-03|1|a1-H3N1;115.086669921875|0.045170549303293|1|b1-C1H2N2;120.080841064453125|0.012673560529947|1|iF;129.102371215820313|0.039248675107956|1|iK(C6H13N2O);136.061904907226563|1.0|1|MI:A';171.076736450195341|3.335738554596901e-03|1|TD-CO-H2O1;175.119110107421875|0.053410638123751|1|y1;189.087539672851563|4.208434373140335e-03|1|TD-CO;227.1029052734375|3.7720…	100	1.93951	0	0	525.895	2	14	20	6	0	0	0.000628133	0.0631833	16.0632	ADPribose	541.061	1	ADPribose	0	1	0	2.33333	3	RtDKFIVR	1	0.00686068	1.9958	0.125	0.00267164	0	1	1.00903
Sample2_NAD	InjRep2	MR_AW_K_Hoefer_060922_210922_Expl2_rL2-NAD_rep2_sample_2_0.0100_XLs.idXML	2	8070	1144.06	556.579	7.08869e-06	0	3	WRGVRPTVR	sp|P60422|RL2_ECOLI	213	221	0	0.458181	0	130.065444946289063|0.011443514376879|1|iP+ribose-2H2O;136.061935424804688|1.0|1|MI:A';159.092010498046875|0.04602050408721|1|a1;175.119171142578125|0.064562894403934|1|y1;348.0706787109375|0.2300805747509|1|MI:G;376.22552490234375|0.026334084570408|3|[M+3H];392.743499755859375|0.051473528146744|2|y7;402.2294921875|0.079245500266552|3|[M+3H] ribose-H2O;434.88922119140625|0.022354310378432|3|[M+3H…	100	0.928537	0	0	556.578	1	183	193	10	0	0	-0.000255013	0.0287262	6.02873	ADPribose	541.061	1	ADPribose	0	1	0	0.5	2	WRgVRPTVR	2	0.0526437	1.02772	0.144231	0	0	1	0.503591
Sample2_NAD	InjRep2	MR_AW_K_Hoefer_060922_210922_Expl2_rL2-NAD_rep2_sample_2_0.0100_XLs.idXML	2	8133	1151.35	525.896	4.31623e-06	0	3	RTDKFIVR	sp|P60422|RL2_ECOLI	262	269	0	0.894665	0	112.087066650390625|4.101310856640339e-03|1|a1-H3N1;115.086761474609375|0.044701986014843|1|b1-C1H2N2;129.102447509765625|0.017365667968988|1|iK(C6H13N2O);136.061965942382813|1.0|1|MI:A';157.108474731445313|5.062457639724016e-03|1|y1-H2O1;158.09259033203125|7.762717083096504e-03|1|y1-H3N1;175.11920166015625|0.052649240940809|1|y1;274.187744140625|8.295938372612e-03|1|y2;348.070648193359375|0.1009…	100	1.85628	0	0	525.895	2	14	20	6	0	0	-0.0004705	0.0667998	17.0668	ADPribose	541.061	1	ADPribose	0	1	0	3.5	2	RTDKFIVR	-1	0	1.76506	0.172932	0	0	1	1.00954
Sample2_NAD	InjRep2	MR_AW_K_Hoefer_060922_210922_Expl2_rL2-NAD_rep2_sample_2_0.0100_XLs.idXML	2	8167	1155.53	556.579	6.66592e-06	0	3	WRGVRPTVR	sp|P60422|RL2_ECOLI	213	221	0	0.787165	0	130.065567016601563|6.745030637830496e-03|1|iP+ribose-2H2O;136.061981201171875|1.0|1|MI:A';159.091842651367188|0.027197854593396|1|a1;175.119476318359347|0.052547495812178|1|y1;274.188232421875|7.130613084882498e-03|1|y2;301.165985107421875|7.265438791364431e-03|1|b2-C1H2N2;326.161102294921875|0.010637558996677|1|b2-H3N1;343.187469482421875|7.309262175112963e-03|1|b2;348.070831298828068|0.1192419…	100	0.746081	0	0	556.578	1	183	193	10	0	0	-0.000438119	0.0201856	7.02019	ADPribose	541.061	1	ADPribose	0	1	0	1	2	WRGVRpTVR	5	0.00674503	1.93138	0.176471	0	0	1	0.627523
Sample2_NAD	InjRep2	MR_AW_K_Hoefer_060922_210922_Expl2_rL2-NAD_rep2_sample_2_0.0100_XLs.idXML	2	8230	1162.88	525.896	5.82203e-06	0	3	RTDKFIVR	sp|P60422|RL2_ECOLI	262	269	0	1.12678	0	115.086761474609375|0.052492011338472|1|b1-C1H2N2;129.102401733398438|0.014602483250201|1|iK(C6H13N2O);136.061981201171875|1.0|1|MI:A';158.0928955078125|4.440207965672016e-03|1|y1-H3N1;175.119232177734375|0.051871128380299|1|y1;257.160064697265625|4.935386590659618e-03|1|y2-H3N1;274.1878662109375|0.012455233372748|1|y2;348.07049560546875|0.086256742477417|1|MI:G;387.271087646484375|0.021258652210…	100	1.77693	0	0	525.895	2	14	20	6	0	0	-0.00059257	0.0783688	15.0784	ADPribose	541.061	1	ADPribose	0	1	0	3.5	2	RTDKFIVR	-1	0	2.10761	0.174312	0	0	1	1.0112
Sample2_NAD	InjRep2	MR_AW_K_Hoefer_060922_210922_Expl2_rL2-NAD_rep2_sample_2_0.0100_XLs.idXML	2	8250	1165.31	556.579	6.52449e-06	0	3	WRGVRPTVR	sp|P60422|RL2_ECOLI	213	221	0	0.567842	0	136.061935424804688|1.0|1|MI:A';159.091934204101563|0.01659556850791|1|a1;175.119186401367188|0.045548669993877|1|y1;274.188568115234375|5.845804233103992e-03|1|y2;326.16162109375|0.017696842551231|1|b2-H3N1;343.18896484375|0.018051207065582|1|b2;348.070709228515625|0.053464360535145|1|MI:G;402.228729248046875|0.032119128853083|3|[M+3H] ribose-H2O;434.887512207031307|0.025791881605983|3|[M+3H] ri…	100	0.647747	0	0	556.578	1	183	193	10	0	0	-0.000316049	0.0192843	7.01928	ADPribose	541.061	1	ADPribose	0	1	0	1	2	WRGVRPTVR	-1	0	2.63996	0.185185	0	0	1	0.627411
Sample2_NAD	InjRep2	MR_AW_K_Hoefer_060922_210922_Expl2_rL2-NAD_rep2_sample_2_0.0100_XLs.idXML	2	8313	1172.6	525.895	4.89497e-06	0	3	RTDKFIVR	sp|P60422|RL2_ECOLI	262	269	0	0.0338114	0	112.0870361328125|4.167133942246437e-03|1|a1-H3N1;115.086585998535156|0.045455273240805|1|b1-C1H2N2;129.102157592773438|0.017506673932076|1|iK(C6H13N2O);136.061859130859375|1.0|1|MI:A';158.092941284179688|3.574556671082974e-03|1|y1-H3N1;175.119125366210938|0.053650729358196|1|y1;244.12921142578125|3.73335718177259e-03|1|DK;274.187652587890625|0.012280810624361|1|y2;327.16583251953125|3.2940467353…	100	1.92762	0	0	525.895	2	14	20	6	0	0	1.77812e-05	0.0758464	15.0758	ADPribose	541.061	1	ADPribose	0	1	0	3.5	2	RTDKFIVR	-1	0	1.75543	0.175	0	0	1	1.01084
Sample2_NAD	InjRep2	MR_AW_K_Hoefer_060922_210922_Expl2_rL2-NAD_rep2_sample_2_0.0100_XLs.idXML	2	8334	1175.08	556.578	6.23435e-06	0	3	WRGVRPTVR	sp|P60422|RL2_ECOLI	213	221	0	0.238858	0	136.061935424804688|1.0|1|MI:A';157.108612060546875|5.165810696780682e-03|1|y1-H2O1;159.091842651367188|0.020529367029667|1|a1;175.11920166015625|0.043944265693426|1|y1;274.188201904296875|8.134649135172367e-03|1|y2;326.161712646484375|0.013031828217208|1|b2-H3N1;343.1881103515625|0.017893286421895|1|b2;348.071014404296875|0.064084768295288|1|MI:G;376.223785400390682|8.691770955920219e-03|3|[M+3H…	100	1.17386	0	0	556.578	1	183	193	10	0	0	-0.000132943	0.0189369	7.01894	ADPribose	541.061	1	ADPribose	0	1	0	1	2	WRgVRPTVR	2	0.0291448	2.02845	0.180851	0	0	1	0.627367
Sample2_NAD	InjRep2	MR_AW_K_Hoefer_060922_210922_Expl2_rL2-NAD_rep2_sample_2_0.0100_XLs.idXML	2	8402	1183.04	525.895	4.75562e-06	0	3	RTDKFIVR	sp|P60422|RL2_ECOLI	262	269	0	0.149871	0	112.087020874023438|0.012953027151525|1|a1-H3N1;115.08663177490233|0.047514762729406|1|b1-C1H2N2;120.080612182617188|0.014556157402694|1|iF;129.102294921875|0.119487382471561|1|iK(C6H13N2O);136.061859130859375|1.0|1|MI:A';175.119064331054688|0.118401616811752|1|y1;244.128814697265625|9.330057539045813e-03|1|DK;274.187286376953125|0.012434842064977|1|y2;327.1676025390625|5.316328722983599e-03|1|TD…	100	2.1133	0	0	525.895	2	14	20	6	0	0	7.88164e-05	0.0611663	16.0612	ADPribose	541.061	1	ADPribose	0	1	0	2.33333	3	RTDkFIVR	3	0.00397343	1.94036	0.121693	0.0024297	0	1	1.00874
Sample2_NAD	InjRep2	MR_AW_K_Hoefer_060922_210922_Expl2_rL2-NAD_rep2_sample_2_0.0100_XLs.idXML	2	8419	1185.16	556.578	7.08869e-06	0	3	WRGVRPTVR	sp|P60422|RL2_ECOLI	213	221	0	0.0195351	0	129.1024169921875|8.81178118288517e-03|1|GV-CO;136.061859130859375|1.0|1|MI:A';159.091659545898438|0.027756346389651|1|a1;175.119171142578125|0.043871410191059|1|y1;274.187835693359375|6.658350583165884e-03|1|y2;326.160980224609318|0.010387224145234|1|b2-H3N1;343.188232421875|0.014296306297183|1|b2;348.07025146484375|0.065942607820034|1|MI:G;402.22845458984375|0.018629061058164|3|[M+3H] ribose-H2…	100	0.660394	0	0	556.578	1	183	193	10	0	0	-1.08728e-05	0.0216413	7.02164	ADPribose	541.061	1	ADPribose	0	1	0	1	2	WRGVRPTVR	-1	0	1.12604	0.131313	0	0	1	0.627705
Sample2_NAD	InjRep2	MR_AW_K_Hoefer_060922_210922_Expl2_rL2-NAD_rep2_sample_2_0.0100_XLs.idXML	2	8506	1195.23	556.578	6.52449e-06	0	3	WRGVRPTVR	sp|P60422|RL2_ECOLI	213	221	0	0.199788	0	129.102218627929688|0.032876804471016|1|GV-CO;136.061767578125|1.0|1|MI:A';157.108596801757813|6.421605590730906e-03|1|y1-H2O1;158.092376708984375|0.034041814506054|1|y1-H3N1;159.091659545898438|0.02841885201633|1|a1;175.119003295898438|0.068747535347939|1|y1;257.160888671875|6.291969679296017e-03|1|y2-H3N1;274.18695068359375|0.020406063646078|1|y2;298.175506591796875|8.567595854401589e-03|1|PTV;…	100	0	0	0	556.578	1	183	193	10	0	0	0.000111197	0.0134748	6.01347	ADPribose	541.061	1	ADPribose	0	1	0	0.666667	3	WRGVRPTVR	-1	0	0.884165	0.136054	0	0	1	0.501684
Sample2_NAD	InjRep2	MR_AW_K_Hoefer_060922_210922_Expl2_rL2-NAD_rep2_sample_2_0.0100_XLs.idXML	2	8590	1205.22	556.578	5.9372e-06	0	3	WRGVRPTVR	sp|P60422|RL2_ECOLI	213	221	0	0.857756	0	129.102203369140625|0.05454445630312|1|GV-CO;130.06536865234375|6.027233321219683e-03|1|iP+ribose-2H2O;136.061737060546875|0.879625976085663|1|MI:A';158.092071533203125|0.028897220268846|1|y1-H3N1;159.0914306640625|0.023959722369909|1|a1;175.118804931640653|0.050095491111279|1|y1;257.160980224609375|4.022626671940088e-03|1|y2-H3N1;274.187530517578125|0.014498269185424|1|y2;298.175384521484375|0.0…	87.9626	0.702242	0	0	556.578	1	183	193	10	0	0	0.000477408	0.0147431	9.01474	ADPribose	541.061	1	ADPribose	0	1	0	0.666667	3	WRGVRpTVR	5	0.00602723	0.592539	0.124294	0	0	1	0.626843
Sample2_NAD	InjRep2	MR_AW_K_Hoefer_060922_210922_Expl2_rL2-NAD_rep2_sample_2_0.0100_XLs.idXML	2	9463	1305.59	632.277	2.36489e-06	0	3	RNKDGIPAVVER	sp|P60422|RL2_ECOLI	69	80	0	1.87053	0	112.087020874023438|6.00189995020628e-03|1|a1-H3N1;115.086570739746094|0.017964204773307|1|b1-C1H2N2;129.102279663085938|0.056871745735407|1|iK(C6H13N2O);136.061798095703125|1.0|1|MI:A';141.102279663085938|0.017993733286858|1|PA-CO;143.117996215820313|4.2063407599926e-03|1|GI-CO;157.108383178710938|4.493235610425472e-03|1|y1-H2O1;169.097335815429688|0.014971937052906|1|PA;175.118972778320313|0.05…	100	1.48642	0	0	632.278	2	8	12	4	0	0	0.0011827	0.151594	24.1516	ADPribose	541.061	1	ADPribose	0	1	0	2.75	4	RNKDGIPAVVEr	11	0.0137129	1.53485	0.161943	0	0	1	1.01378
Sample2_NAD	InjRep2	MR_AW_K_Hoefer_060922_210922_Expl2_rL2-NAD_rep2_sample_2_0.0100_XLs.idXML	2	9575	1318.4	632.28	5.97245e-06	0	3	RNKDGIPAVVER	sp|P60422|RL2_ECOLI	69	80	0	2.11076	0	115.086494445800781|0.023695927113295|1|b1-C1H2N2;129.102447509765625|0.215688392519951|1|iK(C6H13N2O);136.061965942382813|1.0|1|MI:A';141.102325439453125|0.049556400626898|1|PA-CO;171.112701416015625|0.033810749650002|1|GI;175.119216918945313|0.130620941519737|1|y1;235.119216918945313|0.153462290763855|1|y1+ribose-2H2O;268.165679931640625|0.030453898012638|1|GIP;286.1392822265625|0.0112114818766…	100	0	3.6021	0	632.278	2	8	12	4	0	0	-0.00133459	0.0592025	17.0592	ADPribose	541.061	1	ADPribose	0	1	0	1	4	RNKDGIPAVVEr	11	0.153462	2.56756	0.08	0.00185743	0	1	0.732655
Sample2_NAD	InjRep2	MR_AW_K_Hoefer_060922_210922_Expl2_rL2-NAD_rep2_sample_2_0.0100_XLs.idXML	2	9972	1361.47	785.344	5.74608e-06	0	5	GTAM(Oxidation)NPVDHPHGGGEGRNFGKHPVTPWGVQTK	sp|P60422|RL2_ECOLI	222	253	0	0.347169	0	110.071327209472656|0.038877338171005|1|iH;113.071037292480469|0.034558355808258|1|a2-H2O1;127.086585998535156|5.864867940545082e-03|1|AM-CO-C1H4O1S1;129.1024169921875|0.032752927392721|1|y1-H2O1;130.08642578125|0.077783912420273|1|y1-H3N1;131.081634521484375|0.063415504992008|1|a2;136.061935424804688|0.683006346225739|1|MI:A';141.065994262695313|0.05943089351058|1|b2-H2O1;145.097610473632813|7.1…	68.3006	5.7542	0	0	785.344	1	4	8	4	0	0	-0.000272647	0.0787078	22.0787	ADPribose	541.061	1	ADPribose	0	1	0	1.66667	3	GTAMNPvDHPHGGGEGRNFGKHPvTPWGvQTK	28	0.0590158	2.29535	0.135338	0.00352522	0	1	0.421894
Sample2_NAD	InjRep2	MR_AW_K_Hoefer_060922_210922_Expl2_rL2-NAD_rep2_sample_2_0.0100_XLs.idXML	2	10918	1459.67	782.146	4.55749e-06	0	5	GTAMNPVDHPHGGGEGRNFGKHPVTPWGVQTK	sp|P60422|RL2_ECOLI	222	253	0	0.838268	0	110.071220397949219|0.060257937759161|1|iH;113.070869445800781|0.107913173735142|1|a2-H2O1;127.086570739746094|0.093974247574806|1|AM-CO-C1H4S1;129.102203369140625|0.060844741761684|1|y1-H2O1;130.086090087890625|0.017322521656752|1|y1-H3N1;131.08148193359375|0.217138290405273|1|a2;136.061767578125|1.0|1|MI:A';141.065826416015625|0.197806656360626|1|b2-H2O1;145.097091674804659|0.024257879704237|1|…	100	7.30491	0	0	782.145	1	4	8	4	0	0	-0.000655647	0.0859947	26.086	ADPribose	541.061	1	ADPribose	0	1	0	1.25	4	GTaMNPVDHPHGGGEGRNFGKHPVTPWGVQTK	2	0.177945	1.59706	0.12585	0.00829692	0	1	0.518903
Sample2_NAD	InjRep2	MR_AW_K_Hoefer_060922_210922_Expl2_rL2-NAD_rep2_sample_2_0.0100_XLs.idXML	2	11021	1470.67	782.145	4.74037e-06	0	5	GTAMNPVDHPHGGGEGRNFGKHPVTPWGVQTK	sp|P60422|RL2_ECOLI	222	253	0	0.454708	0	110.071205139160156|0.050410944968462|1|iH;113.070899963378906|0.104603067040443|1|a2-H2O1;127.086563110351563|0.088376998901367|1|AM-CO-C1H4S1;129.102264404296875|0.058160442858934|1|y1-H2O1;130.086380004882813|0.017935296520591|1|y1-H3N1;131.08148193359375|0.200027450919151|1|a2;136.061782836914063|1.0|1|MI:A';141.065841674804688|0.206828504800797|1|b2-H2O1;145.097030639648438|0.019817752763629…	100	8.63291	0	0	782.145	1	4	8	4	0	0	-0.000355647	0.0865334	24.0865	ADPribose	541.061	1	ADPribose	0	1	0	1.25	4	GTAMnPVDHPHGGGEGRNFGKHPVTPWGVQTK	4	0.235401	1.33511	0.129252	0.00810953	0	1	0.486662
Sample2_NAD	InjRep2	MR_AW_K_Hoefer_060922_210922_Expl2_rL2-NAD_rep2_sample_2_0.0100_XLs.idXML	2	11109	1480.22	782.145	5.20662e-06	0	5	GTAMNPVDHPHGGGEGRNFGKHPVTPWGVQTK	sp|P60422|RL2_ECOLI	222	253	0	0.326854	0	110.071319580078125|0.072000034153461|1|iH;112.050743103027344|0.024968700483441|1|MI:C';113.070999145507813|0.101905964314938|1|a2-H2O1;127.086708068847642|0.079904921352863|1|AM-CO-C1H4S1;129.1021728515625|0.088694140315056|1|y1-H2O1;131.081588745117188|0.197054073214531|1|a2;136.061874389648438|1.0|1|MI:A';141.065933227539063|0.204151213169098|1|b2-H2O1;145.097640991210938|0.026170555502176|1|…	100	10.3182	2.49687	0	782.145	1	4	8	4	2.73715	0	-0.000255647	0.0868175	24.0868	ADPribose	541.061	1	ADPribose	0	1	0	1.66667	3	GTAMNPVDHPHGGGEGRNfGKHPVTPWGVQTK	18	0.0480372	2.46106	0.142857	0.00778036	0	1	0.454413
Sample2_NAD	InjRep2	MR_AW_K_Hoefer_060922_210922_Expl2_rL2-NAD_rep2_sample_2_0.0100_XLs.idXML	2	11989	1578.41	612.933	6.22299e-06	0	3	QAYRIVDFKR	sp|P60422|RL2_ECOLI	60	69	0	1.4395	0	101.070983886718764|9.966382756829262e-03|1|a1;111.055236816406236|6.17016339674592e-03|1|b1-H2O1;120.080825805664063|0.031014755368233|1|iF;129.065826416015625|7.301933132112026e-03|1|b1;129.102340698242188|0.050672303885221|1|iK(C6H13N2O);136.061874389648438|1.0|1|MI:A';155.081588745117188|6.897484418004751e-03|1|a2-H3N1;175.119033813476563|0.068453148007393|1|y1;182.09259033203125|0.0119870519…	100	1.77321	0	0	612.933	2	0	3	3	0	0	-0.000882317	0.0273098	9.02731	ADPribose	541.061	1	ADPribose	0	1	0	0.5	4	QAYRIVDFKr	9	0.0168974	0.827724	0.0777778	0.00470707	0	1	0.55859
Sample2_NAD	InjRep2	MR_AW_K_Hoefer_060922_210922_Expl2_rL2-NAD_rep2_sample_2_0.0100_XLs.idXML	2	12087	1589.52	612.933	5.87594e-06	0	3	QAYRIVDFKR	sp|P60422|RL2_ECOLI	60	69	0	1.1132	0	101.071105957031236|8.071380667388439e-03|1|a1;111.055152893066406|8.123372681438923e-03|1|b1-H2O1;120.080917358398438|0.016552027314901|1|iF;129.066436767578125|9.664446115493774e-03|1|b1;129.102432250976563|0.054777894169092|1|iK(C6H13N2O);136.061981201171875|1.0|1|MI:A';155.081710815429688|8.579393848776817e-03|1|a2-H3N1;172.108383178710938|8.827296085655689e-03|1|a2;175.119277954101563|0.0720…	100	1.40445	0	0	612.933	2	0	3	3	0	0	-0.000682317	0.0347797	12.0348	ADPribose	541.061	1	ADPribose	0	1	0	1.33333	3	QAYRIVDFKr	9	0.00930761	2.76884	0.0954357	0.00281933	0	1	0.892753
Sample2_NAD	InjRep2	MR_AW_K_Hoefer_060922_210922_Expl2_rL2-NAD_rep2_sample_2_0.0100_XLs.idXML	2	15380	1951.99	852.86	3.77972e-06	0	2	DGAYVTLRLR	sp|P60422|RL2_ECOLI	168	177	0	1.19944	0	101.071090698242188|0.050854306668043|1|GA-CO;112.050613403320327|0.019511386752129|1|MI:C';129.066085815429688|0.01762187667191|1|GA;136.061843872070313|0.561815142631531|1|MI:A';136.075637817382813|0.10879785567522|1|iY;145.060882568359347|0.011050067842007|1|a2;152.056884765625|0.018223565071821|1|MI:G';173.055679321289063|0.053359091281891|1|b2;175.1190185546875|0.168916210532188|1|y1;183.112…	56.1815	0	1.95114	0	852.861	2	2	5	3	1.82236	0	0.00102295	0.0402185	8.04022	ADPribose	541.061	1	ADPribose	0	1	0	0.8	5	DGaYVTLRLR	2	0.0150856	0.803975	0.0762195	0.00580971	0	1	0.671135
Sample2_NAD	InjRep2	MR_AW_K_Hoefer_060922_210922_Expl2_rL2-NAD_rep2_sample_2_0.0100_XLs.idXML	2	15484	1964.49	568.91	6.05357e-06	0	3	DGAYVTLRLR	sp|P60422|RL2_ECOLI	168	177	0	0.348741	0	101.070861816406236|0.028444800525904|1|GA-CO;129.066024780273438|0.021266398951411|1|GA;136.061843872070313|1.0|1|MI:A';136.07562255859375|0.193110257387161|1|iY;145.060821533203125|0.073354057967663|1|a2;173.055770874023438|0.229581668972969|1|b2;175.118972778320313|0.102945938706398|1|y1;183.112579345703125|0.0180040653795|1|VT-H2O1;207.113143920898438|0.015813123434782|1|AY-CO;216.09808349609…	100	1.69737	0	0	568.91	2	2	5	3	0	0	-0.000198402	0.0880694	7.08807	ADPribose	541.061	1	ADPribose	0	1	0	0.75	4	DGAYVTlRlR	8	0.0128817	0.51215	0.0945946	0.0217344	0	1	0.676452
Sample2_NAD	InjRep2	MR_AW_K_Hoefer_060922_210922_Expl2_rL2-NAD_rep2_sample_2_0.0100_XLs.idXML	2	15851	2003.48	818.03	1.8916e-06	0	3	ATLGEVGNAEHM(Oxidation)LRVLGK	sp|P60422|RL2_ECOLI	190	207	0	0.719936	0	110.071334838867188|7.750475313514471e-03|1|iH;127.086753845214844|0.02007551304996|1|a2-H2O1;129.1024169921875|0.021815374493599|1|y1-H2O1;136.06195068359375|1.0|1|MI:A';145.09735107421875|0.080210193991661|1|a2;147.112869262695341|5.730290431529284e-03|1|y1;155.081710815429688|0.02657837420702|1|b2-H2O1;171.112991333007813|0.015892537310719|1|LG;173.09228515625|0.087559074163437|1|b2;186.123992…	100	1.73251	0	0	818.029	1	4	12	8	0	0	-0.000588929	0.0596377	16.0596	ADPribose	541.061	1	ADPribose	0	1	0	1.5	4	ATLGEVGNAEHMLRVLGk	17	0.217331	1.5843	0.161585	0.00211868	0	1	0.70939
Sample2_NAD	InjRep2	MR_AW_K_Hoefer_060922_210922_Expl2_rL2-NAD_rep2_sample_2_0.0100_XLs.idXML	2	15962	2013.34	818.029	2.44072e-06	0	3	ATLGEVGNAEHM(Oxidation)LRVLGK	sp|P60422|RL2_ECOLI	190	207	0	0.258024	0	110.071426391601563|4.877590108662844e-03|1|iH;127.086715698242188|0.017067233100533|1|a2-H2O1;129.102508544921875|0.016059309244156|1|y1-H2O1;130.08587646484375|3.276712261140347e-03|1|y1-H3N1;136.061904907226563|1.0|1|MI:A';143.118240356445313|3.888466861099005e-03|1|LG-CO;145.097274780273438|0.073616519570351|1|a2;147.113037109375|7.585017941892147e-03|1|y1;155.081680297851563|0.02621749043464…	100	2.11759	0	0	818.029	1	4	12	8	0	0	0.000211071	0.074511	17.0745	ADPribose	541.061	1	ADPribose	0	1	0	1.75	4	ATLGEVGNAEHMLRVLGk	17	0.187128	1.5905	0.206751	0.00178338	0	1	0.769089
Sample2_NAD	InjRep2	MR_AW_K_Hoefer_060922_210922_Expl2_rL2-NAD_rep2_sample_2_0.0100_XLs.idXML	2	16109	2026.22	818.029	3.04477e-06	0	3	ATLGEVGNAEHM(Oxidation)LRVLGK	sp|P60422|RL2_ECOLI	190	207	0	0.0135343	0	110.071151733398438|6.088610738515854e-03|1|iH;127.086746215820327|0.016879251226783|1|a2-H2O1;129.102401733398438|0.019840374588966|1|y1-H2O1;130.086410522460938|3.683763090521097e-03|1|y1-H3N1;136.061904907226563|1.0|1|MI:A';145.097305297851563|0.078347317874432|1|a2;147.112930297851563|7.05292820930481e-03|1|y1;155.0816650390625|0.027372248470783|1|b2-H2O1;171.112884521484375|0.015238749794662…	100	1.86284	0	0	818.029	1	4	12	8	0	0	1.10714e-05	0.0626155	16.0626	ADPribose	541.061	1	ADPribose	0	1	0	1.4	5	ATLGEVGNAEHMLRVLgK	16	0.220056	1.47755	0.154088	0.00202717	0	1	0.709566
Sample2_NAD	InjRep2	MR_AW_K_Hoefer_060922_210922_Expl2_rL2-NAD_rep2_sample_2_0.0100_XLs.idXML	2	16542	2065.35	763.347	0	0	3	GGQLARSAGTYVQIVAR	sp|P60422|RL2_ECOLI	151	167	0	1.7829	0	101.0709228515625|0.027136020362377|1|AG-CO;115.050224304199219|7.378415204584599e-03|1|b2;129.065765380859375|2.837075153365731e-03|1|AG;131.081283569335938|6.193549372255802e-03|1|SA-CO;136.061813354492188|1.0|1|MI:A';157.10821533203125|1.257767551578581e-03|1|y1-H2O1;158.092117309570313|1.504975720308721e-03|1|y1-H3N1;175.118942260742188|0.021741190925241|1|y1;185.128662109375|3.67905781604349…	100	1.468	0	0	763.346	1	0	3	3	0	0	-0.00136097	0.108754	27.1088	ADPribose	541.061	1	ADPribose	0	1	0	2.75	4	GGqLARSAGTYVQIVAR	2	0.0299484	1.30903	0.227119	0.00625265	0	1	0.944297
Sample2_NAD	InjRep2	MR_AW_K_Hoefer_060922_210922_Expl2_rL2-NAD_rep2_sample_2_0.0100_XLs.idXML	2	16651	2075.83	763.346	2.20181e-06	0	3	GGQLARSAGTYVQIVAR	sp|P60422|RL2_ECOLI	151	167	0	1.12789	0	101.07100677490233|0.023239923641086|1|AG-CO;115.05029296875|8.823111653327942e-03|1|b2;129.065719604492188|1.44044985063374e-03|1|AG;136.061920166015625|1.0|1|MI:A';158.092575073242188|1.550899003632367e-03|1|y1-H3N1;175.119171142578125|0.020386969670653|1|y1;186.087753295898438|2.310590818524361e-03|1|GQ;186.12420654296875|2.26255226880312e-03|1|AR-C1H2N2;215.114089965820313|3.805920481681824e-…	100	1.65297	0	0	763.346	1	0	3	3	0	0	-0.000860966	0.111702	26.1117	ADPribose	541.061	1	ADPribose	0	1	0	3.66667	3	GGQLArSAGTYVQIVAR	5	0.0221568	1.56721	0.20603	0.00514166	0	1	0.944481
Sample2_NAD	InjRep2	MR_AW_K_Hoefer_060922_210922_Expl2_rL2-NAD_rep2_sample_2_0.0100_XLs.idXML	2	16756	2085.65	763.346	1.15049e-06	0	3	GGQLARSAGTYVQIVAR	sp|P60422|RL2_ECOLI	151	167	0	0.734878	0	101.071044921875|0.025187071412802|1|AG-CO;112.050895690917969|1.69452850241214e-03|1|MI:C';115.050437927246094|6.544766016304493e-03|1|b2;129.066055297851563|2.929031616076827e-03|1|AG;136.061981201171875|1.0|1|MI:A';159.076797485351563|1.62077508866787e-03|1|SA;175.11920166015625|0.025296131148934|1|y1;186.087738037109375|3.414414124563336e-03|1|GQ;186.124252319335938|3.812093287706375e-03|1|AR…	100	1.58425	0.169453	0	763.346	1	0	3	3	0	0	-0.000560966	0.11211	26.1121	ADPribose	541.061	1	ADPribose	0	1	0	3.66667	3	GGqLARSAGTYVQIVAR	2	0.022216	2.05234	0.215311	0.00558154	0	1	0.944507
Sample2_NAD	InjRep2	MR_AW_K_Hoefer_060922_210922_Expl2_rL2-NAD_rep2_sample_2_0.0100_XLs.idXML	2	19723	2450.34	861.055	2.78535e-06	0	3	SAGTYVQIVARDGAYVTLR	sp|P60422|RL2_ECOLI	157	175	0	0.796811	0	101.071090698242188|6.375676486641169e-03|1|AG-CO;112.050750732421875|9.332132525742054e-03|1|MI:C';131.081588745117188|0.107226938009262|1|a2;136.061874389648438|1.0|1|MI:A';152.05657958984375|5.066999699920416e-03|1|MI:G';158.0926513671875|4.932815674692392e-03|1|y1-H3N1;159.07659912109375|0.077069811522961|1|b2;175.119064331054688|0.06209908425808|1|y1;198.08758544921875|5.376102868467569e-03|…	100	2.4829	0.933213	0	861.054	1	1	5	4	0.5067	0	-0.000686097	0.0988532	25.0989	ADPribose	541.061	1	ADPribose	0	1	0	2	4	SAGtYVQIVARDGAYVtLR	16	0.0210213	1.25404	0.166667	0.000749555	0	1	0.838825
Sample2_NAD	InjRep2	MR_AW_K_Hoefer_060922_210922_Expl2_rL2-NAD_rep2_sample_2_0.0100_XLs.idXML	2	19808	2461.36	861.054	4.96723e-06	0	3	SAGTYVQIVARDGAYVTLR	sp|P60422|RL2_ECOLI	157	175	0	0.216127	0	101.070785522460938|9.837773628532888e-03|1|AG-CO;112.050628662109375|0.015158340334892|1|MI:C';113.071029663085938|8.232489228248596e-03|1|a2-H2O1;131.081497192382813|0.10339317470789|1|a2;136.06182861328125|1.0|1|MI:A';152.056808471679688|0.016474682837725|1|MI:G';159.076583862304716|0.081335917115211|1|b2;175.118896484375|0.057143487036228|1|y1;200.139068603515625|8.097945712506771e-03|1|VQ-CO…	100	3.79893	1.51583	0	861.054	1	1	5	4	1.64747	0	-0.000186097	0.0883988	21.0884	ADPribose	541.061	1	ADPribose	0	1	0	2	4	SAGtYVQIVARDGAYVtLR	16	0.0268783	1.29576	0.128889	0	0	1	0.727133
Sample2_NAD	InjRep2	MR_AW_K_Hoefer_060922_210922_Expl2_rL2-NAD_rep2_sample_2_0.0100_XLs.idXML	2	19879	2470.67	812.698	1.8916e-06	0	3	ATLGEVGNAEHMLRVLGK	sp|P60422|RL2_ECOLI	190	207	0	0.894874	0	112.050544738769531|6.951381452381611e-03|1|MI:C';127.086685180664063|0.018990686163306|1|a2-H2O1;129.102294921875|0.025993214920163|1|y1-H2O1;130.086074829101563|6.350921466946602e-03|1|y1-H3N1;136.061859130859375|1.0|1|MI:A';145.097274780273438|0.087042815983295|1|a2;147.112808227539063|0.011167732067406|1|y1;155.081558227539063|0.030142042785883|1|b2-H2O1;171.112991333007813|0.013014633208513|…	100	1.68797	0.695138	0	812.697	1	4	12	8	0	0	-0.000727262	0.0718467	17.0718	ADPribose	541.061	1	ADPribose	0	1	0	1	4	ATLGEVGNAEHMLRVLgK	16	0.238014	1.81098	0.18543	0.0018404	0	1	0.768932
Sample2_NAD	InjRep2	MR_AW_K_Hoefer_060922_210922_Expl2_rL2-NAD_rep2_sample_2_0.0100_XLs.idXML	2	19969	2482.48	812.698	2.00555e-06	0	3	ATLGEVGNAEHMLRVLGK	sp|P60422|RL2_ECOLI	190	207	0	0.279639	0	127.086715698242188|0.020209476351738|1|a2-H2O1;129.1025390625|0.016452489420772|1|y1-H2O1;130.086044311523438|2.628825837746263e-03|1|y1-H3N1;136.0618896484375|1.0|1|MI:A';143.118484497070313|2.700323006138206e-03|1|LG-CO;145.097305297851563|0.08855476975441|1|a2;147.11297607421875|8.605662733316422e-03|1|y1;155.081634521484375|0.028734628111124|1|b2-H2O1;171.113052368164063|0.014665043912828|1|…	100	1.99238	0	0	812.697	1	4	12	8	0	0	-0.000227262	0.0700992	17.0701	ADPribose	541.061	1	ADPribose	0	1	0	1.5	4	ATLGEVGNAEHMLRVLgK	16	0.375544	1.52644	0.192857	0.00134995	0	1	0.768829
Sample2_NAD	InjRep2	MR_AW_K_Hoefer_060922_210922_Expl2_rL2-NAD_rep2_sample_2_0.0100_XLs.idXML	2	19975	2483.01	861.055	2.56381e-06	0	3	SAGTYVQIVARDGAYVTLR	sp|P60422|RL2_ECOLI	157	175	0	0.796811	0	101.071083068847642|6.212770473212004e-03|1|AG-CO;112.050651550292983|9.216854348778725e-03|1|MI:C';113.071144104003906|4.191594198346138e-03|1|a2-H2O1;131.081634521484375|0.105726674199104|1|a2;136.0618896484375|1.0|1|MI:A';141.065750122070313|4.426684230566025e-03|1|b2-H2O1;152.056854248046875|5.526189226657152e-03|1|MI:G';159.0765380859375|0.081768676638603|1|b2;175.119155883789063|0.048684768…	100	3.41068	0.921685	0	861.054	1	1	5	4	0.552619	0	-0.000686097	0.101541	23.1015	ADPribose	541.061	1	ADPribose	0	1	0	2	4	SAGtYVQIVARDGAYVtLR	16	0.0293026	1.30741	0.182836	0.000793923	0	1	0.89453
Sample2_NAD	InjRep2	MR_AW_K_Hoefer_060922_210922_Expl2_rL2-NAD_rep2_sample_2_0.0100_XLs.idXML	2	20053	2493.04	812.697	3.09947e-06	0	3	ATLGEVGNAEHMLRVLGK	sp|P60422|RL2_ECOLI	190	207	0	0.335596	0	127.086700439453125|0.018139481544495|1|a2-H2O1;129.102249145507813|0.021845439448953|1|y1-H2O1;130.086273193359375|3.686504438519478e-03|1|y1-H3N1;136.061904907226563|1.0|1|MI:A';143.117935180664063|3.570169676095247e-03|1|LG-CO;145.097259521484375|0.086927160620689|1|a2;147.113052368164063|7.45800556614995e-03|1|y1;155.08160400390625|0.029965180903673|1|b2-H2O1;171.113052368164063|0.01408495567…	100	2.10689	0	0	812.697	1	4	12	8	0	0	0.000272738	0.0644179	16.0644	ADPribose	541.061	1	ADPribose	0	1	0	1.5	4	ATLGEVGNAEHMLRVlGK	15	0.313475	1.20598	0.171329	0.00109877	0	1	0.709672
Sample2_NAD	InjRep2	MR_AW_K_Hoefer_060922_210922_Expl2_rL2-NAD_rep2_sample_2_0.0100_XLs.idXML	2	20058	2493.55	861.055	4.21938e-06	0	3	SAGTYVQIVARDGAYVTLR	sp|P60422|RL2_ECOLI	157	175	0	0.564538	0	101.070991516113281|8.110084570944309e-03|1|AG-CO;112.050666809082031|0.012795115821064|1|MI:C';113.071182250976563|7.191798184067011e-03|1|a2-H2O1;131.081695556640625|0.100747287273407|1|a2;136.061935424804688|1.0|1|MI:A';152.057144165039063|8.276740089058876e-03|1|MI:G';159.076568603515625|0.077405497431755|1|b2;175.119186401367188|0.056280598044395|1|y1;198.087570190429688|5.766838788986206e-0…	100	2.78591	1.27951	0	861.054	1	1	5	4	0.827674	0	-0.000486097	0.0915754	21.0916	ADPribose	541.061	1	ADPribose	0	1	0	2	4	SAGTyVQIVARDGAYVTLR	4	0.0320453	2.01482	0.150579	0.000985128	0	1	0.72731
Sample2_NAD	InjRep2	MR_AW_K_Hoefer_060922_210922_Expl2_rL2-NAD_rep2_sample_2_0.0100_XLs.idXML	2	20139	2504.33	812.698	3.5802e-06	0	3	ATLGEVGNAEHMLRVLGK	sp|P60422|RL2_ECOLI	190	207	0	0.525733	0	110.071472167968764|6.683277431875467e-03|1|iH;112.050918579101563|7.122344337403774e-03|1|MI:C';127.086685180664063|0.015258712694049|1|a2-H2O1;129.102264404296875|0.030568366870284|1|y1-H2O1;130.086257934570313|6.272049155086279e-03|1|y1-H3N1;136.061859130859375|1.0|1|MI:A';145.097244262695341|0.082156367599964|1|a2;147.112838745117188|0.010860839858651|1|y1;155.081680297851563|0.02834493108093…	100	1.4233	0.712234	0	812.697	1	4	12	8	0	0	-0.000427262	0.07003	14.07	ADPribose	541.061	1	ADPribose	0	1	0	1	4	ATLGEVGNAEHMLRVlGK	15	0.314992	1.22199	0.194093	0.00235848	0	1	0.592355
Sample2_NAD	InjRep2	MR_AW_K_Hoefer_060922_210922_Expl2_rL2-NAD_rep2_sample_2_0.0100_XLs.idXML	2	20224	2515.66	840.712	4.51984e-06	0	3	LEYDPNRSANIALVLYK	sp|P60422|RL2_ECOLI	81	97	0	0.622642	0	112.050621032714844|5.464463494718075e-03|1|MI:C';129.102279663085938|0.032623983919621|1|y1-H2O1;130.086090087890625|0.013638741336763|1|y1-H3N1;136.06182861328125|1.0|1|MI:A';147.112945556640653|0.027411980554461|1|y1;152.05682373046875|5.188448820263147e-03|1|MI:G';197.128677368164063|4.171739798039198e-03|1|a2-H2O1;200.13909912109375|4.595185164362192e-03|1|NI-CO;212.10260009765625|3.64840123…	100	1.29973	0.546446	0	840.712	1	51	52	1	0.518845	0	-0.000523463	0.105589	21.1056	ADPribose	541.061	1	ADPribose	0	1	0	3.5	2	LEYDPNRSANIALVLYK	-1	0	1.76436	0.178947	0.00197889	0	1	0.756599
Sample2_NAD	InjRep2	MR_AW_K_Hoefer_060922_210922_Expl2_rL2-NAD_rep2_sample_2_0.0100_XLs.idXML	2	20248	2518.77	812.698	6.84056e-06	0	3	ATLGEVGNAEHMLRVLGK	sp|P60422|RL2_ECOLI	190	207	0	0.771827	0	110.071357727050781|0.02296412922442|1|iH;112.050636291503906|0.068454205989838|1|MI:C';127.086738586425781|0.022396821528673|1|a2-H2O1;129.102294921875|0.077436432242394|1|y1-H2O1;136.0618896484375|1.0|1|MI:A';145.097274780273438|0.078430466353893|1|a2;147.11322021484375|0.022682558745146|1|y1;152.056930541992188|0.035299766808748|1|MI:G';155.081787109375|0.032796125859022|1|b2-H2O1;171.11306762…	100	1.76228	6.84542	0	812.697	1	4	12	8	3.52998	0	-0.000627262	0.0677113	13.0677	ADPribose	541.061	1	ADPribose	0	1	0	1.33333	3	ATLGEVGnAEHMLRVLGK	7	0.0274074	2.02762	0.14375	0.00717307	0	1	0.533395
Sample3_NAD-8mer	InjRep2	MR_AW_K_Hoefer_060922_210922_Expl2_rL2-NAD-8mer_rep2_sample_3_0.0100_XLs.idXML	2	3692	656.781	648.601	7.25683e-06	0	3	SGGRNNNGRITTR	sp|P60422|RL2_ECOLI	40	52	0	0.147359	0	112.050796508789063|0.030280508100986|1|MI:C';136.061965942382813|0.691004633903503|1|MI:A';158.093215942382813|0.011805959045887|1|y1-H3N1;175.118988037109375|0.131064966320992|1|y1;348.070159912109375|0.075928784906864|1|MI:G;377.213073730468693|0.011026495136321|1|y3;468.24798583984375|0.020406525582075|3|[M+3H];488.577239990234375|0.029565555974841|3|[M+3H-NH3] ribose-H2O;490.300048828125|0.0…	69.1005	0	3.02805	0	648.6	1	1	7	6	0	0	-9.55773e-05	0.0110322	6.01103	ADPribose	541.061	1	ADPribose	0	1	0	0.666667	3	SGGRNNNGRITTR	-1	0	2.298	0.100629	0	0	1	0.250919
Sample3_NAD-8mer	InjRep2	MR_AW_K_Hoefer_060922_210922_Expl2_rL2-NAD-8mer_rep2_sample_3_0.0100_XLs.idXML	2	3923	684.801	573.245	6.62961e-06	0	3	ITTRHIGGGHK	sp|P60422|RL2_ECOLI	49	59	0	1.03897	0	110.071334838867188|0.042656131088734|1|iH;129.1025390625|0.030747134238482|1|y1-H2O1;130.086212158203125|0.020851252600551|1|y1-H3N1;136.06201171875|1.0|1|MI:A';147.113052368164063|0.01982132345438|1|y1;169.134368896484375|8.206470869481564e-03|1|a2-H2O1;187.144683837890625|7.1656359359622e-03|1|a2;197.128387451171875|0.010392587631941|1|b2-H2O1;215.139541625976563|0.043831527233124|1|b2;216.134…	100	1.63301	0	0	573.245	1	0	9	9	0	0	0.000595587	0.0476541	11.0477	ADPribose	541.061	1	ADPribose	0	1	0	0.666667	3	ITTRhIGGGhK	9	0.00670314	1.71776	0.165644	0.00927921	0	1	0.604765
Sample3_NAD-8mer	InjRep2	MR_AW_K_Hoefer_060922_210922_Expl2_rL2-NAD-8mer_rep2_sample_3_0.0100_XLs.idXML	2	4018	696.19	573.245	7.21336e-06	0	3	ITTRHIGGGHK	sp|P60422|RL2_ECOLI	49	59	0	0.0687924	0	110.071472167968764|0.020760564133525|1|iH;129.102371215820313|0.019376080483198|1|y1-H2O1;130.086151123046875|9.713713079690932e-03|1|y1-H3N1;136.061935424804688|1.0|1|MI:A';147.113052368164063|0.014972700737417|1|y1;187.144424438476563|0.013437568210065|1|a2;197.1285400390625|0.017569774761796|1|b2-H2O1;215.138900756835938|0.042895037680864|1|b2;216.13433837890625|0.036568362265825|1|TR-C1H2N2;…	100	1.42452	0	0	573.245	1	0	9	9	0	0	3.94349e-05	0.0562786	7.05628	ADPribose	541.061	1	ADPribose	0	1	0	0.5	2	IttRHIGGGHK	2	0.00866052	0.711098	0.171875	0.00518044	0	1	0.405628
Sample3_NAD-8mer	InjRep2	MR_AW_K_Hoefer_060922_210922_Expl2_rL2-NAD-8mer_rep2_sample_3_0.0100_XLs.idXML	2	4026	697.207	776.937	4.78494e-06	0	3	SGGRNNNGRITTR	sp|P60422|RL2_ECOLI	40	52	0	0.818825	0	112.050613403320327|0.597822368144989|1|MI:C';136.061920166015625|0.336747020483017|1|MI:A';157.108734130859347|3.978750202804804e-03|1|y1-H2O1;175.119064331054688|0.026722155511379|1|y1;276.16693115234375|0.013277240097523|1|y2;348.06878662109375|4.412007518112659e-03|1|MI:G;377.213897705078125|0.01866752654314|1|y3;490.298553466796875|8.51031020283699e-03|1|y4;571.25848388671875|6.5844506025314…	33.6747	7.2381	59.7822	8.24568	776.936	1	1	7	6	0	0	-0.000636175	0.00995399	9.00995	ADPribose+C-3'Phos	926.069	1	ADPribose+C-3'Phos	0	0	1	2	2	SGGRnnnGRITTR	6	0.0809075	1.22698	0.169118	0	0	1	0.417496
Sample3_NAD-8mer	InjRep2	MR_AW_K_Hoefer_060922_210922_Expl2_rL2-NAD-8mer_rep2_sample_3_0.0100_XLs.idXML	2	4101	706.441	573.245	5.58197e-06	0	3	ITTRHIGGGHK	sp|P60422|RL2_ECOLI	49	59	0	0.144154	0	110.071357727050781|0.044595707207918|1|iH;129.102310180664063|0.057862259447575|1|y1-H2O1;130.086288452148438|0.036409426480532|1|y1-H3N1;136.061874389648438|1.0|1|MI:A';147.112991333007813|0.022084387019277|1|y1;187.1441650390625|0.011276667006314|1|a2;197.128509521484375|9.494539350271223e-03|1|b2-H2O1;215.139068603515625|0.052064139395952|1|b2;216.134262084960938|0.043019779026508|1|TR-C1H2N2…	100	3.03608	0	0	573.245	1	0	9	9	0	0	-8.26354e-05	0.0474287	12.0474	ADPribose	541.061	1	ADPribose	0	1	0	0.666667	3	ITTRhIGGGhK	9	0.0033394	1.68289	0.154229	0.00744634	0	1	0.704743
Sample3_NAD-8mer	InjRep2	MR_AW_K_Hoefer_060922_210922_Expl2_rL2-NAD-8mer_rep2_sample_3_0.0100_XLs.idXML	2	4137	710.782	776.935	7.40611e-06	0	3	SGGRNNNGRITTR	sp|P60422|RL2_ECOLI	40	52	0	1.24055	0	112.050720214843764|0.469221949577332|1|MI:C';136.062057495117188|0.319854110479355|1|MI:A';175.119476318359347|0.031969007104635|1|y1;176.995086669921875|5.203985143452883e-03|1|MI:ribose+HPO3;276.16748046875|7.504957262426615e-03|1|y2;348.0709228515625|0.011996149085462|1|MI:G;377.214385986328125|0.010309533216059|1|y3;490.29827880859375|5.720507819205523e-03|1|y4;622.0360107421875|0.0253493953…	31.9854	7.03989	46.9222	7.16114	776.936	1	1	7	6	0	0	0.000963825	0.00907462	8.00907	ADPribose+C-3'Phos	926.069	1	ADPribose+C-3'Phos	0	0	1	2	2	SGGRnnnGRITTR	6	0.0585501	1.61404	0.104	0	0	1	0.33409
Sample3_NAD-8mer	InjRep2	MR_AW_K_Hoefer_060922_210922_Expl2_rL2-NAD-8mer_rep2_sample_3_0.0100_XLs.idXML	2	4200	718.418	573.246	0.00990892	0	3	ITTRHIGGGHK	sp|P60422|RL2_ECOLI	49	59	0	1.40326	0	110.071304321289063|0.038018606603146|1|iH;129.102310180664063|0.062456745654345|1|y1-H2O1;130.086273193359375|0.013963651843369|1|y1-H3N1;136.061843872070313|0.322051167488098|1|MI:A';147.11297607421875|0.010077033191919|1|y1;187.144378662109375|5.552479065954685e-03|1|a2;197.1290283203125|6.592114921659231e-03|1|b2-H2O1;216.134063720703125|8.265264332294464e-03|1|TR-C1H2N2;348.070220947265625|0…	32.2051	1.03901	0	0	573.245	1	0	9	9	0	0	-0.000804413	0.00736012	6.00736	ADPribose	541.061	1	ADPribose	0	1	0	0.333333	3	ITTRHIGGGHK	-1	0	0.696542	0.0837696	0.00368314	0	1	0.400736
Sample3_NAD-8mer	InjRep2	MR_AW_K_Hoefer_060922_210922_Expl2_rL2-NAD-8mer_rep2_sample_3_0.0100_XLs.idXML	2	4310	731.555	701.581	4.54111e-06	0	3	ITTRHIGGGHK	sp|P60422|RL2_ECOLI	49	59	0	0.240959	0	110.071304321289063|0.021302085369825|1|iH;112.050567626953125|1.0|1|MI:C';129.102371215820313|0.019026873633265|1|y1-H2O1;130.086318969726563|7.459697779268026e-03|1|y1-H3N1;136.061859130859375|0.416100770235062|1|MI:A';147.113006591796875|0.014443464577198|1|y1;176.994918823242188|4.916546866297722e-03|1|MI:ribose+HPO3;187.144515991210938|9.216856211423874e-03|1|a2;215.139068603515625|0.0323789…	41.6101	8.15423	100	7.32618	701.581	1	0	9	9	0	0	0.000169052	0.0387056	13.0387	ADPribose+C-3'Phos	926.069	1	ADPribose+C-3'Phos	0	0	1	2.5	2	IttRHIGGGHK	2	0.0100843	1.17408	0.144186	0.00444875	0	1	0.703871
Sample3_NAD-8mer	InjRep2	MR_AW_K_Hoefer_060922_210922_Expl2_rL2-NAD-8mer_rep2_sample_3_0.0100_XLs.idXML	2	4362	737.983	559.751	6.71087e-06	0	4	ITTRHIGGGHKQAYR	sp|P60422|RL2_ECOLI	49	63	0	1.29687	0	110.071334838867188|6.846570409834385e-03|1|iH;129.102294921875|0.021276643499732|1|iK(C6H13N2O);136.061874389648438|0.138055294752121|1|MI:A';157.108245849609375|1.61685876082629e-03|1|y1-H2O1;175.11895751953125|0.02241450920701|1|y1;187.144729614257813|1.83397124055773e-03|1|a2;216.134353637695341|5.167876370251179e-03|1|TR-C1H2N2;251.150192260742188|3.60462861135602e-03|1|HI;348.07025146484375…	13.8055	0.289404	0	0	559.751	2	1	6	5	0	0	-0.000725922	0.0335112	10.0335	ADPribose	541.061	1	ADPribose	0	1	0	1.5	2	ITTRHIGGGHkQAYR	10	0.00451554	2.38482	0.160377	0.00293742	0	1	0.430965
Sample3_NAD-8mer	InjRep2	MR_AW_K_Hoefer_060922_210922_Expl2_rL2-NAD-8mer_rep2_sample_3_0.0100_XLs.idXML	2	4396	741.444	657.878	6.84509e-06	0	3	NNNGRITTR	sp|P60422|RL2_ECOLI	44	52	0	0.0171759	0	112.050651550292983|1.0|1|MI:C';136.061965942382813|0.39565697312355|1|MI:A';175.119216918945313|0.050323195755482|1|y1;176.99481201171875|5.962276831269264e-03|1|MI:ribose+HPO3;184.072235107421875|5.92898763716221e-03|1|a2-H3N1;212.067169189453125|6.7506511695683e-03|1|b2-H3N1;229.093826293945313|0.012311705388129|1|b2;276.166748046875|0.025521155446768|1|y2;348.0716552734375|4.844684153795242e-…	39.5657	9.08897	100	5.32292	657.878	1	0	2	2	0	0	-1.12996e-05	0.0309084	9.03091	ADPribose+C-3'Phos	926.069	1	ADPribose+C-3'Phos	0	0	1	1.33333	3	NNNGRiTTR	5	0.0108879	2.31038	0.0920245	0	0	1	0.628864
Sample3_NAD-8mer	InjRep2	MR_AW_K_Hoefer_060922_210922_Expl2_rL2-NAD-8mer_rep2_sample_3_0.0100_XLs.idXML	2	4403	742.442	701.581	4.48722e-06	0	3	ITTRHIGGGHK	sp|P60422|RL2_ECOLI	49	59	0	0.614252	0	110.071365356445313|8.916711434721947e-03|1|iH;112.050613403320327|1.0|1|MI:C';129.102523803710938|0.013812821358442|1|y1-H2O1;130.086105346679688|6.462566554546356e-03|1|y1-H3N1;136.061920166015625|0.394606113433838|1|MI:A';147.11297607421875|0.01188934687525|1|y1;176.995468139648438|4.392180126160383e-03|1|MI:ribose+HPO3;187.144317626953125|0.010256716050208|1|a2;197.128768920898438|3.944297786…	39.4606	8.51538	100	6.87799	701.581	1	0	9	9	0	0	-0.000430948	0.0418503	13.0419	ADPribose+C-3'Phos	926.069	1	ADPribose+C-3'Phos	0	0	1	2.5	2	ITTRHIgGGHK	6	0.00431617	1.31953	0.175532	0.00172894	0	1	0.704185
Sample3_NAD-8mer	InjRep2	MR_AW_K_Hoefer_060922_210922_Expl2_rL2-NAD-8mer_rep2_sample_3_0.0100_XLs.idXML	2	4487	751.989	701.581	4.53509e-06	0	3	ITTRHIGGGHK	sp|P60422|RL2_ECOLI	49	59	0	0.614252	0	110.071418762207017|0.017957160249352|1|iH;112.050613403320327|1.0|1|MI:C';129.102508544921875|0.019324723631144|1|y1-H2O1;130.08612060546875|5.303774960339069e-03|1|y1-H3N1;136.061920166015625|0.380080908536911|1|MI:A';147.113052368164063|0.01411407161504|1|y1;176.994949340820313|7.617763709276915e-03|1|MI:ribose+HPO3;187.144271850585966|0.012062860652804|1|a2;197.12884521484375|4.50641149654984…	38.0081	6.61925	100	6.23174	701.581	1	0	9	9	0	0	-0.000430948	0.0393374	11.0393	ADPribose+C-3'Phos	926.069	1	ADPribose+C-3'Phos	0	0	1	0.666667	3	IttRHIGGGHK	2	0.0156738	1.48554	0.147619	0.00318952	0	1	0.603934
Sample3_NAD-8mer	InjRep2	MR_AW_K_Hoefer_060922_210922_Expl2_rL2-NAD-8mer_rep2_sample_3_0.0100_XLs.idXML	2	4524	756.084	657.878	7.26568e-06	0	3	NNNGRITTR	sp|P60422|RL2_ECOLI	44	52	0	0.0171759	0	112.050605773925781|1.0|1|MI:C';136.061904907226563|0.387620627880096|1|MI:A';157.108444213867188|6.11406285315752e-03|1|y1-H2O1;175.119155883789063|0.067760139703751|1|y1;176.99456787109375|4.287493415176868e-03|1|MI:ribose+HPO3;212.067367553710938|4.497865214943886e-03|1|b2-H3N1;229.093978881835938|0.01479362603277|1|b2;276.16668701171875|0.025846190750599|1|y2;348.07177734375|7.558575365692377…	38.7621	8.14262	100	6.25581	657.878	1	0	2	2	0	0	-1.12996e-05	0.0341581	9.03416	ADPribose+C-3'Phos	926.069	1	ADPribose+C-3'Phos	0	0	1	1.33333	3	NNNGRITTR	-1	0	1.99607	0.102564	0	0	1	0.62927
Sample3_NAD-8mer	InjRep2	MR_AW_K_Hoefer_060922_210922_Expl2_rL2-NAD-8mer_rep2_sample_3_0.0100_XLs.idXML	2	4573	761.911	701.581	4.77374e-06	0	3	ITTRHIGGGHK	sp|P60422|RL2_ECOLI	49	59	0	0.470047	0	110.071273803710938|0.047354821115732|1|iH;112.050521850585938|1.0|1|MI:C';129.102325439453125|0.030135108157992|1|y1-H2O1;130.086135864257813|6.12252950668335e-03|1|y1-H3N1;136.06182861328125|0.400604873895645|1|MI:A';147.112808227539063|0.014142133295536|1|y1;176.994415283203125|6.617505569010973e-03|1|MI:ribose+HPO3;185.091949462890625|4.286361392587423e-03|1|TT-H2O1;187.14422607421875|0.03734…	40.0605	7.64827	100	7.25735	701.581	1	0	9	9	0	0	-0.000329776	0.0301463	14.0301	ADPribose+C-3'Phos	926.069	1	ADPribose+C-3'Phos	0	0	1	1.66667	3	IttRHIGGGHK	2	0.0232397	1.1288	0.129707	0.00369729	0	1	0.803015
Sample3_NAD-8mer	InjRep2	MR_AW_K_Hoefer_060922_210922_Expl2_rL2-NAD-8mer_rep2_sample_3_0.0100_XLs.idXML	2	4577	762.346	463.839	6.8674e-06	0	3	LRSGEMR	sp|P60422|RL2_ECOLI	176	182	0	0.957566	0	136.061843872070313|1.0|1|MI:A';158.092437744140653|9.586701169610024e-03|1|y1-H3N1;175.11907958984375|0.047459341585636|1|y1;228.17022705078125|0.013628018088639|1|b2-C1H2N2;235.118362426757813|5.95840672031045e-03|1|y1+ribose-2H2O;274.103790283203125|3.314167726784945e-03|1|SGE;289.13311767578125|2.845177426934242e-03|1|y2-H3N1;306.1595458984375|0.066997617483139|1|y2;348.070404052734375|0.0567…	100	2.72511	0	0	463.839	2	4	11	7	0	0	-0.000444156	0.054876	8.05488	ADPribose	541.061	1	ADPribose	0	1	0	0.666667	3	LRSGEMr	6	0.00595841	1.17523	0.111111	0	0	1	0.675813
Sample3_NAD-8mer	InjRep2	MR_AW_K_Hoefer_060922_210922_Expl2_rL2-NAD-8mer_rep2_sample_3_0.0100_XLs.idXML	2	4658	772.354	701.581	6.41678e-06	0	3	ITTRHIGGGHK	sp|P60422|RL2_ECOLI	49	59	0	0.470047	0	110.071304321289063|0.031320158392191|1|iH;112.050582885742188|1.0|1|MI:C';129.102310180664063|0.043176576495171|1|y1-H2O1;130.08624267578125|0.011199100874364|1|y1-H3N1;136.0618896484375|0.464923948049545|1|MI:A';147.112945556640653|0.018600603565574|1|y1;176.9952392578125|6.640426348894835e-03|1|MI:ribose+HPO3;187.144393920898438|0.019038502126932|1|a2;197.128524780273438|7.215518970042467e-03|…	46.4924	8.18738	100	7.34525	701.581	1	0	9	9	0	0	-0.000329776	0.034575	11.0346	ADPribose+C-3'Phos	926.069	1	ADPribose+C-3'Phos	0	0	1	0.5	4	IttRHIGGGHK	2	0.0130856	0.7654	0.113636	0.00430315	0	1	0.603458
Sample3_NAD-8mer	InjRep2	MR_AW_K_Hoefer_060922_210922_Expl2_rL2-NAD-8mer_rep2_sample_3_0.0100_XLs.idXML	2	4664	772.956	695.255	5.03504e-06	0	2	LRSGEMR	sp|P60422|RL2_ECOLI	176	182	0	0.572766	0	112.0506591796875|0.044412210583687|1|MI:C';136.061935424804688|0.877249836921692|1|MI:A';157.10870361328125|0.011559545993805|1|y1-H2O1;158.092605590820313|0.011345500126481|1|y1-H3N1;175.119064331054688|0.111068658530712|1|y1;228.170989990234375|0.012554765678942|1|b2-C1H2N2;289.13323974609375|7.764789741486311e-03|1|y2-H3N1;306.159820556640625|0.171377509832382|1|y2;348.070648193359375|0.32277…	87.725	2.12256	4.44122	0	695.255	2	4	11	7	0	0	-0.000398218	0.0214693	6.02147	ADPribose	541.061	1	ADPribose	0	1	0	0.75	4	LRSGEMR	-1	0	1.07721	0.0889831	0	0	1	0.503578
Sample3_NAD-8mer	InjRep2	MR_AW_K_Hoefer_060922_210922_Expl2_rL2-NAD-8mer_rep2_sample_3_0.0100_XLs.idXML	2	4806	789.155	656.003	7.29619e-06	0	4	ITTRHIGGGHKQAYR	sp|P60422|RL2_ECOLI	49	63	0	0.641496	0	110.071266174316406|0.032855030149221|1|iH;112.050521850585938|0.075876273214817|1|MI:C';129.102462768554688|7.575128693133593e-04|1|iK(C6H13N2O);136.061813354492188|0.036573026329279|1|MI:A';157.107894897460938|1.008646446280181e-03|1|y1-H2O1;158.092239379882813|2.526683965697885e-03|1|y1-H3N1;169.133773803710938|1.531855436041951e-03|1|a2-H2O1;172.108047485351563|1.278146984986961e-03|1|QA-CO;1…	3.6573	0.438566	7.58763	0.462567	656.003	2	1	6	5	0	0	-0.000420823	0.00995318	9.00995	ADPribose+C-3'Phos	926.069	1	ADPribose+C-3'Phos	0	0	1	0.75	4	ITTRHIGGGHKQAYr	14	0.0275513	2.48763	0.0782609	0.00957324	0	1	0.357854
Sample3_NAD-8mer	InjRep2	MR_AW_K_Hoefer_060922_210922_Expl2_rL2-NAD-8mer_rep2_sample_3_0.0100_XLs.idXML	2	4907	799.995	656.002	3.76318e-06	0	4	ITTRHIGGGHKQAYR	sp|P60422|RL2_ECOLI	49	63	0	0.73045	0	110.071334838867188|0.021693427115679|1|iH;112.050582885742188|0.557896256446838|1|MI:C';129.1025390625|1.788093475624919e-03|1|iK(C6H13N2O);136.0618896484375|0.274754911661148|1|MI:A';157.108734130859347|1.711874501779676e-03|1|y1-H2O1;172.108673095703125|1.598506583832204e-03|1|QA-CO;175.11907958984375|0.01232061162591|1|y1;176.995101928710938|3.517813980579376e-03|1|MI:ribose+HPO3;187.14436340…	27.4755	3.42173	55.7896	2.92049	656.003	2	1	6	5	0	0	0.000479177	0.0364607	14.0365	ADPribose+C-3'Phos	926.069	1	ADPribose+C-3'Phos	0	0	1	1	3	ITTRHIGGGHKQAYr	14	0.00655501	1.62887	0.137168	0.00362583	0	1	0.574033
Sample3_NAD-8mer	InjRep2	MR_AW_K_Hoefer_060922_210922_Expl2_rL2-NAD-8mer_rep2_sample_3_0.0100_XLs.idXML	2	5013	811.953	656.002	4.45099e-06	0	4	ITTRHIGGGHKQAYR	sp|P60422|RL2_ECOLI	49	63	0	0.273135	0	110.071273803710938|0.058578107506037|1|iH;112.050544738769531|0.741928994655609|1|MI:C';129.102203369140625|9.739631786942482e-03|1|iK(C6H13N2O);136.061843872070313|0.377731919288635|1|MI:A';157.1080322265625|3.57805285602808e-03|1|y1-H2O1;158.092498779296875|4.173926077783108e-03|1|y1-H3N1;175.11895751953125|0.046614784747362|1|y1;176.994476318359347|4.625556524842978e-03|1|MI:ribose+HPO3;187.1…	37.7732	4.62992	74.1929	3.33285	656.003	2	1	6	5	0	0	0.000179177	0.0354357	21.0354	ADPribose+C-3'Phos	926.069	1	ADPribose+C-3'Phos	0	0	1	1.5	4	ITTRHIGGGHKQAYr	14	0.00690373	1.86428	0.119835	0.00528023	0	1	0.788245
Sample3_NAD-8mer	InjRep2	MR_AW_K_Hoefer_060922_210922_Expl2_rL2-NAD-8mer_rep2_sample_3_0.0100_XLs.idXML	2	5128	824.792	656.002	6.1747e-06	0	4	ITTRHIGGGHKQAYR	sp|P60422|RL2_ECOLI	49	63	0	0.73045	0	110.0712890625|0.013757318258286|1|iH;112.050483703613281|0.211683243513107|1|MI:C';129.1024169921875|6.856461055576801e-03|1|iK(C6H13N2O);136.061782836914063|0.113152556121349|1|MI:A';157.108474731445313|2.371810376644135e-03|1|y1-H2O1;172.10809326171875|1.351110404357314e-03|1|QA-CO;175.118942260742188|0.021428838372231|1|y1;187.144241333007813|2.740084659308195e-03|1|a2;197.128631591796875|2.5…	11.3153	1.19075	21.1683	1.1118	656.003	2	1	6	5	0	0	0.000479177	0.0160667	19.0161	ADPribose+C-3'Phos	926.069	1	ADPribose+C-3'Phos	0	0	1	1.66667	3	ITTRHIGGGHKQAYr	14	0.00568712	1.47781	0.0878661	0.00289794	0	1	0.715433
Sample3_NAD-8mer	InjRep2	MR_AW_K_Hoefer_060922_210922_Expl2_rL2-NAD-8mer_rep2_sample_3_0.0100_XLs.idXML	2	5131	825.191	592.175	7.49443e-06	0	3	LRSGEMR	sp|P60422|RL2_ECOLI	176	182	0	0.54897	0	112.050582885742188|1.0|1|MI:C';136.061874389648438|0.454806685447693|1|MI:A';141.065872192382813|0.043228272348642|1|GE-CO-H2O1;159.076736450195341|0.027285911142826|1|GE-CO;175.119110107421875|0.099150210618973|1|y1;228.17083740234375|0.014134053140879|1|b2-C1H2N2;235.1192626953125|0.056336622685194|1|y1+ribose-2H2O;262.0859375|0.011829916387796|1|iL+ribose+HPO3;289.133636474609318|6.9888760335…	45.4807	6.0594	100	3.32043	592.175	2	4	11	7	0	0	-0.000325086	0.023885	6.02388	ADPribose+C-3'Phos	926.069	1	ADPribose+C-3'Phos	0	0	1	0.5	4	LRSGEMr	6	0.0563366	1.11312	0.0703518	0	0	1	0.503981
Sample3_NAD-8mer	InjRep2	MR_AW_K_Hoefer_060922_210922_Expl2_rL2-NAD-8mer_rep2_sample_3_0.0100_XLs.idXML	2	5268	841.181	442.518	3.69586e-06	0	3	GVRPTVR	sp|P60422|RL2_ECOLI	215	221	0	0.00518309	0	129.102264404296875|0.05329367145896|1|a2;136.061782836914063|1.0|1|MI:A';157.097076416015625|8.571681566536427e-03|1|b2;157.108169555664063|3.225307213142514e-03|1|y1-H2O1;158.09246826171875|7.627985905855894e-03|1|y1-H3N1;171.112457275390625|3.252085298299789e-03|1|PT-CO;175.11895751953125|0.062424413859844|1|y1;181.097091674804659|5.243933293968439e-03|1|PT-H2O1;207.113204956054688|6.279715802…	100	2.69333	0	0	442.518	2	37	44	7	0	0	-2.29361e-06	0.0845834	9.08458	ADPribose	541.061	1	ADPribose	0	1	0	0.666667	3	GvRPTVR	1	0.0236366	0.377369	0.193548	0	0	1	0.680764
Sample3_NAD-8mer	InjRep2	MR_AW_K_Hoefer_060922_210922_Expl2_rL2-NAD-8mer_rep2_sample_3_0.0100_XLs.idXML	2	5366	852.696	663.274	3.58886e-06	0	2	GVRPTVR	sp|P60422|RL2_ECOLI	215	221	0	0.130227	0	112.050216674804688|8.600153960287571e-03|1|MI:C';129.102447509765625|0.045256849378347|1|a2;136.061874389648438|0.89620965719223|1|MI:A';157.097427368164063|9.511763229966164e-03|1|b2;175.1190185546875|0.131714090704918|1|y1;271.17572021484375|8.878309279680252e-03|1|b3-C1H2N2;274.1881103515625|0.025226442143321|1|y2;348.070587158203125|0.334126114845276|1|MI:G;392.743255615234375|0.113656699657…	89.621	1.30208	0.860015	0	663.274	2	37	44	7	0	0	-8.6376e-05	0.056713	7.05671	ADPribose	541.061	1	ADPribose	0	1	0	1	2	GVrPTVR	2	0.0131356	1.20532	0.222222	0	0	1	0.676119
Sample3_NAD-8mer	InjRep2	MR_AW_K_Hoefer_060922_210922_Expl2_rL2-NAD-8mer_rep2_sample_3_0.0100_XLs.idXML	2	5451	862.032	663.274	2.10563e-06	0	2	GVRPTVR	sp|P60422|RL2_ECOLI	215	221	0	0.0382056	0	112.050643920898438|0.0220891777426|1|MI:C';129.102310180664063|0.053293194621801|1|a2;136.06182861328125|0.993716597557068|1|MI:A';157.097183227539063|9.366190992295742e-03|1|b2;175.118988037109375|0.188026711344719|1|y1;199.107894897460938|0.010960569605231|1|PT;271.1768798828125|0.011645937338471|1|b3-C1H2N2;274.187469482421875|0.03527957201004|1|y2;348.07037353515625|0.326869934797287|1|MI:G;…	99.3717	2.66074	2.20892	0	663.274	2	37	44	7	0	0	-2.53408e-05	0.051787	9.05179	ADPribose	541.061	1	ADPribose	0	1	0	1.33333	3	GVRPTVR	-1	0	0.629085	0.14554	0	0	1	0.841964
Sample3_NAD-8mer	InjRep2	MR_AW_K_Hoefer_060922_210922_Expl2_rL2-NAD-8mer_rep2_sample_3_0.0100_XLs.idXML	2	5454	862.238	664.749	3.55864e-06	0	2	AGAARWR	sp|P60422|RL2_ECOLI	208	214	0	1.53377	0	112.050575256347642|0.053134623914957|1|MI:C';115.086250305175781|5.163486581295729e-03|1|AA-CO;129.065750122070313|8.80873017013073e-03|1|b2;136.06182861328125|1.0|1|MI:A';157.108078002929688|7.165560033172369e-03|1|y1-H2O1;175.118972778320313|0.092658542096615|1|y1;186.12335205078125|5.303358193486929e-03|1|AR-C1H2N2;200.10345458984375|0.015686307102442|1|b3;243.14520263671875|5.327675957232714…	100	2.27388	5.31346	0.62418	664.75	2	0	10	10	0	0	0.00101957	0.0237629	7.02376	ADPribose	541.061	1	ADPribose	0	1	0	1	3	aGaaRWR	3	0.00580278	0.764105	0.175325	0	0	1	0.837294
Sample3_NAD-8mer	InjRep2	MR_AW_K_Hoefer_060922_210922_Expl2_rL2-NAD-8mer_rep2_sample_3_0.0100_XLs.idXML	2	5539	872.138	664.75	6.50394e-06	0	2	AGAARWR	sp|P60422|RL2_ECOLI	208	214	0	0.131106	0	112.050376892089844|7.960162125527859e-03|1|MI:C';115.086357116699219|7.085023913532496e-03|1|AA-CO;129.0660400390625|0.011728356592357|1|b2;136.061859130859375|0.786252796649933|1|MI:A';158.092071533203125|4.401752725243568e-03|1|y1-H3N1;175.119049072265625|0.086179845035076|1|y1;200.103302001953125|0.012761661782861|1|b3;271.140045166015625|8.567020297050476e-03|1|b4;348.070465087890625|0.14977…	78.6253	0.586594	0.796016	0	664.75	2	0	10	10	0	0	8.7153e-05	0.0175909	7.01759	ADPribose	541.061	1	ADPribose	0	1	0	1.5	2	AGAARWR	-1	0	1.11632	0.0933333	0	0	1	0.836265
Sample3_NAD-8mer	InjRep2	MR_AW_K_Hoefer_060922_210922_Expl2_rL2-NAD-8mer_rep2_sample_3_0.0100_XLs.idXML	2	5544	872.713	664.75	3.57518e-06	0	2	AGAARWR	sp|P60422|RL2_ECOLI	208	214	0	0.156521	0	112.050613403320327|8.497180417180061e-03|1|MI:C';129.066131591796875|9.357986971735954e-03|1|b2;136.061874389648438|1.0|1|MI:A';175.119094848632813|0.085980929434299|1|y1;200.103424072265625|0.015442554838955|1|b3;243.14556884765625|0.010761643759906|1|a4;271.140594482421875|0.012437853962183|1|b4;344.172332763671875|6.257360335439444e-03|1|y2-H3N1;348.07061767578125|0.258293777704239|1|MI:G;361…	100	1.65841	0.849718	0	664.75	2	0	10	10	0	0	0.000104048	0.0231418	7.02314	ADPribose	541.061	1	ADPribose	0	1	0	1	3	AGAARWR	-1	0	1.43666	0.195122	0	0	1	0.83719
Sample3_NAD-8mer	InjRep2	MR_AW_K_Hoefer_060922_210922_Expl2_rL2-NAD-8mer_rep2_sample_3_0.0100_XLs.idXML	2	5634	882.873	664.75	3.92002e-06	0	2	AGAARWR	sp|P60422|RL2_ECOLI	208	214	0	0.0647046	0	112.050483703613281|0.032220002263784|1|MI:C';129.066024780273438|9.007184766232967e-03|1|b2;136.0618896484375|1.0|1|MI:A';158.092971801757813|7.238923106342554e-03|1|y1-H3N1;175.118972778320313|0.11821261048317|1|y1;200.103164672851563|0.016172394156456|1|b3;271.141143798828125|0.012431452050805|1|b4;348.070556640625|0.280003517866135|1|MI:G;361.1983642578125|0.080951429903507|1|y2;385.216156005…	100	1.90154	3.222	0	664.75	2	0	10	10	0	0	4.30124e-05	0.0242257	7.02423	ADPribose	541.061	1	ADPribose	0	1	0	1	3	AGAARWR	-1	0	1.31862	0.158621	0	0	1	0.837371
Sample3_NAD-8mer	InjRep2	MR_AW_K_Hoefer_060922_210922_Expl2_rL2-NAD-8mer_rep2_sample_3_0.0100_XLs.idXML	2	5681	888.051	570.854	5.3105e-06	0	3	GVRPTVR	sp|P60422|RL2_ECOLI	215	221	0	0.578782	0	112.050491333007813|0.587790727615357|1|MI:C';129.102279663085938|0.029066625982523|1|a2;136.061782836914063|0.232166156172752|1|MI:A';175.118927001953125|0.040647480636835|1|y1;176.994857788085966|4.613203927874565e-03|1|MI:ribose+HPO3;235.118682861328125|8.938174694776535e-03|1|y1+ribose-2H2O;271.17694091796875|1.854698522947729e-03|1|b3-C1H2N2;274.187744140625|5.197476129978895e-03|1|y2;375.23…	23.2166	4.56248	58.7791	2.90495	570.854	2	37	44	7	0	0	0.0003304	0.0282631	8.02826	ADPribose+C-3'Phos	926.069	1	ADPribose+C-3'Phos	0	0	1	1	4	GVRPTVr	6	0.00893817	0.98978	0.100877	0	0	1	0.838044
Sample3_NAD-8mer	InjRep2	MR_AW_K_Hoefer_060922_210922_Expl2_rL2-NAD-8mer_rep2_sample_3_0.0100_XLs.idXML	2	5722	892.779	443.503	5.97342e-06	0	3	AGAARWR	sp|P60422|RL2_ECOLI	208	214	0	0.0517024	0	101.070960998535156|0.01543702930212|1|a2;111.055496215820327|0.032683696597815|1|b2-H2O1;115.086677551269531|0.014672242105007|1|AA-CO;129.066024780273438|0.020489258691669|1|b2;136.061798095703125|1.0|1|MI:A';175.119003295898438|0.079885184764862|1|y1;200.103240966796875|0.012112487107515|1|b3;235.119247436523438|0.024555673822761|1|y1+ribose-2H2O;271.14013671875|7.558612618595362e-03|1|b4;348.…	100	3.35531	0	0	443.503	2	0	10	10	0	0	2.29301e-05	0.0312732	7.03127	ADPribose	541.061	1	ADPribose	0	1	0	1	3	AGAARWr	6	0.0280957	1.39659	0.10582	0	0	1	0.838546
Sample3_NAD-8mer	InjRep2	MR_AW_K_Hoefer_060922_210922_Expl2_rL2-NAD-8mer_rep2_sample_3_0.0100_XLs.idXML	2	5784	899.576	570.854	4.52634e-06	0	3	GVRPTVR	sp|P60422|RL2_ECOLI	215	221	0	0.0441865	0	112.050514221191406|0.516096234321594|1|MI:C';129.102218627929688|0.017295476049185|1|a2;136.061798095703125|0.209426254034042|1|MI:A';157.097152709960938|4.101065453141928e-03|1|b2;157.108261108398438|6.001320667564869e-03|1|y1-H2O1;175.118942260742188|0.036202140152454|1|y1;176.994705200195341|3.787708003073931e-03|1|MI:ribose+HPO3;199.107330322265625|1.234192634001374e-03|1|PT;207.112411499023…	20.9426	4.44711	51.6096	2.33557	570.854	2	37	44	7	0	0	2.5224e-05	0.0316174	9.03162	ADPribose+C-3'Phos	926.069	1	ADPribose+C-3'Phos	0	0	1	1.33333	3	GvRPTVR	1	0.00177676	0.339767	0.143564	0	0	1	0.838603
Sample3_NAD-8mer	InjRep2	MR_AW_K_Hoefer_060922_210922_Expl2_rL2-NAD-8mer_rep2_sample_3_0.0100_XLs.idXML	2	5826	904.323	443.503	0.00990938	0	3	AGAARWR	sp|P60422|RL2_ECOLI	208	214	0	0.189323	0	101.071044921875|0.043281126767397|1|a2;112.050552368164063|0.074113257229328|1|MI:C';136.06182861328125|1.0|1|MI:A';175.119003295898438|0.121065758168697|1|y1;200.10260009765625|0.022531071677804|1|b3;235.11932373046875|0.064887687563896|1|y1+ribose-2H2O;319.177001953125|0.043911248445511|1|y2-C1H2N2;348.071441650390682|0.059776239097118|1|MI:G;361.1986083984375|0.032072372734547|1|y2;394.220214…	100	6.01593	7.41133	0	443.503	2	0	10	10	0	0	8.39653e-05	0.0158881	5.01589	ADPribose	541.061	1	ADPribose	0	1	0	0.5	4	AGAARWr	6	0.0648877	1.02599	0.0533333	0	0	1	0.669315
Sample3_NAD-8mer	InjRep2	MR_AW_K_Hoefer_060922_210922_Expl2_rL2-NAD-8mer_rep2_sample_3_0.0100_XLs.idXML	2	5890	911.39	570.854	7.50756e-06	0	3	GVRPTVR	sp|P60422|RL2_ECOLI	215	221	0	0.649675	0	112.050529479980469|1.0|1|MI:C';129.102279663085938|0.041988387703896|1|a2;136.06182861328125|0.373658627271652|1|MI:A';157.108184814453125|6.483111530542374e-03|1|y1-H2O1;175.11895751953125|0.088422864675522|1|y1;176.994873046875|5.950559861958027e-03|1|MI:ribose+HPO3;235.118927001953125|6.030968390405178e-03|1|y1+ribose-2H2O;274.187469482421875|7.07958173006773e-03|1|y2;392.742584228515625|0.02…	37.3659	7.17993	100	4.91305	570.854	2	37	44	7	0	0	-0.00037087	0.0314496	6.03145	ADPribose+C-3'Phos	926.069	1	ADPribose+C-3'Phos	0	0	1	1	2	GVRPTVr	6	0.00603097	0.435103	0.0778443	0	0	1	0.671908
Sample3_NAD-8mer	InjRep2	MR_AW_K_Hoefer_060922_210922_Expl2_rL2-NAD-8mer_rep2_sample_3_0.0100_XLs.idXML	2	5915	914.141	571.84	6.04737e-06	0	3	AGAARWR	sp|P60422|RL2_ECOLI	208	214	0	2.90036	0	111.055404663085938|3.579760668799281e-03|1|b2-H2O1;112.050521850585938|1.0|1|MI:C';115.086334228515625|4.846309311687946e-03|1|AA-CO;129.065826416015625|5.534387193620205e-03|1|b2;136.061798095703125|0.348832130432129|1|MI:A';157.108139038085966|4.773141816258431e-03|1|y1-H2O1;158.092010498046875|2.936072880402207e-03|1|y1-H3N1;175.119033813476563|0.070407465100288|1|y1;176.994705200195341|6.129…	34.8832	7.48709	100	4.35871	571.838	2	0	10	10	0	0	-0.00165854	0.0238032	7.0238	ADPribose+C-3'Phos	926.069	1	ADPribose+C-3'Phos	0	0	1	1	3	aGaaRWR	3	0.00743647	1.47928	0.117647	0	0	1	0.837301
Sample3_NAD-8mer	InjRep2	MR_AW_K_Hoefer_060922_210922_Expl2_rL2-NAD-8mer_rep2_sample_3_0.0100_XLs.idXML	2	5930	915.917	753.573	4.05442e-06	0	4	GVRPTVRGTAM(Oxidation)NPVDHPHGGGEGR	sp|P60422|RL2_ECOLI	215	238	0	0.465276	0	110.071258544921875|0.043146058917046|1|iH;129.102401733398438|0.010025173425674|1|a2;136.06182861328125|0.453612685203552|1|MI:A';157.097137451171875|6.91310316324234e-03|1|b2;175.119033813476563|0.011872864328325|1|y1;232.140487670898438|0.095364391803741|1|y2;235.118896484375|0.048269841820002|1|HP;313.1983642578125|0.093496061861515|1|b3;348.07037353515625|0.122473955154419|1|MI:G;374.6774902…	45.3613	0	0	0	753.574	1	0	6	6	0	0	0.00035062	0.0751442	28.0751	ADPribose	541.061	1	ADPribose	0	1	0	1.33333	3	GVrPTVrGTAMNPVDHPHGGGEGr	23	0.0396384	1.44263	0.183544	0.00288888	0	1	0.698919
Sample3_NAD-8mer	InjRep2	MR_AW_K_Hoefer_060922_210922_Expl2_rL2-NAD-8mer_rep2_sample_3_0.0100_XLs.idXML	2	5978	921.048	463.206	6.97669e-06	0	3	FIVRRR	sp|P60422|RL2_ECOLI	266	271	0	0.0450945	0	112.050521850585938|0.011084808968008|1|MI:C';120.080749511718764|0.026543641462922|1|a1;136.061813354492188|1.0|1|MI:A';157.108291625976563|5.698374938219786e-03|1|y1-H2O1;158.092803955078125|4.412628244608641e-03|1|y1-H3N1;175.1190185546875|0.059272617101669|1|y1;233.164886474609375|0.0392523445189|1|a2;235.1190185546875|4.765497054904699e-03|1|y1+ribose-2H2O;261.159637451171875|0.0150268999859…	100	0.934884	1.10848	0	463.206	1	0	9	9	0	0	-2.0888e-05	0.0404234	5.04042	ADPribose	541.061	1	ADPribose	0	1	0	1	2	FIVRRr	5	0.00790446	0.703033	0.130435	0	0	1	0.808085
Sample3_NAD-8mer	InjRep2	MR_AW_K_Hoefer_060922_210922_Expl2_rL2-NAD-8mer_rep2_sample_3_0.0100_XLs.idXML	2	5989	922.277	520.891	6.05193e-06	0	3	IVDFKRNK	sp|P60422|RL2_ECOLI	64	71	0	0.711305	0	112.050575256347642|0.014463082887232|1|MI:C';120.080848693847642|0.016571668908|1|iF;129.102325439453125|0.111604504287243|1|y1-H2O1;130.086380004882813|7.095200940966606e-03|1|y1-H3N1;136.061874389648438|1.0|1|MI:A';147.11297607421875|0.013934683054686|1|y1;162.091766357421875|7.061235141009092e-03|1|iK(C5H10N1)ribose-H2O;185.164993286132813|0.122867196798325|1|a2;213.159942626953125|0.03913072…	100	1.47569	1.44631	0	520.892	1	0	1	1	0	0	0.000370513	0.0610681	9.06107	ADPribose	541.061	1	ADPribose	0	1	0	1	3	IVDFKRNk	7	0.065959	1.43677	0.106195	0.00437525	0	1	0.72301
Sample3_NAD-8mer	InjRep2	MR_AW_K_Hoefer_060922_210922_Expl2_rL2-NAD-8mer_rep2_sample_3_0.0100_XLs.idXML	2	5993	922.784	857.254	1.79568e-06	0	2	AGAARWR	sp|P60422|RL2_ECOLI	208	214	0	0.0805246	0	112.050575256347642|0.584813416004181|1|MI:C';115.086959838867188|3.402466187253594e-03|1|AA-CO;136.061874389648438|0.449642270803452|1|MI:A';175.119064331054688|0.067896574735641|1|y1;176.994888305664063|0.011780292727053|1|MI:ribose+HPO3;200.103317260742188|6.372305564582348e-03|1|b3;271.140106201171875|0.01029686909169|1|b4;348.069915771484375|6.675160955637693e-03|1|MI:G;359.18243408203125|6.…	44.9642	16.9114	58.4813	18.733	857.254	2	0	10	10	0	0	6.90301e-05	0.0148588	6.01486	ADPribose+C-3'Phos	926.069	1	ADPribose+C-3'Phos	0	0	1	1	2	aGaaRWR	3	0.00682018	0.873614	0.152284	0	0	1	0.669143
Sample3_NAD-8mer	InjRep2	MR_AW_K_Hoefer_060922_210922_Expl2_rL2-NAD-8mer_rep2_sample_3_0.0100_XLs.idXML	2	6014	925.137	571.839	5.59055e-06	0	3	AGAARWR	sp|P60422|RL2_ECOLI	208	214	0	0.765659	0	112.050598144531236|1.0|1|MI:C';129.065719604492188|6.873706355690956e-03|1|b2;136.061904907226563|0.36550298333168|1|MI:A';175.119140625|0.03436678275466|1|y1;176.994537353515625|6.903244182467461e-03|1|MI:ribose+HPO3;186.12353515625|4.727099090814591e-03|1|AR-C1H2N2;243.14544677734375|2.918441547080875e-03|1|a4;271.13909912109375|3.015868365764618e-03|1|b4;330.083343505859375|4.835044965147972e…	36.5503	6.6988	100	4.28382	571.838	2	0	10	10	0	0	-0.000437833	0.0160383	6.01604	ADPribose+C-3'Phos	926.069	1	ADPribose+C-3'Phos	0	0	1	1	2	AGaARWR	2	0.0122409	2.17171	0.125	0	0	1	0.66934
Sample3_NAD-8mer	InjRep2	MR_AW_K_Hoefer_060922_210922_Expl2_rL2-NAD-8mer_rep2_sample_3_0.0100_XLs.idXML	2	6035	927.323	753.574	4.34072e-06	0	4	GVRPTVRGTAM(Oxidation)NPVDHPHGGGEGR	sp|P60422|RL2_ECOLI	215	238	0	0.729033	0	110.071296691894531|0.038026113063097|1|iH;112.050590515136719|8.065764792263508e-03|1|MI:C';129.1025390625|0.011023338884115|1|a2;136.06182861328125|0.425648987293243|1|MI:A';175.119308471679688|0.021251073107123|1|y1;207.124496459960938|9.10605862736702e-03|1|HP-CO;232.140472412109375|0.080515019595623|1|y2;235.119216918945313|0.044545561075211|1|HP;312.156585693359375|5.893117282539606e-03|1|P…	42.5649	1.05094	0.806576	0	753.574	1	0	6	6	0	0	-0.00054938	0.0802739	27.0803	ADPribose	541.061	1	ADPribose	0	1	0	2	3	GVrPTVrGTAMNPVDHPHGGGEGr	23	0.0266659	1.89202	0.178344	0.00278605	0	1	0.699142
Sample3_NAD-8mer	InjRep2	MR_AW_K_Hoefer_060922_210922_Expl2_rL2-NAD-8mer_rep2_sample_3_0.0100_XLs.idXML	2	6079	931.751	463.206	0.009909	0	3	FIVRRR	sp|P60422|RL2_ECOLI	266	271	0	0.703928	0	120.080734252929702|2.342535415664315e-03|1|a1;136.061782836914063|0.076980940997601|1|MI:A';157.108428955078125|3.663385985419154e-03|1|y1-H2O1;158.09246826171875|8.352608419954777e-03|1|y1-H3N1;175.118942260742188|0.031457804143429|1|y1;214.154861450195341|6.215863395482302e-04|1|VR-C1H2N2;233.16510009765625|2.711060689762235e-03|1|a2;239.150741577148438|7.30372965335846e-04|1|VR-H3N1;261.16006…	7.69809	0	0	0	463.206	1	0	9	9	0	0	-0.000326064	0.0205294	3.02053	ADPribose	541.061	1	ADPribose	0	1	0	0.5	4	FIVRRR	-1	0	0.623142	0.0625	0	0	1	0.604106
Sample3_NAD-8mer	InjRep2	MR_AW_K_Hoefer_060922_210922_Expl2_rL2-NAD-8mer_rep2_sample_3_0.0100_XLs.idXML	2	6183	941.894	463.206	7.72551e-06	0	3	FIVRRR	sp|P60422|RL2_ECOLI	266	271	0	0.0866723	0	120.080741882324219|3.284545382484794e-03|1|a1;130.065139770507813|1.837710151448846e-03|1|b1-H2O1;136.061752319335938|0.108718290925026|1|MI:A';157.108383178710938|3.615443594753742e-03|1|y1-H2O1;175.118896484375|0.032754641026258|1|y1;214.154647827148438|6.519829039461911e-04|1|VR-C1H2N2;233.164962768554688|3.412151010707021e-03|1|a2;239.15045166015625|5.827099084854126e-04|1|VR-H3N1;261.160186…	10.8718	0.0998325	0	0	463.206	1	0	9	9	0	0	4.01471e-05	0.0218138	3.02181	ADPribose	541.061	1	ADPribose	0	1	0	0.25	4	FIVRRR	-1	0	0.987551	0.0673575	0	0	1	0.604363
Sample3_NAD-8mer	InjRep2	MR_AW_K_Hoefer_060922_210922_Expl2_rL2-NAD-8mer_rep2_sample_3_0.0100_XLs.idXML	2	6383	963.927	571.84	6.6259e-06	0	3	AGAARWR	sp|P60422|RL2_ECOLI	208	214	0	3.3273	0	112.050567626953125|1.0|1|MI:C';129.065765380859375|0.013967036269605|1|b2;136.061874389648438|0.42910447716713|1|MI:A';157.108489990234375|0.018271805718541|1|y1-H2O1;158.092361450195341|0.01980784162879|1|y1-H3N1;175.119064331054688|0.133038908243179|1|y1;176.994979858398438|0.01001066621393|1|MI:ribose+HPO3;186.123977661132813|0.017019050195813|1|AR-C1H2N2;200.103195190429688|0.010758022777736…	42.9104	7.84208	100	3.34191	571.838	2	0	10	10	0	0	-0.00190268	0.0216247	6.02162	ADPribose+C-3'Phos	926.069	1	ADPribose+C-3'Phos	0	0	1	0.666667	3	AGAARWr	6	0.0278153	1.2018	0.0798122	0	0	1	0.670271
Sample3_NAD-8mer	InjRep2	MR_AW_K_Hoefer_060922_210922_Expl2_rL2-NAD-8mer_rep2_sample_3_0.0100_XLs.idXML	2	6765	1008.76	591.542	3.87292e-06	0	3	FIVRRR	sp|P60422|RL2_ECOLI	266	271	0	0.269157	0	112.050552368164063|1.0|1|MI:C';120.080757141113281|0.017491655424237|1|a1;136.061859130859375|0.322754204273224|1|MI:A';157.108383178710938|5.547371692955494e-03|1|y1-H2O1;175.1190185546875|0.054498456418514|1|y1;176.9949951171875|5.021015647798777e-03|1|MI:ribose+HPO3;185.165084838867188|8.485716767609119e-03|1|IV-CO;213.159637451171875|5.159106571227312e-03|1|IV;233.164962768554688|0.016712129…	32.2754	5.92364	100	3.82285	591.542	1	0	9	9	0	0	0.000159218	0.0189876	5.01899	ADPribose+C-3'Phos	926.069	1	ADPribose+C-3'Phos	0	0	1	0.666667	3	FIVRRR	-1	0	1.76186	0.119048	0	0	1	0.803798
Sample3_NAD-8mer	InjRep2	MR_AW_K_Hoefer_060922_210922_Expl2_rL2-NAD-8mer_rep2_sample_3_0.0100_XLs.idXML	2	6864	1020.63	591.542	4.17932e-06	0	3	FIVRRR	sp|P60422|RL2_ECOLI	266	271	0	0.0403825	0	112.050552368164063|1.0|1|MI:C';120.080863952636719|0.02427021600306|1|a1;136.061843872070313|0.34443736076355|1|MI:A';157.108413696289063|5.825269035995008e-03|1|y1-H2O1;175.119094848632813|0.054158318787813|1|y1;185.1650390625|7.162801455706358e-03|1|IV-CO;233.164840698242188|0.019532946869731|1|a2;235.119186401367188|7.5783203355968e-03|1|y1+ribose-2H2O;261.159149169921875|5.532349925488234e-0…	34.4437	6.47205	100	4.81495	591.542	1	0	9	9	0	0	-2.3888e-05	0.0199408	5.01994	ADPribose+C-3'Phos	926.069	1	ADPribose+C-3'Phos	0	0	1	1	2	FIVRRr	5	0.00757832	1.99359	0.12973	0	0	1	0.803988
Sample3_NAD-8mer	InjRep2	MR_AW_K_Hoefer_060922_210922_Expl2_rL2-NAD-8mer_rep2_sample_3_0.0100_XLs.idXML	2	6969	1032.61	591.542	5.07091e-06	0	3	FIVRRR	sp|P60422|RL2_ECOLI	266	271	0	0.701228	0	112.05049896240233|1.0|1|MI:C';120.080780029296875|0.023128386586905|1|a1;136.061782836914063|0.343572169542313|1|MI:A';157.1085205078125|5.592633038759232e-03|1|y1-H2O1;175.118911743164063|0.048845268785954|1|y1;176.99456787109375|4.40777326002717e-03|1|MI:ribose+HPO3;214.155319213867188|2.859546570107341e-03|1|VR-C1H2N2;233.164810180664063|0.015199459157884|1|a2;261.159881591796875|6.9384537637…	34.3572	5.47901	100	4.51021	591.542	1	0	9	9	0	0	-0.000414806	0.0208308	5.02083	ADPribose+C-3'Phos	926.069	1	ADPribose+C-3'Phos	0	0	1	0.666667	3	FIVRRR	-1	0	1.49696	0.128049	0	0	1	0.804166
Sample3_NAD-8mer	InjRep2	MR_AW_K_Hoefer_060922_210922_Expl2_rL2-NAD-8mer_rep2_sample_3_0.0100_XLs.idXML	2	7051	1042.46	591.542	6.27298e-06	0	3	FIVRRR	sp|P60422|RL2_ECOLI	266	271	0	0.269157	0	112.050605773925781|1.0|1|MI:C';120.080795288085938|0.035666991025209|1|a1;136.061904907226563|0.372131258249283|1|MI:A';175.119033813476563|0.08868546038866|1|y1;233.165130615234375|0.01962985470891|1|a2;261.16021728515625|6.83930516242981e-03|1|b2;331.22119140625|7.612947840243578e-03|1|y2;415.261383056640625|0.026300676167011|2|[M+2H-NH3];423.775665283203125|0.021476300433278|2|[M+2H];444.7684…	37.2131	5.51528	100	3.8837	591.542	1	0	9	9	0	0	0.000159218	0.0241657	5.02417	ADPribose+C-3'Phos	926.069	1	ADPribose+C-3'Phos	0	0	1	0.666667	3	FIVRRR	-1	0	1.8782	0.079602	0	0	1	0.804833
Sample3_NAD-8mer	InjRep2	MR_AW_K_Hoefer_060922_210922_Expl2_rL2-NAD-8mer_rep2_sample_3_0.0100_XLs.idXML	2	7164	1055	591.542	5.91476e-06	0	3	FIVRRR	sp|P60422|RL2_ECOLI	266	271	0	0.143562	0	112.050590515136719|1.0|1|MI:C';120.080955505371094|0.044607538729906|1|a1;136.061874389648438|0.403236478567123|1|MI:A';175.119003295898438|0.118687681853771|1|y1;176.995040893554688|7.841482758522034e-03|1|MI:ribose+HPO3;185.164749145507813|7.532406132668257e-03|1|IV-CO;233.165023803710938|0.018993731588125|1|a2;235.118820190429688|0.014103724621236|1|y1+ribose-2H2O;261.16009521484375|6.8580899…	40.3236	6.28083	100	4.45429	591.542	1	0	9	9	0	0	-8.49231e-05	0.0309828	5.03098	ADPribose+C-3'Phos	926.069	1	ADPribose+C-3'Phos	0	0	1	0.666667	3	FIVRRr	5	0.0141037	0.865786	0.0909091	0	0	1	0.806197
Sample3_NAD-8mer	InjRep2	MR_AW_K_Hoefer_060922_210922_Expl2_rL2-NAD-8mer_rep2_sample_3_0.0100_XLs.idXML	2	7410	1082.98	749.575	3.67351e-06	0	4	GVRPTVRGTAMNPVDHPHGGGEGR	sp|P60422|RL2_ECOLI	215	238	0	0.50446	0	110.071258544921875|0.060124065726995|1|iH;112.050514221191406|5.156579427421093e-03|1|MI:C';113.071174621582031|3.82811576128006e-03|1|GT-CO-H2O1;129.102264404296875|0.011504979804158|1|a2;136.06182861328125|0.421109616756439|1|MI:A';157.108383178710938|4.457795526832342e-03|1|y1-H2O1;158.092208862304716|4.266396164894104e-03|1|y1-H3N1;169.133514404296875|5.593931302428246e-03|1|PV-CO;175.119232…	42.111	0.6036	0.515658	0	749.575	1	0	6	6	0	0	-0.00037813	0.101873	27.1019	ADPribose	541.061	1	ADPribose	0	1	0	3	3	GVrPTVrGTAMNPVDHPHGGGEGr	23	0.027752	1.65852	0.167488	0.00474401	0	1	0.700081
Sample3_NAD-8mer	InjRep2	MR_AW_K_Hoefer_060922_210922_Expl2_rL2-NAD-8mer_rep2_sample_3_0.0100_XLs.idXML	2	7489	1092.46	749.575	2.86612e-06	0	4	GVRPTVRGTAMNPVDHPHGGGEGR	sp|P60422|RL2_ECOLI	215	238	0	0.104233	0	110.071365356445313|0.047371793538332|1|iH;129.102401733398438|0.011937565170228|1|a2;136.0618896484375|0.416518598794937|1|MI:A';157.097396850585966|4.885991103947163e-03|1|b2;157.10821533203125|3.829785855486989e-03|1|y1-H2O1;175.119033813476563|0.011171037331223|1|y1;207.123641967773438|4.326680209487677e-03|1|HP-CO;225.09906005859375|6.018395069986582e-03|1|DH-CO;232.140533447265625|0.0760801…	41.6519	0.757986	0	0	749.575	1	0	6	6	0	0	-7.81304e-05	0.0915951	27.0916	ADPribose	541.061	1	ADPribose	0	1	0	3	2	GVRPtVRGtAMNPVDHPHGGGEGR	8	0.0346902	2.01285	0.213873	0.00426791	0	1	0.699635
Sample3_NAD-8mer	InjRep2	MR_AW_K_Hoefer_060922_210922_Expl2_rL2-NAD-8mer_rep2_sample_3_0.0100_XLs.idXML	2	7498	1093.28	525.895	5.92262e-06	0	3	TDKFIVRR	sp|P60422|RL2_ECOLI	263	270	0	0.767307	0	112.050918579101563|5.75591716915369e-03|1|MI:C';120.080970764160156|8.071507327258587e-03|1|iF;129.102279663085938|0.102953903377056|1|iK(C6H13N2O);136.061843872070313|1.0|1|MI:A';171.076309204101563|8.102288469672203e-03|1|a2-H2O1;175.119003295898438|0.067282073199749|1|y1;189.087127685546875|9.831201285123823e-03|1|a2;217.082290649414034|8.093055337667465e-03|1|b2;244.128952026367188|9.1208973…	100	0.519714	0.575592	0	525.895	2	3	5	2	0	0	0.000403523	0.0387959	8.0388	ADPribose	541.061	1	ADPribose	0	1	0	1	3	TDKFIVRR	-1	0	1.72557	0.134146	0.0023151	0	1	0.862685
Sample3_NAD-8mer	InjRep2	MR_AW_K_Hoefer_060922_210922_Expl2_rL2-NAD-8mer_rep2_sample_3_0.0100_XLs.idXML	2	7584	1102.87	749.575	7.24374e-06	0	4	GVRPTVRGTAMNPVDHPHGGGEGR	sp|P60422|RL2_ECOLI	215	238	0	0.0291761	0	112.050277709960938|2.750317100435495e-03|1|MI:C';123.054786682128906|1.866373000666499e-03|2|HG-CO+ribose-H2O;129.102020263671875|0.050211329013109|1|a2;136.061599731445313|0.054615873843431|1|MI:A';155.081283569335938|3.619090653955936e-03|1|AM-C1H4S1;157.097061157226563|0.011683042161167|1|b2;169.133743286132813|5.454688798636198e-03|1|PV-CO;173.09161376953125|0.016115680336952|1|TA;173.128250…	5.46159	0	0.275032	0	749.575	1	0	6	6	0	0	2.18696e-05	0.0201684	18.0202	ADPribose	541.061	1	ADPribose	0	1	0	0.75	4	GVrPTVrGTAMNPVDHPHGGGEGr	23	0.0242155	2.54516	0.0661479	0	0	1	0.435659
Sample3_NAD-8mer	InjRep2	MR_AW_K_Hoefer_060922_210922_Expl2_rL2-NAD-8mer_rep2_sample_3_0.0100_XLs.idXML	2	7850	1132.23	556.577	3.64179e-06	0	3	WRGVRPTVR	sp|P60422|RL2_ECOLI	213	221	0	2.15106	0	112.050476074218764|0.091177344322205|1|MI:C';129.10223388671875|0.016887813806534|1|GV-CO;130.065170288085938|0.010217128321528|1|iP+ribose-2H2O;136.061752319335938|1.0|1|MI:A';157.097091674804659|7.010358385741711e-03|1|GV;157.108169555664063|5.981568247079849e-03|1|y1-H2O1;159.091644287109375|0.044271823018789|1|a1;175.118911743164063|0.080643631517887|1|y1;237.1016845703125|1.256390474736691e…	100	1.65331	9.11773	0.348825	556.578	1	132	149	17	0	0	0.00119723	0.0338297	12.0338	ADPribose	541.061	1	ADPribose	0	1	0	1.33333	3	WRGVRpTVR	5	0.0102171	0.492301	0.144144	0	0	1	0.879229
Sample3_NAD-8mer	InjRep2	MR_AW_K_Hoefer_060922_210922_Expl2_rL2-NAD-8mer_rep2_sample_3_0.0100_XLs.idXML	2	7946	1143.14	556.578	6.46561e-06	0	3	WRGVRPTVR	sp|P60422|RL2_ECOLI	213	221	0	0.748095	0	112.050598144531236|0.037166316062212|1|MI:C';129.10223388671875|6.814968772232533e-03|1|GV-CO;130.065200805664063|9.77912824600935e-03|1|iP+ribose-2H2O;136.0618896484375|1.0|1|MI:A';159.0916748046875|0.044776309281588|1|a1;175.119049072265625|0.070805311203003|1|y1;237.10260009765625|7.502502296119928e-03|1|a1+ribose-H2O;301.16668701171875|0.011865109205246|1|b2-C1H2N2;348.07049560546875|0.24836…	100	1.47347	3.71663	0	556.578	1	132	149	17	0	0	0.000416373	0.0310889	6.03109	ADPribose	541.061	1	ADPribose	0	1	0	0.5	2	WRGVRpTVR	5	0.00977913	2.74385	0.168224	0	0	1	0.503886
Sample3_NAD-8mer	InjRep2	MR_AW_K_Hoefer_060922_210922_Expl2_rL2-NAD-8mer_rep2_sample_3_0.0100_XLs.idXML	2	7965	1145.48	525.895	4.06182e-06	0	3	RTDKFIVR	sp|P60422|RL2_ECOLI	262	269	0	0.614109	0	112.086807250976563|6.756540853530169e-03|1|a1-H3N1;115.086616516113281|0.047811627388|1|b1-C1H2N2;120.080642700195313|0.016145581379533|1|iF;129.102294921875|0.043363943696022|1|iK(C6H13N2O);136.061813354492188|1.0|1|MI:A';175.119033813476563|0.047761540859938|1|y1;189.087478637695341|3.46832093782723e-03|1|TD-CO;257.16064453125|3.759901272132993e-03|1|y2-H3N1;274.187896728515625|9.1771176084876…	100	2.27228	0	0	525.895	2	13	22	9	0	0	0.000322957	0.0606133	16.0606	ADPribose	541.061	1	ADPribose	0	1	0	1.75	4	RTDKfIVR	4	0.00269248	1.38367	0.132597	0.00348356	0	1	1.00866
Sample3_NAD-8mer	InjRep2	MR_AW_K_Hoefer_060922_210922_Expl2_rL2-NAD-8mer_rep2_sample_3_0.0100_XLs.idXML	2	8029	1153.28	556.578	6.30119e-06	0	3	WRGVRPTVR	sp|P60422|RL2_ECOLI	213	221	0	0.41911	0	112.050529479980469|0.030165942385793|1|MI:C';129.102203369140625|5.437992513179779e-03|1|GV-CO;136.061767578125|1.0|1|MI:A';157.108474731445313|8.294546976685524e-03|1|y1-H2O1;159.09173583984375|0.03646407648921|1|a1;175.118850708007813|0.060448806732893|1|y1;274.187530517578125|8.062263019382954e-03|1|y2;301.1661376953125|0.01091720815748|1|b2-C1H2N2;313.1988525390625|5.117591004818678e-03|1|RG…	100	0.938954	3.01659	0	556.578	1	132	149	17	0	0	0.000233268	0.0261888	8.02619	ADPribose	541.061	1	ADPribose	0	1	0	1	2	WRGVRPTVR	-1	0	0.649545	0.152542	0	0	1	0.628274
Sample3_NAD-8mer	InjRep2	MR_AW_K_Hoefer_060922_210922_Expl2_rL2-NAD-8mer_rep2_sample_3_0.0100_XLs.idXML	2	8048	1155.61	525.895	4.49904e-06	0	3	RTDKFIVR	sp|P60422|RL2_ECOLI	262	269	0	0.387004	0	112.086853027343764|9.341311641037464e-03|1|a1-H3N1;115.086509704589844|0.047071099281311|1|b1-C1H2N2;129.1021728515625|0.035272695124149|1|iK(C6H13N2O);136.06170654296875|1.0|1|MI:A';157.108688354492188|6.804794538766146e-03|1|y1-H2O1;158.09234619140625|6.703370716422796e-03|1|y1-H3N1;175.118850708007813|0.082648277282715|1|y1;235.119186401367188|3.60811990685761e-03|1|y1+ribose-2H2O;257.1606140…	100	1.6957	0	0	525.895	2	13	22	9	0	0	0.000203523	0.0807827	17.0808	ADPribose	541.061	1	ADPribose	0	1	0	2.33333	3	RTDKFIVr	7	0.00360812	1.87847	0.171233	0	0	1	1.01154
Sample3_NAD-8mer	InjRep2	MR_AW_K_Hoefer_060922_210922_Expl2_rL2-NAD-8mer_rep2_sample_3_0.0100_XLs.idXML	2	8113	1162.97	556.578	6.00551e-06	0	3	WRGVRPTVR	sp|P60422|RL2_ECOLI	213	221	0	0.364311	0	112.050399780273438|9.887413121759892e-03|1|MI:C';130.065139770507813|8.624786511063576e-03|1|iP+ribose-2H2O;136.061752319335938|1.0|1|MI:A';159.091659545898438|0.028452916070819|1|a1;175.1190185546875|0.037477407604456|1|y1;274.1866455078125|0.01051393058151|1|y2;326.16119384765625|0.019302874803543|1|b2-H3N1;343.1881103515625|0.01509203389287|1|b2;348.0704345703125|0.061730455607176|1|MI:G;402.…	100	0.718284	0.988741	0	556.578	1	132	149	17	0	0	-0.000202767	0.0228845	8.02288	ADPribose	541.061	1	ADPribose	0	1	0	1	2	WRGVRpTVR	5	0.00862479	1.87068	0.189474	0	0	1	0.752861
Sample3_NAD-8mer	InjRep2	MR_AW_K_Hoefer_060922_210922_Expl2_rL2-NAD-8mer_rep2_sample_3_0.0100_XLs.idXML	2	8132	1165.1	525.895	3.13646e-06	0	3	RTDKFIVR	sp|P60422|RL2_ECOLI	262	269	0	0.614109	0	112.086853027343764|7.259532809257507e-03|1|a1-H3N1;115.086601257324219|0.045838106423616|1|b1-C1H2N2;120.080909729003906|4.094378091394901e-03|1|iF;129.102386474609375|0.023757083341479|1|iK(C6H13N2O);136.061813354492188|1.0|1|MI:A';157.10833740234375|5.466985981911421e-03|1|y1-H2O1;158.09246826171875|6.159866694360971e-03|1|y1-H3N1;175.11895751953125|0.051276206970215|1|y1;199.108169555664063|2…	100	1.48401	0	0	525.895	2	13	22	9	0	0	0.000322957	0.0777138	17.0777	ADPribose	541.061	1	ADPribose	0	1	0	2.33333	3	RTDKFIVr	7	0.00492353	1.8362	0.177143	0.0010114	0	1	1.0111
Sample3_NAD-8mer	InjRep2	MR_AW_K_Hoefer_060922_210922_Expl2_rL2-NAD-8mer_rep2_sample_3_0.0100_XLs.idXML	2	8181	1170.51	845.826	2.66366e-06	0	4	GVRPTVRGTAMNPVDHPHGGGEGR	sp|P60422|RL2_ECOLI	215	238	0	0.504794	0	110.071220397949219|0.03256556019187|1|iH;112.050514221191406|0.348395496606827|1|MI:C';129.102142333984375|8.640237152576447e-03|1|a2;136.061798095703125|0.228677317500114|1|MI:A';157.107940673828125|2.882970264181495e-03|1|y1-H2O1;169.13360595703125|4.689345601946116e-03|1|PV-CO;175.1187744140625|0.017327859997749|1|y1;176.994369506835938|2.77915270999074e-03|1|MI:ribose+HPO3;207.12333679199218…	22.8677	7.43875	34.8395	7.53444	845.827	1	0	6	6	0	0	0.000426968	0.0713826	25.0714	ADPribose+C-3'Phos	926.069	1	ADPribose+C-3'Phos	0	0	1	3	2	GVRPtVRGtAMNPVDHPHGGGEGR	8	0.0262768	1.8411	0.153543	0.00311674	0	1	0.655277
Sample3_NAD-8mer	InjRep2	MR_AW_K_Hoefer_060922_210922_Expl2_rL2-NAD-8mer_rep2_sample_3_0.0100_XLs.idXML	2	8196	1172.51	556.578	5.09919e-06	0	3	WRGVRPTVR	sp|P60422|RL2_ECOLI	213	221	0	0.0195351	0	112.050628662109375|4.619177896529436e-03|1|MI:C';130.065200805664063|6.59712590277195e-03|1|iP+ribose-2H2O;136.06182861328125|1.0|1|MI:A';157.10821533203125|5.402471870183945e-03|1|y1-H2O1;159.091629028320313|0.022707629948854|1|a1;175.119033813476563|0.038845971226692|1|y1;274.18768310546875|5.237691104412079e-03|1|y2;326.161102294921875|0.019541505724192|1|b2-H3N1;343.188140869140625|0.0102148…	100	0.761957	0.461918	0	556.578	1	132	149	17	0	0	-1.08728e-05	0.0192016	8.0192	ADPribose	541.061	1	ADPribose	0	1	0	0.666667	3	WRgVRPTVR	2	0.0312955	1.06519	0.205607	0	0	1	0.7524
Sample3_NAD-8mer	InjRep2	MR_AW_K_Hoefer_060922_210922_Expl2_rL2-NAD-8mer_rep2_sample_3_0.0100_XLs.idXML	2	8218	1175.02	525.895	4.57885e-06	0	3	RTDKFIVR	sp|P60422|RL2_ECOLI	262	269	0	0.149871	0	112.050704956054688|0.018696127459407|1|MI:C';112.087043762207017|9.331971406936646e-03|1|a1-H3N1;115.086662292480469|0.04521020501852|1|b1-C1H2N2;120.080757141113281|5.194256547838449e-03|1|iF;129.102294921875|0.034310780465603|1|iK(C6H13N2O);136.061859130859375|1.0|1|MI:A';157.108261108398438|5.089932586997747e-03|1|y1-H2O1;158.091888427734375|4.191205836832523e-03|1|y1-H3N1;175.1190185546875|0…	100	2.12461	1.86961	0	525.895	2	13	22	9	0	0	7.88164e-05	0.0729332	16.0729	ADPribose	541.061	1	ADPribose	0	1	0	3.5	2	RTDkFIVR	3	0.00322486	2.31941	0.14557	0.00118784	0	1	1.01042
Sample3_NAD-8mer	InjRep2	MR_AW_K_Hoefer_060922_210922_Expl2_rL2-NAD-8mer_rep2_sample_3_0.0100_XLs.idXML	2	8224	1175.5	684.914	5.86321e-06	0	3	WRGVRPTVR	sp|P60422|RL2_ECOLI	213	221	0	0.287596	0	112.050567626953125|0.829817950725555|1|MI:C';129.102279663085938|0.017252253368497|1|GV-CO;136.061874389648438|0.52881246805191|1|MI:A';152.05694580078125|7.931159809231758e-03|1|MI:G';157.1085205078125|6.047047674655914e-03|1|y1-H2O1;158.09185791015625|0.015076908282936|1|y1-H3N1;159.091751098632813|0.012415221892297|1|a1;175.119171142578125|0.061467740684748|1|y1;176.994552612304716|7.10410438…	52.8812	8.78674	82.9818	8.14607	684.914	1	132	149	17	0.793116	0	-0.000196978	0.0198654	9.01987	ADPribose+C-3'Phos	926.069	1	ADPribose+C-3'Phos	0	0	1	0.666667	3	WRGVRPTVr	8	0.0183167	2.21235	0.1	0	0	1	0.627483
Sample3_NAD-8mer	InjRep2	MR_AW_K_Hoefer_060922_210922_Expl2_rL2-NAD-8mer_rep2_sample_3_0.0100_XLs.idXML	2	8281	1182.53	556.578	6.87438e-06	0	3	WRGVRPTVR	sp|P60422|RL2_ECOLI	213	221	0	0.129197	0	112.050430297851563|8.100743405520916e-03|1|MI:C';129.10205078125|8.947139605879784e-03|1|GV-CO;136.061843872070313|1.0|1|MI:A';159.091934204101563|0.030660934746265|1|a1;175.118911743164063|0.044645924121141|1|y1;326.161468505859375|0.014057833701372|1|b2-H3N1;343.1875|0.017878945916891|1|b2;348.070465087890625|0.052249401807785|1|MI:G;402.227081298828068|0.010382820852101|3|[M+3H] ribose-H2O;43…	100	0.82365	0.810074	0	556.578	1	132	149	17	0	0	-7.1908e-05	0.0209481	5.02095	ADPribose	541.061	1	ADPribose	0	1	0	0.5	2	WRgVRPTVR	2	0.00656136	0.769598	0.16092	0	0	1	0.502618
Sample3_NAD-8mer	InjRep2	MR_AW_K_Hoefer_060922_210922_Expl2_rL2-NAD-8mer_rep2_sample_3_0.0100_XLs.idXML	2	8312	1185.81	525.896	6.31668e-06	0	3	RTDKFIVR	sp|P60422|RL2_ECOLI	262	269	0	0.546486	0	112.050582885742188|0.37169685959816|1|MI:C';112.086898803710938|0.028678420931101|1|a1-H3N1;115.086654663085938|0.057591784745455|1|b1-C1H2N2;120.080787658691406|0.030047291889787|1|iF;129.102340698242188|0.193234622478485|1|iK(C6H13N2O);136.061904907226563|1.0|1|MI:A';175.119003295898438|0.178499057888985|1|y1;199.071884155273438|0.014687000773847|1|TD-H2O1;274.18829345703125|0.021639982238412|…	100	5.13874	37.1697	1.41241	525.895	2	13	22	9	0	0	-0.000287395	0.051182	14.0512	ADPribose	541.061	1	ADPribose	0	1	0	1.25	4	RTDkFIVR	3	0.00702309	2.24312	0.0899471	0.00356251	0	1	0.864455
Sample3_NAD-8mer	InjRep2	MR_AW_K_Hoefer_060922_210922_Expl2_rL2-NAD-8mer_rep2_sample_3_0.0100_XLs.idXML	2	8324	1187.41	684.914	6.3665e-06	0	3	WRGVRPTVR	sp|P60422|RL2_ECOLI	213	221	0	0.0202548	0	112.050544738769531|0.740692257881165|1|MI:C';130.06549072265625|6.407823413610458e-03|1|iP+ribose-2H2O;136.061843872070313|0.684158861637116|1|MI:A';158.092315673828125|0.040114395320416|1|y1-H3N1;159.0914306640625|0.029962662607431|1|a1;175.119049072265625|0.05509764701128|1|y1;176.9952392578125|0.012235935777426|1|MI:ribose+HPO3;235.119049072265625|0.098227173089981|1|y1+ribose-2H2O;326.160522…	68.4159	6.85393	74.0692	8.06752	684.914	1	132	149	17	0	0	-1.38728e-05	0.0157566	10.0158	ADPribose+C-3'Phos	926.069	1	ADPribose+C-3'Phos	0	0	1	0.666667	3	WRGVRPTVr	8	0.0982272	1.83338	0.0964467	0	0	1	0.62697
Sample3_NAD-8mer	InjRep2	MR_AW_K_Hoefer_060922_210922_Expl2_rL2-NAD-8mer_rep2_sample_3_0.0100_XLs.idXML	2	8360	1191.68	654.231	5.63016e-06	0	3	RTDKFIVR	sp|P60422|RL2_ECOLI	262	269	0	0.582351	0	112.050590515136719|1.0|1|MI:C';112.086982727050781|0.014565635472536|1|a1-H3N1;115.0867919921875|0.033639647066593|1|b1-C1H2N2;120.0809326171875|0.010429686866701|1|iF;129.10235595703125|0.070874981582165|1|iK(C6H13N2O);136.061904907226563|0.488130867481232|1|MI:A';158.092620849609375|0.010473889298737|1|y1-H3N1;175.119064331054688|0.091622732579708|1|y1;176.99493408203125|7.489354815334082e-03|…	48.8131	7.60348	100	5.85681	654.231	2	13	22	9	0	0	0.000380992	0.0370105	12.037	ADPribose+C-3'Phos	926.069	1	ADPribose+C-3'Phos	0	0	1	1	3	RTDKFIVr	7	0.0557935	3.03036	0.0967742	0.00152873	0	1	0.86243
Sample3_NAD-8mer	InjRep2	MR_AW_K_Hoefer_060922_210922_Expl2_rL2-NAD-8mer_rep2_sample_3_0.0100_XLs.idXML	2	8368	1192.48	556.579	6.83541e-06	0	3	WRGVRPTVR	sp|P60422|RL2_ECOLI	213	221	0	0.458181	0	112.050643920898438|0.081957906484604|1|MI:C';129.10247802734375|0.03444604948163|1|GV-CO;130.0654296875|0.018044110387564|1|iP+ribose-2H2O;136.0618896484375|1.0|1|MI:A';157.108627319335938|5.42262801900506e-03|1|y1-H2O1;158.092361450195341|9.273022413253784e-03|1|y1-H3N1;159.091827392578125|0.03530602902174|1|a1;175.119110107421875|0.071650370955467|1|y1;274.1873779296875|9.477647952735424e-03|1…	100	3.91166	8.19579	0.653686	556.578	1	132	149	17	0	0	-0.000255013	0.0252725	9.02527	ADPribose	541.061	1	ADPribose	0	1	0	0.666667	3	WRGVRpTVR	5	0.0180441	1.69859	0.126667	0	0	1	0.628159
Sample3_NAD-8mer	InjRep2	MR_AW_K_Hoefer_060922_210922_Expl2_rL2-NAD-8mer_rep2_sample_3_0.0100_XLs.idXML	2	8426	1199.06	684.914	4.70507e-06	0	3	WRGVRPTVR	sp|P60422|RL2_ECOLI	213	221	0	0.425313	0	112.050506591796875|0.765205979347229|1|MI:C';129.102462768554688|0.013803313486278|1|GV-CO;130.065078735351563|5.50044933333993e-03|1|iP+ribose-2H2O;136.061782836914063|0.489807486534119|1|MI:A';158.0927734375|0.013876907527447|1|y1-H3N1;159.091461181640653|0.011292396113276|1|a1;175.11895751953125|0.044760130345821|1|y1;176.995010375976563|4.478325136005878e-03|1|MI:ribose+HPO3;235.119110107421…	48.9807	7.74397	76.5206	8.10075	684.914	1	132	149	17	0	0	0.000291303	0.0176273	9.01763	ADPribose+C-3'Phos	926.069	1	ADPribose+C-3'Phos	0	0	1	0.666667	3	WRGVRPTVr	8	0.019852	1.05965	0.119816	0	0	1	0.627203
Sample3_NAD-8mer	InjRep2	MR_AW_K_Hoefer_060922_210922_Expl2_rL2-NAD-8mer_rep2_sample_3_0.0100_XLs.idXML	2	8462	1203.29	654.231	5.04837e-06	0	3	RTDKFIVR	sp|P60422|RL2_ECOLI	262	269	0	0.302472	0	112.050598144531236|1.0|1|MI:C';112.086982727050781|0.01704964786768|1|a1-H3N1;115.08663177490233|0.03241890668869|1|b1-C1H2N2;120.081001281738281|0.018276853486896|1|iF;129.102294921875|0.098438933491707|1|iK(C6H13N2O);136.0618896484375|0.507990658283234|1|MI:A';158.0926513671875|0.01139927841723|1|y1-H3N1;175.118988037109375|0.099341079592705|1|y1;235.118804931640653|0.027825431898236|1|y1+ribo…	50.7991	9.1836	100	4.91491	654.231	2	13	22	9	0	0	0.000197887	0.0639382	14.0639	ADPribose+C-3'Phos	926.069	1	ADPribose+C-3'Phos	0	0	1	3.5	2	RTDKFIVr	7	0.0278254	1.56086	0.1133	0.00242501	0	1	1.00913
Sample3_NAD-8mer	InjRep2	MR_AW_K_Hoefer_060922_210922_Expl2_rL2-NAD-8mer_rep2_sample_3_0.0100_XLs.idXML	2	8484	1206.01	556.578	7.15129e-06	0	3	WRGVRPTVR	sp|P60422|RL2_ECOLI	213	221	0	0.893374	0	112.050529479980469|0.085366487503052|1|MI:C';129.102264404296875|0.071147181093693|1|GV-CO;130.06536865234375|0.014069847762585|1|iP+ribose-2H2O;136.061813354492188|0.589386284351349|1|MI:A';157.097030639648438|0.012150044552982|1|GV;159.091598510742188|0.019861005246639|1|a1;175.118988037109375|0.077315546572208|1|y1;257.16156005859375|7.077043410390615e-03|1|y2-H3N1;274.187591552734375|0.01103…	58.9386	5.70189	8.53665	0.347318	556.578	1	132	149	17	0	0	0.000497233	0.0156783	8.01568	ADPribose	541.061	1	ADPribose	0	1	0	0.5	4	WRGVRpTVR	5	0.0140698	0.995812	0.0837438	0	0	1	0.62696
Sample3_NAD-8mer	InjRep2	MR_AW_K_Hoefer_060922_210922_Expl2_rL2-NAD-8mer_rep2_sample_3_0.0100_XLs.idXML	2	8511	1209.07	684.914	6.40725e-06	0	3	WRGVRPTVR	sp|P60422|RL2_ECOLI	213	221	0	0.188786	0	112.050552368164063|0.742457449436188|1|MI:C';129.10235595703125|9.51843149960041e-03|1|GV-CO;136.061843872070313|0.418536812067032|1|MI:A';159.091644287109375|0.011855759657919|1|a1;175.118942260742188|0.039678137749434|1|y1;176.99432373046875|5.309078842401505e-03|1|MI:ribose+HPO3;274.18780517578125|5.715034436434507e-03|1|y2;343.1864013671875|6.972064729779959e-03|1|b2;392.743408203125|0.02098…	41.8537	7.36211	74.2457	8.23792	684.914	1	132	149	17	0	0	-0.000129302	0.0156001	9.0156	ADPribose+C-3'Phos	926.069	1	ADPribose+C-3'Phos	0	0	1	1	2	WRGVRPTVR	-1	0	1.34449	0.116438	0	0	1	0.62695
Sample3_NAD-8mer	InjRep2	MR_AW_K_Hoefer_060922_210922_Expl2_rL2-NAD-8mer_rep2_sample_3_0.0100_XLs.idXML	2	8546	1213.61	556.578	6.86259e-06	0	3	WRGVRPTVR	sp|P60422|RL2_ECOLI	213	221	0	1.18674	0	112.050552368164063|0.066791020333767|1|MI:C';129.102310180664063|0.070195332169533|1|GV-CO;130.065383911132813|0.013292046263814|1|iP+ribose-2H2O;136.061843872070313|0.414025992155075|1|MI:A';158.092681884765625|0.039330363273621|1|y1-H3N1;159.091842651367188|0.028860867023468|1|a1;175.118988037109375|0.059520129114389|1|y1;207.112945556640653|9.780782274901869e-03|1|GV-CO+ribose-H2O;257.1611022…	41.4026	4.26764	6.6791	0	556.578	1	132	149	17	0	0	0.000660514	0.0129928	8.01299	ADPribose	541.061	1	ADPribose	0	1	0	0.5	4	WRGVRpTVR	5	0.013292	2.31226	0.0985222	0	0	1	0.626624
Sample3_NAD-8mer	InjRep2	MR_AW_K_Hoefer_060922_210922_Expl2_rL2-NAD-8mer_rep2_sample_3_0.0100_XLs.idXML	2	8596	1219.4	684.914	4.58537e-06	0	3	WRGVRPTVR	sp|P60422|RL2_ECOLI	213	221	0	0.33479	0	112.050552368164063|0.753625631332398|1|MI:C';129.10223388671875|6.442254409193993e-03|1|GV-CO;136.061843872070313|0.422880828380585|1|MI:A';157.108322143554688|4.420465789735317e-03|1|y1-H2O1;158.092498779296875|0.012530191801488|1|y1-H3N1;159.091445922851563|9.705598466098309e-03|1|a1;175.119033813476563|0.038175456225872|1|y1;176.994979858398438|5.335577763617039e-03|1|MI:ribose+HPO3;235.11917…	42.2881	7.5732	75.3626	7.68509	684.914	1	132	149	17	0	0	-0.000229302	0.0206019	9.0206	ADPribose+C-3'Phos	926.069	1	ADPribose+C-3'Phos	0	0	1	1	2	WRGVRPTVr	8	0.00674484	0.734683	0.145251	0	0	1	0.752575
Sample3_NAD-8mer	InjRep2	MR_AW_K_Hoefer_060922_210922_Expl2_rL2-NAD-8mer_rep2_sample_3_0.0100_XLs.idXML	2	8645	1225.54	654.231	5.25732e-06	0	3	RTDKFIVR	sp|P60422|RL2_ECOLI	262	269	0	0.0351736	0	112.050567626953125|1.0|1|MI:C';112.087005615234375|0.014008623547852|1|a1-H3N1;115.086593627929702|0.056118592619896|1|b1-C1H2N2;129.10235595703125|0.091399855911732|1|iK(C6H13N2O);136.061874389648438|0.412102043628693|1|MI:A';175.11907958984375|0.086093887686729|1|y1;207.113037109375|9.782171808183191e-03|1|iK(C6H13N2O)ribose-H2O;235.119216918945313|0.029029425233603|1|y1+ribose-2H2O;257.161437…	41.2102	7.47886	100	5.08815	654.231	2	13	22	9	0	0	-2.30117e-05	0.0340863	12.0341	ADPribose+C-3'Phos	926.069	1	ADPribose+C-3'Phos	0	0	1	1.66667	3	RTDKFIVr	7	0.0377563	1.33629	0.0934959	0	0	1	0.862012
Sample3_NAD-8mer	InjRep2	MR_AW_K_Hoefer_060922_210922_Expl2_rL2-NAD-8mer_rep2_sample_3_0.0100_XLs.idXML	2	8679	1229.32	684.914	4.70024e-06	0	3	WRGVRPTVR	sp|P60422|RL2_ECOLI	213	221	0	0.0202548	0	112.050537109375|0.815207898616791|1|MI:C';129.102157592773438|8.462795056402683e-03|1|GV-CO;130.065338134765625|4.982564598321915e-03|1|iP+ribose-2H2O;136.06182861328125|0.436608970165253|1|MI:A';158.092742919921875|0.010998626239598|1|y1-H3N1;159.09185791015625|8.495749905705452e-03|1|a1;175.1190185546875|0.052662052214146|1|y1;176.995071411132813|4.593682941049337e-03|1|MI:ribose+HPO3;235.1190…	43.6609	7.87548	81.5208	8.72719	684.914	1	132	149	17	0	0	-1.38728e-05	0.0180798	10.0181	ADPribose+C-3'Phos	926.069	1	ADPribose+C-3'Phos	0	0	1	0.666667	3	WRGVRpTVR	5	0.00498256	2.17862	0.13369	0	0	1	0.75226
Sample3_NAD-8mer	InjRep2	MR_AW_K_Hoefer_060922_210922_Expl2_rL2-NAD-8mer_rep2_sample_3_0.0100_XLs.idXML	2	8745	1236.99	654.231	3.89423e-06	0	3	RTDKFIVR	sp|P60422|RL2_ECOLI	262	269	0	0.0706995	0	112.050521850585938|1.0|1|MI:C';112.087005615234375|0.010360280051827|1|a1-H3N1;115.086578369140625|0.032248489558697|1|b1-C1H2N2;120.080825805664063|0.015427889302373|1|iF;129.102264404296875|0.096515618264675|1|iK(C6H13N2O);136.061813354492188|0.401498913764954|1|MI:A';175.119003295898438|0.062063340097666|1|y1;199.108062744140653|9.175194427371023e-03|1|DK-CO-H3N1;235.11859130859375|0.01579348…	40.1499	7.15575	100	4.76102	654.231	2	13	22	9	0	0	-4.62539e-05	0.0312455	13.0312	ADPribose+C-3'Phos	926.069	1	ADPribose+C-3'Phos	0	0	1	1	3	RTDKFIVr	7	0.0157935	1.60267	0.110656	0.00211989	0	1	0.861607
Sample3_NAD-8mer	InjRep2	MR_AW_K_Hoefer_060922_210922_Expl2_rL2-NAD-8mer_rep2_sample_3_0.0100_XLs.idXML	2	8785	1241.48	684.914	7.54523e-06	0	3	WRGVRPTVR	sp|P60422|RL2_ECOLI	213	221	0	0.198482	0	112.050575256347642|1.0|1|MI:C';129.102325439453125|0.129887774586678|1|GV-CO;130.065170288085938|0.044489957392216|1|iP+ribose-2H2O;136.061859130859375|0.592789590358734|1|MI:A';159.09173583984375|0.051960032433271|1|a1;171.112838745117188|0.014795742928982|1|PT-CO;175.119140625|0.079015091061592|1|y1;217.0975341796875|0.035936500877142|1|GV+ribose-2H2O;235.119049072265625|0.030683984979987|1|y1…	59.279	12.0615	100	11.0485	684.914	1	132	149	17	0	0	-0.000135943	0.0102013	4.0102	ADPribose+C-3'Phos	926.069	1	ADPribose+C-3'Phos	0	0	1	0.333333	3	WRGVRpTVR	5	0.04449	1.98916	0.0630252	0	0	1	0.376275
Sample3_NAD-8mer	InjRep2	MR_AW_K_Hoefer_060922_210922_Expl2_rL2-NAD-8mer_rep2_sample_3_0.0100_XLs.idXML	2	9406	1308.78	632.278	4.02039e-06	0	3	RNKDGIPAVVER	sp|P60422|RL2_ECOLI	69	80	0	1.48441	0	112.050422668457017|0.020945858210325|1|MI:C';112.086875915527344|8.766962215304375e-03|1|a1-H3N1;115.086570739746094|0.018329899758101|1|b1-C1H2N2;129.102264404296875|0.099461421370506|1|iK(C6H13N2O);130.065292358398438|0.01342389266938|1|iP+ribose-2H2O;136.061813354492188|1.0|1|MI:A';141.102157592773438|0.023306041955948|1|PA-CO;169.097198486328125|0.022353513166308|1|PA;175.119003295898438|0.0…	100	2.08328	2.09459	0	632.278	1	9	10	1	0	0	0.000938558	0.136407	23.1364	ADPribose	541.061	1	ADPribose	0	1	0	3.66667	3	RNKDGIPAVVEr	11	0.031689	1.57363	0.144681	0	0	1	1.0124
Sample3_NAD-8mer	InjRep2	MR_AW_K_Hoefer_060922_210922_Expl2_rL2-NAD-8mer_rep2_sample_3_0.0100_XLs.idXML	2	9869	1358.6	785.344	5.35663e-06	0	5	GTAM(Oxidation)NPVDHPHGGGEGRNFGKHPVTPWGVQTK	sp|P60422|RL2_ECOLI	222	253	0	0.162162	0	113.070755004882813|0.035171054303646|1|a2-H2O1;129.102096557617188|0.033889938145876|1|y1-H2O1;130.08612060546875|0.08296775072813|1|y1-H3N1;131.08135986328125|0.066672615706921|1|a2;136.061660766601563|0.621545791625977|1|MI:A';141.065689086914063|0.05234456807375|1|b2-H2O1;145.097000122070313|6.037591025233269e-03|1|TA-CO;147.112625122070313|0.024925954639912|1|y1;155.08123779296875|8.71032662…	62.1546	4.87072	0	0	785.344	2	4	12	8	0	0	0.000127353	0.0828917	27.0829	ADPribose	541.061	1	ADPribose	0	1	0	1.25	4	GTAMnPVDHPHGGGEGRnFGKHPVTPWGVQTK	17	0.036632	1.80032	0.123288	0	0	1	0.551061
Sample3_NAD-8mer	InjRep2	MR_AW_K_Hoefer_060922_210922_Expl2_rL2-NAD-8mer_rep2_sample_3_0.0100_XLs.idXML	2	9956	1368.42	785.343	6.4078e-06	0	5	GTAM(Oxidation)NPVDHPHGGGEGRNFGKHPVTPWGVQTK	sp|P60422|RL2_ECOLI	222	253	0	0.798825	0	112.0504150390625|0.010776971466839|1|MI:C';113.070816040039063|0.054294757544994|1|a2-H2O1;129.10211181640625|0.059515234082937|1|y1-H2O1;130.086151123046875|0.124858118593693|1|y1-H3N1;131.0814208984375|0.102242022752762|1|a2;136.06170654296875|1.0|1|MI:A';141.065765380859375|0.080323420464993|1|b2-H2O1;145.097076416015625|9.808153845369816e-03|1|TA-CO;147.112747192382813|0.037824984639883|1|y1…	100	9.25767	1.0777	0	785.344	2	4	12	8	0	0	0.000627353	0.0795516	23.0796	ADPribose	541.061	1	ADPribose	0	1	0	1.66667	3	GTAMNPVDHPHGGGEGRNFGKHPVTPWGvQTK	28	0.177528	1.01255	0.114583	0	0	1	0.454179
Sample3_NAD-8mer	InjRep2	MR_AW_K_Hoefer_060922_210922_Expl2_rL2-NAD-8mer_rep2_sample_3_0.0100_XLs.idXML	2	10765	1451.16	862.346	5.82854e-06	0	5	GTAM(Oxidation)NPVDHPHGGGEGRNFGKHPVTPWGVQTK	sp|P60422|RL2_ECOLI	222	253	0	0.868061	0	110.071235656738281|0.04699807241559|1|iH;112.050544738769531|1.0|1|MI:C';113.071014404296875|0.044015526771545|1|a2-H2O1;129.102279663085938|0.053684193640947|1|y1-H2O1;130.086105346679688|0.100464083254337|1|y1-H3N1;131.081466674804688|0.077654115855694|1|a2;136.061859130859375|0.46818533539772|1|MI:A';141.065933227539063|0.069965206086636|1|b2-H2O1;147.11279296875|0.03626823425293|1|y1;159.076…	46.8185	12.9952	100	18.842	862.345	2	4	12	8	0	0	-0.000748568	0.0672864	26.0673	ADPribose+C-3'Phos	926.069	1	ADPribose+C-3'Phos	0	0	1	1.66667	3	GTAMnPVDHPHGGGEGRnFGKHPVTPWGVQTK	17	0.0682128	1.82351	0.116041	0.00250698	0	1	0.5183
Sample3_NAD-8mer	InjRep2	MR_AW_K_Hoefer_060922_210922_Expl2_rL2-NAD-8mer_rep2_sample_3_0.0100_XLs.idXML	2	10827	1457.71	782.145	4.9074e-06	0	5	GTAMNPVDHPHGGGEGRNFGKHPVTPWGVQTK	sp|P60422|RL2_ECOLI	222	253	0	0.199001	0	110.071197509765625|0.049642365425825|1|iH;113.070869445800781|0.105287231504917|1|a2-H2O1;127.0865478515625|0.08708393573761|1|AM-CO-C1H4S1;129.102218627929688|0.060945086181164|1|y1-H2O1;131.081466674804688|0.215004175901413|1|a2;136.061752319335938|1.0|1|MI:A';141.065826416015625|0.192785695195198|1|b2-H2O1;145.097137451171875|0.025154510512948|1|TA-CO;147.112838745117188|0.037934627383947|1|y…	100	7.73989	0	0	782.145	2	4	12	8	0	0	-0.000155647	0.0856386	26.0856	ADPribose	541.061	1	ADPribose	0	1	0	1	5	GTAmNPVDHPHGGGEGRNFGKHPVTPWGVQTK	3	0.00779768	1.39894	0.128378	0.00229244	0	1	0.518892
Sample3_NAD-8mer	InjRep2	MR_AW_K_Hoefer_060922_210922_Expl2_rL2-NAD-8mer_rep2_sample_3_0.0100_XLs.idXML	2	10871	1462.53	862.345	5.84996e-06	0	5	GTAM(Oxidation)NPVDHPHGGGEGRNFGKHPVTPWGVQTK	sp|P60422|RL2_ECOLI	222	253	0	0.523493	0	110.071395874023438|0.046264454722404|1|iH;112.050598144531236|1.0|1|MI:C';113.070892333984375|0.042278349399567|1|a2-H2O1;129.102340698242188|0.056101556867361|1|y1-H2O1;130.086410522460938|0.087649613618851|1|y1-H3N1;131.081619262695313|0.07514151930809|1|a2;136.061904907226563|0.446999430656433|1|MI:A';141.0660400390625|0.083205468952656|1|b2-H2O1;147.113067626953125|0.027578294277191|1|y1;159…	44.6999	13.2134	100	18.9515	862.345	2	4	12	8	0	0	0.000451432	0.0663217	24.0663	ADPribose+C-3'Phos	926.069	1	ADPribose+C-3'Phos	0	0	1	1.33333	3	GTAMNPvDHPHGGGEGRNFGKHPvTPWGvQTK	28	0.0602067	2.48324	0.118243	0.00228502	0	1	0.48601
Sample3_NAD-8mer	InjRep2	MR_AW_K_Hoefer_060922_210922_Expl2_rL2-NAD-8mer_rep2_sample_3_0.0100_XLs.idXML	2	10927	1468.85	782.145	5.1797e-06	0	5	GTAMNPVDHPHGGGEGRNFGKHPVTPWGVQTK	sp|P60422|RL2_ECOLI	222	253	0	0.199001	0	110.071182250976563|0.055299513041973|1|iH;113.070816040039063|0.104777127504349|1|a2-H2O1;127.086502075195313|0.091638721525669|1|AM-CO-C1H4S1;129.102142333984375|0.05297327041626|1|y1-H2O1;130.086166381835938|0.019943293184042|1|y1-H3N1;131.0814208984375|0.206926107406616|1|a2;136.061721801757813|1.0|1|MI:A';141.065780639648438|0.206890791654587|1|b2-H2O1;145.097091674804659|0.025667123496532|1…	100	7.3704	0	0	782.145	2	4	12	8	0	0	-0.000155647	0.0958681	26.0959	ADPribose	541.061	1	ADPribose	0	1	0	1.25	4	GTAmNPVDHPHGGGEGRNFGKHPVTPWGVQTK	3	0.00609362	1.46889	0.116279	0	0	1	0.519222
Sample3_NAD-8mer	InjRep2	MR_AW_K_Hoefer_060922_210922_Expl2_rL2-NAD-8mer_rep2_sample_3_0.0100_XLs.idXML	2	10979	1474.81	862.346	5.73126e-06	0	5	GTAM(Oxidation)NPVDHPHGGGEGRNFGKHPVTPWGVQTK	sp|P60422|RL2_ECOLI	222	253	0	0.520172	0	110.071311950683594|0.038011610507965|1|iH;112.050537109375|1.0|1|MI:C';113.070793151855469|0.030155984684825|1|a2-H2O1;129.102371215820313|0.062196530401707|1|y1-H2O1;130.08624267578125|0.088514715433121|1|y1-H3N1;131.08154296875|0.071351245045662|1|a2;136.06182861328125|0.504933893680573|1|MI:A';141.06597900390625|0.060032922774553|1|b2-H2O1;147.112411499023438|0.031495958566666|1|y1;152.056655…	50.4934	12.8493	100	19.8064	862.345	2	4	12	8	2.04841	0	-0.000448568	0.0685184	26.0685	ADPribose+C-3'Phos	926.069	1	ADPribose+C-3'Phos	0	0	1	1.66667	3	GTAMNPvDHPHGGGEGRNFGKHPvTPWGvQTK	28	0.0992025	2.23452	0.121212	0.00183128	0	1	0.518339
Sample3_NAD-8mer	InjRep2	MR_AW_K_Hoefer_060922_210922_Expl2_rL2-NAD-8mer_rep2_sample_3_0.0100_XLs.idXML	2	11016	1479.11	782.146	5.27854e-06	0	5	GTAMNPVDHPHGGGEGRNFGKHPVTPWGVQTK	sp|P60422|RL2_ECOLI	222	253	0	1.47754	0	110.071395874023438|0.070414833724499|1|iH;112.050582885742188|0.033487390726805|1|MI:C';113.071014404296875|0.096616983413696|1|a2-H2O1;127.086715698242188|0.097852438688278|1|AM-CO-C1H4S1;129.10235595703125|0.085517644882202|1|y1-H2O1;130.086456298828125|0.238456055521965|1|y1-H3N1;131.081558227539063|0.201563328504562|1|a2;136.061874389648438|1.0|1|MI:A';141.065963745117188|0.21463868021965|1|…	100	8.99746	3.34874	0	782.145	2	4	12	8	0	0	-0.00115565	0.0855719	25.0856	ADPribose	541.061	1	ADPribose	0	1	0	2.66667	3	GTAMNpVDHpHGGGEGRNFGKHpVTpWGVQTK	25	0.118804	1.86095	0.136719	0.00382654	0	1	0.486631
Sample3_NAD-8mer	InjRep2	MR_AW_K_Hoefer_060922_210922_Expl2_rL2-NAD-8mer_rep2_sample_3_0.0100_XLs.idXML	2	11987	1588.45	612.933	6.49874e-06	0	3	QAYRIVDFKR	sp|P60422|RL2_ECOLI	60	69	0	1.1132	0	101.071067810058594|9.188202209770679e-03|1|a1;120.080696105957017|0.020016729831696|1|iF;129.066146850585938|0.011396235786378|1|b1;129.10235595703125|0.064995832741261|1|iK(C6H13N2O);136.0618896484375|1.0|1|MI:A';175.119094848632813|0.086213417351246|1|y1;182.092697143554688|0.013046640902758|1|b2-H2O1;185.165206909179688|0.013726172037423|1|IV-CO;253.129440307617188|0.014211219735444|1|y1+ribo…	100	1.66232	0	0	612.933	1	0	1	1	0	0	-0.000682317	0.0350045	13.035	ADPribose	541.061	1	ADPribose	0	1	0	1.5	4	QAYRIVDFKr	9	0.0142112	1.53022	0.0819672	0.00279646	0	1	0.781667
Sample3_NAD-8mer	InjRep2	MR_AW_K_Hoefer_060922_210922_Expl2_rL2-NAD-8mer_rep2_sample_3_0.0100_XLs.idXML	2	15266	1951.76	568.91	7.6924e-06	0	3	DGAYVTLRLR	sp|P60422|RL2_ECOLI	168	177	0	0.331232	0	129.065750122070313|0.037185199558735|1|GA;136.0618896484375|1.0|1|MI:A';136.075698852539063|0.18696141242981|1|iY;145.060821533203125|0.066349066793919|1|a2;173.055816650390625|0.262004435062408|1|b2;175.119049072265625|0.137877553701401|1|y1;183.11260986328125|0.061842877417803|1|VT-H2O1;216.09796142578125|0.029180530458689|1|a3;235.1448974609375|0.017871003597975|1|YV-CO;244.092971801757813|0.…	100	1.45847	0	0	568.91	2	2	4	2	0	0	-0.000188441	0.0729951	7.073	ADPribose	541.061	1	ADPribose	0	1	0	0.75	4	DGAYVTlRlR	8	0.0241309	0.574752	0.0682927	0.0176207	0	1	0.563666
Sample3_NAD-8mer	InjRep2	MR_AW_K_Hoefer_060922_210922_Expl2_rL2-NAD-8mer_rep2_sample_3_0.0100_XLs.idXML	2	16497	2070.11	763.346	0	0	3	GGQLARSAGTYVQIVAR	sp|P60422|RL2_ECOLI	151	167	0	0.454835	0	101.070854187011719|0.02435097284615|1|AG-CO;112.050476074218764|1.903686206787825e-03|1|MI:C';115.050079345703125|9.006105363368988e-03|1|b2;129.0654296875|2.669063629582524e-03|1|AG;131.08135986328125|6.746623665094376e-03|1|SA-CO;136.06170654296875|1.0|1|MI:A';157.10809326171875|1.469073118641973e-03|1|y1-H2O1;158.092269897460938|1.577079296112061e-03|1|y1-H3N1;175.11883544921875|0.02320570498…	100	1.72411	0.190369	0	763.346	2	0	3	3	0	0	-0.000347197	0.131952	26.132	ADPribose	541.061	1	ADPribose	0	1	0	2.75	4	GGQLArSAGTYVQIVAR	5	0.0462343	1.28633	0.221831	0	0	1	0.945747
Sample3_NAD-8mer	InjRep2	MR_AW_K_Hoefer_060922_210922_Expl2_rL2-NAD-8mer_rep2_sample_3_0.0100_XLs.idXML	2	16597	2079.66	763.346	1.86928e-06	0	3	GGQLARSAGTYVQIVAR	sp|P60422|RL2_ECOLI	151	167	0	0.0511352	0	101.070861816406236|0.026814078912139|1|AG-CO;115.049987792968764|8.299414999783039e-03|1|b2;129.066055297851563|1.785452594049275e-03|1|AG;136.061752319335938|1.0|1|MI:A';158.092041015625|1.053149346262217e-03|1|y1-H3N1;175.118911743164063|0.02434005215764|1|y1;184.107757568359347|1.033645705319941e-03|1|AGT-CO-H2O1;186.087432861328125|2.320468192920089e-03|1|GQ;186.123825073242188|3.95315373316…	100	1.3979	0	0	763.346	2	0	3	3	0	0	3.90338e-05	0.120648	24.1206	ADPribose	541.061	1	ADPribose	0	1	0	2.33333	3	GGqLARSAGTYVQIVAR	2	0.0189021	0.6853	0.21875	0	0	1	0.88254
Sample3_NAD-8mer	InjRep2	MR_AW_K_Hoefer_060922_210922_Expl2_rL2-NAD-8mer_rep2_sample_3_0.0100_XLs.idXML	2	19697	2456.66	861.057	4.08131e-06	0	3	SAGTYVQIVARDGAYVTLR	sp|P60422|RL2_ECOLI	157	175	0	3.11954	0	101.070945739746094|0.013349457643926|1|AG-CO;112.050605773925781|0.028081761673093|1|MI:C';131.08148193359375|0.086544148623943|1|a2;136.061920166015625|1.0|1|MI:A';136.075576782226563|0.056502498686314|1|iY;152.056808471679688|0.012360798195004|1|MI:G';159.076522827148438|0.082013361155987|1|b2;175.119110107421875|0.068611390888691|1|y1;200.139297485351563|0.012180110439658|1|VQ-CO;209.09259033…	100	3.55521	2.80818	0	861.054	1	3	5	2	1.23608	0	-0.0026861	0.0786584	21.0787	ADPribose	541.061	1	ADPribose	0	1	0	2.66667	3	SaGTYVQIVARDGAYVTLR	1	0.040347	1.64549	0.129412	0.00732464	0	1	0.726592
Sample3_NAD-8mer	InjRep2	MR_AW_K_Hoefer_060922_210922_Expl2_rL2-NAD-8mer_rep2_sample_3_0.0100_XLs.idXML	2	19909	2484.64	861.054	4.21127e-06	0	3	SAGTYVQIVARDGAYVTLR	sp|P60422|RL2_ECOLI	157	175	0	0.216127	0	101.071205139160156|9.003648534417152e-03|1|AG-CO;112.050529479980469|0.027228066697717|1|MI:C';113.071075439453125|0.011044729501009|1|a2-H2O1;131.081649780273438|0.105226710438728|1|a2;136.061935424804688|1.0|1|MI:A';152.056838989257813|0.010023951530457|1|MI:G';159.076507568359347|0.066829927265644|1|b2;175.119186401367188|0.066204234957695|1|y1;186.1239013671875|5.87344216182828e-03|1|AR-C1H2…	100	3.4634	2.72281	0	861.054	1	3	5	2	1.0024	0	-0.000186097	0.0905129	22.0905	ADPribose	541.061	1	ADPribose	0	1	0	2.66667	3	SaGTYVQIVARDGAYVTLR	1	0.00502204	0.969472	0.139344	0.00108074	0	1	0.782806
Sample3_NAD-8mer	InjRep2	MR_AW_K_Hoefer_060922_210922_Expl2_rL2-NAD-8mer_rep2_sample_3_0.0100_XLs.idXML	2	19912	2485.1	812.698	2.52634e-06	0	3	ATLGEVGNAEHMLRVLGK	sp|P60422|RL2_ECOLI	190	207	0	0.525733	0	110.0714111328125|3.747901180759072e-03|1|iH;127.086601257324219|0.01640285924077|1|a2-H2O1;129.102462768554688|0.017733130604029|1|y1-H2O1;130.086334228515625|5.360639188438654e-03|1|y1-H3N1;136.061874389648438|1.0|1|MI:A';143.118087768554688|4.477675538510084e-03|1|LG-CO;145.097274780273438|0.094202011823654|1|a2;147.112930297851563|9.460687637329102e-03|1|y1;155.081466674804659|0.0306138992309…	100	1.91133	0	0	812.697	1	2	6	4	0	0	-0.000427262	0.0727209	17.0727	ADPribose	541.061	1	ADPribose	0	1	0	1.5	4	ATLGEVGNAEHMLRVLGk	17	0.369213	1.37707	0.185965	0.00219645	0	1	0.768984
Sample3_NAD-8mer	InjRep2	MR_AW_K_Hoefer_060922_210922_Expl2_rL2-NAD-8mer_rep2_sample_3_0.0100_XLs.idXML	2	19996	2496.28	812.698	3.18182e-06	0	3	ATLGEVGNAEHMLRVLGK	sp|P60422|RL2_ECOLI	190	207	0	0.525733	0	127.086692810058594|0.018471285700798|1|a2-H2O1;129.102340698242188|0.020800540223718|1|y1-H2O1;130.086288452148438|5.007743835449219e-03|1|y1-H3N1;136.061859130859375|1.0|1|MI:A';145.097244262695341|0.088841080665588|1|a2;147.112808227539063|8.601534180343151e-03|1|y1;155.081619262695341|0.030005153268576|1|b2-H2O1;171.11279296875|0.014237686991692|1|LG;173.092147827148438|0.101292788982391|1|b2…	100	1.83765	0	0	812.697	1	2	6	4	0	0	-0.000427262	0.0678436	15.0678	ADPribose	541.061	1	ADPribose	0	1	0	1.25	4	ATLGEVGNAEHMLRVLGk	17	0.323572	0.736307	0.163333	0.00117875	0	1	0.65105
Sample3_NAD-8mer	InjRep2	MR_AW_K_Hoefer_060922_210922_Expl2_rL2-NAD-8mer_rep2_sample_3_0.0100_XLs.idXML	2	20052	2503.64	840.712	5.45403e-06	0	3	LEYDPNRSANIALVLYK	sp|P60422|RL2_ECOLI	81	97	0	0.503695	0	112.050704956054688|8.650277741253376e-03|1|MI:C';129.102310180664063|0.039757296442986|1|y1-H2O1;130.0865478515625|0.012357113882899|1|y1-H3N1;136.061904907226563|1.0|1|MI:A';147.11297607421875|0.030336143448949|1|y1;152.056991577148438|6.024179980158806e-03|1|MI:G';185.128860473632813|3.721388056874275e-03|1|IA;185.164993286132813|3.889110637828708e-03|1|LV-CO;197.128189086914034|3.136500483378…	100	1.57192	0.865028	0	840.712	1	55	57	2	0.602418	0	-0.000423463	0.1178	23.1178	ADPribose	541.061	1	ADPribose	0	1	0	3.33333	3	LEYDPNRSANIALVLYK	-1	0	1.29619	0.14359	0.00172448	0	1	0.819862
Sample3_NAD-8mer	InjRep2	MR_AW_K_Hoefer_060922_210922_Expl2_rL2-NAD-8mer_rep2_sample_3_0.0100_XLs.idXML	2	20087	2508.45	812.697	6.19597e-06	0	3	ATLGEVGNAEHMLRVLGK	sp|P60422|RL2_ECOLI	190	207	0	0.335596	0	110.071403503417969|0.020633574575186|1|iH;112.050544738769531|0.025632848963141|1|MI:C';127.086769104003906|0.021893832832575|1|a2-H2O1;129.102294921875|0.048005804419518|1|y1-H2O1;136.061859130859375|1.0|1|MI:A';145.09722900390625|0.08916412293911|1|a2;152.056961059570313|0.015925846993923|1|MI:G';155.081710815429688|0.032348699867725|1|b2-H2O1;171.112930297851563|0.017616517841816|1|LG;173.092…	100	2.8814	2.56328	0	812.697	1	2	6	4	1.59258	0	0.000272738	0.0638058	10.0638	ADPribose	541.061	1	ADPribose	0	1	0	1	3	ATLGEVGNAEHMLRVLGk	17	0.120452	0.710301	0.145078	0.00675594	0	1	0.415518
Sample3_NAD-8mer	InjRep2	MR_AW_K_Hoefer_060922_210922_Expl2_rL2-NAD-8mer_rep2_sample_3_0.0100_XLs.idXML	2	20126	2513.64	840.712	6.00499e-06	0	3	LEYDPNRSANIALVLYK	sp|P60422|RL2_ECOLI	81	97	0	0.741589	0	112.050506591796875|0.014746265485883|1|MI:C';129.102340698242188|0.035756397992373|1|y1-H2O1;130.086334228515625|0.013559638522565|1|y1-H3N1;136.0618896484375|1.0|1|MI:A';147.112930297851563|0.033721920102835|1|y1;152.056533813476563|8.743664249777794e-03|1|MI:G';197.12811279296875|3.566289087757468e-03|1|a2-H2O1;215.139312744140653|0.065725922584534|1|a2;225.1234130859375|2.881839871406555e-03|…	100	1.90525	1.47463	0	840.712	1	55	57	2	0.874366	0	-0.000623463	0.109446	23.1094	ADPribose	541.061	1	ADPribose	0	1	0	2.66667	3	LEYDPnRSAnIALVLYK	9	0.00405065	1.86703	0.147727	0.00217456	0	1	0.75684
Sample3_NAD-8mer	InjRep1	MR_AW_K_Hoefer_060922_200922_Expl2_rL2-NAD-8mer_rep1_sample_3_0.0100_XLs.idXML	2	4684	712.432	573.245	1.97103e-06	0	3	ITTRHIGGGHK	sp|P60422|RL2_ECOLI	49	59	0	0.144154	0	110.071640014648438|0.175723254680634|1|iH;112.050933837890625|0.017529772594571|1|MI:C';129.10272216796875|0.047791019082069|1|y1-H2O1;130.086685180664063|0.016902290284634|1|y1-H3N1;136.062271118164063|1.0|1|MI:A';147.113372802734375|0.020881339907646|1|y1;187.144851684570313|0.013895086944103|1|a2;197.12890625|0.019342826679349|1|b2-H2O1;203.10357666015625|6.416178308427334e-03|1|TT;215.139923…	100	1.57864	1.75298	0	573.245	3	0	10	10	0	0	-8.26354e-05	0.0733954	18.0734	ADPribose	541.061	1	ADPribose	0	1	0	1.4	5	ItTRHIGGGHK	1	0.0340327	4.29227	0.225806	0.0420061	0	1	0.90734
Sample3_NAD-8mer	InjRep1	MR_AW_K_Hoefer_060922_200922_Expl2_rL2-NAD-8mer_rep1_sample_3_0.0100_XLs.idXML	2	4768	720.713	776.938	3.84422e-06	0	3	SGGRNNNGRITTR	sp|P60422|RL2_ECOLI	40	52	0	1.69805	0	112.050849914550781|0.684455573558807|1|MI:C';136.062210083007813|0.427402406930923|1|MI:A';156.07720947265625|0.010124946013093|1|a3-H2O1;157.108871459960938|5.876671057194471e-03|1|y1-H2O1;175.119476318359347|0.0532789491117|1|y1;176.995498657226563|5.338429007679224e-03|1|MI:ribose+HPO3;276.16748046875|0.010877883061767|1|y2;348.07171630859375|7.488066796213388e-03|1|MI:G;358.184234619140625|8…	42.7402	9.91152	68.4456	9.2288	776.936	1	0	4	4	0	0	-0.00131928	0.0127899	11.0128	ADPribose+C-3'Phos	926.069	1	ADPribose+C-3'Phos	0	0	1	2	2	SGGRnnnGRITTR	6	0.139652	4.69618	0.177083	0	0	1	0.584399
Sample3_NAD-8mer	InjRep1	MR_AW_K_Hoefer_060922_200922_Expl2_rL2-NAD-8mer_rep1_sample_3_0.0100_XLs.idXML	2	4808	724.642	859.366	2.37091e-06	0	2	ITTRHIGGGHK	sp|P60422|RL2_ECOLI	49	59	0	2.08858	0	110.07157135009767|0.03937654197216|1|iH;112.050788879394531|7.546327076852322e-03|1|MI:C';129.102554321289063|0.034805044531822|1|y1-H2O1;130.08673095703125|0.014028244651854|1|y1-H3N1;136.062225341796875|0.702398300170899|1|MI:A';147.113449096679688|0.019250927492976|1|y1;187.145263671875|8.234565146267414e-03|1|a2;197.129226684570313|0.013322572223842|1|b2-H2O1;215.140182495117188|0.0426821634…	70.2398	2.3946	0.754633	0	859.364	3	0	10	10	0	0	-0.00179485	0.0351027	13.0351	ADPribose	541.061	1	ADPribose	0	1	0	1.66667	3	ITtRHIGGGHK	2	0.172398	3.14371	0.190114	0.00206801	0	1	0.70351
Sample3_NAD-8mer	InjRep1	MR_AW_K_Hoefer_060922_200922_Expl2_rL2-NAD-8mer_rep1_sample_3_0.0100_XLs.idXML	2	4862	729.864	430.187	7.49062e-06	0	4	ITTRHIGGGHK	sp|P60422|RL2_ECOLI	49	59	0	2.83209	0	110.071662902832031|0.222172424197197|1|iH;129.10272216796875|0.219748988747597|1|y1-H2O1;130.086700439453125|0.155181214213371|1|y1-H3N1;136.062301635742188|1.0|1|MI:A';147.113433837890625|0.043540917336941|1|y1;169.134201049804659|0.029137751087546|1|a2-H2O1;187.144805908203125|0.020320273935795|1|a2;197.12890625|0.021072082221508|1|b2-H2O1;215.139816284179688|0.038952115923166|1|b2;223.1561889…	100	4.67958	0	0	430.186	3	0	10	10	0	0	-0.00121832	0.0246258	7.02463	ADPribose	541.061	1	ADPribose	0	1	0	0.5	4	iTTRHIGGGHK	0	0.0557422	6.10244	0.147727	0.0265381	0	1	0.402463
Sample3_NAD-8mer	InjRep1	MR_AW_K_Hoefer_060922_200922_Expl2_rL2-NAD-8mer_rep1_sample_3_0.0100_XLs.idXML	2	4910	735.202	573.246	6.87069e-06	0	3	ITTRHIGGGHK	sp|P60422|RL2_ECOLI	49	59	0	2.38009	0	110.071609497070327|0.262582838535309|1|iH;129.102676391601563|0.057103607803583|1|y1-H2O1;130.086334228515625|0.025337994098663|1|y1-H3N1;136.062240600585938|1.0|1|MI:A';147.113021850585966|0.014657346531749|1|y1;187.144424438476563|0.010632300749421|1|a2;197.129409790039063|0.011477744206786|1|b2-H2O1;203.103607177734375|0.013907674700022|1|TT;215.1397705078125|0.048273660242558|1|b2;216.135162…	100	2.35738	0	0	573.245	3	0	10	10	0	0	-0.00136437	0.04177	11.0418	ADPribose	541.061	1	ADPribose	0	1	0	0.666667	3	iTTRHIGGGHK	0	0.0446326	3.06071	0.177914	0.0426538	0	1	0.604177
Sample3_NAD-8mer	InjRep1	MR_AW_K_Hoefer_060922_200922_Expl2_rL2-NAD-8mer_rep1_sample_3_0.0100_XLs.idXML	2	5023	748.068	573.247	6.93412e-06	0	3	ITTRHIGGGHK	sp|P60422|RL2_ECOLI	49	59	0	3.32216	0	110.071617126464844|0.48722305893898|1|iH;129.102676391601563|0.17565231025219|1|y1-H2O1;130.08673095703125|0.052688036113977|1|y1-H3N1;136.062255859375|0.941003382205963|1|MI:A';197.129135131835938|0.021670339629054|1|b2-H2O1;203.1031494140625|0.018858188763261|1|TT;215.139572143554688|0.030052339658141|1|b2;216.134689331054688|0.027295647189021|1|TR-C1H2N2;262.086456298828125|0.021303687244654|…	94.1003	2.16361	0	0	573.245	3	0	10	10	0	0	-0.00190441	0.0169573	9.01696	ADPribose	541.061	1	ADPribose	0	1	0	0.666667	3	iTTRHIGGGHK	0	0.17487	3.56018	0.129808	0.037563	0	1	0.601696
Sample3_NAD-8mer	InjRep1	MR_AW_K_Hoefer_060922_200922_Expl2_rL2-NAD-8mer_rep1_sample_3_0.0100_XLs.idXML	2	5051	751.216	701.583	3.07665e-06	0	3	ITTRHIGGGHK	sp|P60422|RL2_ECOLI	49	59	0	2.89482	0	110.071601867675781|0.016343535855412|1|iH;112.050827026367188|1.0|1|MI:C';129.102615356445313|0.01834681071341|1|y1-H2O1;130.0867919921875|7.632982451468706e-03|1|y1-H3N1;136.062179565429688|0.417219161987305|1|MI:A';147.113128662109375|0.013483483344316|1|y1;176.995223999023438|5.83399273455143e-03|1|MI:ribose+HPO3;187.144760131835938|5.582933779805899e-03|1|a2;197.129058837890625|5.08282519876…	41.7219	7.50734	100	6.14307	701.581	3	0	10	10	0	0	-0.00203095	0.0482258	15.0482	ADPribose+C-3'Phos	926.069	1	ADPribose+C-3'Phos	0	0	1	2.33333	3	ITTRHIGGGHK	-1	0	3.62897	0.236842	0.00308979	0	1	0.804823
Sample3_NAD-8mer	InjRep1	MR_AW_K_Hoefer_060922_200922_Expl2_rL2-NAD-8mer_rep1_sample_3_0.0100_XLs.idXML	2	5158	762.091	746.001	0	0	3	ITTRHIGGGHKQAYR	sp|P60422|RL2_ECOLI	49	63	0	3.25298	0	110.071510314941406|0.033242013305426|1|iH;112.050788879394531|3.659693524241448e-03|1|MI:C';129.102645874023438|0.011554975993931|1|iK(C6H13N2O);136.062149047851563|1.0|1|MI:A';157.108551025390625|4.026977811008692e-03|1|y1-H2O1;158.092788696289063|2.83744977787137e-03|1|y1-H3N1;171.113388061523438|2.846765099093318e-03|1|IG;175.119384765625|0.046174708753824|1|y1;176.994979858398438|2.152747008…	100	2.35431	0.365969	0	745.998	3	1	11	10	0	0	-0.00242672	0.0935852	25.0936	ADPribose	541.061	1	ADPribose	0	1	0	3.66667	3	ITTRHIGGGHKQAYr	14	0.0673815	4.3588	0.233813	0.00307208	0	1	0.935256
Sample3_NAD-8mer	InjRep1	MR_AW_K_Hoefer_060922_200922_Expl2_rL2-NAD-8mer_rep1_sample_3_0.0100_XLs.idXML	2	5162	762.672	701.583	3.86197e-06	0	3	ITTRHIGGGHK	sp|P60422|RL2_ECOLI	49	59	0	3.03735	0	110.071716308593764|0.015400488860905|1|iH;112.050857543945313|1.0|1|MI:C';129.102752685546875|0.013587407767773|1|y1-H2O1;130.086502075195313|8.012164384126663e-03|1|y1-H3N1;136.062225341796875|0.381851136684418|1|MI:A';147.113113403320313|0.011430385522544|1|y1;176.995147705078125|4.179682116955519e-03|1|MI:ribose+HPO3;187.144668579101563|7.808869238942863e-03|1|a2;197.12939453125|3.09895281679…	38.1851	8.07514	100	6.76724	701.581	3	0	10	10	0	0	-0.00213095	0.0400412	13.04	ADPribose+C-3'Phos	926.069	1	ADPribose+C-3'Phos	0	0	1	1.66667	3	IttRHIGGGHK	2	0.0112323	3.58887	0.21547	0.00306806	0	1	0.704004
Sample3_NAD-8mer	InjRep1	MR_AW_K_Hoefer_060922_200922_Expl2_rL2-NAD-8mer_rep1_sample_3_0.0100_XLs.idXML	2	5172	763.564	657.879	5.46194e-06	0	3	NNNGRITTR	sp|P60422|RL2_ECOLI	44	52	0	2.42935	0	112.050857543945313|0.756982088088989|1|MI:C';136.062225341796875|0.279139846563339|1|MI:A';158.092910766601563|2.8277060482651e-03|1|y1-H3N1;175.119461059570313|0.045871254056692|1|y1;176.995559692382813|4.228914622217417e-03|1|MI:ribose+HPO3;184.071914672851563|3.867321880534291e-03|1|a2-H3N1;197.12884521484375|3.234442789107561e-03|1|IT-H2O1;212.06719970703125|5.891664419323206e-03|1|b2-H3N1;2…	27.914	6.66017	75.6982	4.22084	657.878	2	0	4	4	0	0	-0.00159821	0.0244827	10.0245	ADPribose+C-3'Phos	926.069	1	ADPribose+C-3'Phos	0	0	1	1.33333	3	NNNGRITTr	8	0.0504435	2.87472	0.14554	0	0	1	0.75306
Sample3_NAD-8mer	InjRep1	MR_AW_K_Hoefer_060922_200922_Expl2_rL2-NAD-8mer_rep1_sample_3_0.0100_XLs.idXML	2	5246	771.876	746.001	1.38565e-06	0	3	ITTRHIGGGHKQAYR	sp|P60422|RL2_ECOLI	49	63	0	3.51924	0	110.071647644042983|0.02108234539628|1|iH;136.062210083007813|1.0|1|MI:A';157.108810424804659|4.520154092460871e-03|1|y1-H2O1;175.119552612304716|0.043661545962095|1|y1;185.092971801757813|3.673308528959751e-03|1|TT-H2O1;187.144332885742188|0.017651099711657|1|a2;197.128692626953125|0.020288994535804|1|b2-H2O1;215.139785766601563|0.093141652643681|1|b2;216.134765625|0.078135259449482|1|TR-C1H2N2;…	100	3.55159	0	0	745.998	3	1	11	10	0	0	-0.00262535	0.101938	22.1019	ADPribose	541.061	1	ADPribose	0	1	0	3	2	ITTRHIGGGHKQAYR	-1	0	4.71009	0.28125	0.00184694	0	1	0.864424
Sample3_NAD-8mer	InjRep1	MR_AW_K_Hoefer_060922_200922_Expl2_rL2-NAD-8mer_rep1_sample_3_0.0100_XLs.idXML	2	5267	774.234	701.583	3.80488e-06	0	3	ITTRHIGGGHK	sp|P60422|RL2_ECOLI	49	59	0	2.81896	0	110.071632385253906|0.017122158780694|1|iH;112.050888061523438|1.0|1|MI:C';129.10272216796875|0.017373153939843|1|y1-H2O1;130.086715698242188|7.415684871375561e-03|1|y1-H3N1;136.062255859375|0.403910249471664|1|MI:A';147.11328125|0.014869675040245|1|y1;176.995468139648438|5.398679524660111e-03|1|MI:ribose+HPO3;187.14520263671875|9.349069558084013e-03|1|a2;197.129745483398438|7.6656648889184e-03|1…	40.391	8.2548	100	5.93096	701.581	3	0	10	10	0	0	-0.00197773	0.0428728	13.0429	ADPribose+C-3'Phos	926.069	1	ADPribose+C-3'Phos	0	0	1	1.66667	3	IttRHIGGGHK	2	0.0169649	3.51413	0.20283	0.00312398	0	1	0.704287
Sample3_NAD-8mer	InjRep1	MR_AW_K_Hoefer_060922_200922_Expl2_rL2-NAD-8mer_rep1_sample_3_0.0100_XLs.idXML	2	5300	777.587	695.257	5.41351e-06	0	2	LRSGEMR	sp|P60422|RL2_ECOLI	176	182	0	3.82093	0	112.050895690917969|0.088113822042942|1|MI:C';136.062210083007813|1.0|1|MI:A';175.11944580078125|0.193653389811516|1|y1;228.171798706054688|0.018671473488212|1|b2-C1H2N2;306.160430908203125|0.176138684153557|1|y2;348.071441650390682|0.300805151462555|1|MI:G;424.725128173828068|0.059178028255701|2|[M+2H];463.730773925781307|0.307475596666336|2|[M+2H] ribose-H2O;492.221649169921875|0.02968351729214…	100	2.3894	8.81138	0.830743	695.255	2	1	4	3	0	0	-0.00265652	0.0219198	6.02192	ADPribose	541.061	1	ADPribose	0	1	0	0.5	4	LRSGEMR	-1	0	3.27015	0.0754717	0.000792755	0	1	0.503653
Sample3_NAD-8mer	InjRep1	MR_AW_K_Hoefer_060922_200922_Expl2_rL2-NAD-8mer_rep1_sample_3_0.0100_XLs.idXML	2	5302	777.762	657.88	7.17248e-06	0	3	NNNGRITTR	sp|P60422|RL2_ECOLI	44	52	0	3.44988	0	112.050849914550781|1.0|1|MI:C';136.062210083007813|0.440265685319901|1|MI:A';157.108901977539063|9.885703213512898e-03|1|y1-H2O1;175.119461059570313|0.101491555571556|1|y1;176.995437622070313|7.777520921081306e-03|1|MI:ribose+HPO3;187.14459228515625|0.01043489202857|1|IT-CO;215.139663696289063|0.011674509383738|1|IT;229.094314575195341|0.018685782328248|1|b2;235.120086669921875|9.917072020471096…	44.0266	7.62904	100	5.42761	657.878	2	0	4	4	0	0	-0.0022696	0.0276512	9.02765	ADPribose+C-3'Phos	926.069	1	ADPribose+C-3'Phos	0	0	1	1.33333	3	NNNGRITTr	8	0.0602152	3.34977	0.0962343	0	0	1	0.628456
Sample3_NAD-8mer	InjRep1	MR_AW_K_Hoefer_060922_200922_Expl2_rL2-NAD-8mer_rep1_sample_3_0.0100_XLs.idXML	2	5360	784.084	746.001	2.50242e-06	0	3	ITTRHIGGGHKQAYR	sp|P60422|RL2_ECOLI	49	63	0	3.78917	0	110.071670532226563|0.090976074337959|1|iH;112.0509033203125|0.034643463790417|1|MI:C';129.102767944335938|0.093104727566242|1|iK(C6H13N2O);136.062301635742188|1.0|1|MI:A';157.108749389648438|0.020341331139207|1|y1-H2O1;175.11956787109375|0.147082641720772|1|y1;187.1453857421875|0.0166194755584|1|a2;195.088394165039063|9.108913131058216e-03|1|GH;197.12933349609375|0.0338976085186|1|b2-H2O1;203.10…	100	12.7952	3.46435	0	745.998	3	1	11	10	0	0	-0.00282672	0.0893375	21.0893	ADPribose	541.061	1	ADPribose	0	1	0	2	3	ITTRhIGGGHKQAYR	4	0.110032	5.25639	0.194805	0.00760703	0	1	0.792096
Sample3_NAD-8mer	InjRep1	MR_AW_K_Hoefer_060922_200922_Expl2_rL2-NAD-8mer_rep1_sample_3_0.0100_XLs.idXML	2	5374	785.566	701.583	5.30503e-06	0	3	ITTRHIGGGHK	sp|P60422|RL2_ECOLI	49	59	0	2.89482	0	110.071578979492188|0.067394822835922|1|iH;112.050834655761719|1.0|1|MI:C';129.102584838867188|0.036547537893057|1|y1-H2O1;130.086471557617188|5.635007284581661e-03|1|y1-H3N1;136.06219482421875|0.433390587568283|1|MI:A';147.113189697265625|0.016524888575077|1|y1;187.144439697265625|0.044592961668968|1|a2;197.128616333007813|0.015942612662911|1|b2-H2O1;203.10308837890625|5.99139416590333e-03|1|TT;…	43.3391	6.82221	100	6.53267	701.581	3	0	10	10	0	0	-0.00203095	0.0269149	11.0269	ADPribose+C-3'Phos	926.069	1	ADPribose+C-3'Phos	0	0	1	0.666667	3	IttRHIGGGHK	2	0.0361394	2.64563	0.139738	0.00518328	0	1	0.602692
Sample3_NAD-8mer	InjRep1	MR_AW_K_Hoefer_060922_200922_Expl2_rL2-NAD-8mer_rep1_sample_3_0.0100_XLs.idXML	2	5400	787.826	695.255	4.8533e-06	0	2	LRSGEMR	sp|P60422|RL2_ECOLI	176	182	0	1.36286	0	112.050895690917969|0.061166748404503|1|MI:C';136.062255859375|1.0|1|MI:A';157.109024047851563|0.012049841694534|1|y1-H2O1;158.093032836914034|0.013728541322052|1|y1-H3N1;175.119491577148438|0.163308545947075|1|y1;228.17132568359375|0.018154684454203|1|b2-C1H2N2;289.13385009765625|7.906024344265461e-03|1|y2-H3N1;306.160491943359375|0.150276929140091|1|y2;348.071441650390682|0.291527479887009|1|MI…	100	2.43211	6.11667	0.817982	695.255	2	1	4	3	0	0	-0.000947534	0.0377312	8.03773	ADPribose	541.061	1	ADPribose	0	1	0	0.666667	3	LRSGEMR	-1	0	3.36494	0.104	0	0	1	0.672955
Sample3_NAD-8mer	InjRep1	MR_AW_K_Hoefer_060922_200922_Expl2_rL2-NAD-8mer_rep1_sample_3_0.0100_XLs.idXML	2	5483	795.739	701.583	4.82585e-06	0	3	ITTRHIGGGHK	sp|P60422|RL2_ECOLI	49	59	0	2.32468	0	110.071586608886719|0.102151468396187|1|iH;112.050827026367188|1.0|1|MI:C';129.10260009765625|0.042544476687908|1|y1-H2O1;136.06219482421875|0.481627583503723|1|MI:A';147.112960815429688|0.012746524065733|1|y1;169.133590698242188|8.992781862616539e-03|1|a2-H2O1;175.109527587890625|9.272237308323383e-03|1|TT-CO;176.995101928710938|6.365235894918442e-03|1|MI:ribose+HPO3;187.144622802734375|0.043858…	48.1628	8.24154	100	7.04609	701.581	3	0	10	10	0	0	-0.00163095	0.0234641	14.0235	ADPribose+C-3'Phos	926.069	1	ADPribose+C-3'Phos	0	0	1	1.66667	3	IttRHIGGGHK	2	0.0589877	1.44291	0.134387	0.00755642	0	1	0.802346
Sample3_NAD-8mer	InjRep1	MR_AW_K_Hoefer_060922_200922_Expl2_rL2-NAD-8mer_rep1_sample_3_0.0100_XLs.idXML	2	5520	798.976	656.004	3.2226e-06	0	4	ITTRHIGGGHKQAYR	sp|P60422|RL2_ECOLI	49	63	0	1.40369	0	110.071487426757813|0.022252770140767|1|iH;112.050735473632813|0.224329963326454|1|MI:C';129.102630615234375|3.32559272646904e-03|1|iK(C6H13N2O);136.06207275390625|0.099665209650993|1|MI:A';157.108657836914034|1.359488349407911e-03|1|y1-H2O1;158.092742919921875|1.806801883503795e-03|1|y1-H3N1;175.119293212890625|0.014102327637374|1|y1;176.994873046875|1.558002433739603e-03|1|MI:ribose+HPO3;187.14…	9.96652	1.18609	22.433	1.13464	656.003	3	1	11	10	0	0	-0.000920823	0.030109	19.0301	ADPribose+C-3'Phos	926.069	1	ADPribose+C-3'Phos	0	0	1	1.33333	3	ITTRHIGGGHKQAYr	14	0.0656113	4.73811	0.154412	0.00579197	0	1	0.716436
Sample3_NAD-8mer	InjRep1	MR_AW_K_Hoefer_060922_200922_Expl2_rL2-NAD-8mer_rep1_sample_3_0.0100_XLs.idXML	2	5730	817.444	1311	2.96757e-07	0	2	ITTRHIGGGHKQAYR	sp|P60422|RL2_ECOLI	49	63	0	3.4779	0	110.071449279785156|2.80688563361764e-03|1|iH;112.050773620605469|0.0769247636199|1|MI:C';136.062103271484375|0.060835056006908|1|MI:A';157.108642578125|1.938383444212377e-03|1|y1-H2O1;175.119308471679688|0.033401604741812|1|y1;176.99566650390625|1.589900231920183e-03|1|MI:ribose+HPO3;216.134902954101563|0.013219015672803|1|TR-C1H2N2;235.119522094726563|8.497580420225859e-04|1|y1+ribose-2H2O;251.…	6.08351	6.39967	7.69248	9.20568	1311	3	1	11	10	0	0	-0.00455952	0.0269237	20.0269	ADPribose+C-3'Phos	926.069	1	ADPribose+C-3'Phos	0	0	1	3	2	ITTrHIGGGHKQAYR	3	0.041198	2.64601	0.165138	0.00030522	0	1	0.716209
Sample3_NAD-8mer	InjRep1	MR_AW_K_Hoefer_060922_200922_Expl2_rL2-NAD-8mer_rep1_sample_3_0.0100_XLs.idXML	2	5860	829.707	656.004	2.82483e-06	0	4	ITTRHIGGGHKQAYR	sp|P60422|RL2_ECOLI	49	63	0	2.16588	0	110.071563720703125|0.031810857355595|1|iH;112.050804138183594|0.359437257051468|1|MI:C';129.102645874023438|0.013305550441146|1|iK(C6H13N2O);136.062149047851563|0.172728717327118|1|MI:A';158.092758178710938|3.147173672914505e-03|1|y1-H3N1;175.1195068359375|0.017129350453615|1|y1;187.144271850585966|3.845019266009331e-03|1|a2;197.128585815429688|5.168315954506397e-03|1|b2-H2O1;215.139480590820313…	17.2729	2.16751	35.9437	1.9923	656.003	3	1	11	10	0	0	-0.00142082	0.0320645	21.0321	ADPribose+C-3'Phos	926.069	1	ADPribose+C-3'Phos	0	0	1	2	3	ITTRHIGGGHKQAYr	14	0.731137	4.45864	0.165323	0.00534129	0	1	0.788005
Sample3_NAD-8mer	InjRep1	MR_AW_K_Hoefer_060922_200922_Expl2_rL2-NAD-8mer_rep1_sample_3_0.0100_XLs.idXML	2	5962	839.752	656.005	7.43851e-06	0	4	ITTRHIGGGHKQAYR	sp|P60422|RL2_ECOLI	49	63	0	2.95338	0	110.071540832519531|0.077636726200581|1|iH;112.050842285156236|0.092704512178898|1|MI:C';129.10260009765625|8.760298602283001e-03|1|iK(C6H13N2O);136.062225341796875|0.051028251647949|1|MI:A';175.1195068359375|0.059330385178328|1|y1;223.1561279296875|0.084955707192421|1|HI-CO;249.135391235351563|0.019212741404772|1|HK-H3N1;251.151123046875|0.113329373300076|1|HI;266.161865234375|0.014570430852473|…	5.10283	0.652493	9.27045	0.698016	656.003	3	1	11	10	0	0	-0.00193742	0.0548224	20.0548	ADPribose+C-3'Phos	926.069	1	ADPribose+C-3'Phos	0	0	1	2	3	ITTrHIGGGHKQAYr	14	0.143918	3.7059	0.122951	0.012121	0	1	0.718202
Sample3_NAD-8mer	InjRep1	MR_AW_K_Hoefer_060922_200922_Expl2_rL2-NAD-8mer_rep1_sample_3_0.0100_XLs.idXML	2	5972	840.549	592.176	7.70687e-06	0	3	LRSGEMR	sp|P60422|RL2_ECOLI	176	182	0	2.42714	0	112.050872802734375|1.0|1|MI:C';136.062240600585938|0.497633576393127|1|MI:A';141.06634521484375|0.085376977920532|1|GE-CO-H2O1;159.076995849609375|0.05661004781723|1|GE-CO;175.119491577148438|0.148115813732147|1|y1;235.119888305664063|0.038527339696884|1|y1+ribose-2H2O;306.16070556640625|0.044488653540611|1|y2;348.0718994140625|8.068786934018135e-03|1|MI:G;463.73004150390625|0.095427922904491|2|…	49.7634	6.92164	100	4.30388	592.175	2	1	4	3	0	0	-0.00143729	0.021147	6.02115	ADPribose+C-3'Phos	926.069	1	ADPribose+C-3'Phos	0	0	1	0.5	4	LRSGEMr	6	0.0385273	3.15962	0.0560345	0.00481435	0	1	0.503524
Sample3_NAD-8mer	InjRep1	MR_AW_K_Hoefer_060922_200922_Expl2_rL2-NAD-8mer_rep1_sample_3_0.0100_XLs.idXML	2	6028	845.735	663.276	2.01032e-06	0	2	GVRPTVR	sp|P60422|RL2_ECOLI	215	221	0	2.89086	0	112.050918579101563|0.011381677351892|1|MI:C';129.10260009765625|0.103956557810307|1|a2;136.062164306640625|1.0|1|MI:A';157.09765625|0.020055463537574|1|b2;157.10888671875|0.011550697498024|1|y1-H2O1;158.092742919921875|0.013802781701088|1|y1-H3N1;175.119415283203125|0.197876662015915|1|y1;207.113601684570313|5.981916096061468e-03|1|a2+ribose-H2O;235.120941162109375|0.010118692182004|1|y1+ribose-…	100	1.37361	1.13817	0	663.274	2	27	32	5	0	0	-0.00191743	0.0586552	9.05865	ADPribose	541.061	1	ADPribose	0	1	0	1.33333	3	GVRPTVr	6	0.0443922	4.00206	0.191837	0	0	1	0.843109
Sample3_NAD-8mer	InjRep1	MR_AW_K_Hoefer_060922_200922_Expl2_rL2-NAD-8mer_rep1_sample_3_0.0100_XLs.idXML	2	6152	856.509	663.275	5.52407e-06	0	2	GVRPTVR	sp|P60422|RL2_ECOLI	215	221	0	2.87172	0	129.102645874023438|0.061966713517904|1|a2;136.062286376953125|0.857430577278137|1|MI:A';158.092819213867188|0.012164342217147|1|y1-H3N1;175.119583129882813|0.177876025438309|1|y1;274.18853759765625|0.043351020663977|1|y2;348.07147216796875|0.338884681463242|1|MI:G;392.743957519531307|0.12263648211956|2|[M+2H];422.744842529296875|0.079025141894817|2|[M+2H] ribose-2H2O;431.749847412109375|0.301027…	85.7431	0	0	0	663.274	2	27	32	5	0	0	-0.00190474	0.062149	6.06215	ADPribose	541.061	1	ADPribose	0	1	0	1	2	GVrPTVR	2	0.024933	3.65677	0.268041	0	0	1	0.677025
Sample3_NAD-8mer	InjRep1	MR_AW_K_Hoefer_060922_200922_Expl2_rL2-NAD-8mer_rep1_sample_3_0.0100_XLs.idXML	2	6153	856.578	664.752	4.5173e-06	0	2	AGAARWR	sp|P60422|RL2_ECOLI	208	214	0	2.72711	0	101.070983886718764|6.153888534754515e-03|1|a2;111.05538177490233|0.022949149832129|1|b2-H2O1;112.050697326660156|0.015689011663198|1|MI:C';115.086776733398438|0.010379369370639|1|AA-CO;129.066238403320313|0.0123833976686|1|b2;136.062225341796875|1.0|1|MI:A';157.109451293945313|6.269588135182858e-03|1|y1-H2O1;175.119430541992188|0.092913947999477|1|y1;200.10369873046875|0.01503396127373|1|b3;235.…	100	1.98653	1.5689	0	664.75	1	0	6	6	0	0	-0.00181285	0.020873	6.02087	ADPribose	541.061	1	ADPribose	0	1	0	1	2	AGAARWr	6	0.00798803	3.29188	0.176471	0	0	1	0.670146
Sample3_NAD-8mer	InjRep1	MR_AW_K_Hoefer_060922_200922_Expl2_rL2-NAD-8mer_rep1_sample_3_0.0100_XLs.idXML	2	6278	867.828	664.751	3.95551e-06	0	2	AGAARWR	sp|P60422|RL2_ECOLI	208	214	0	1.77163	0	112.050834655761719|0.072510689496994|1|MI:C';115.087081909179673|0.010704960674047|1|AA-CO;129.066375732421875|0.012613210827112|1|b2;136.06219482421875|1.0|1|MI:A';175.11944580078125|0.103957988321781|1|y1;200.103485107421875|0.014528987929225|1|b3;235.11968994140625|0.015483529306948|1|y1+ribose-2H2O;271.14117431640625|0.010012989863753|1|b4;344.17230224609375|6.02211058139801e-03|1|y2-H3N1;34…	100	2.62833	7.25107	0	664.75	1	0	6	6	0	0	-0.00117769	0.0213609	7.02136	ADPribose	541.061	1	ADPribose	0	1	0	1	3	AGAARWr	6	0.0262368	3.16791	0.153846	0	0	1	0.836893
Sample3_NAD-8mer	InjRep1	MR_AW_K_Hoefer_060922_200922_Expl2_rL2-NAD-8mer_rep1_sample_3_0.0100_XLs.idXML	2	6433	882.161	570.854	6.05391e-06	0	3	GVRPTVR	sp|P60422|RL2_ECOLI	215	221	0	0.649675	0	112.050842285156236|0.580984592437744|1|MI:C';129.102645874023438|0.115593813359737|1|a2;136.062210083007813|0.395384430885315|1|MI:A';157.097320556640653|5.87587570771575e-03|1|b2;157.108840942382813|0.016079807654023|1|y1-H2O1;175.119476318359347|0.08227114379406|1|y1;176.99505615234375|0.012951598502696|1|MI:ribose+HPO3;274.187957763671875|6.975158583372831e-03|1|y2;274.972869873046875|1.54650…	39.5384	4.83546	58.0985	2.30334	570.854	2	27	32	5	0	0	-0.00037087	0.0268468	6.02685	ADPribose+C-3'Phos	926.069	1	ADPribose+C-3'Phos	0	0	1	0.666667	3	GVRPTVR	-1	0	1.84686	0.111607	0	0	1	0.671141
Sample3_NAD-8mer	InjRep1	MR_AW_K_Hoefer_060922_200922_Expl2_rL2-NAD-8mer_rep1_sample_3_0.0100_XLs.idXML	2	6514	889.821	664.752	4.49671e-06	0	2	AGAARWR	sp|P60422|RL2_ECOLI	208	214	0	3.02797	0	112.050834655761719|0.161055386066437|1|MI:C';115.086883544921875|0.017085844650865|1|AA-CO;129.06622314453125|0.018981758505106|1|b2;136.06219482421875|0.876157462596893|1|MI:A';157.108505249023438|0.013241207227111|1|y1-H2O1;175.119461059570313|0.164621695876122|1|y1;200.10333251953125|0.013411198742688|1|b3;235.1197509765625|0.058570817112923|1|y1+ribose-2H2O;271.1409912109375|9.78006329387426…	87.6157	5.7631	16.1055	0.732084	664.75	1	0	6	6	0	0	-0.00201285	0.0173403	7.01734	ADPribose	541.061	1	ADPribose	0	1	0	0.75	4	AGAARWr	6	0.0760166	3.26964	0.107438	0	0	1	0.836223
Sample3_NAD-8mer	InjRep1	MR_AW_K_Hoefer_060922_200922_Expl2_rL2-NAD-8mer_rep1_sample_3_0.0100_XLs.idXML	2	6561	894.316	855.779	1.78201e-06	0	2	GVRPTVR	sp|P60422|RL2_ECOLI	215	221	0	1.85356	0	112.050895690917969|0.655349373817444|1|MI:C';129.102706909179688|0.072286784648895|1|a2;136.062271118164063|0.490367203950882|1|MI:A';175.119552612304716|0.149584650993347|1|y1;176.995559692382813|0.010984443128109|1|MI:ribose+HPO3;181.097854614257813|8.801470510661602e-03|1|PT-H2O1;274.188629150390625|0.022488813847303|1|y2;348.071319580078125|0.017136044800282|1|MI:G;392.744232177734375|0.0279…	49.0367	19.1976	65.5349	20.2728	855.777	2	27	32	5	0	0	-0.00158624	0.0373318	6.03733	ADPribose+C-3'Phos	926.069	1	ADPribose+C-3'Phos	0	0	1	0.666667	3	GVRPTVR	-1	0	3.73153	0.125	0	0	1	0.672889
Sample3_NAD-8mer	InjRep1	MR_AW_K_Hoefer_060922_200922_Expl2_rL2-NAD-8mer_rep1_sample_3_0.0100_XLs.idXML	2	6597	897.595	857.257	4.67626e-07	0	2	AGAARWR	sp|P60422|RL2_ECOLI	208	214	0	2.83861	0	101.071136474609375|2.605689456686378e-03|1|a2;112.050765991210938|0.668453872203827|1|MI:C';115.086807250976563|6.13068975508213e-03|1|AA-CO;129.066116333007813|2.51888413913548e-03|1|b2;136.062103271484375|0.487535208463669|1|MI:A';157.10870361328125|3.499366575852037e-03|1|y1-H2O1;175.119354248046875|0.086335457861424|1|y1;176.99505615234375|9.252144023776054e-03|1|MI:ribose+HPO3;186.124481201…	48.7535	17.5962	66.8454	19.1277	857.254	1	0	6	6	0	0	-0.00243341	0.0153534	7.01535	ADPribose+C-3'Phos	926.069	1	ADPribose+C-3'Phos	0	0	1	0.75	4	AGaARWR	2	0.00725832	2.48381	0.167939	0	0	1	0.835892
Sample3_NAD-8mer	InjRep1	MR_AW_K_Hoefer_060922_200922_Expl2_rL2-NAD-8mer_rep1_sample_3_0.0100_XLs.idXML	2	6657	903.014	753.576	4.48084e-06	0	4	GVRPTVRGTAM(Oxidation)NPVDHPHGGGEGR	sp|P60422|RL2_ECOLI	215	238	0	2.71955	0	110.071372985839844|0.059645067900419|1|iH;112.050651550292983|0.011426504701376|1|MI:C';113.071022033691406|3.34720523096621e-03|1|GT-CO-H2O1;129.102401733398438|0.018415294587612|1|a2;136.061981201171875|0.575896620750427|1|MI:A';157.09735107421875|7.797630038112402e-03|1|b2;157.108734130859347|4.587776958942413e-03|1|y1-H2O1;169.133682250976563|5.304700694978237e-03|1|PV-CO;175.119140625|0.036…	57.5897	1.32938	1.14265	0	753.574	2	0	5	5	0	0	-0.00204938	0.0760412	26.076	ADPribose	541.061	1	ADPribose	0	1	0	2.33333	3	gVRPTVRgTAMNPVDHPHgggEgR	22	0.0472726	2.17966	0.147059	0.00406897	0	1	0.65548
Sample3_NAD-8mer	InjRep1	MR_AW_K_Hoefer_060922_200922_Expl2_rL2-NAD-8mer_rep1_sample_3_0.0100_XLs.idXML	2	6716	908.058	857.257	3.06929e-06	0	2	AGAARWR	sp|P60422|RL2_ECOLI	208	214	0	2.98101	0	112.050842285156236|0.596400141716003|1|MI:C';136.06219482421875|0.404063910245895|1|MI:A';175.119415283203125|0.075751684606075|1|y1;176.995498657226563|7.172591518610716e-03|1|MI:ribose+HPO3;186.124465942382813|4.964964929968119e-03|1|AR-C1H2N2;271.1409912109375|8.783129043877125e-03|1|b4;348.071380615234375|4.982279147952795e-03|1|MI:G;359.183837890625|4.650121089071035e-03|1|AAR+ribose-2H2O;3…	40.4064	17.9684	59.64	18.5477	857.254	1	0	6	6	0	0	-0.00255548	0.0153581	5.01536	ADPribose+C-3'Phos	926.069	1	ADPribose+C-3'Phos	0	0	1	0.666667	3	AGAARwR	5	0.0184988	3.38256	0.149533	0	0	1	0.50256
Sample3_NAD-8mer	InjRep1	MR_AW_K_Hoefer_060922_200922_Expl2_rL2-NAD-8mer_rep1_sample_3_0.0100_XLs.idXML	2	6739	909.932	694.307	4.40618e-06	0	2	FIVRRR	sp|P60422|RL2_ECOLI	266	271	0	2.73589	0	112.050872802734375|0.04986073449254|1|MI:C';120.081207275390625|0.015404359437525|1|a1;136.062255859375|0.340745598077774|1|MI:A';157.108734130859347|9.345480240881445e-03|1|y1-H2O1;158.092758178710938|8.972218260169029e-03|1|y1-H3N1;175.119522094726563|0.11495903134346|1|y1;176.99468994140625|4.032973200082779e-03|1|MI:ribose+HPO3;214.155288696289063|6.858955603092909e-03|1|VR-C1H2N2;233.165588…	34.0746	0.894553	4.98607	0	694.305	2	0	6	6	0	0	-0.00189955	0.0170842	5.01708	ADPribose	541.061	1	ADPribose	0	1	0	1	2	FIVRRr	5	0.0503924	3.94097	0.120536	0	0	1	0.803417
Sample3_NAD-8mer	InjRep1	MR_AW_K_Hoefer_060922_200922_Expl2_rL2-NAD-8mer_rep1_sample_3_0.0100_XLs.idXML	2	6767	912.136	520.893	5.92216e-06	0	3	IVDFKRNK	sp|P60422|RL2_ECOLI	64	71	0	1.43327	0	120.081123352050781|0.026670329272747|1|iF;129.102676391601563|0.128804191946983|1|y1-H2O1;130.086715698242188|7.549630478024483e-03|1|y1-H3N1;136.062225341796875|1.0|1|MI:A';147.113250732421875|0.010360315442085|1|y1;162.091766357421875|7.779733277857304e-03|1|iK(C5H10N1)ribose-H2O;185.165435791015625|0.125405415892601|1|a2;207.112777709960938|5.100458394736052e-03|1|y1+ribose-2H2O;213.160491943…	100	1.37244	0	0	520.892	1	0	1	1	0	0	-0.000746577	0.0500358	9.05004	ADPribose	541.061	1	ADPribose	0	1	0	1.33333	3	IVDFKRNk	7	0.100454	3.54209	0.130081	0.00582984	0	1	0.721434
Sample3_NAD-8mer	InjRep1	MR_AW_K_Hoefer_060922_200922_Expl2_rL2-NAD-8mer_rep1_sample_3_0.0100_XLs.idXML	2	6791	914.047	753.575	3.59044e-06	0	4	GVRPTVRGTAM(Oxidation)NPVDHPHGGGEGR	sp|P60422|RL2_ECOLI	215	238	0	1.65794	0	110.071563720703125|0.065226145088673|1|iH;112.0509033203125|9.276398457586764e-03|1|MI:C';129.102676391601563|0.038017794489861|1|a2;136.06219482421875|0.540393590927124|1|MI:A';157.09771728515625|0.01539783552289|1|b2;157.108795166015625|7.057489361613989e-03|1|y1-H2O1;158.092742919921875|0.011032443493605|1|y1-H3N1;169.133987426757813|6.156597752124071e-03|1|PV-CO;175.119461059570313|0.0438059…	54.0394	1.02168	0.92764	0	753.574	2	0	5	5	0	0	-0.00124938	0.0866725	33.0867	ADPribose	541.061	1	ADPribose	0	1	0	3	3	gVRPTVRgTAMNPVDHPHgggEgR	22	0.0453118	3.57485	0.168103	0.00390869	0	1	0.829855
Sample3_NAD-8mer	InjRep1	MR_AW_K_Hoefer_060922_200922_Expl2_rL2-NAD-8mer_rep1_sample_3_0.0100_XLs.idXML	2	7650	991.486	591.543	3.94407e-06	0	3	FIVRRR	sp|P60422|RL2_ECOLI	266	271	0	1.71553	0	112.050918579101563|1.0|1|MI:C';120.081192016601563|0.017788980156183|1|a1;136.062301635742188|0.34321129322052|1|MI:A';157.10858154296875|6.229592487215996e-03|1|y1-H2O1;158.092971801757813|6.422968115657568e-03|1|y1-H3N1;175.119583129882813|0.065100818872452|1|y1;176.99542236328125|4.307851195335388e-03|1|MI:ribose+HPO3;185.165481567382813|5.633685272186996e-03|1|IV-CO;208.072845458984375|5.816…	34.3211	5.24528	100	4.16349	591.542	2	0	6	6	0	0	-0.00101481	0.0191489	5.01915	ADPribose+C-3'Phos	926.069	1	ADPribose+C-3'Phos	0	0	1	0.666667	3	fIVRRR	0	0.0557792	3.02418	0.155251	0	0	1	0.80383
Sample3_NAD-8mer	InjRep1	MR_AW_K_Hoefer_060922_200922_Expl2_rL2-NAD-8mer_rep1_sample_3_0.0100_XLs.idXML	2	7767	1002.15	886.812	8.79454e-07	0	2	FIVRRR	sp|P60422|RL2_ECOLI	266	271	0	3.0074	0	112.050857543945313|0.198786050081253|1|MI:C';120.081100463867188|8.177494630217552e-03|1|a1;136.062225341796875|0.161803930997849|1|MI:A';152.057464599609375|2.605874557048082e-03|1|MI:G';157.108657836914034|6.633772049099207e-03|1|y1-H2O1;158.092788696289063|2.280499786138535e-03|1|y1-H3N1;175.119491577148438|0.07852727919817|1|y1;176.995361328125|4.414476919919252e-03|1|MI:ribose+HPO3;185.1652…	16.1804	14.4032	19.8786	13.9324	886.809	2	0	6	6	0.260587	0	-0.00266699	0.0123669	6.01237	ADPribose+C-3'Phos	926.069	1	ADPribose+C-3'Phos	0	0	1	1	2	fIVRRR	0	0.174614	2.28472	0.18107	0	0	1	1.00247
Sample3_NAD-8mer	InjRep1	MR_AW_K_Hoefer_060922_200922_Expl2_rL2-NAD-8mer_rep1_sample_3_0.0100_XLs.idXML	2	7887	1012.29	892.688	4.4454e-06	0	3	GTAMNPVDHPHGGGEGRNFGK	sp|P60422|RL2_ECOLI	222	242	0	1.77097	0	110.071647644042983|0.022436348721385|1|iH;112.050910949707017|0.024569986388087|1|MI:C';113.071479797363281|8.155662566423416e-03|1|a2-H2O1;127.087219238281236|7.117205765098333e-03|1|AM-CO-C1H4S1;129.102706909179688|0.029400648549199|1|y1-H2O1;131.081924438476563|0.015315474942327|1|a2;136.062332153320313|0.648744821548462|1|MI:A';141.066436767578125|0.022114424034953|1|b2-H2O1;159.076614379882…	64.8745	2.30837	2.457	0.839306	892.686	3	2	4	2	0	0	-0.00158092	0.0275162	17.0275	ADPribose	541.061	1	ADPribose	0	1	0	2	4	GTAMNPVDHPHGGGEGRnFGK	17	0.129873	3.70139	0.136667	0.00336754	0	1	0.651376
Sample3_NAD-8mer	InjRep1	MR_AW_K_Hoefer_060922_200922_Expl2_rL2-NAD-8mer_rep1_sample_3_0.0100_XLs.idXML	2	7898	1013.28	591.543	2.94522e-06	0	3	FIVRRR	sp|P60422|RL2_ECOLI	266	271	0	2.41352	0	112.050933837890625|1.0|1|MI:C';120.081214904785156|0.026732040569186|1|a1;136.062301635742188|0.332461446523666|1|MI:A';158.093093872070313|6.296935025602579e-03|1|y1-H3N1;175.119598388671875|0.059310246258974|1|y1;176.9954833984375|3.541472833603621e-03|1|MI:ribose+HPO3;185.16558837890625|3.148948075249791e-03|1|IV-CO;208.072677612304716|5.900419782847166e-03|1|b1+ribose-2H2O;213.16049194335934…	33.2461	5.53306	100	4.3137	591.542	2	0	6	6	0	0	-0.0014277	0.021835	5.02183	ADPribose+C-3'Phos	926.069	1	ADPribose+C-3'Phos	0	0	1	0.666667	3	fIVRRR	0	0.0723834	3.85848	0.166667	0	0	1	0.804367
Sample3_NAD-8mer	InjRep1	MR_AW_K_Hoefer_060922_200922_Expl2_rL2-NAD-8mer_rep1_sample_3_0.0100_XLs.idXML	2	8020	1024.23	591.543	5.47746e-06	0	3	FIVRRR	sp|P60422|RL2_ECOLI	266	271	0	2.82624	0	112.050918579101563|1.0|1|MI:C';120.081192016601563|0.042193289846182|1|a1;136.062286376953125|0.378072410821915|1|MI:A';158.093109130859347|0.012498893775046|1|y1-H3N1;175.11956787109375|0.093903891742229|1|y1;185.165802001953125|6.387052591890097e-03|1|IV-CO;233.165481567382813|0.016921224072576|1|a2;261.160797119140625|7.59045360609889e-03|1|b2;306.0496826171875|0.041091449558735|1|b1+ribose-H…	37.8072	5.12444	100	4.10914	591.542	2	0	6	6	0	0	-0.00167184	0.0235163	5.02352	ADPribose+C-3'Phos	926.069	1	ADPribose+C-3'Phos	0	0	1	0.666667	3	fIVRRR	0	0.0459484	4.43336	0.108225	0	0	1	0.804703
Sample3_NAD-8mer	InjRep1	MR_AW_K_Hoefer_060922_200922_Expl2_rL2-NAD-8mer_rep1_sample_3_0.0100_XLs.idXML	2	8167	1037.05	749.578	3.52838e-06	0	4	GVRPTVRGTAMNPVDHPHGGGEGR	sp|P60422|RL2_ECOLI	215	238	0	3.97309	0	110.071662902832031|0.060696810483932|1|iH;129.102767944335938|0.01211725268513|1|a2;136.062286376953125|0.418590217828751|1|MI:A';169.134033203125|6.294430699199438e-03|1|PV-CO;175.119781494140653|0.015758449211717|1|y1;225.098434448242188|5.259491503238678e-03|1|DH-CO;232.141082763671875|0.077038139104843|1|y2;235.119781494140653|0.051750633865595|1|HP;253.09515380859375|5.192432552576065e-03|1…	41.859	0	0	0	749.575	2	0	5	5	0	0	-0.00297813	0.109374	29.1094	ADPribose	541.061	1	ADPribose	0	1	0	3.66667	3	GVRPtVRGtAMNPVDHPHGGGEGR	8	0.029476	5.12043	0.235955	0.00498238	0	1	0.743886
Sample3_NAD-8mer	InjRep1	MR_AW_K_Hoefer_060922_200922_Expl2_rL2-NAD-8mer_rep1_sample_3_0.0100_XLs.idXML	2	8292	1047.11	749.577	6.66259e-06	0	4	GVRPTVRGTAMNPVDHPHGGGEGR	sp|P60422|RL2_ECOLI	215	238	0	2.37218	0	110.07157135009767|0.026263911277056|1|iH;129.10260009765625|0.05199296399951|1|a2;136.062210083007813|0.06840205937624|1|MI:A';155.081527709960938|3.056682413443923e-03|1|AM-C1H4S1;157.09747314453125|0.010856267996132|1|b2;169.134368896484375|4.554823506623507e-03|1|PV-CO;173.092498779296875|0.01665666513145|1|TA;173.129470825195341|2.080500358715653e-03|1|TV-CO;175.1195068359375|4.1010132990777…	6.84021	0	0	0	749.575	2	0	5	5	0	0	-0.00177813	0.0317019	20.0317	ADPribose	541.061	1	ADPribose	0	1	0	0.75	4	GVRpTVRGTAMNpVDHpHGGGEGR	16	0.0878017	2.69624	0.102881	0.0032717	0	1	0.479639
Sample3_NAD-8mer	InjRep1	MR_AW_K_Hoefer_060922_200922_Expl2_rL2-NAD-8mer_rep1_sample_3_0.0100_XLs.idXML	2	8339	1050.84	525.895	6.06292e-06	0	3	RTDKFIVR	sp|P60422|RL2_ECOLI	262	269	0	0.0338114	0	112.087295532226563|0.018712496384978|1|a1-H3N1;115.086982727050781|0.02386636659503|1|b1-C1H2N2;120.081077575683594|0.021343119442463|1|iF;129.102706909179688|0.328890949487686|1|iK(C6H13N2O);136.062271118164063|1.0|1|MI:A';175.11956787109375|0.116771556437016|1|y1;217.082901000976563|0.013910859823227|1|TD;227.1033935546875|0.044051598757505|1|DK-H3N1;244.129745483398438|0.018626268953085|1|DK;…	100	0	0	0	525.895	2	17	23	6	0	0	1.77812e-05	0.0288812	15.0289	ADPribose	541.061	1	ADPribose	0	1	0	1.4	5	RTDkFIVR	3	0.0319124	5.30286	0.0805861	0.00210025	0	1	1.00413
Sample3_NAD-8mer	InjRep1	MR_AW_K_Hoefer_060922_200922_Expl2_rL2-NAD-8mer_rep1_sample_3_0.0100_XLs.idXML	2	8521	1066.13	556.579	6.01477e-06	0	3	WRGVRPTVR	sp|P60422|RL2_ECOLI	213	221	0	1.55479	0	112.050926208496094|0.027806358411908|1|MI:C';129.10260009765625|0.013488632626832|1|GV-CO;130.065689086914063|0.012385980226099|1|iP+ribose-2H2O;136.062286376953125|1.0|1|MI:A';158.093002319335938|5.797349382191897e-03|1|y1-H3N1;159.092239379882813|0.066694498062134|1|a1;175.119735717773438|0.073464274406433|1|y1;274.188385009765625|0.010298311710358|1|y2;301.16754150390625|0.013276210054755|1|b…	100	1.17369	2.78064	0	556.578	1	171	187	16	0	0	-0.000865365	0.0377263	10.0377	ADPribose	541.061	1	ADPribose	0	1	0	0.666667	3	WRGVRpTVR	5	0.012386	5.47738	0.195122	0	0	1	0.754716
Sample3_NAD-8mer	InjRep1	MR_AW_K_Hoefer_060922_200922_Expl2_rL2-NAD-8mer_rep1_sample_3_0.0100_XLs.idXML	2	8647	1077.01	556.579	6.72884e-06	0	3	WRGVRPTVR	sp|P60422|RL2_ECOLI	213	221	0	1.11615	0	112.050888061523438|0.026508120819926|1|MI:C';129.102340698242188|8.279697969555855e-03|1|GV-CO;136.062286376953125|1.0|1|MI:A';159.092239379882813|0.055085990577936|1|a1;175.11962890625|0.09089694917202|1|y1;301.167633056640625|0.019514482468367|1|b2-C1H2N2;348.071624755859375|0.219584345817566|1|MI:G;392.74456787109375|0.067132689058781|2|y7;396.556793212890625|0.021884677931666|3|[M+3H-NH3] ri…	100	1.25397	2.65081	0	556.578	1	171	187	16	0	0	-0.000621224	0.0369443	6.03694	ADPribose	541.061	1	ADPribose	0	1	0	0.5	2	WRgVRPTVR	2	0.0248247	5.84276	0.184466	0	0	1	0.504618
Sample3_NAD-8mer	InjRep1	MR_AW_K_Hoefer_060922_200922_Expl2_rL2-NAD-8mer_rep1_sample_3_0.0100_XLs.idXML	2	8659	1077.83	525.896	3.24442e-06	0	3	RTDKFIVR	sp|P60422|RL2_ECOLI	262	269	0	0.662546	0	112.087219238281236|0.013145255856216|1|a1-H3N1;115.086906433105469|0.052860531955957|1|b1-C1H2N2;120.081100463867188|0.022312922403216|1|iF;129.102645874023438|0.102735765278339|1|iK(C6H13N2O);136.06219482421875|1.0|1|MI:A';157.10888671875|7.679400034248829e-03|1|y1-H2O1;158.092987060546875|0.01178393419832|1|y1-H3N1;175.119476318359347|0.104577586054802|1|y1;189.087478637695341|4.81767067685723…	100	2.1165	0	0	525.895	2	17	23	6	0	0	-0.00034843	0.065035	18.065	ADPribose	541.061	1	ADPribose	0	1	0	1.75	4	RTDKFiVR	5	0.014408	5.56033	0.145749	0.00347797	0	1	1.00929
Sample3_NAD-8mer	InjRep1	MR_AW_K_Hoefer_060922_200922_Expl2_rL2-NAD-8mer_rep1_sample_3_0.0100_XLs.idXML	2	8773	1087.58	556.579	6.73613e-06	0	3	WRGVRPTVR	sp|P60422|RL2_ECOLI	213	221	0	1.66446	0	112.050834655761719|0.040946066379547|1|MI:C';136.062271118164063|1.0|1|MI:A';159.092208862304716|0.037927001714706|1|a1;175.119552612304716|0.060257125645876|1|y1;274.187713623046875|6.294297054409981e-03|1|y2;326.1629638671875|8.001299574971199e-03|1|b2-H3N1;348.0714111328125|0.182241454720497|1|MI:G;376.225494384765625|0.013669212348759|3|[M+3H];392.7449951171875|0.027018947526813|2|y7;402.228…	100	1.85589	4.09461	0	556.578	1	171	187	16	0	0	-0.0009264	0.023971	8.02397	ADPribose	541.061	1	ADPribose	0	1	0	1	2	WRgVRPTVR	2	0.0448917	3.33863	0.163636	0	0	1	0.627996
Sample3_NAD-8mer	InjRep1	MR_AW_K_Hoefer_060922_200922_Expl2_rL2-NAD-8mer_rep1_sample_3_0.0100_XLs.idXML	2	8780	1088.06	525.896	4.42168e-06	0	3	RTDKFIVR	sp|P60422|RL2_ECOLI	262	269	0	1.01072	0	112.087211608886719|0.011691542342305|1|a1-H3N1;115.086982727050781|0.049322679638863|1|b1-C1H2N2;120.081031799316406|8.899804204702377e-03|1|iF;129.1026611328125|0.040578406304121|1|iK(C6H13N2O);136.062240600585938|1.0|1|MI:A';157.108871459960938|8.742349222302437e-03|1|y1-H2O1;158.092758178710938|0.01022289134562|1|y1-H3N1;175.119598388671875|0.085878469049931|1|y1;199.1085205078125|5.407263059…	100	1.32044	0	0	525.895	2	17	23	6	0	0	-0.000531535	0.0880509	18.0881	ADPribose	541.061	1	ADPribose	0	1	0	2.33333	3	RTDKFiVR	5	0.012717	4.53181	0.160221	0.00191725	0	1	1.01258
Sample3_NAD-8mer	InjRep1	MR_AW_K_Hoefer_060922_200922_Expl2_rL2-NAD-8mer_rep1_sample_3_0.0100_XLs.idXML	2	8899	1098.28	556.58	7.20338e-06	0	3	WRGVRPTVR	sp|P60422|RL2_ECOLI	213	221	0	3.09005	0	112.051017761230469|0.017683619633317|1|MI:C';136.062301635742188|1.0|1|MI:A';159.092391967773438|0.030203768983483|1|a1;175.119598388671875|0.051361333578825|1|y1;326.16290283203125|0.01425152271986|1|b2-H3N1;343.188568115234375|0.015265121124685|1|b2;348.071685791015625|0.062950603663921|1|MI:G;396.227844238281307|0.013747906312346|3|[M+3H] ribose-2H2O;434.88775634765625|0.051948018372059|3|[M+…	100	1.22943	1.76836	0	556.578	1	171	187	16	0	0	-0.00171986	0.0225005	5.0225	ADPribose	541.061	1	ADPribose	0	1	0	0.5	2	WRgVRPTVR	2	0.0294019	3.75117	0.173913	0	0	1	0.502813
Sample3_NAD-8mer	InjRep1	MR_AW_K_Hoefer_060922_200922_Expl2_rL2-NAD-8mer_rep1_sample_3_0.0100_XLs.idXML	2	8904	1098.62	525.897	3.50439e-06	0	3	RTDKFIVR	sp|P60422|RL2_ECOLI	262	269	0	2.86768	0	112.051033020019531|5.773647222667933e-03|1|MI:C';112.087333679199219|9.32252686470747e-03|1|a1-H3N1;115.087005615234375|0.045642606914043|1|b1-C1H2N2;120.081367492675781|6.475686095654964e-03|1|iF;129.10272216796875|0.031586587429047|1|iK(C6H13N2O);136.062286376953125|1.0|1|MI:A';157.108963012695341|6.488407030701637e-03|1|y1-H2O1;175.119613647460938|0.068062782287598|1|y1;233.164321899414034|4.…	100	1.90082	0.577365	0	525.895	2	17	23	6	0	0	-0.0015081	0.0778729	18.0779	ADPribose	541.061	1	ADPribose	0	1	0	2.33333	3	RTDKfIVR	4	0.00375796	3.89901	0.20339	0.00146408	0	1	1.01112
Sample3_NAD-8mer	InjRep1	MR_AW_K_Hoefer_060922_200922_Expl2_rL2-NAD-8mer_rep1_sample_3_0.0100_XLs.idXML	2	8973	1104.35	684.917	4.81788e-06	0	3	WRGVRPTVR	sp|P60422|RL2_ECOLI	213	221	0	3.69288	0	112.050842285156236|0.912859559059143|1|MI:C';129.102676391601563|0.046954829245806|1|GV-CO;136.062210083007813|0.786756634712219|1|MI:A';158.092788696289063|0.044319737702608|1|y1-H3N1;159.092117309570313|0.029300415888429|1|a1;175.119430541992188|0.095296166837215|1|y1;176.995162963867188|0.013133747503161|1|MI:ribose+HPO3;235.119491577148438|0.088051445782185|1|y1+ribose-2H2O;274.1875915527343…	78.6757	9.33606	91.286	8.04159	684.914	1	171	187	16	0	0	-0.0025293	0.0209124	11.0209	ADPribose+C-3'Phos	926.069	1	ADPribose+C-3'Phos	0	0	1	0.666667	3	WRGVRPTVr	8	0.0880514	4.31333	0.108108	0	0	1	0.627614
Sample3_NAD-8mer	InjRep1	MR_AW_K_Hoefer_060922_200922_Expl2_rL2-NAD-8mer_rep1_sample_3_0.0100_XLs.idXML	2	9025	1108.63	556.58	6.89342e-06	0	3	WRGVRPTVR	sp|P60422|RL2_ECOLI	213	221	0	3.41904	0	129.102798461914063|6.44559832289815e-03|1|GV-CO;136.062255859375|1.0|1|MI:A';159.092056274414034|0.026190631091595|1|a1;175.119552612304716|0.052495088428259|1|y1;265.100555419921875|5.782541818916798e-03|1|b1+ribose-H2O;274.188201904296875|5.785399116575718e-03|1|y2;326.1624755859375|0.015835035592318|1|b2-H3N1;343.188720703125|0.018811734393239|1|b2;348.07135009765625|0.061305340379477|1|MI:G;…	100	1.04898	0	0	556.578	1	171	187	16	0	0	-0.00190296	0.0205625	7.02056	ADPribose	541.061	1	ADPribose	0	1	0	1	2	wRGVRPTVR	0	0.00578254	2.95726	0.173469	0	0	1	0.62757
Sample3_NAD-8mer	InjRep1	MR_AW_K_Hoefer_060922_200922_Expl2_rL2-NAD-8mer_rep1_sample_3_0.0100_XLs.idXML	2	9027	1108.76	525.897	4.64063e-06	0	3	RTDKFIVR	sp|P60422|RL2_ECOLI	262	269	0	3.60619	0	112.050910949707017|0.187738224864006|1|MI:C';112.087310791015625|0.02445556037128|1|a1-H3N1;115.086982727050781|0.047988660633564|1|b1-C1H2N2;120.081077575683594|8.829294703900814e-03|1|iF;129.102691650390625|0.041534379124641|1|iK(C6H13N2O);136.062271118164063|1.0|1|MI:A';157.109207153320313|7.305705454200506e-03|1|y1-H2O1;158.092819213867188|9.907766245305538e-03|1|y1-H3N1;175.119537353515625|…	100	2.69227	18.7738	0.752994	525.895	2	17	23	6	0	0	-0.00189648	0.0757728	18.0758	ADPribose	541.061	1	ADPribose	0	1	0	2.33333	3	RTdKFIVR	2	0.00563062	5.35222	0.147783	0.00173011	0	1	1.01082
Sample3_NAD-8mer	InjRep1	MR_AW_K_Hoefer_060922_200922_Expl2_rL2-NAD-8mer_rep1_sample_3_0.0100_XLs.idXML	2	9110	1115.51	684.916	4.89906e-06	0	3	WRGVRPTVR	sp|P60422|RL2_ECOLI	213	221	0	3.25486	0	112.050872802734375|1.0|1|MI:C';129.102691650390625|0.092609971761703|1|GV-CO;130.065597534179688|0.033601142466068|1|iP+ribose-2H2O;136.062240600585938|0.621210992336273|1|MI:A';158.09356689453125|0.03702625259757|1|y1-H3N1;159.092254638671875|0.033627271652222|1|a1;175.119522094726563|0.099644780158997|1|y1;176.995468139648438|7.00583728030324e-03|1|MI:ribose+HPO3;217.097946166992188|0.01757787…	62.1211	9.61569	100	10.4814	684.914	1	171	187	16	0	0	-0.0022293	0.0236464	10.0236	ADPribose+C-3'Phos	926.069	1	ADPribose+C-3'Phos	0	0	1	0.666667	3	WRGVRpTVR	5	0.0336011	5.68754	0.109848	0	0	1	0.752956
Sample3_NAD-8mer	InjRep1	MR_AW_K_Hoefer_060922_200922_Expl2_rL2-NAD-8mer_rep1_sample_3_0.0100_XLs.idXML	2	9152	1118.9	556.579	5.57299e-06	0	3	WRGVRPTVR	sp|P60422|RL2_ECOLI	213	221	0	1.98133	0	112.050888061523438|0.068901099264622|1|MI:C';129.102706909179688|0.07059645652771|1|GV-CO;136.062255859375|1.0|1|MI:A';159.092239379882813|0.036677096039057|1|a1;171.113418579101563|0.034004267305136|1|PT-CO;175.119522094726563|0.117593288421631|1|y1;235.119308471679688|9.508336894214152e-03|1|y1+ribose-2H2O;257.161773681640625|6.036090198904276e-03|1|y2-H3N1;274.188629150390625|9.73345804959535…	100	5.974	6.89011	0.380931	556.578	1	171	187	16	0	0	-0.00110277	0.0190412	9.01904	ADPribose	541.061	1	ADPribose	0	1	0	0.5	4	WRGVRPTVr	8	0.0154175	4.86504	0.136929	0	0	1	0.62738
Sample3_NAD-8mer	InjRep1	MR_AW_K_Hoefer_060922_200922_Expl2_rL2-NAD-8mer_rep1_sample_3_0.0100_XLs.idXML	2	9260	1127.86	684.916	5.36239e-06	0	3	WRGVRPTVR	sp|P60422|RL2_ECOLI	213	221	0	2.23284	0	112.0509033203125|0.883047103881836|1|MI:C';129.10272216796875|0.041158650070429|1|GV-CO;130.065704345703125|0.010056369006634|1|iP+ribose-2H2O;136.062271118164063|0.47398242354393|1|MI:A';158.092941284179688|0.021034391596913|1|y1-H3N1;159.092025756835938|0.018105898052454|1|a1;175.119491577148438|0.044426966458559|1|y1;176.99566650390625|7.48461252078414e-03|1|MI:ribose+HPO3;199.1085205078125|3…	47.3982	8.79067	88.3047	8.74895	684.914	1	171	187	16	0	0	-0.0015293	0.0185116	10.0185	ADPribose+C-3'Phos	926.069	1	ADPribose+C-3'Phos	0	0	1	0.666667	3	WRGVRpTVR	5	0.0100564	6.45671	0.12963	0	0	1	0.752314
Sample3_NAD-8mer	InjRep1	MR_AW_K_Hoefer_060922_200922_Expl2_rL2-NAD-8mer_rep1_sample_3_0.0100_XLs.idXML	2	9385	1138.41	684.915	2.15854e-06	0	3	WRGVRPTVR	sp|P60422|RL2_ECOLI	213	221	0	0.64405	0	112.050849914550781|0.891875147819519|1|MI:C';129.102676391601563|0.026765532791615|1|GV-CO;130.065505981445313|8.586949668824673e-03|1|iP+ribose-2H2O;136.062210083007813|0.480553507804871|1|MI:A';157.108642578125|5.248946603387594e-03|1|y1-H2O1;159.092178344726563|0.017180709168315|1|a1;175.119430541992188|0.047125060111284|1|y1;176.995162963867188|6.603272631764412e-03|1|MI:ribose+HPO3;217.0976…	48.0554	8.69839	89.1875	8.47743	684.914	1	171	187	16	0	0	-0.000441119	0.0197596	13.0198	ADPribose+C-3'Phos	926.069	1	ADPribose+C-3'Phos	0	0	1	0.5	4	WRGVRpTVR	5	0.00858695	6.14045	0.15444	0	0	1	0.87747
Sample3_NAD-8mer	InjRep1	MR_AW_K_Hoefer_060922_200922_Expl2_rL2-NAD-8mer_rep1_sample_3_0.0100_XLs.idXML	2	9442	1142.99	684.914	5.4331e-06	0	3	WRGVRPTVR	sp|P60422|RL2_ECOLI	213	221	0	0.188786	0	112.050865173339844|0.646489977836609|1|MI:C';129.102645874023438|0.017712881788611|1|GV-CO;130.065765380859375|6.570556201040745e-03|1|iP+ribose-2H2O;136.062225341796875|0.360748648643494|1|MI:A';157.108963012695341|3.827061736956239e-03|1|y1-H2O1;158.092849731445313|0.018719892948866|1|y1-H3N1;159.092208862304716|0.014973693527281|1|a1;175.119537353515625|0.035847697407007|1|y1;176.995285034179…	36.0749	6.10518	64.649	5.68453	684.914	1	171	187	16	0	0	-0.000129302	0.0160288	12.016	ADPribose+C-3'Phos	926.069	1	ADPribose+C-3'Phos	0	0	1	0.666667	3	WRGVRpTVR	5	0.00657056	6.0974	0.112	0	0	1	0.877004
Sample3_NAD-8mer	InjRep1	MR_AW_K_Hoefer_060922_200922_Expl2_rL2-NAD-8mer_rep1_sample_3_0.0100_XLs.idXML	2	9550	1152.03	684.914	2.11639e-06	0	3	WRGVRPTVR	sp|P60422|RL2_ECOLI	213	221	0	0.188786	0	112.050849914550781|0.79214745759964|1|MI:C';129.102752685546875|0.025445211678743|1|GV-CO;130.065765380859375|5.841352511197329e-03|1|iP+ribose-2H2O;136.062210083007813|0.442107111215591|1|MI:A';157.097702026367188|4.106434062123299e-03|1|GV;159.092178344726563|0.014175001531839|1|a1;175.1195068359375|0.042311564087868|1|y1;176.995101928710938|5.84930507466197e-03|1|MI:ribose+HPO3;217.0975494384…	44.2107	7.96894	79.2147	7.5697	684.914	1	171	187	16	0	0	-0.000129302	0.0218478	12.0218	ADPribose+C-3'Phos	926.069	1	ADPribose+C-3'Phos	0	0	1	1	3	WRGVRpTVR	5	0.00584135	6.90831	0.146245	0	0	1	1.00273
Sample3_NAD-8mer	InjRep1	MR_AW_K_Hoefer_060922_200922_Expl2_rL2-NAD-8mer_rep1_sample_3_0.0100_XLs.idXML	2	9707	1164.62	684.914	4.67097e-06	0	3	WRGVRPTVR	sp|P60422|RL2_ECOLI	213	221	0	0.465823	0	112.050857543945313|0.680182039737701|1|MI:C';129.1026611328125|0.195295721292496|1|GV-CO;136.062225341796875|0.409838616847992|1|MI:A';159.092300415039063|9.173472411930559e-03|1|a1;175.119430541992188|0.048610642552376|1|y1;176.995468139648438|5.93910925090313e-03|1|MI:ribose+HPO3;274.188323974609375|5.21860970184207e-03|1|y2;298.17822265625|0.021945519372821|1|PTV;326.16302490234375|0.05415625…	40.9839	6.55616	68.0182	7.53655	684.914	1	171	187	16	0	0	-0.000319049	0.00982483	9.00982	ADPribose+C-3'Phos	926.069	1	ADPribose+C-3'Phos	0	0	1	0.5	4	WRgVRPTVR	2	0.00642934	3.68547	0.111524	0	0	1	0.626228
Sample3_NAD-8mer	InjRep1	MR_AW_K_Hoefer_060922_200922_Expl2_rL2-NAD-8mer_rep1_sample_3_0.0100_XLs.idXML	2	9834	1175.13	684.915	7.11232e-06	0	3	WRGVRPTVR	sp|P60422|RL2_ECOLI	213	221	0	0.554936	0	112.050872802734375|0.184852510690689|1|MI:C';129.1026611328125|0.183591052889824|1|GV-CO;136.062240600585938|0.108767300844193|1|MI:A';157.097427368164063|5.712495651096106e-03|1|GV;158.092910766601563|6.050578784197569e-03|1|y1-H3N1;175.119491577148438|0.024318285286427|1|y1;253.129867553710938|2.16807215474546e-03|1|y1+ribose-H2O;299.172393798828068|1.979504013434053e-03|1|b2-C1H2N1O1;326.1618…	10.8767	1.90291	18.4853	1.70386	684.914	1	171	187	16	0	0	-0.000380084	0.00736551	6.00737	ADPribose+C-3'Phos	926.069	1	ADPribose+C-3'Phos	0	0	1	0.5	4	WRGvRPTvR	7	0.0116057	2.85789	0.0823529	0	0	1	0.375921
Sample3_NAD-8mer	InjRep1	MR_AW_K_Hoefer_060922_200922_Expl2_rL2-NAD-8mer_rep1_sample_3_0.0100_XLs.idXML	2	9962	1185.77	684.915	7.53693e-06	0	3	WRGVRPTVR	sp|P60422|RL2_ECOLI	213	221	0	1.80253	0	112.050933837890625|0.166926681995392|1|MI:C';129.102737426757813|0.181212157011032|1|GV-CO;136.06231689453125|0.116437666118145|1|MI:A';157.097503662109375|5.808697082102299e-03|1|GV;159.092208862304716|3.374753287062049e-03|1|a1;175.119583129882813|0.031500972807407|1|y1;235.11944580078125|6.655985023826361e-03|1|y1+ribose-2H2O;274.188507080078125|2.042711712419987e-03|1|y2;280.16619873046875|3…	11.6438	1.61679	16.6927	1.72104	684.914	1	171	187	16	0	0	-0.00123458	0.00929057	7.00929	ADPribose+C-3'Phos	926.069	1	ADPribose+C-3'Phos	0	0	1	0.5	4	WRGvRPTvR	7	0.009522	2.83706	0.0669291	0	0	1	0.626161
Sample3_NAD-8mer	InjRep1	MR_AW_K_Hoefer_060922_200922_Expl2_rL2-NAD-8mer_rep1_sample_3_0.0100_XLs.idXML	2	9990	1188.22	632.28	3.60834e-06	0	3	RNKDGIPAVVER	sp|P60422|RL2_ECOLI	69	80	0	2.42707	0	112.0509033203125|9.906544350087645e-03|1|MI:C';112.087371826171875|0.014656879007816|1|a1-H3N1;115.087066650390625|0.027942959219217|1|b1-C1H2N2;129.102737426757813|0.140867680311203|1|iK(C6H13N2O);136.062271118164063|1.0|1|MI:A';141.10284423828125|0.025873988866806|1|PA-CO;157.109039306640653|8.965076878666878e-03|1|y1-H2O1;169.097763061523438|0.025334969162941|1|PA;175.119583129882813|0.109899…	100	1.48515	0.990654	0	632.278	2	6	9	3	0	0	-0.00153459	0.151486	24.1515	ADPribose	541.061	1	ADPribose	0	1	0	2.75	4	RNKDGIPAVVEr	11	0.0763022	5.66196	0.179372	0	0	1	1.01377
Sample3_NAD-8mer	InjRep1	MR_AW_K_Hoefer_060922_200922_Expl2_rL2-NAD-8mer_rep1_sample_3_0.0100_XLs.idXML	2	11116	1280.05	785.346	5.7734e-06	0	5	GTAM(Oxidation)NPVDHPHGGGEGRNFGKHPVTPWGVQTK	sp|P60422|RL2_ECOLI	222	253	0	2.89382	0	110.071487426757813|0.01424855273217|1|iH;112.050849914550781|2.183368662372231e-03|1|MI:C';113.071159362792983|0.013675155118108|1|a2-H2O1;129.102584838867188|0.013701364398003|1|y1-H2O1;130.086700439453125|0.027625409886241|1|y1-H3N1;131.08184814453125|0.02223583124578|1|a2;136.0621337890625|0.220225423574448|1|MI:A';141.066162109375|0.018201438710094|1|b2-H2O1;147.113143920898438|9.17139090597…	22.0225	1.59454	0.218337	0	785.344	3	3	15	12	0	0	-0.00227265	0.0698652	27.0699	ADPribose	541.061	1	ADPribose	0	1	0	1.66667	3	GTAMNPvDHPHGGGEGRNFGKHPVTPWGVQTK	6	0.0464868	3.97758	0.14726	0.00387089	0	1	0.550641
Sample3_NAD-8mer	InjRep1	MR_AW_K_Hoefer_060922_200922_Expl2_rL2-NAD-8mer_rep1_sample_3_0.0100_XLs.idXML	2	11283	1293.65	785.347	5.92017e-06	0	5	GTAM(Oxidation)NPVDHPHGGGEGRNFGKHPVTPWGVQTK	sp|P60422|RL2_ECOLI	222	253	0	4.03982	0	110.071472167968764|0.034077662974596|1|iH;113.071159362792983|0.034213680773973|1|a2-H2O1;129.102569580078125|0.037818558514118|1|y1-H2O1;130.086532592773438|0.073207281529903|1|y1-H3N1;131.081832885742188|0.059526327997446|1|a2;136.0621337890625|0.589398145675659|1|MI:A';141.066192626953125|0.05193705484271|1|b2-H2O1;145.097518920898438|6.134378723800182e-03|1|TA-CO;147.113174438476563|0.023237…	58.9398	4.7669	0	0	785.344	3	3	15	12	0	0	-0.00317265	0.077591	26.0776	ADPribose	541.061	1	ADPribose	0	1	0	1.66667	3	GTAMNPVDHPHGGGEGRNFGKHPVTPWGvQTK	28	0.125874	4.5197	0.14726	0.00417811	0	1	0.518632
Sample3_NAD-8mer	InjRep1	MR_AW_K_Hoefer_060922_200922_Expl2_rL2-NAD-8mer_rep1_sample_3_0.0100_XLs.idXML	2	11411	1304	785.345	6.23579e-06	0	5	GTAM(Oxidation)NPVDHPHGGGEGRNFGKHPVTPWGVQTK	sp|P60422|RL2_ECOLI	222	253	0	1.49316	0	110.071502685546875|0.012660287320614|1|iH;113.071144104003906|0.010080889798701|1|a2-H2O1;129.102569580078125|0.01104826387018|1|y1-H2O1;130.086532592773438|0.02396940998733|1|y1-H3N1;131.081802368164063|0.019874816760421|1|a2;136.062118530273438|0.18601581454277|1|MI:A';141.066177368164063|0.0154241733253|1|b2-H2O1;145.097457885742188|6.864947266876698e-03|1|TA-CO;147.113189697265625|8.08148551…	18.6016	1.58077	0	0	785.344	3	3	15	12	0	0	-0.00117265	0.0521897	24.0522	ADPribose	541.061	1	ADPribose	0	1	0	1	4	GTAMNPVDHPHGGGEGRNFGKHPVTPWGVqTK	29	0.049382	4.09767	0.127517	0.00236846	0	1	0.485555
Sample3_NAD-8mer	InjRep1	MR_AW_K_Hoefer_060922_200922_Expl2_rL2-NAD-8mer_rep1_sample_3_0.0100_XLs.idXML	2	12398	1385.32	862.348	5.61271e-06	0	5	GTAM(Oxidation)NPVDHPHGGGEGRNFGKHPVTPWGVQTK	sp|P60422|RL2_ECOLI	222	253	0	2.95539	0	110.071563720703125|0.044728104025126|1|iH;112.050865173339844|1.0|1|MI:C';113.071243286132813|0.041304029524326|1|a2-H2O1;129.102706909179688|0.055163715034723|1|y1-H2O1;130.0865478515625|0.095593169331551|1|y1-H3N1;131.0819091796875|0.077214352786541|1|a2;136.062240600585938|0.442311376333237|1|MI:A';141.066360473632813|0.068402990698814|1|b2-H2O1;147.11334228515625|0.031305812299252|1|y1;159.0…	44.2311	11.6811	100	17.6047	862.345	3	3	15	12	0	0	-0.00254857	0.0607385	26.0607	ADPribose+C-3'Phos	926.069	1	ADPribose+C-3'Phos	0	0	1	1.66667	3	GTAMNPvDHPHGGGEGRNFGKHPvTPWGvQTK	28	0.0729485	6.28405	0.127389	0.00304361	0	1	0.518088
Sample3_NAD-8mer	InjRep1	MR_AW_K_Hoefer_060922_200922_Expl2_rL2-NAD-8mer_rep1_sample_3_0.0100_XLs.idXML	2	12480	1392.09	782.148	5.7734e-06	0	5	GTAMNPVDHPHGGGEGRNFGKHPVTPWGVQTK	sp|P60422|RL2_ECOLI	222	253	0	3.52319	0	110.071403503417969|0.057892132550478|1|iH;113.071083068847642|0.112628698348999|1|a2-H2O1;127.086784362792983|0.101665765047073|1|AM-CO-C1H4S1;129.102462768554688|0.064184591174126|1|y1-H2O1;130.086532592773438|0.020259916782379|1|y1-H3N1;131.08172607421875|0.207842871546745|1|a2;136.062057495117188|1.0|1|MI:A';141.066085815429688|0.210801154375076|1|b2-H2O1;145.097366333007813|0.023750068619847…	100	6.91414	0	0	782.145	3	3	15	12	0	0	-0.00275565	0.0932628	23.0933	ADPribose	541.061	1	ADPribose	0	1	0	1.25	4	GTAMNpVDHpHGGGEGRNFGKHpVTpWGVQTK	25	0.0618126	3.5062	0.123746	0.0109622	0	1	0.454621
Sample3_NAD-8mer	InjRep1	MR_AW_K_Hoefer_060922_200922_Expl2_rL2-NAD-8mer_rep1_sample_3_0.0100_XLs.idXML	2	12521	1395.48	862.348	5.98282e-06	0	5	GTAM(Oxidation)NPVDHPHGGGEGRNFGKHPVTPWGVQTK	sp|P60422|RL2_ECOLI	222	253	0	3.30328	0	110.071586608886719|0.05146325007081|1|iH;112.050819396972656|1.0|1|MI:C';113.071174621582031|0.0456148609519|1|a2-H2O1;129.102645874023438|0.066869512200356|1|y1-H2O1;130.086502075195313|0.105648443102837|1|y1-H3N1;131.081893920898438|0.080941289663315|1|a2;136.06219482421875|0.461237251758575|1|MI:A';141.066299438476563|0.0709448158741|1|b2-H2O1;145.09783935546875|0.010271438397467|1|TA-CO;147.…	46.1237	11.7451	100	16.1282	862.345	3	3	15	12	0	0	-0.00284857	0.0626318	25.0626	ADPribose+C-3'Phos	926.069	1	ADPribose+C-3'Phos	0	0	1	1.66667	3	GTAMNPVDHPHGGGEGRNFGKHPvTPWGVQTK	23	0.128197	5.69535	0.124183	0.00337997	0	1	0.485891
Sample3_NAD-8mer	InjRep1	MR_AW_K_Hoefer_060922_200922_Expl2_rL2-NAD-8mer_rep1_sample_3_0.0100_XLs.idXML	2	12603	1402.48	782.147	5.25623e-06	0	5	GTAMNPVDHPHGGGEGRNFGKHPVTPWGVQTK	sp|P60422|RL2_ECOLI	222	253	0	3.13963	0	110.071548461914063|0.055407449603081|1|iH;113.071189880371094|0.102437071502209|1|a2-H2O1;127.086975097656236|0.081641040742397|1|AM-CO-C1H4S1;129.10260009765625|0.055737275630236|1|y1-H2O1;130.08660888671875|0.220354214310646|1|y1-H3N1;131.08184814453125|0.192665353417397|1|a2;136.062164306640625|1.0|1|MI:A';141.066253662109375|0.211334943771362|1|b2-H2O1;145.097671508789063|0.023263316601515|1…	100	9.10007	0	0	782.145	3	3	15	12	0	0	-0.00245565	0.0921959	25.0922	ADPribose	541.061	1	ADPribose	0	1	0	1.66667	3	GTAMNPvDHPHGGGEGRNFGKHPvTPWGvQTK	28	0.0439272	4.01177	0.141379	0.00915364	0	1	0.486845
Sample3_NAD-8mer	InjRep1	MR_AW_K_Hoefer_060922_200922_Expl2_rL2-NAD-8mer_rep1_sample_3_0.0100_XLs.idXML	2	12649	1406.18	862.348	5.98282e-06	0	5	GTAM(Oxidation)NPVDHPHGGGEGRNFGKHPVTPWGVQTK	sp|P60422|RL2_ECOLI	222	253	0	3.18732	0	110.071624755859375|0.070394925773144|1|iH;112.050880432128906|1.0|1|MI:C';113.071197509765625|0.046828202903271|1|a2-H2O1;127.087104797363281|0.015101287513971|1|AM-CO-C1H4O1S1;129.102676391601563|0.082195982336998|1|y1-H2O1;130.086700439453125|0.118297316133976|1|y1-H3N1;131.081954956054688|0.104020647704601|1|a2;136.062271118164063|0.532291531562805|1|MI:A';141.066314697265625|0.08396667987108…	53.2292	11.8951	100	17.9237	862.345	3	3	15	12	0	0	-0.00274857	0.0641734	27.0642	ADPribose+C-3'Phos	926.069	1	ADPribose+C-3'Phos	0	0	1	1.66667	3	GTAMNPVDhPhGGGEGRNFGKhPVTPWGVQTK	21	0.0743491	5.9973	0.122977	0.00315168	0	1	0.518199
Sample3_NAD-8mer	InjRep1	MR_AW_K_Hoefer_060922_200922_Expl2_rL2-NAD-8mer_rep1_sample_3_0.0100_XLs.idXML	2	12734	1413.3	782.147	6.16116e-06	0	5	GTAMNPVDHPHGGGEGRNFGKHPVTPWGVQTK	sp|P60422|RL2_ECOLI	222	253	0	2.24466	0	110.071601867675781|0.136822625994682|1|iH;112.050888061523438|0.03808718547225|1|MI:C';113.071273803710938|0.165723264217377|1|a2-H2O1;127.087020874023438|0.150134578347206|1|AM-CO-C1H4S1;129.1026611328125|0.177131935954094|1|y1-H2O1;130.086685180664063|0.403900623321533|1|y1-H3N1;131.081924438476563|0.344642102718353|1|a2;136.062255859375|0.643531262874603|1|MI:A';141.066314697265625|0.32242256…	64.3531	7.7636	3.80872	0	782.145	3	3	15	12	0	0	-0.00175565	0.0968388	24.0968	ADPribose	541.061	1	ADPribose	0	1	0	1.66667	3	GTAMNpVDHpHGGGEGRNFGKHpVTpWGVQTK	25	0.207369	5.60459	0.118467	0.010445	0	1	0.454737
Sample3_NAD-8mer	InjRep1	MR_AW_K_Hoefer_060922_200922_Expl2_rL2-NAD-8mer_rep1_sample_3_0.0100_XLs.idXML	2	13538	1478.76	1073.69	2.34527e-06	0	4	GTAMNPVDHPHGGGEGRNFGKHPVTPWGVQTK	sp|P60422|RL2_ECOLI	222	253	0	4.03619	0	110.071632385253906|0.029251275584102|1|iH;112.050849914550781|0.851737916469574|1|MI:C';113.071228027343764|0.021452410146594|1|a2-H2O1;129.102630615234375|0.043546557426453|1|y1-H2O1;130.08660888671875|0.04772524535656|1|y1-H3N1;131.081817626953125|0.034338228404522|1|a2;136.062210083007813|0.371058344841003|1|MI:A';141.066360473632813|0.044706862419844|1|b2-H2O1;147.113296508789063|0.028020996…	37.1058	12.5142	85.1738	20.0695	1073.68	3	3	15	12	0	0	-0.00433358	0.0687266	33.0687	ADPribose+C-3'Phos	926.069	1	ADPribose+C-3'Phos	0	0	1	2.66667	3	GTaMNPVDHPHGGGEGRNFGKHPVTPWGVQTK	2	0.26419	5.13589	0.167979	0.0024927	0	1	0.679636
Sample3_NAD-8mer	InjRep1	MR_AW_K_Hoefer_060922_200922_Expl2_rL2-NAD-8mer_rep1_sample_3_0.0100_XLs.idXML	2	13556	1480.23	859.148	5.15548e-06	0	5	GTAMNPVDHPHGGGEGRNFGKHPVTPWGVQTK	sp|P60422|RL2_ECOLI	222	253	0	1.78266	0	110.071533203125|0.039894837886095|1|iH;112.050804138183594|1.0|1|MI:C';113.071174621582031|0.09042800962925|1|a2-H2O1;115.050514221191406|0.016506040468812|1|GG;127.086959838867188|0.066288113594055|1|AM-CO-C1H4S1;129.10260009765625|0.059905838221312|1|y1-H2O1;131.08184814453125|0.156256526708603|1|a2;136.062164306640625|0.412421733140945|1|MI:A';141.06622314453125|0.165365442633629|1|b2-H2O1;14…	41.2422	11.7645	100	17.8229	859.146	3	3	15	12	0	0	-0.00153157	0.0697009	27.0697	ADPribose+C-3'Phos	926.069	1	ADPribose+C-3'Phos	0	0	1	1.66667	3	GTAMNPvDHPHGGGEGRNFGKHPvTPWGvQTK	28	0.0527744	4.81375	0.129338	0.00588853	0	1	0.550636
Sample3_NAD-8mer	InjRep1	MR_AW_K_Hoefer_060922_200922_Expl2_rL2-NAD-8mer_rep1_sample_3_0.0100_XLs.idXML	2	13574	1481.72	612.934	6.4718e-06	0	3	QAYRIVDFKR	sp|P60422|RL2_ECOLI	60	69	0	2.95055	0	120.081207275390625|0.013347118161619|1|iF;129.102676391601563|0.081793159246445|1|iK(C6H13N2O);136.062240600585938|0.655419170856476|1|MI:A';136.07611083984375|0.014765640720725|1|iY;155.081954956054688|8.704553358256817e-03|1|a2-H3N1;172.108367919921875|6.50011794641614e-03|1|a2;175.119491577148438|0.081462725996971|1|y1;182.092910766601563|9.322469122707844e-03|1|b2-H2O1;248.16082763671875|4.7…	65.5419	1.0604	0	0	612.933	2	0	2	2	0	0	-0.00180849	0.0299969	11.03	ADPribose	541.061	1	ADPribose	0	1	0	1.33333	3	QAYRIVDFKr	9	0.0693805	3.61683	0.117347	0.00455464	0	1	0.892222
Sample3_NAD-8mer	InjRep1	MR_AW_K_Hoefer_060922_200922_Expl2_rL2-NAD-8mer_rep1_sample_3_0.0100_XLs.idXML	2	18662	1907.03	818.031	2.68327e-06	0	3	ATLGEVGNAEHM(Oxidation)LRVLGK	sp|P60422|RL2_ECOLI	190	207	0	2.18688	0	110.071594238281236|6.954855285584927e-03|1|iH;127.087005615234375|0.01800249889493|1|a2-H2O1;129.102676391601563|0.022396648302674|1|y1-H2O1;130.086654663085938|4.930682480335236e-03|1|y1-H3N1;136.062225341796875|1.0|1|MI:A';145.09759521484375|0.082204468548298|1|a2;147.113174438476563|7.077751215547323e-03|1|y1;155.082015991210938|0.023422963917255|1|b2-H2O1;171.11334228515625|0.015474187210202…	100	1.75295	0	0	818.029	1	4	13	9	0	0	-0.00178893	0.064713	17.0647	ADPribose	541.061	1	ADPribose	0	1	0	1.2	5	ATLGEVGNAEHMLRVLGk	17	0.270735	3.63449	0.211221	0.00200341	0	1	0.768512
Sample3_NAD-8mer	InjRep1	MR_AW_K_Hoefer_060922_200922_Expl2_rL2-NAD-8mer_rep1_sample_3_0.0100_XLs.idXML	2	18776	1916.89	818.031	2.92907e-06	0	3	ATLGEVGNAEHM(Oxidation)LRVLGK	sp|P60422|RL2_ECOLI	190	207	0	2.68935	0	110.071693420410156|6.299458909779787e-03|1|iH;127.087051391601563|0.01718407869339|1|a2-H2O1;129.102691650390625|0.023850997909904|1|y1-H2O1;136.062225341796875|1.0|1|MI:A';145.097640991210938|0.071808695793152|1|a2;147.113128662109375|6.307396106421948e-03|1|y1;155.082046508789063|0.02451179921627|1|b2-H2O1;171.113296508789063|0.014811026863754|1|LG;173.092620849609375|0.082930274307728|1|b2;18…	100	2.02198	0	0	818.029	1	4	13	9	0	0	-0.00219996	0.0657978	18.0658	ADPribose	541.061	1	ADPribose	0	1	0	1.2	5	ATLGEVGNAEHMLRVLGk	17	0.343635	4.11472	0.185668	0.00191012	0	1	0.8274
Sample3_NAD-8mer	InjRep1	MR_AW_K_Hoefer_060922_200922_Expl2_rL2-NAD-8mer_rep1_sample_3_0.0100_XLs.idXML	2	18906	1927.59	818.032	2.47489e-06	0	3	ATLGEVGNAEHM(Oxidation)LRVLGK	sp|P60422|RL2_ECOLI	190	207	0	3.04259	0	110.07157135009767|8.538998663425446e-03|1|iH;127.086967468261719|0.017665527760983|1|a2-H2O1;129.102676391601563|0.027365382760763|1|y1-H2O1;130.08673095703125|3.651181235909462e-03|1|y1-H3N1;136.062255859375|1.0|1|MI:A';145.097686767578125|0.080574259161949|1|a2;147.11309814453125|8.445665240287781e-03|1|y1;155.081985473632813|0.026015443727374|1|b2-H2O1;171.113388061523438|0.016177985817194|1|…	100	1.95074	0	0	818.029	1	4	13	9	0	0	-0.00248893	0.0698088	17.0698	ADPribose	541.061	1	ADPribose	0	1	0	1.2	5	ATLGEVGNAEHMLRVLgK	16	0.237011	4.11024	0.196141	0.00276013	0	1	0.768812
Sample3_NAD-8mer	InjRep1	MR_AW_K_Hoefer_060922_200922_Expl2_rL2-NAD-8mer_rep1_sample_3_0.0100_XLs.idXML	2	19492	1976.1	763.348	2.06985e-06	0	3	GGQLARSAGTYVQIVAR	sp|P60422|RL2_ECOLI	151	167	0	2.69364	0	101.071212768554688|0.023898852989078|1|AG-CO;115.050468444824219|0.010311280377209|1|b2;129.06646728515625|1.454913639463484e-03|1|AG;136.062164306640625|1.0|1|MI:A';159.0771484375|1.774987322278321e-03|1|SA;175.119461059570313|0.024668138474226|1|y1;186.087371826171875|1.563945785164833e-03|1|GQ;186.124298095703125|4.407526459544897e-03|1|AR-C1H2N2;211.119964599609375|1.68677547480911e-03|1|AR-…	100	1.53879	0	0	763.346	2	3	5	2	0	0	-0.00205618	0.142996	26.143	ADPribose	541.061	1	ADPribose	0	1	0	2.75	4	GGqLARSAGTYVQIVAR	2	0.0343863	3.37725	0.256545	0.00618019	0	1	0.946437
Sample3_NAD-8mer	InjRep1	MR_AW_K_Hoefer_060922_200922_Expl2_rL2-NAD-8mer_rep1_sample_3_0.0100_XLs.idXML	2	19617	1986.55	763.348	1.38561e-06	0	3	GGQLARSAGTYVQIVAR	sp|P60422|RL2_ECOLI	151	167	0	3.09292	0	101.071189880371094|0.024375202134252|1|AG-CO;115.050476074218764|8.82998388260603e-03|1|b2;129.066177368164063|1.892066444270313e-03|1|AG;136.062164306640625|1.0|1|MI:A';158.09283447265625|3.625122364610434e-03|1|y1-H3N1;159.07684326171875|1.768922433257103e-03|1|SA;175.119491577148438|0.023166533559561|1|y1;185.129302978515625|5.602347198873758e-03|1|LA;186.087722778320313|2.867128932848573e-03…	100	1.52951	0	0	763.346	2	3	5	2	0	0	-0.00236097	0.105084	27.1051	ADPribose	541.061	1	ADPribose	0	1	0	3.66667	3	GGqLARSAGTYVQIVAR	2	0.0270367	3.47104	0.248062	0.00513674	0	1	0.944068
Sample3_NAD-8mer	InjRep1	MR_AW_K_Hoefer_060922_200922_Expl2_rL2-NAD-8mer_rep1_sample_3_0.0100_XLs.idXML	2	24509	2461.86	812.701	1.25779e-06	0	3	ATLGEVGNAEHMLRVLGK	sp|P60422|RL2_ECOLI	190	207	0	3.72496	0	110.071609497070327|4.262674134224653e-03|1|iH;127.086997985839844|0.02175297960639|1|a2-H2O1;129.102752685546875|0.021386094391346|1|y1-H2O1;130.086807250976563|3.482161555439234e-03|1|y1-H3N1;136.062210083007813|1.0|1|MI:A';145.097625732421875|0.096214443445206|1|a2;147.113311767578125|8.489006198942661e-03|1|y1;155.081924438476563|0.024940650910139|1|b2-H2O1;171.113327026367188|0.0192036684602…	100	1.61363	0	0	812.697	1	4	13	9	0	0	-0.00302726	0.0762136	19.0762	ADPribose	541.061	1	ADPribose	0	1	0	1.5	4	ATLGEVGNAEHMLRVLgK	16	0.436519	2.89258	0.234528	0.00185646	0	1	0.769189
Sample3_NAD-8mer	InjRep1	MR_AW_K_Hoefer_060922_200922_Expl2_rL2-NAD-8mer_rep1_sample_3_0.0100_XLs.idXML	2	24594	2472.49	812.7	3.37433e-06	0	3	ATLGEVGNAEHMLRVLGK	sp|P60422|RL2_ECOLI	190	207	0	2.98667	0	112.051101684570327|4.04684292152524e-03|1|MI:C';127.087089538574219|0.023480415344238|1|a2-H2O1;129.102676391601563|0.019361911341548|1|y1-H2O1;130.08673095703125|5.110972095280886e-03|1|y1-H3N1;136.062286376953125|1.0|1|MI:A';145.097702026367188|0.08476372808218|1|a2;147.113296508789063|8.03860928863287e-03|1|y1;155.082138061523438|0.028733415529132|1|b2-H2O1;171.113601684570313|0.0179889108985…	100	1.75357	0.404684	0	812.697	1	4	13	9	0	0	-0.00242726	0.0673012	17.0673	ADPribose	541.061	1	ADPribose	0	1	0	1.5	4	ATLGEVGNAEHMLRVLGk	17	0.298936	4.50235	0.189474	0.000946702	0	1	0.768665
Sample3_NAD-8mer	InjRep1	MR_AW_K_Hoefer_060922_200922_Expl2_rL2-NAD-8mer_rep1_sample_3_0.0100_XLs.idXML	2	24619	2475.63	861.058	3.33266e-06	0	3	SAGTYVQIVARDGAYVTLR	sp|P60422|RL2_ECOLI	157	175	0	3.90721	0	101.071205139160156|0.025355067104101|1|AG-CO;112.050849914550781|0.026462668552995|1|MI:C';131.0819091796875|0.097820781171322|1|a2;136.062240600585938|1.0|1|MI:A';136.075729370117188|0.058418307453394|1|iY;159.076950073242188|0.082496486604214|1|b2;175.119537353515625|0.078710369765759|1|y1;186.124465942382813|0.01842069812119|1|AR-C1H2N2;200.140045166015625|0.018027232959867|1|VQ-CO;209.092391…	100	3.03626	2.64627	0	861.054	2	3	7	4	0	0	-0.00336432	0.0574218	22.0574	ADPribose	541.061	1	ADPribose	0	1	0	1.6	5	SAGTYvQIVARDGAYVTLR	5	0.0968812	4.65981	0.135135	0.00628189	0	1	0.780968
Sample3_NAD-8mer	InjRep1	MR_AW_K_Hoefer_060922_200922_Expl2_rL2-NAD-8mer_rep1_sample_3_0.0100_XLs.idXML	2	24678	2483.04	812.7	1.5127e-06	0	3	ATLGEVGNAEHMLRVLGK	sp|P60422|RL2_ECOLI	190	207	0	2.74058	0	110.071701049804688|6.296277046203613e-03|1|iH;112.050964355468764|8.698920719325543e-03|1|MI:C';127.087059020996094|0.02124672755599|1|a2-H2O1;129.102706909179688|0.034304104745388|1|y1-H2O1;136.062286376953125|1.0|1|MI:A';145.097702026367188|0.092085137963295|1|a2;147.113265991210938|0.010322025045753|1|y1;155.0821533203125|0.028541697189212|1|b2-H2O1;171.11334228515625|0.015989199280739|1|LG;1…	100	1.82772	0.869892	0	812.697	1	4	13	9	0	0	-0.00222726	0.0746778	17.0747	ADPribose	541.061	1	ADPribose	0	1	0	1.5	4	ATLGEVGNAEHMLRVlGK	15	0.424822	3.69616	0.221498	0.00250402	0	1	0.769099
Sample3_NAD-8mer	InjRep1	MR_AW_K_Hoefer_060922_200922_Expl2_rL2-NAD-8mer_rep1_sample_3_0.0100_XLs.idXML	2	24727	2489	840.714	3.91018e-06	0	3	LEYDPNRSANIALVLYK	sp|P60422|RL2_ECOLI	81	97	0	2.76369	0	112.050926208496094|8.77815205603838e-03|1|MI:C';129.1026611328125|0.049990482628345|1|y1-H2O1;130.086593627929688|0.016191694885492|1|y1-H3N1;136.062225341796875|1.0|1|MI:A';136.075942993164063|0.050143379718065|1|iY;147.113265991210938|0.033455885946751|1|y1;185.129058837890625|6.927180103957653e-03|1|IA;185.165634155273438|3.205831628292799e-03|1|LV-CO;197.128707885742188|4.613522440195084e-03…	100	1.60463	0.877815	0	840.712	2	48	50	2	0	0	-0.00232346	0.103906	26.1039	ADPribose	541.061	1	ADPribose	0	1	0	2.5	4	LEYDPNRSANIALVlYK	14	0.030245	4.72565	0.155844	0.0126629	0	1	0.818994
Sample3_NAD-8mer	InjRep1	MR_AW_K_Hoefer_060922_200922_Expl2_rL2-NAD-8mer_rep1_sample_3_0.0100_XLs.idXML	2	24762	2493.4	812.7	3.82224e-06	0	3	ATLGEVGNAEHMLRVLGK	sp|P60422|RL2_ECOLI	190	207	0	2.59903	0	110.071716308593764|0.036700949072838|1|iH;112.050971984863281|0.074076615273952|1|MI:C';127.087142944335938|0.028066828846931|1|a2-H2O1;129.102783203125|0.106880329549313|1|y1-H2O1;130.086654663085938|0.027894450351596|1|y1-H3N1;136.062347412109375|1.0|1|MI:A';145.09771728515625|0.114171490073204|1|a2;147.113250732421875|0.025462374091148|1|y1;155.0821533203125|0.040525138378143|1|b2-H2O1;173.09…	100	5.582	7.40766	0	812.697	1	4	13	9	0	0	-0.00211222	0.0548655	16.0549	ADPribose	541.061	1	ADPribose	0	1	0	1	5	ATLGEVGNAEHMLRVlGK	15	0.285314	4.12832	0.159236	0.00724889	0	1	0.70911
Sample3_NAD-8mer	InjRep1	MR_AW_K_Hoefer_060922_200922_Expl2_rL2-NAD-8mer_rep1_sample_3_0.0100_XLs.idXML	2	24809	2499.24	840.715	6.3299e-06	0	3	LEYDPNRSANIALVLYK	sp|P60422|RL2_ECOLI	81	97	0	3.47737	0	112.050834655761719|0.015735257416964|1|MI:C';129.102691650390625|0.061313863843679|1|y1-H2O1;130.086654663085938|0.014498588629067|1|y1-H3N1;136.062240600585938|1.0|1|MI:A';147.11328125|0.034079786390066|1|y1;185.1292724609375|0.012099856510758|1|IA;197.129058837890625|5.637917201966047e-03|1|a2-H2O1;199.14501953125|0.011875821277499|1|NR-CO-C1H2N1O1;200.139739990234375|9.898928925395012e-03|1|N…	100	1.48847	1.57353	0	840.712	2	48	50	2	0	0	-0.00292346	0.0954937	21.0955	ADPribose	541.061	1	ADPribose	0	1	0	1.5	4	LEYDPNrSANIALVLYK	6	0.00618153	3.53085	0.0963455	0.00235649	0	1	0.693468
Sample3_NAD-8mer	InjRep1	MR_AW_K_Hoefer_060922_200922_Expl2_rL2-NAD-8mer_rep1_sample_3_0.0100_XLs.idXML	2	24831	2501.91	861.057	4.58316e-06	0	3	SAGTYVQIVARDGAYVTLR	sp|P60422|RL2_ECOLI	157	175	0	2.63129	0	101.071250915527344|0.029372679069638|1|AG-CO;112.050804138183594|0.030760092660785|1|MI:C';131.08197021484375|0.100072979927063|1|a2;136.062271118164063|1.0|1|MI:A';136.075927734375|0.071440793573856|1|iY;159.076995849609375|0.079544357955456|1|b2;171.11358642578125|0.022251266986132|1|VA;175.11956787109375|0.101345613598824|1|y1;186.12457275390625|0.017005208879709|1|AR-C1H2N2;200.1400909423828…	100	3.47943	3.07601	0	861.054	2	3	7	4	0	0	-0.00226569	0.051519	20.0515	ADPribose	541.061	1	ADPribose	0	1	0	0.833333	6	SAGtYVQIVARDGAYVtLR	16	0.0444729	4.1376	0.128834	0.00667367	0	1	0.725084
Sample3_NAD-8mer	InjRep1	MR_AW_K_Hoefer_060922_200922_Expl2_rL2-NAD-8mer_rep1_sample_3_0.0100_XLs.idXML	2	25020	2525.87	861.057	6.15933e-06	0	3	SAGTYVQIVARDGAYVTLR	sp|P60422|RL2_ECOLI	157	175	0	2.53886	0	101.071235656738281|0.067729242146015|1|AG-CO;131.081954956054688|0.105755791068077|1|a2;136.062240600585938|1.0|1|MI:A';136.075958251953125|0.136250972747803|1|iY;158.09283447265625|0.036495089530945|1|y1-H3N1;159.076950073242188|0.085853435099125|1|b2;175.119537353515625|0.222001105546951|1|y1;183.113525390625|0.023892575874925|1|VT-H2O1;200.1400146484375|0.077047318220139|1|VQ-CO;201.124053955…	100	3.18926	0	0	861.054	2	3	7	4	0	0	-0.0021861	0.0442988	20.0443	ADPribose	541.061	1	ADPribose	0	1	0	1.25	4	SAGtYVQIVARDGAYVtLR	16	0.198595	4.69941	0.0877193	0.00933838	0	1	0.724683
[truncated: 45 more columns]
