# Supplementary material for: A viral ADP-ribosyltransferase attaches RNA chains to host proteins
Source: Nature. 2023 Aug 16;620(7976):1054–62. doi: 10.1038/s41586-023-06429-2 (PMC10468400; doi:10.1038/s41586-023-06429-2)
Supplement: Supplementary file 9 — Source Data Fig. 2 [file 41586_2023_6429_MOESM9_ESM.xlsx]

## Sheet: Fig. 2c
blunt RNA
Replicate	1	2	3
Time [min]	rel. intensity	rel. intensity	rel. intensity	Mean	SD
0	0	0	0	0	0
2	3	0	0	1	1.41421
5	6	5	6	5.66667	0.471405
10	8	7	6	7	0.816497
30	16	19	14	16.3333	2.0548
60	26	28	25	26.3333	1.24722
120	36	39	31	35.3333	3.29983
linear RNA
Replicate	1	2	3
Time [min]	rel. intensity	rel. intensity	rel. intensity	Mean	SD
0	0	0	0	0	0
2	5	5	5	5	0
5		12	10	11	1
10	15	16	21	17.3333	2.62467
30	25	40	42	35.6667	7.58654
60	66	68	73	69	2.94392
120	100	100	92	97.3333	3.77124
3'-overhang RNA
Replicate	1	2	3
Time [min]	rel. intensity	rel. intensity	rel. intensity	Mean	SD
0	0	0	0	0	0
2	2	3	2	2.33333	0.471405
5	4	7	7	6	1.41421
10	7	9	6	7.33333	1.24722
30	16	25	20	20.3333	3.68179
60	30	51	38	34	4
120	52	79	48	50	2
5'-overhang RNA
Replicate	1	2	3
Time [min]	rel. intensity	rel. intensity	rel. intensity	Mean	SD
0	0	0	0	0	0
2	1	1	1	1	0
5	3	3	2	2.66667	0.471405
10	6	3	4	4.33333	1.24722
30	14	11	9	11.3333	2.0548
60	22	21	15	19.3333	3.09121
120	35	33	26	31.3333	3.85861
* rel. intensity is given in % and refers to the Cy5 band intensity relative to the applied standard on each gel
