# Supplementary material for: A viral ADP-ribosyltransferase attaches RNA chains to host proteins
Source: Nature. 2023 Aug 16;620(7976):1054–62. doi: 10.1038/s41586-023-06429-2 (PMC10468400; doi:10.1038/s41586-023-06429-2)
Supplement: Supplementary file 10 — Source Data Fig. 4 [file 41586_2023_6429_MOESM10_ESM.xlsx]

## Sheet: Fig. 4b
Entity	Replicate	Fraction of Modification [%]
ADPr	1	46.4682
RNA	1	53.5318
ADPr	2	75.0185
RNA	2	24.9815
ADPr	3	82.4672
RNA	3	17.5328

## Sheet: Fig. 4d
rS1 Domain	Replicate	RNAylation intensity relative to PNPase
D1	1	0.00396299
D2	1	1.52978
D3	1	0.330553
D4	1	0.066332
D5	1	0.0368784
D6	1	2.56367
D1	2	-0.0020816
D2	2	0.793654
D3	2	0.358226
D4	2	0.167241
D5	2	0.0312247
D6	2	1.9713
