# Supplementary material for: A viral ADP-ribosyltransferase attaches RNA chains to host proteins
Source: Nature. 2023 Aug 16;620(7976):1054–62. doi: 10.1038/s41586-023-06429-2 (PMC10468400; doi:10.1038/s41586-023-06429-2)
Supplement: Supplementary file 11 — Source Data Fig. 5 [file 41586_2023_6429_MOESM11_ESM.xlsx]

## Sheet: Fig. 5c
	T4 ModB R73A, G74A		T4 WT
time [min]	Mean	SD	Mean	SD
5	1	0.02	1	0
20	1	0.03	1	0
30	1	0.05	1	0
40	3.68	0.69	23.3535	14.984
50	14.73	2.56	59.9394	31.7984
60	111.38	12.7	102.222	55.9986
70	302.11	28.84	1038.79	252.276
80	944.5	185.04	1454.55	623.384
90	1735.29	173.28	8848.48	1547.53
100	3081.31	427.03	99757.6	25420.2
110	4470.08	733.84	128566	11433.4
120	4867.72	1645.17	494545	94483.3
140	9100.53	2562.76	659394	131982
160	9761.9	4336.41	1152320	340443
180	12367.7	9250.65	3217780	431660
*burst sizes are given in PFU/ml

## Sheet: Fig. 5d
	T4 WT		T4 ModB R73A, G74A
time [min]	Mean OD600	SD OD600	Mean OD600	SD OD600
0	0.91	0.04243	0.91667	0.00471
10	0.96333	0.01247	1.02333	0.01247
20	1.01667	0.03399	1.08	0.02449
30	1.07	0.00816	1.14	0.04243
50	1.16667	0.00943	1.35333	0.04028
75	1.13333	0.01247	1.38667	0.02867
100	1.11	0.03559	1.35667	0.02494
125	1.08	0.02449	1.48333	0.01247
150	0.61667	0.04497	1.18	0.06164
175	0.29	0.02449	0.56667	0.04784
200	0.25333	0.04784	0.27	0.00816
210	0.23	0	0.26667	0.01247
225	0.24667	0.02055	0.26667	0.00471

## Sheet: Fig. 5e
	T4 WT		T4 ModB R73A, G74A
time [min]	Mean	SD	Mean	SD
0	0	0	0	0
2	52.3244	9.3855	23.75	12.9121
4	76.4676	2.69562	63.7083	8.47428
8	85.341	2.42976	61.2917	7.27703
12	85.0102	2.67122	71.9583	7.68095
18	85.9688	2.38441	75.125	3.62345
25	90.3716	1.14956	80.4583	4.42059
* Mean and SD are given as relative adsorption [%]
