# Supplementary material for: A viral ADP-ribosyltransferase attaches RNA chains to host proteins
Source: Nature. 2023 Aug 16;620(7976):1054–62. doi: 10.1038/s41586-023-06429-2 (PMC10468400; doi:10.1038/s41586-023-06429-2)
Supplement: Supplementary file 12 — Source Data Extended Data Fig. 8 [file 41586_2023_6429_MOESM12_ESM.xlsx]

## Sheet: Extended Data Fig. 8b
Replicate	Domain 2 variant
	WT	R139A	R139K
R1	1	0.18168	0.413085
R2	1	0.201342	0.336951
R3	1	0.15449	0.2398
