# Supplementary material for: A viral ADP-ribosyltransferase attaches RNA chains to host proteins
Source: Nature. 2023 Aug 16;620(7976):1054–62. doi: 10.1038/s41586-023-06429-2 (PMC10468400; doi:10.1038/s41586-023-06429-2)
Supplement: Supplementary file 13 — Source Data Extended Data Fig. 10 [file 41586_2023_6429_MOESM13_ESM.xlsx]

## Sheet: Extended Data Fig. 10b
	Enrichment factors
Combination	A/C	B/D
Replicate 1	1.55949	2.27375
Replicate 2	1.07513	3.43633
